# Supplementary material for: Astrocyte glucocorticoid receptor signalling restricts neuronal plasticity
Source: Nature. 2026 May 20;655(8125):1233–41. doi: 10.1038/s41586-026-10512-9 (PMC13421323; doi:10.1038/s41586-026-10512-9)
Supplement: Supplementary file 3 — Cell numbers for V1 SHARE-seq. Number of cells for each cell type and biological replicate in postnatal V1 SHARE-seq experiment. [file 41586_2026_10512_MOESM3_ESM.xlsx]

## Sheet: Sheet1
	Astro	CR cells	Endo	Immature	L2/3	L4	L5IT	L5NP	L5PT	L6b	L6CT	L6IT	Lamp5+	Meis2+	Micro	Oligo	OPC	Pvalb+	SMC-Peri	Sst+	Sst+/Chodl+	Vip+	VLMC
P07_F_DR_1	55	1	6	62	193	1	0	7	21	2	66	20	4	5	9	37	15	2	2	2	0	10	5
P07_F_DR_3	191	4	72	135	546	2	1	28	76	6	173	86	18	21	32	127	36	5	10	15	0	25	10
P07_F_NR_1	131	11	14	71	450	0	0	47	103	8	116	36	15	45	21	58	32	3	19	23	0	17	1
P07_F_NR_3	480	11	120	345	1530	2	2	58	178	26	421	207	64	83	84	247	90	7	41	27	2	61	34
P07_M_DR_2	128	5	6	99	358	0	0	15	35	16	129	58	12	24	13	67	23	1	2	10	0	7	1
P07_M_DR_4	276	8	72	180	841	3	1	44	100	17	231	110	33	61	38	159	56	7	8	25	0	29	9
P07_M_NR_2	72	2	4	39	173	0	0	3	12	5	55	24	7	9	11	40	7	2	5	3	1	6	3
P07_M_NR_4	375	13	144	279	1063	0	0	44	93	19	304	130	47	32	60	207	63	10	25	34	0	48	17
P14_F_DR_1	103	1	10	1	191	73	14	16	35	6	74	31	10	3	63	107	14	40	11	21	1	12	9
P14_F_DR_3	290	0	91	11	346	248	66	44	71	15	182	105	38	6	180	233	28	108	44	55	1	47	32
P14_F_NR_1	28	0	3	4	81	60	10	8	23	2	27	20	8	0	33	28	4	15	3	19	0	8	13
P14_F_NR_3	190	0	39	12	270	203	40	34	69	15	157	69	30	18	111	177	15	76	21	47	2	33	31
P14_M_DR_2	82	0	14	2	289	91	33	29	37	13	107	50	16	1	10	63	5	64	4	34	0	26	12
P14_M_DR_4	281	3	114	2	556	365	98	57	121	27	284	176	51	20	228	299	32	150	54	90	3	69	43
P14_M_NR_2	59	1	3	2	149	90	20	4	27	2	45	41	5	3	44	53	5	31	3	17	1	11	1
P14_M_NR_4	202	7	53	7	462	184	50	51	87	13	150	95	30	31	119	204	29	96	35	43	1	45	14
P21_F_DR_1	78	1	8	0	156	84	27	15	27	13	74	44	12	1	50	70	5	26	5	15	1	6	17
P21_F_DR_3	210	0	45	0	521	357	97	38	143	30	283	124	28	3	173	259	5	95	21	74	0	52	41
P21_F_NR_1	101	0	14	0	221	253	34	19	58	5	113	67	21	0	58	88	6	60	13	36	0	35	19
P21_F_NR_3	283	0	39	0	510	511	80	36	138	22	327	174	56	3	185	265	9	156	35	86	3	55	43
P21_M_DR_2	89	0	7	1	227	192	53	35	77	8	130	68	19	2	64	81	4	54	8	29	3	24	10
P21_M_DR_4	240	1	70	1	473	401	101	44	126	20	276	139	48	4	161	254	7	110	28	90	5	48	40
P21_M_NR_2	169	1	20	0	168	173	42	14	46	10	129	53	10	1	84	117	6	33	8	24	3	20	19
P21_M_NR_4	316	0	78	0	530	574	134	47	128	23	285	181	50	6	230	271	10	138	61	99	2	64	72
P28_F_DR_1	72	1	2	0	201	133	57	22	59	7	103	69	20	1	53	80	2	37	4	32	1	20	12
P28_F_DR_3	225	0	41	0	327	245	54	35	89	18	189	85	38	3	117	278	7	86	20	54	4	47	36
P28_F_NR_1	61	0	2	0	149	158	33	21	42	9	94	56	16	0	62	66	1	36	2	31	2	10	7
P28_F_NR_3	204	0	15	0	387	392	79	37	108	30	317	160	35	1	129	267	10	110	21	71	1	43	16
P28_M_DR_2	103	0	1	0	178	92	27	14	43	15	107	57	29	3	53	106	4	61	6	39	2	20	6
P28_M_DR_4	214	0	47	0	403	294	63	35	80	23	224	92	35	3	151	253	2	99	16	58	0	34	49
P28_M_NR_2	74	0	2	0	184	182	43	14	42	8	102	53	8	1	56	95	3	30	3	20	0	13	8
P28_M_NR_4	237	1	26	0	524	410	93	54	162	25	324	149	33	5	143	307	6	120	8	60	2	41	33
P35_F_DR_1	96	0	2	0	270	162	43	17	69	11	142	62	22	1	83	147	5	52	9	33	1	33	16
P35_F_DR_3	216	0	44	0	331	272	56	23	103	26	228	88	29	0	104	205	7	90	22	41	1	46	43
P35_F_NR_1	107	0	8	0	199	229	42	17	61	12	149	93	18	0	76	138	6	45	10	35	3	10	27
P35_F_NR_3	260	1	25	0	455	393	90	46	104	22	292	170	34	1	158	318	9	142	21	72	3	47	40
P35_M_DR_2	58	0	2	0	169	92	30	13	32	7	81	29	21	1	45	85	1	40	8	14	0	16	20
P35_M_DR_4	301	0	62	0	451	311	72	51	106	26	256	137	31	3	117	299	4	124	16	76	2	55	39
P35_M_NR_2	111	0	7	0	224	171	50	31	60	11	147	75	25	0	47	85	0	50	12	43	1	25	31
P35_M_NR_4	369	0	64	0	645	556	117	66	151	42	482	245	43	3	246	464	11	189	18	103	2	77	87
