# Supplementary material for: Astrocyte glucocorticoid receptor signalling restricts neuronal plasticity
Source: Nature. 2026 May 20;655(8125):1233–41. doi: 10.1038/s41586-026-10512-9 (PMC13421323; doi:10.1038/s41586-026-10512-9)
Supplement: Supplementary file 4 — Differential genes for developmental V1 SHARE-seq. edgeR RNA comparisons for each cell type and time point in mouse V1 development. [file 41586_2026_10512_MOESM4_ESM.xlsx]

## Sheet: Astro_P07
gene	logFC	logCPM	F	PValue	FDR
Tshz2	0.70936	9.04972	21.3304	0.000201513	0.957047
Homer1	0.466176	7.84534	19.1829	0.000343394	0.957047
Gm36251	-0.797824	5.00774	18.3712	0.000423659	0.957047
Clcn5	0.530285	6.12505	18.2007	0.000443045	0.957047
1700016P03Rik	1.72351	3.05347	17.7429	0.000500183	0.957047
Poli	-1.23768	3.66953	16.4002	0.000720969	0.957047
Gm16041	1.16427	3.45969	15.6969	0.000878591	0.957047
Gm26703	1.05732	4.14881	15.4957	0.000930482	0.957047
Herpud2	-0.510231	5.59153	14.4963	0.00124445	0.957047
Ccdc167	-1.22702	3.25795	13.3677	0.00174899	0.957047
Arc	1.22156	3.16075	13.3422	0.00176276	0.957047
Brix1	0.813636	4.08624	13.0542	0.00192705	0.957047
Prkcg	-0.400449	6.94665	13.0072	0.00195546	0.957047
Pde10a	0.347105	8.63199	12.9591	0.00198501	0.957047
Gm44510	-1.26805	3.27968	12.9342	0.00200054	0.957047
Rspo3	-0.741531	4.38838	12.8985	0.00202294	0.957047
Slc29a4	-0.516693	5.67227	12.5181	0.00228043	0.957047
Gfpt2	-0.612136	4.77308	12.4706	0.00231504	0.957047
H3f3b	0.612767	5.02847	12.3567	0.00240056	0.957047
A930015D03Rik	0.594936	5.17911	12.3109	0.00243593	0.957047
9330111N05Rik	-0.990972	3.51509	12.0849	0.00261918	0.957047
Lama4	-0.474685	6.64316	11.9768	0.00271216	0.957047
Npnt	-0.533249	6.18743	11.8708	0.00280699	0.957047
Pcsk1	0.626451	4.69828	11.8255	0.00284872	0.957047
Wnk3	0.528728	5.53735	11.784	0.00288748	0.957047
Smyd2	-0.540531	5.97391	11.74	0.00292924	0.957047
Cdh18	-0.4796	8.73373	11.6703	0.00299671	0.957047
Rps14	0.691354	4.46919	11.5474	0.00312	0.957047
Hnrnpul2	0.537	5.97374	11.4226	0.00325114	0.957047
Camk1g	0.715637	4.65901	11.3615	0.00331749	0.957047
Krba1	-0.45958	5.5432	11.2386	0.00345572	0.957047
Arl6ip1	0.470252	5.55958	11.2243	0.00347221	0.957047
Phf2	-0.442564	5.58356	11.1262	0.00358767	0.957047
Prss35	-1.00994	3.58446	10.9943	0.00374986	0.957047
Mapre1	0.526635	5.85901	10.9493	0.00380711	0.957047
Htr2c	0.702526	4.50203	10.9129	0.00385406	0.957047
Pcbp1	0.813267	4.29945	10.7153	0.00412065	0.957047
Rbm20	0.721054	5.0415	10.6273	0.00424598	0.957047
Tmed9	0.559132	4.9806	10.5882	0.00430303	0.957047
Utp11	-0.703996	4.44778	10.4758	0.00447184	0.957047
Cep250	-0.449425	5.45661	10.4452	0.0045191	0.957047
Wdr92	-0.766563	4.04914	10.363	0.00464875	0.957047
Etv5	0.583761	6.45935	10.3482	0.00467256	0.957047
9130019P16Rik	-0.766057	4.47074	10.2883	0.00477031	0.957047
Gm44241	-0.887752	3.6705	10.0755	0.0051361	0.957047
Chmp2b	0.683759	4.7335	10.0493	0.00518329	0.957047
Gm7706	-1.32575	2.81547	10.0135	0.00524869	0.957047
Nr4a2	0.970011	4.10831	9.99609	0.00528069	0.957047
Gm16083	-0.459747	6.02796	9.96152	0.00534503	0.957047
H1f0	0.800803	3.82406	9.88873	0.00548337	0.957047
Dguok	-0.615475	4.42105	9.80595	0.00564559	0.957047
Adra2a	1.09857	2.89629	9.76644	0.00572491	0.957047
Insyn2a	1.02849	3.22803	9.73354	0.00579192	0.957047
Efnb2	-0.541675	5.73462	9.63986	0.00598756	0.957047
Sat1	0.654563	4.59742	9.63567	0.00599648	0.957047
Psmd1	0.352409	6.58107	9.63348	0.00600115	0.957047
Nr2e1	0.57996	5.00898	9.63025	0.00600803	0.957047
Cap2	0.343784	6.80244	9.6113	0.00604865	0.957047
Ern1	-0.444101	5.53388	9.55256	0.00617654	0.957047
Zfp933	0.501141	5.0401	9.49892	0.006296	0.957047
Map11	0.996361	3.21077	9.49836	0.00629726	0.957047
N4bp1	-0.445354	5.44786	9.46266	0.0063782	0.957047
Syt17	-0.527754	4.77972	9.42634	0.00646173	0.957047
Adcy10	-0.789246	4.14421	9.4166	0.00648435	0.957047
Hsd17b12	0.389542	6.17664	9.40291	0.00651628	0.957047
Ajap1	-0.451241	5.98176	9.39039	0.00654564	0.957047
9630014M24Rik	0.561766	5.04135	9.34021	0.00666481	0.957047
Vars	-0.496461	4.97049	9.32475	0.00670201	0.957047
Vav3	0.472066	6.06974	9.30581	0.0067479	0.957047
Adamts17	-0.446734	6.5947	9.30518	0.00674943	0.957047
Gm20045	-0.820132	3.92276	9.26132	0.00685709	0.957047
Calcoco1	-0.640021	4.57289	9.20713	0.00699279	0.957047
Rbmxl1	0.938909	3.38167	9.16818	0.00709218	0.957047
Pdia6	0.442987	6.19009	9.05888	0.00737966	0.957047
Fosl2	0.925631	3.57022	9.0444	0.00741871	0.957047
Stk16	1.20246	3.24117	9.02435	0.00747316	0.957047
Lhfpl3	-0.348295	8.51694	8.96104	0.00764808	0.957047
Nfatc3	-0.408772	5.88863	8.8856	0.00786256	0.957047
Rnf17	-1.14199	3.10128	8.85034	0.00796512	0.957047
Ephb3	0.603997	4.76523	8.83011	0.00802461	0.957047
Mrps30	-0.855538	3.32477	8.82333	0.00804467	0.957047
Rassf5	-0.622531	4.25147	8.68218	0.00847527	0.957047
Zbtb11	0.370008	5.93939	8.68198	0.00847591	0.957047
Pbx4	-0.546554	4.93639	8.67015	0.00851314	0.957047
Flrt2	-0.307878	7.88193	8.65448	0.00856278	0.957047
Shc3	0.374346	7.38776	8.64577	0.00859052	0.957047
Susd1	-0.59965	4.89228	8.63142	0.00863642	0.957047
Stard8	0.648008	4.52433	8.63039	0.00863972	0.957047
Fhod3	-0.346978	8.34011	8.58059	0.00880122	0.957047
Itpk1	-0.463563	5.81529	8.57863	0.00880764	0.957047
Hps3	0.504704	4.84357	8.57547	0.008818	0.957047
Smoc1	-0.462561	5.60342	8.56845	0.0088411	0.957047
Chrna9	-1.21877	3.77519	8.49626	0.00908247	0.957047
Plp1	0.488152	5.09095	8.4947	0.00908777	0.957047
Cntln	-0.344901	6.61377	8.48988	0.00910416	0.957047
A530058N18Rik	-0.533112	4.6182	8.3982	0.00942231	0.957047
Sertad2	-0.363021	6.40462	8.39509	0.00943331	0.957047
Ptprn	0.372409	6.10052	8.29162	0.00980795	0.957047
Aqp11	-0.955157	3.05586	8.24333	0.00998851	0.957047
Mtcl1	-0.325317	7.48697	8.23054	0.0100369	0.957047
Rusc2	-0.382484	5.91832	8.17636	0.0102451	0.957047
Parm1	-0.433132	5.30074	8.16551	0.0102874	0.957047
Sema4a	0.484276	5.20625	8.13845	0.0103936	0.957047
Rfx2	0.761377	3.88056	8.12811	0.0104346	0.957047
Nfe2l3	-0.63572	4.19075	8.11176	0.0104997	0.957047
Ctsd	0.793232	4.0642	8.10134	0.0105414	0.957047
Mast3	0.484997	5.06653	8.09939	0.0105492	0.957047
Polr3g	-0.579583	4.27925	8.09808	0.0105545	0.957047
Fhdc1	1.03184	2.93092	7.87003	0.0115173	0.957047
Sycp2	0.452932	5.79613	7.84777	0.0116165	0.957047
Slc9b2	-0.759132	3.59225	7.80361	0.011816	0.957047
Dynll2	0.474446	5.39848	7.79004	0.0118781	0.957047
Nras	0.456192	5.01852	7.78174	0.0119163	0.957047
Cul3	0.302624	6.90461	7.77093	0.0119662	0.957047
Ksr2	-0.297989	7.85183	7.76145	0.0120102	0.957047
Gba2	-0.545906	4.52155	7.74932	0.0120667	0.957047
Vgll4	-0.328838	7.35736	7.74804	0.0120727	0.957047
St6galnac5	0.414546	5.65814	7.68096	0.0123908	0.957047
Usp22	0.383734	6.67866	7.66907	0.0124482	0.957047
Tfb1m	0.799984	3.61443	7.66611	0.0124625	0.957047
Nmrk1	-0.954639	3.09928	7.58556	0.0128598	0.957047
Atxn7l2	-0.657662	3.91377	7.58123	0.0128815	0.957047
Plekhm3	-0.371957	6.42814	7.56822	0.0129471	0.957047
Fktn	-0.34298	6.0271	7.56793	0.0129486	0.957047
Fbxl16	-0.479522	5.13009	7.54452	0.0130676	0.957047
Kcnt1	-0.48873	5.29679	7.51711	0.0132085	0.957047
Trabd2b	-0.679873	4.25512	7.49434	0.0133269	0.957047
Wipf1	0.504417	4.9621	7.46637	0.0134739	0.957047
Msrb3	-0.597693	4.25257	7.44743	0.0135745	0.957047
Tcp11l2	-0.703014	3.85934	7.44661	0.0135789	0.957047
Rbm8a	0.78124	3.84479	7.41246	0.0137625	0.957047
Rnf40	0.594229	4.42254	7.34696	0.0141225	0.957047
Pon2	0.657866	4.64188	7.31671	0.0142923	0.957047
Bcap29	-0.604116	4.83122	7.3086	0.0143383	0.957047
Ap2m1	0.698062	4.18608	7.30444	0.0143619	0.957047
Gab2	0.31814	7.09221	7.29077	0.0144398	0.957047
Higd1a	0.720626	3.93156	7.28571	0.0144688	0.957047
Arhgap5	0.375452	6.31592	7.25949	0.01462	0.957047
Luzp2	0.423684	9.44045	7.25444	0.0146493	0.957047
Cnih1	-0.771745	3.67417	7.2393	0.0147376	0.957047
Gm7135	-0.554173	4.50342	7.18563	0.0150554	0.957047
Gpat4	-0.405957	5.66839	7.18164	0.0150793	0.957047
Grin2d	-0.472796	5.0314	7.15557	0.0152368	0.957047
Slc44a2	-0.482585	5.14933	7.15485	0.0152412	0.957047
Lrig1	0.586454	7.10125	7.14644	0.0152924	0.957047
Gm49678	-0.346885	8.1261	7.1361	0.0153557	0.957047
A830009L08Rik	-0.731817	3.5346	7.12091	0.015449	0.957047
Grm1	-0.348543	7.42228	7.11634	0.0154773	0.957047
Tril	0.540374	4.86286	7.11496	0.0154858	0.957047
Gstp1	1.07799	2.73952	7.10919	0.0155216	0.957047
Lims1	0.301574	7.26974	7.10817	0.0155279	0.957047
Pdlim7	-0.548861	4.4654	7.09631	0.0156017	0.957047
Pcsk6	-0.455603	5.25449	7.07463	0.0157377	0.957047
Rgs2	0.801795	3.61952	7.07091	0.0157611	0.957047
Osmr	0.90302	3.52692	7.07067	0.0157626	0.957047
Atp6v1e1	0.376455	5.8141	7.06219	0.0158162	0.957047
Gpam	0.369324	6.61296	7.03581	0.0159844	0.957047
Uba52	1.20691	2.80659	7.0208	0.016081	0.957047
Atpaf1	-0.489838	5.01522	6.9986	0.016225	0.957047
Fibp	0.603974	4.18762	6.99479	0.0162499	0.957047
Gm34237	-0.733035	3.74688	6.94038	0.0166098	0.957047
Atp7b	-0.830716	3.25822	6.93981	0.0166136	0.957047
Isca2	0.765674	3.437	6.92265	0.016729	0.957047
Stk11ip	-0.849216	3.08317	6.91785	0.0167614	0.957047
Cln8	-0.735876	3.60294	6.9178	0.0167618	0.957047
Bmper	0.538445	6.32458	6.91415	0.0167865	0.957047
Diaph2	0.269909	7.88809	6.89994	0.0168831	0.957047
Trmt10b	-0.591753	4.2621	6.88798	0.0169649	0.957047
Rps25	0.974046	3.19184	6.88518	0.0169841	0.957047
Rhoq	0.512709	6.0074	6.85921	0.0171635	0.957047
Clgn	-0.728814	3.64163	6.82377	0.0174118	0.957047
Ak4	0.599602	4.27004	6.81716	0.0174586	0.957047
Uhrf1bp1l	0.388235	6.08031	6.80102	0.0175733	0.957047
Ror1	0.414401	5.1676	6.79555	0.0176124	0.957047
Pfdn6	1.16005	2.77339	6.78617	0.0176797	0.957047
Tmsb4x	0.467174	6.37289	6.77952	0.0177276	0.957047
Nub1	0.489568	5.2	6.76835	0.0178082	0.957047
Nxph2	-0.669219	4.14554	6.76544	0.0178294	0.957047
Atad2b	0.267029	7.3604	6.75783	0.0178846	0.957047
Mrpl27	0.948131	3.00868	6.75463	0.017908	0.957047
Atp6v1f	1.07362	3.13348	6.75098	0.0179346	0.957047
Eml1	-0.279966	7.74102	6.70225	0.0182945	0.957047
Gm42869	0.915533	2.85509	6.65442	0.0186557	0.957047
Nf2	-0.369412	5.9778	6.6487	0.0186994	0.957047
4930453C13Rik	0.941199	3.30603	6.61138	0.0189875	0.957047
Psma7	0.524475	4.98557	6.59324	0.0191294	0.957047
Zfp871	0.314376	6.27575	6.57793	0.0192501	0.957047
Nckap5	0.382865	9.49052	6.57159	0.0193003	0.957047
Tmem9	0.529819	4.56059	6.55548	0.0194286	0.957047
Aopep	-0.250791	7.83727	6.54717	0.0194952	0.957047
Rad51ap2	-0.749233	3.47431	6.53211	0.0196165	0.957047
Gm44895	0.84595	3.56436	6.52595	0.0196663	0.957047
Prune2	-0.484101	4.93233	6.52376	0.019684	0.957047
Fnip2	-0.288564	6.61753	6.52356	0.0196857	0.957047
Srbd1	0.30443	6.16542	6.50571	0.0198311	0.957047
Dnajc8	0.495493	5.08866	6.50556	0.0198324	0.957047
Mtmr10	-0.490179	5.26669	6.49036	0.0199572	0.957047
Gm40578	0.49518	5.65388	6.47024	0.0201237	0.957047
Tspan33	-0.684872	3.823	6.43507	0.0204187	0.957047
Dkk2	0.772348	3.64243	6.43204	0.0204443	0.957047
Pcnx4	-0.536883	4.94257	6.41893	0.0205556	0.957047
Ube2n	0.501529	5.08135	6.41155	0.0206186	0.957047
Id1	1.07993	2.66011	6.3992	0.0207246	0.957047
Negr1	-0.245155	10.9167	6.39878	0.0207282	0.957047
Gm10649	-0.551209	4.4694	6.38104	0.0208814	0.957047
Fbxl19	-0.355797	5.37532	6.3764	0.0209216	0.957047
Sox1ot	0.54159	4.44096	6.35034	0.0211496	0.957047
Zfp317	0.415369	5.24912	6.34142	0.0212282	0.957047
Klhl26	0.523126	4.56779	6.33535	0.021282	0.957047
Cemip	-0.384733	5.93872	6.33077	0.0213226	0.957047
Zbtb16	0.325352	7.01669	6.31793	0.0214369	0.957047
4933431E20Rik	0.56928	4.30011	6.30551	0.0215482	0.957047
Gm43953	-0.741693	3.37726	6.30009	0.021597	0.957047
Lipo3	0.958557	3.12132	6.2998	0.0215996	0.957047
Mrps14	0.920621	3.09416	6.29942	0.021603	0.957047
Hs3st5	-0.466132	8.16428	6.29893	0.0216075	0.957047
Mthfr	-0.645357	3.85857	6.29652	0.0216292	0.957047
Fam8a1	-0.492568	4.56092	6.29223	0.0216679	0.957047
Cadps2	-0.30541	7.80135	6.28526	0.0217311	0.957047
Flnb	-0.312901	6.88939	6.28096	0.0217701	0.957047
Gm20754	-0.3313	8.9551	6.27515	0.0218231	0.957047
Gm35041	-0.915174	3.3001	6.27466	0.0218275	0.957047
Hspa9	0.35898	5.94707	6.2709	0.0218618	0.957047
Trmt13	-0.39954	4.97405	6.2507	0.0220472	0.957047
Myo18b	-0.526749	4.55914	6.2312	0.0222279	0.957047
Osbpl5	-0.504018	4.84076	6.22752	0.0222622	0.957047
Sntb2	0.356349	5.59615	6.22735	0.0222637	0.957047
Emx2os	0.60489	5.52926	6.20259	0.022496	0.957047
D1Ertd622e	-0.356224	5.39466	6.19855	0.0225342	0.957047
Shroom2	0.35284	5.91738	6.1895	0.02262	0.957047
Irf2bpl	0.647371	3.85356	6.18713	0.0226424	0.957047
Kcnh5	-0.295597	8.11761	6.18477	0.0226649	0.957047
Pou3f2	0.41832	5.52068	6.17745	0.0227347	0.957047
Tsnax	0.513683	4.96926	6.17745	0.0227347	0.957047
Gm42639	-0.656993	3.97436	6.17554	0.0227529	0.957047
Tead1	0.436089	7.10741	6.17431	0.0227647	0.957047
Mvp	1.02784	2.99428	6.16898	0.0228157	0.957047
Dynlrb1	0.450266	4.99429	6.15884	0.0229131	0.957047
Smpd3	-0.334801	6.82891	6.14322	0.0230642	0.957047
Itga6	0.439989	6.32099	6.13469	0.0231472	0.957047
Pigm	0.912504	3.33706	6.13044	0.0231887	0.957047
Steap2	-0.620836	4.03827	6.125	0.0232418	0.957047
Mboat1	-0.671674	3.62139	6.11349	0.0233548	0.957047
Htr1f	-0.435515	6.52588	6.10551	0.0234335	0.957047
Nat8l	-0.768974	3.60342	6.09854	0.0235025	0.957047
Ypel5	-0.599609	4.23688	6.09463	0.0235414	0.957047
Grin2c	0.642869	3.88785	6.09078	0.0235796	0.957047
Rnf112	-0.445771	5.19745	6.08877	0.0235997	0.957047
Dennd4c	0.270399	6.77255	6.08679	0.0236193	0.957047
Blvrb	1.05012	2.7087	6.06789	0.0238087	0.957047
Sox4	0.362425	5.46868	6.05912	0.0238971	0.957047
Hkdc1	1.03533	2.90908	6.04696	0.0240203	0.957047
Tgfb2	0.374795	6.19688	6.0465	0.024025	0.957047
Gm5124	0.73252	3.70088	6.03494	0.0241428	0.957047
Trap1	-0.374387	5.47805	6.01964	0.0242998	0.957047
Rab39b	0.881138	3.19206	6.0161	0.0243363	0.957047
Stradb	-0.413336	5.09089	6.01245	0.024374	0.957047
Grik3	-0.289755	7.6334	6.01026	0.0243966	0.957047
Pmf1	0.982859	2.81713	6.00929	0.0244067	0.957047
Gm49677	-0.444592	5.18842	6.0091	0.0244087	0.957047
Acot11	0.659593	3.82088	5.9891	0.0246166	0.957047
Itgb3bp	-0.509382	4.45511	5.97899	0.0247225	0.957047
Sf3a3	0.515512	4.47994	5.96315	0.0248896	0.957047
Id2	0.391	5.5496	5.9554	0.0249717	0.957047
Tpgs2	-0.383991	5.22409	5.95062	0.0250225	0.957047
Anxa2	1.01209	3.38497	5.94732	0.0250577	0.957047
Mettl15	0.407044	5.33574	5.93708	0.0251671	0.957047
Mak16	0.7934	3.70822	5.91969	0.0253543	0.957047
Thrap3	0.293825	6.73048	5.91668	0.0253868	0.957047
Dbx2	0.419091	5.3899	5.91138	0.0254442	0.957047
Ptgds	0.930848	2.98278	5.87655	0.0258252	0.957047
Enoph1	0.498633	4.86613	5.85848	0.0260255	0.957047
Atp5g3	0.574826	4.36407	5.85073	0.0261119	0.957047
Ube2z	0.436795	4.71809	5.84219	0.0262075	0.957047
Gm43843	0.584235	3.95024	5.82895	0.0263566	0.957047
4930555F03Rik	-0.481548	4.91833	5.82736	0.0263745	0.957047
Rbms1	-0.297285	7.00521	5.81961	0.0264623	0.957047
Ccdc173	-0.535616	4.25324	5.81518	0.0265126	0.957047
Entpd6	-0.392512	4.99	5.81126	0.0265572	0.957047
Lbh	-0.596488	4.53091	5.80099	0.0266744	0.957047
Brpf3	-0.398798	5.31138	5.79813	0.0267073	0.957047
Slc39a9	0.435539	4.83017	5.78603	0.0268464	0.957047
Tspan18	0.519088	4.97436	5.76279	0.0271158	0.957047
Elovl5	0.313905	6.27227	5.7532	0.0272279	0.957047
Mir9-3hg	0.345665	8.24831	5.74998	0.0272657	0.957047
Cntn6	-0.284377	8.72681	5.7452	0.0273219	0.957047
Mroh1	0.459183	5.2767	5.7437	0.0273394	0.957047
Zfp146	0.508017	4.3632	5.73335	0.0274616	0.957047
Eef1d	-0.552758	4.91434	5.70595	0.0277879	0.957047
Edil3	-0.350725	9.11322	5.69994	0.0278601	0.957047
Gm45177	-0.511056	4.72807	5.69778	0.0278861	0.957047
Abhd12	0.255073	6.96054	5.69757	0.0278886	0.957047
Ankrd26	0.322634	5.65749	5.69125	0.0279649	0.957047
Epdr1	-0.436814	5.20999	5.68152	0.0280827	0.957047
Mcm4	0.801574	3.2426	5.67657	0.0281428	0.957047
Zfp667	-0.558145	3.95033	5.66936	0.0282307	0.957047
Smad3	0.396315	5.22318	5.66869	0.0282388	0.957047
Slc12a8	-0.703189	3.89627	5.6656	0.0282765	0.957047
Acadl	0.458212	4.80527	5.65357	0.0284242	0.957047
Gm42769	-0.753889	3.62253	5.65112	0.0284543	0.957047
Yeats4	0.626027	3.80991	5.63636	0.0286367	0.957047
Lamtor1	0.785552	3.51951	5.63126	0.0287001	0.957047
Glra3	-0.549791	4.28686	5.62716	0.0287512	0.957047
4932413F04Rik	-0.764386	3.19363	5.62512	0.0287767	0.957047
Hmgcl	-0.501034	4.13065	5.60166	0.0290711	0.957047
Gm35769	0.894377	3.19677	5.60116	0.0290773	0.957047
Cox7c	0.579093	3.83474	5.57804	0.0293708	0.957047
Gm17484	-0.781862	3.0453	5.57492	0.0294107	0.957047
Inpp4a	-0.237777	7.2825	5.56933	0.0294824	0.957047
Zscan29	-0.709497	3.72002	5.56758	0.0295048	0.957047
Rexo4	-0.388002	4.9207	5.55776	0.0296311	0.957047
Gpbp1	0.385728	5.10135	5.55355	0.0296855	0.957047
Trp53	0.542873	4.39835	5.54367	0.0298135	0.957047
Nup160	-0.337852	5.83392	5.54138	0.0298433	0.957047
Vegfa	0.450884	6.18446	5.53061	0.0299837	0.957047
Zswim5	0.292707	6.00655	5.51795	0.0301498	0.957047
Dr1	0.550512	3.96648	5.51478	0.0301915	0.957047
4930432B10Rik	-0.758648	3.45183	5.50666	0.0302987	0.957047
Gm44242	-0.70803	3.85317	5.50488	0.0303223	0.957047
Cxcl14	0.564125	4.57182	5.49894	0.030401	0.957047
Alg6	-0.43089	5.11969	5.49177	0.0304963	0.957047
Col24a1	-0.42502	4.74183	5.43258	0.031297	0.957047
Ubap2	0.305503	6.48679	5.42926	0.0313427	0.957047
Ptprz1	0.476636	11.1885	5.42165	0.0314474	0.957047
Qk	0.405287	9.87045	5.41191	0.0315822	0.957047
Rbm18	-0.408825	4.80659	5.40456	0.0316843	0.957047
Sord	-0.831124	3.13122	5.39977	0.031751	0.957047
Zfp652	-0.27623	6.40466	5.38742	0.0319239	0.957047
Ptges	-0.805858	3.09494	5.37517	0.0320965	0.957047
4930430F08Rik	0.752873	3.38587	5.35253	0.0324181	0.957047
Pfkfb3	0.405327	5.50252	5.33739	0.0326352	0.957047
Vxn	-0.604907	3.69515	5.3362	0.0326524	0.957047
Trmt10c	-0.757892	2.96899	5.3361	0.0326538	0.957047
Nectin3	-0.277778	7.79556	5.32861	0.0327619	0.957047
Tspan31	0.800611	3.26524	5.31394	0.0329749	0.957047
AC156546.1	-0.749449	3.39275	5.30386	0.0331221	0.957047
Adamts2	-0.438179	4.75814	5.30135	0.0331588	0.957047
Chd1	0.258142	6.4933	5.29853	0.0332003	0.957047
Cmtm4	-0.297721	5.80717	5.29074	0.0333147	0.957047
Rtcb	0.451876	4.68253	5.2865	0.0333773	0.957047
Col8a1	-0.613122	4.00449	5.28117	0.0334561	0.957047
Camk2d	0.244728	7.7556	5.26611	0.0336801	0.957047
Gm45323	-0.826292	3.2775	5.26336	0.0337212	0.957047
Tmem8b	-0.434297	4.50296	5.26317	0.033724	0.957047
Wdr66	-0.636901	3.87295	5.25718	0.0338136	0.957047
Pls3	-0.293186	6.13366	5.25143	0.0338999	0.957047
Ttc7b	-0.228156	7.83641	5.24108	0.0340559	0.957047
Gm43318	-0.530063	4.4779	5.23517	0.0341454	0.957047
Ankrd13a	-0.448364	5.02243	5.2326	0.0341844	0.957047
C2cd2	-0.293735	6.30522	5.2285	0.0342466	0.957047
Gabrg3	-0.258899	9.12537	5.2275	0.034262	0.957047
Srcap	-0.345704	5.39062	5.22439	0.0343093	0.957047
Rfc5	0.777441	3.11663	5.22214	0.0343436	0.957047
4921534H16Rik	-0.591604	3.66778	5.21783	0.0344094	0.957047
Inka2	0.47371	5.37242	5.19441	0.0347697	0.957047
Gpbp1l1	-0.328536	5.77949	5.19121	0.0348193	0.957047
Crot	0.405318	5.44495	5.18408	0.03493	0.957047
Pdzrn4	-0.291615	6.82501	5.18066	0.0349832	0.957047
Pxmp4	-0.576096	3.8479	5.17461	0.0350777	0.957047
Robo2	-0.301809	9.99827	5.16737	0.035191	0.957047
Katnbl1	-0.580478	3.81601	5.16459	0.0352346	0.957047
Arhgef26	0.29818	7.40783	5.15943	0.0353158	0.957047
Stpg2	-0.626062	4.13992	5.15457	0.0353924	0.957047
Sh2b2	-0.628278	4.33543	5.15128	0.0354445	0.957047
Mycn	0.616221	3.8291	5.13889	0.035641	0.957047
Abi1	0.28107	7.3393	5.13578	0.0356906	0.957047
Rasgef1a	-0.264026	6.60383	5.13475	0.035707	0.957047
Zmym3	-0.325244	5.45565	5.12173	0.0359153	0.957047
Zbtb46	-0.471854	4.31423	5.11378	0.0360433	0.957047
Gabra2	0.264289	8.02398	5.1108	0.0360913	0.957047
Cox8a	0.714856	3.86821	5.11015	0.0361019	0.957047
Phyhipl	0.278399	7.54419	5.11012	0.0361023	0.957047
Zfp574	-0.53353	3.99372	5.10998	0.0361047	0.957047
Nox4	-0.659668	3.7225	5.10905	0.0361196	0.957047
Gm28905	-0.339181	5.7387	5.09674	0.0363193	0.957047
Slain1	-0.335974	6.44657	5.08733	0.0364726	0.957047
Erbb4	-0.225561	10.2784	5.08656	0.0364853	0.957047
Rab11fip4	-0.324471	6.37217	5.08562	0.0365006	0.957047
Abcg1	-0.396145	4.66499	5.08045	0.0365854	0.957047
Apaf1	-0.355883	5.77311	5.07015	0.0367546	0.957047
Kdr	0.877901	3.05851	5.06433	0.0368507	0.957047
Stam2	0.300327	5.89449	5.06235	0.0368834	0.957047
Zmiz1os1	-0.386799	5.33711	5.0621	0.0368877	0.957047
Nedd8	0.538464	4.46445	5.05948	0.0369311	0.957047
Fads1	0.349738	6.08259	5.04915	0.0371028	0.957047
Myrip	-0.260534	7.64584	5.04737	0.0371324	0.957047
Tec	-0.480076	4.44398	5.03644	0.0373152	0.957047
Rdh10	-0.457589	4.42449	5.03606	0.0373216	0.957047
Tut1	0.643205	3.6604	5.03191	0.0373913	0.957047
Pdgfd	0.463043	4.4258	5.02099	0.0375754	0.957047
Rita1	0.95122	2.95769	5.02004	0.0375915	0.957047
Sh2b1	-0.582642	3.85418	5.01589	0.0376618	0.957047
Dio2	0.496658	5.97141	5.01398	0.0376942	0.957047
Fkbp14	-0.812469	3.37076	5.00596	0.0378306	0.957047
Hnrnpab	0.440935	5.14298	5.00044	0.0379247	0.957047
Ddah1	0.335657	7.07224	4.99473	0.0380224	0.957047
Ramp1	-0.482354	5.00672	4.99383	0.0380379	0.957047
Plppr1	-0.297019	9.07021	4.98145	0.0382509	0.957047
Syt3	-0.499505	4.2479	4.97755	0.0383182	0.957047
Gm37941	-0.723122	3.07087	4.97709	0.038326	0.957047
Gm44230	-0.386085	4.84234	4.97504	0.0383616	0.957047
Hs6st1	-0.400732	5.42843	4.97146	0.0384236	0.957047
Mapk1ip1l	0.333088	5.39479	4.96534	0.0385299	0.957047
Csk	-0.424392	4.57706	4.95021	0.0387942	0.957047
Gm29724	-0.624268	3.37794	4.94952	0.0388063	0.957047
Cyhr1	-0.398858	4.89056	4.94355	0.0389111	0.957047
Tmem219	0.644484	3.59389	4.94336	0.0389146	0.957047
Mn1	0.419455	4.86394	4.93908	0.03899	0.957047
Gucy1a1	-0.312148	6.45505	4.93706	0.0390256	0.957047
Abca6	-0.658694	3.67318	4.92897	0.0391687	0.957047
A230006K03Rik	-0.314994	7.60542	4.91457	0.039425	0.957047
Chrd	-0.662065	3.43005	4.89949	0.0396954	0.957047
Trim9	0.35203	9.59992	4.89062	0.0398554	0.957047
Kif21b	-0.269705	7.25094	4.88674	0.0399257	0.957047
Cldn10	0.537546	4.95509	4.88293	0.0399947	0.957047
Erg	0.480313	4.21456	4.88117	0.0400267	0.957047
Hikeshi	-0.437747	4.46566	4.87775	0.0400889	0.957047
Arhgef3	0.339974	6.43011	4.87555	0.0401291	0.957047
Nlgn2	-0.334133	5.95467	4.87352	0.0401661	0.957047
Rasa3	0.402252	6.87162	4.85511	0.0405035	0.957047
Cox6b1	0.472516	4.4735	4.85406	0.0405228	0.957047
Lypd1	-0.466201	4.70791	4.84899	0.0406166	0.957047
Gm37248	-0.671168	3.52895	4.8465	0.0406626	0.957047
Mks1	0.785612	3.27303	4.84608	0.0406703	0.957047
D630003M21Rik	0.587097	4.14236	4.84544	0.0406822	0.957047
Neurl4	-0.443567	4.41969	4.84394	0.0407099	0.957047
Gabrg1	0.336032	5.64185	4.841	0.0407645	0.957047
Nr4a3	0.419475	5.44206	4.83963	0.0407899	0.957047
Ankrd54	-0.644208	3.34941	4.83483	0.0408792	0.957047
Snhg12	-0.655608	3.38516	4.82767	0.0410126	0.957047
Pcdhb19	0.631599	3.58276	4.82626	0.0410391	0.957047
Arfgap2	0.443429	4.67886	4.81291	0.0412896	0.957047
1700030K09Rik	-0.485584	4.18055	4.79936	0.0415456	0.957047
Epha10	-0.376017	5.33851	4.79717	0.0415872	0.957047
Pou6f2	-0.479781	5.5228	4.79699	0.0415905	0.957047
Pdzd2	-0.311331	8.49854	4.79564	0.0416162	0.957047
Slco1c1	0.499017	8.64405	4.79318	0.041663	0.957047
Afap1	-0.258039	6.70839	4.79181	0.0416891	0.957047
Bckdha	0.730305	3.5341	4.78054	0.0419043	0.957047
Plscr3	0.668596	3.44329	4.78026	0.0419097	0.957047
Col4a5	0.52987	4.94696	4.77478	0.0420147	0.957047
Kcnj3	-0.271707	8.24088	4.7744	0.042022	0.957047
Gm48893	-0.622669	3.72152	4.7493	0.0425076	0.957047
Smarcd1	0.416431	4.70237	4.74429	0.0426052	0.957047
Traf2	0.710325	3.43453	4.74421	0.0426068	0.957047
Msmo1	0.397282	6.63402	4.74194	0.042651	0.957047
Sytl2	-0.326147	5.48835	4.74154	0.0426589	0.957047
Rbis	0.534678	3.94461	4.74013	0.0426865	0.957047
Rps24	0.459483	4.43078	4.73481	0.0427908	0.957047
Zfp324	-0.648474	3.50992	4.73336	0.0428192	0.957047
Tmed7	0.374603	5.01466	4.73162	0.0428532	0.957047
Rasa2	0.258921	8.08949	4.72745	0.0429353	0.957047
Scrn3	-0.677509	3.17877	4.71244	0.0432322	0.957047
Fbxl6	-0.866066	3.25652	4.71028	0.0432751	0.957047
Cacna1g	-0.271601	6.91819	4.7092	0.0432965	0.957047
Star	-0.744973	3.12263	4.70839	0.0433125	0.957047
Srr	-0.308343	5.94614	4.70821	0.0433163	0.957047
Ttc13	-0.266364	6.3876	4.70532	0.0433738	0.957047
Gm36988	0.674106	3.52718	4.70488	0.0433825	0.957047
2900052L18Rik	0.951158	3.11137	4.7029	0.0434219	0.957047
Grip2	-0.342706	5.42357	4.70036	0.0434726	0.957047
Gm48700	0.852289	2.89111	4.70017	0.0434766	0.957047
Pigf	-0.511646	4.67459	4.69942	0.0434915	0.957047
Nr3c2	0.292139	7.35825	4.69561	0.0435677	0.957047
Zdhhc14	0.266126	7.22317	4.69516	0.0435766	0.957047
Tbp	-0.342406	5.12812	4.69375	0.0436049	0.957047
Grm8	-0.268669	8.2812	4.69316	0.0436167	0.957047
Cacnb1	-0.315573	5.40599	4.68747	0.043731	0.957047
Dact2	-0.696869	3.49985	4.68337	0.0438135	0.957047
Dhx29	0.367826	5.23463	4.68264	0.0438282	0.957047
Pgm5	-0.728515	3.21827	4.67447	0.0439933	0.957047
Dcdc5	-0.941637	3.55553	4.67422	0.0439984	0.957047
Airn	0.345969	5.77853	4.67322	0.0440187	0.957047
Nicn1	0.596371	3.81974	4.67148	0.0440539	0.957047
Gm47477	-0.592569	3.57042	4.66824	0.0441196	0.957047
Cmtm5	0.802255	3.13322	4.66459	0.044194	0.957047
Prkdc	0.278795	6.53833	4.66362	0.0442136	0.957047
Fam174a	-0.576672	3.60651	4.66283	0.0442299	0.957047
Acbd5	0.272207	6.20574	4.66247	0.0442371	0.957047
Gm42946	-0.496433	4.13771	4.66204	0.0442459	0.957047
Apobec1	0.739007	3.29827	4.66141	0.0442588	0.957047
Kcnip4	-0.233622	12.1344	4.64415	0.0446122	0.957047
Vcam1	0.502935	5.58003	4.63823	0.0447342	0.957047
Sh3rf3	-0.228105	8.80457	4.63751	0.0447491	0.957047
Mical2	0.217287	8.45513	4.63749	0.0447495	0.957047
Sesn1	-0.280277	6.62461	4.63166	0.0448701	0.957047
Flii	0.386651	4.82685	4.62987	0.0449072	0.957047
Lrrtm4	-0.232361	11.3039	4.62897	0.0449259	0.957047
Gm43571	-0.843016	3.124	4.62214	0.0450678	0.957047
Ncapg2	-0.483256	4.40687	4.62123	0.0450868	0.957047
Evc	-0.570813	3.69877	4.6174	0.0451666	0.957047
Glul	0.435617	7.24478	4.61548	0.0452067	0.957047
Zfp318	-0.267086	6.63486	4.60672	0.0453901	0.957047
Chadl	-0.643021	3.43984	4.60645	0.0453959	0.957047
Lpp	0.30511	7.59662	4.59801	0.0455733	0.957047
Rras2	-0.255762	6.60379	4.59361	0.0456663	0.957047
Zdhhc23	-0.366159	4.96616	4.58257	0.0459004	0.957047
Sf3b1	0.226702	8.11403	4.57761	0.0460058	0.957047
A830018L16Rik	-0.277272	8.45106	4.57743	0.0460097	0.957047
Nhs	0.290258	6.29924	4.56331	0.0463119	0.957047
Ntf3	0.499618	4.43997	4.5576	0.0464347	0.957047
Fam169a	-0.299255	5.75097	4.5511	0.046575	0.957047
Sel1l3	-0.23637	7.37419	4.54723	0.0466587	0.957047
Gpld1	-0.477674	4.60708	4.53745	0.0468711	0.957047
Gm11613	-0.651259	3.5831	4.53334	0.0469606	0.957047
Atp9a	-0.235623	7.28462	4.53323	0.0469632	0.957047
Pcdhga7	0.749176	3.00665	4.51912	0.0472721	0.957047
Snx13	0.275203	7.0182	4.5191	0.0472726	0.957047
Nmt2	0.29289	6.81963	4.50604	0.0475608	0.957047
Ccdc141	0.445186	6.17267	4.50402	0.0476056	0.957047
Orc2	-0.310766	5.69892	4.50342	0.047619	0.957047
Sgk1	-0.293621	7.30492	4.50139	0.047664	0.957047
A330074H02Rik	0.479171	4.93825	4.49554	0.0477941	0.957047
Rtkn	-0.642284	3.24294	4.48451	0.0480403	0.957047
Klhdc4	0.744074	3.23894	4.48265	0.0480821	0.957047
Pecr	-0.529435	4.12626	4.48257	0.0480838	0.957047
Zdhhc18	-0.354167	5.02813	4.47522	0.0482489	0.957047
Efna3	-0.835682	3.00393	4.46942	0.0483797	0.957047
Rnf128	-0.633055	3.23159	4.46646	0.0484465	0.957047
Tmem199	0.683795	3.41816	4.45777	0.0486436	0.957047
Gsap	0.370712	6.45022	4.4547	0.0487136	0.957047
Ldlrad3	0.379139	6.32947	4.45371	0.0487361	0.957047
Zfp281	0.510152	4.23365	4.45306	0.0487508	0.957047
4933432K03Rik	-0.513245	4.41759	4.44603	0.0489114	0.957047
Msh3	-0.31853	6.09535	4.44493	0.0489364	0.957047
Lyar	-0.616123	3.45487	4.44474	0.0489409	0.957047
Hgsnat	-0.395626	5.24081	4.44239	0.0489945	0.957047
Stat3	0.393477	5.85813	4.44111	0.0490238	0.957047
Casd1	-0.331594	5.94596	4.43418	0.0491832	0.957047
E030026E10Rik	0.718637	3.19467	4.43211	0.0492309	0.957047
Tmem116	0.543465	3.88346	4.43173	0.0492394	0.957047
Snx15	0.562831	3.94393	4.42336	0.049433	0.957047
Cct5	0.427298	5.35637	4.42083	0.0494914	0.957047
1700071M16Rik	1.11886	3.14563	4.41903	0.0495332	0.957047
4933400C23Rik	0.759409	3.16865	4.41796	0.049558	0.957047
Gm43880	-0.701475	3.0766	4.41309	0.0496712	0.957047
Gnl3	0.38995	5.05697	4.41282	0.0496776	0.957047
Pacsin2	0.402117	4.92282	4.41237	0.0496881	0.957047
9930017N22Rik	0.6354	3.32025	4.40978	0.0497483	0.957047
Col27a1	-0.449359	4.34789	4.40871	0.0497732	0.957047
Dock1	0.395708	7.75418	4.40372	0.04989	0.957047
Rsbn1l	0.278585	5.99462	4.40144	0.0499433	0.957047
Sfxn1	0.323262	5.8603	4.39929	0.0499936	0.957047
Ggact	-0.449161	4.28896	4.39731	0.0500401	0.957047
Maged2	0.404312	4.72332	4.39327	0.050135	0.957047
Dipk2a	-0.448568	4.70001	4.39194	0.0501663	0.957047
Ercc1	-0.621753	3.6624	4.38928	0.0502291	0.957047
Gm38071	0.519866	3.99687	4.38416	0.0503499	0.957047
Gm20696	-0.312943	6.84595	4.38405	0.0503525	0.957047
Mob4	0.28614	5.61273	4.38022	0.0504431	0.957047
Gemin7	-0.655488	3.09962	4.59339	0.050617	0.957047
Sptssa	-0.486342	4.11216	4.36589	0.0507841	0.957047
Gm28376	-0.544473	4.33801	4.36187	0.0508801	0.957047
Tapbp	-0.604444	3.62861	4.3604	0.0509154	0.957047
Agps	0.261486	6.52477	4.35871	0.0509558	0.957047
Rlbp1	0.461065	4.66346	4.35775	0.0509788	0.957047
Fstl4	0.278728	7.74518	4.3528	0.0510976	0.957047
Ttll7	-0.229307	6.9749	4.35038	0.0511558	0.957047
Cisd2	0.305146	5.53198	4.34571	0.0512684	0.957047
Zfp60	-0.312864	5.23554	4.34548	0.0512739	0.957047
Mapk1ip1	-0.407571	4.91525	4.34422	0.0513044	0.957047
Klhl25	-0.491885	4.07618	4.34142	0.0513721	0.957047
Slain2	-0.355974	5.88237	4.33679	0.0514844	0.957047
Crnkl1	0.468902	4.4359	4.33193	0.0516025	0.957047
Ankrd13d	-0.449825	4.89958	4.3264	0.0517369	0.957047
Cfl1	0.392367	5.96251	4.32591	0.051749	0.957047
Csrp1	0.473833	4.69342	4.31759	0.0519525	0.957047
Snap29	-0.549514	4.03195	4.31691	0.051969	0.957047
Eif3d	0.504759	3.85356	4.31496	0.0520169	0.957047
Wdsub1	0.594595	4.19528	4.3141	0.052038	0.957047
Cep131	-0.412651	4.33694	4.31041	0.0521287	0.957047
Zfp11	0.72564	3.23646	4.309	0.0521635	0.957047
Ckb	0.442386	5.44647	4.3067	0.0522201	0.957047
Arpc5	0.359386	5.39341	4.30366	0.0522951	0.957047
C030037D09Rik	0.663868	3.61108	4.30288	0.0523146	0.957047
mt-Nd5	-0.611699	4.14345	4.3024	0.0523264	0.957047
Il13ra1	0.956518	2.85947	4.29747	0.0524482	0.957047
Arhgef40	0.370862	5.55209	4.28494	0.0527599	0.957047
Clcn7	0.42078	4.63016	4.27259	0.0530691	0.957047
Irf2	0.303896	6.12167	4.26826	0.053178	0.957047
Msl2	0.345646	5.28086	4.26806	0.0531831	0.957047
Txnrd2	-0.473105	4.29951	4.26675	0.053216	0.957047
Gm3764	0.405312	9.66385	4.26072	0.0533681	0.957047
Rnf149	0.359722	4.83586	4.26057	0.0533718	0.957047
Spef2	-1.06496	3.6555	4.25958	0.053397	0.957047
Slc25a25	0.37296	5.21819	4.25826	0.0534304	0.957047
Prdm5	0.368967	5.46746	4.25572	0.0534946	0.957047
Caprin1	0.258106	7.34784	4.25407	0.0535367	0.957047
Gm40841	-0.289964	7.74282	4.24992	0.0536419	0.957047
Gm32618	0.479635	4.39614	4.24048	0.0538825	0.957047
Iglon5	-0.501224	4.3804	4.23697	0.0539725	0.957047
Otof	-0.363476	4.73052	4.23446	0.0540368	0.957047
Il1rap	0.3036	6.11358	4.22662	0.0542383	0.957047
Epas1	0.49013	5.4893	4.221	0.0543833	0.957047
Nrg3os	-0.67261	3.20362	4.21695	0.054488	0.957047
Ccl25	-0.267783	5.81013	4.2151	0.0545359	0.957047
Ryr2	-0.272836	9.93471	4.20421	0.054819	0.957047
Ddx5	0.243773	8.00267	4.20252	0.0548631	0.957047
Hddc2	-0.639432	3.41577	4.20109	0.0549005	0.957047
Gm47987	-0.585934	3.59013	4.19745	0.0549957	0.957047
Ercc8	-0.447019	4.8255	4.19614	0.05503	0.957047
Pcdhga11	-0.713429	2.97456	4.19387	0.0550893	0.957047
Rgs7	0.201047	9.85927	4.19097	0.0551654	0.957047
Camta2	-0.306721	5.312	4.18982	0.0551958	0.957047
Sf3b3	0.26589	5.97202	4.18747	0.0552576	0.957047
Vsig2	-0.534002	4.14702	4.1842	0.0553437	0.957047
Sorcs3	0.243544	7.46727	4.18344	0.0553636	0.957047
Crocc	-0.312479	5.33652	4.18007	0.0554527	0.957047
Tmem100	0.654886	3.97008	4.17365	0.0556225	0.957047
Adam22	-0.242433	8.49766	4.16782	0.0557773	0.957047
Rgs22	-0.728766	3.95102	4.16338	0.0558957	0.957047
Nop56	0.403861	5.53689	4.1616	0.0559431	0.957047
Gm26843	-0.730741	3.38861	4.15971	0.0559935	0.957047
Plcxd3	-0.275562	6.12803	4.15698	0.0560666	0.957047
Ankrd33b	0.324123	5.3841	4.15489	0.0561225	0.957047
Gm34655	-0.85065	3.43781	4.14444	0.0564033	0.957047
Eif4e	-0.288843	5.82772	4.14199	0.0564695	0.957047
Entpd5	-0.449116	4.43074	4.1371	0.0566016	0.957047
Top2b	0.22522	7.82502	4.1364	0.0566203	0.957047
Kcns3	-0.570476	4.37394	4.1329	0.0567153	0.957047
Hmgcr	0.257198	7.49237	4.13004	0.0567928	0.957047
Mettl6	-0.412741	4.49557	4.12965	0.0568035	0.957047
Dpp10	-0.270637	12.4609	4.12921	0.0568154	0.957047
Sh3bp4	-0.331105	5.28394	4.12839	0.0568376	0.957047
Cpne6	-0.401928	4.77797	4.12636	0.0568928	0.957047
Mmadhc	0.480892	4.41399	4.12557	0.0569145	0.957047
Gm29502	-0.602595	3.50161	4.12137	0.0570289	0.957047
Trpm4	-0.463022	4.75242	4.11836	0.0571112	0.957047
Dpf3	0.414094	6.2526	4.11811	0.0571181	0.957047
Gas6	-0.273327	6.05494	4.11761	0.0571315	0.957047
Samd12	-0.242287	8.26054	4.11718	0.0571433	0.957047
Larp4	0.276294	5.8984	4.11435	0.0572208	0.957047
Usp43	-0.319196	5.73167	4.11348	0.0572448	0.957047
0610010F05Rik	-0.24563	7.27334	4.11193	0.0572872	0.957047
Gm38563	0.965681	2.75001	4.10694	0.0574243	0.957047
Jakmip1	-0.335842	5.82721	4.09943	0.0576314	0.957047
2500004C02Rik	-0.668452	3.00166	4.09846	0.0576582	0.957047
Ubxn11	-0.500075	4.22065	4.09756	0.057683	0.957047
Tmem181b-ps	0.290997	5.54021	4.09719	0.0576932	0.957047
Lrp8	-0.254451	6.85216	4.0941	0.0577788	0.957047
Art3	-0.615871	3.29944	4.09269	0.0578178	0.957047
Wdyhv1	-0.735781	3.63894	4.08839	0.0579371	0.957047
Pla2g4e	-0.385383	6.36094	4.0878	0.0579537	0.957047
Cdc26	-0.484244	4.46037	4.08066	0.0581524	0.957047
Prokr2	-0.736789	3.03483	4.08061	0.0581537	0.957047
Qrfpr	-0.677154	3.15521	4.07698	0.0582552	0.957047
Trpm3	-0.314392	9.65921	4.06968	0.0584599	0.957047
Mre11a	0.413548	4.49052	4.0693	0.0584705	0.957047
Slc25a20	-0.593282	3.23371	4.06777	0.0585134	0.957047
Pdgfra	-0.439688	6.01333	4.06694	0.0585369	0.957047
Lsamp	0.216645	12.1058	4.066	0.0585634	0.957047
Drc1	-0.44241	4.5759	4.06096	0.0587053	0.957047
Scamp2	0.399734	4.53451	4.0579	0.0587918	0.957047
Klf13	-0.300891	5.81654	4.05719	0.0588119	0.957047
Gstm5	0.804428	3.48954	4.05693	0.0588193	0.957047
Plpp4	0.504296	4.63184	4.0548	0.0588796	0.957047
Ufm1	-0.485546	3.95754	4.05277	0.0589369	0.957047
Fbl	-0.690672	3.11313	4.05087	0.0589908	0.957047
Hsp90aa1	0.435183	5.40203	4.04932	0.0590348	0.957047
Ethe1	0.790885	3.13656	4.04654	0.0591137	0.957047
2310067P03Rik	-0.790744	3.22757	4.04408	0.0591839	0.957047
Fam155a	-0.251429	10.94	4.03822	0.0593511	0.957047
Cav2	0.785143	2.97669	4.03466	0.059453	0.957047
Tango2	-0.272664	6.1253	4.03302	0.0595	0.957047
Lman2	0.423534	4.50437	4.03255	0.0595133	0.957047
Npsr1	0.686938	3.54503	4.03062	0.0595687	0.957047
Cs	0.278646	6.18073	4.02799	0.0596443	0.957047
L3mbtl1	-0.343753	5.47912	4.02781	0.0596495	0.957047
Stat2	-0.324417	5.22504	4.02715	0.0596684	0.957047
2700029L08Rik	-0.507871	3.91376	4.02347	0.0597742	0.957047
Spout1	0.599402	3.47003	4.01748	0.0599472	0.957047
Vwa3a	-0.512703	4.11499	4.01396	0.060049	0.957047
Zfp280c	0.249811	6.68834	4.00921	0.0601869	0.957047
Ilkap	0.271262	5.82822	4.00606	0.0602784	0.957047
Rwdd3	-0.739033	2.83501	4.00151	0.0604109	0.957047
Frem2	0.334158	5.99168	3.99679	0.0605487	0.957047
Tom1	0.596998	4.06079	3.9944	0.0606186	0.957047
Rad50	0.377774	4.95888	3.99307	0.0606578	0.957047
Hat1	-0.405376	4.76199	3.98925	0.0607696	0.957047
Brdt	-0.324225	5.49904	3.98902	0.0607766	0.957047
Col1a1	0.792194	3.87202	3.98722	0.0608293	0.957047
Psat1	0.439092	4.99491	3.98415	0.0609197	0.957047
Pced1a	-0.537492	3.75397	3.98369	0.0609333	0.957047
Hs3st1	-0.329837	5.49543	3.97919	0.0610659	0.957047
Ecd	-0.328638	5.1919	3.97436	0.0612088	0.957047
Zcchc24	0.350748	5.54564	3.97384	0.0612241	0.957047
Spice1	-0.347082	4.93425	3.97355	0.0612329	0.957047
Gm32786	-0.581605	3.59696	3.97171	0.0612874	0.957047
Ptn	0.327204	10.1116	3.97154	0.0612925	0.957047
Zdhhc21	0.251152	6.88064	3.96855	0.0613812	0.957047
Nsun7	0.404766	5.33304	3.96588	0.0614606	0.957047
Rbm22	0.385876	4.74461	3.96489	0.06149	0.957047
Lncpint	0.202302	7.42928	3.96338	0.061535	0.957047
Snx14	0.255606	6.32541	3.95674	0.0617333	0.957047
Zfp629	0.52397	3.82464	3.95622	0.0617487	0.957047
Slc25a11	0.561468	3.56861	3.95581	0.0617611	0.957047
Col11a2	0.749379	3.10312	3.95493	0.0617873	0.957047
Pitpnc1	0.285405	8.44376	3.9497	0.0619441	0.957047
Pate2	-0.662647	3.38707	3.94464	0.0620964	0.957047
Rnd3	-0.346193	4.76229	3.94441	0.0621033	0.957047
Zxdc	0.306111	5.28026	3.94097	0.062207	0.957047
Pet100	0.878459	2.83584	3.93225	0.0624707	0.957047
Smarca5	0.264866	5.79816	3.93064	0.0625196	0.957047
Prrt1	0.308631	5.04797	3.92908	0.0625669	0.957047
Aspa	0.74084	2.93664	3.92902	0.0625687	0.957047
Dixdc1	-0.306324	6.18608	3.92398	0.0627219	0.957047
Slc43a2	-0.283867	5.69347	3.91683	0.0629402	0.957047
Trim11	-0.438286	4.46101	3.90795	0.0632126	0.957047
Piezo2	-0.674623	3.87101	3.90768	0.0632208	0.957047
Gm10863	-0.592278	3.46421	3.90292	0.0633673	0.957047
B230219D22Rik	0.339544	5.19159	3.9006	0.0634389	0.957047
Fgfrl1	0.795377	3.28127	3.89406	0.0636411	0.957047
Nudt3	0.36334	4.6892	3.89225	0.0636971	0.957047
Zscan21	-0.339335	4.98449	3.88531	0.0639128	0.957047
Naxe	0.699295	3.76778	3.88462	0.0639344	0.957047
Adra1b	-0.472096	4.0539	3.88342	0.0639717	0.957047
Ppfia4	-0.274408	5.8148	3.87792	0.0641434	0.957047
Prrc2a	-0.238488	6.38072	3.87467	0.0642449	0.957047
Irf3	0.62583	3.63183	3.87273	0.0643058	0.957047
Npas3	0.396173	10.4129	3.87027	0.0643831	0.957047
Mindy2	-0.239245	6.2639	3.86578	0.0645243	0.957047
Mgat1	0.485585	4.17947	3.86378	0.0645872	0.957047
Ginm1	-0.423338	4.53592	3.85851	0.0647536	0.957047
Btbd11	-0.250321	6.04313	3.85759	0.0647825	0.957047
Zfp202	-0.457582	4.08797	3.8575	0.0647853	0.957047
Adcy1	-0.256457	7.79893	3.8571	0.064798	0.957047
Axin1	-0.300112	5.58764	3.85537	0.0648527	0.957047
Usp12	0.29028	5.55265	3.85439	0.0648839	0.957047
Rab5b	-0.342409	4.87026	3.85314	0.0649235	0.957047
Cc2d2a	-0.275217	6.28632	3.849	0.0650548	0.957047
Zfp946	0.436489	4.48078	3.84855	0.0650691	0.957047
Nedd9	0.428034	5.39983	3.84634	0.0651393	0.957047
Ypel1	-0.381679	4.84203	3.84337	0.0652341	0.957047
Ntan1	0.368186	4.76822	3.84295	0.0652475	0.957047
Itgb1	0.247243	6.87391	3.84253	0.0652608	0.957047
Aldh1l1	0.33054	6.84772	3.84119	0.0653036	0.957047
Aga	0.769331	3.16728	3.8385	0.0653895	0.957047
Cpne9	0.486043	3.93642	3.83536	0.0654899	0.957047
Ppp1r26	-0.571824	3.32056	3.83207	0.0655953	0.957047
Shisal1	-0.431052	4.32066	3.82948	0.0656787	0.957047
Irf2bp2	-0.606042	3.40074	3.81569	0.0661236	0.957047
Nkain4	-0.505017	4.15619	3.81332	0.0662002	0.957047
Slc1a4	0.298442	6.79186	3.81295	0.0662121	0.957047
Pdia3	0.304451	7.10428	3.8098	0.0663145	0.957047
Rfx1	-0.376945	4.95616	3.80688	0.0664094	0.957047
Zc3h7b	-0.262161	5.89736	3.80294	0.066538	0.957047
Fmn1	-0.296605	6.58053	3.79689	0.0667354	0.957047
Pcdhb7	1.03625	2.70642	3.79625	0.0667565	0.957047
Wnk2	-0.199306	7.89135	3.79524	0.0667896	0.957047
Gm43321	-0.644285	3.54698	3.79521	0.0667905	0.957047
1700012D14Rik	-0.392792	4.79518	3.79421	0.0668232	0.957047
Fkbp4	0.412932	4.69348	3.79366	0.0668413	0.957047
Per2	0.384883	5.11072	3.79358	0.066844	0.957047
Abcb4	-0.525717	3.8081	3.78517	0.0671205	0.957047
Tubb4a	0.374727	5.32687	3.78222	0.0672177	0.957047
Ddx24	0.272316	5.72898	3.77826	0.0673486	0.957047
Emg1	0.47081	4.02873	3.77674	0.0673988	0.957047
Matk	-0.323373	5.26016	3.77089	0.067593	0.957047
Nphp3	0.325602	5.52017	3.77082	0.0675951	0.957047
Elfn1	-0.495333	4.66451	3.76564	0.0677676	0.957047
Ptch1	0.257551	6.76382	3.76429	0.0678124	0.957047
Slc4a4	0.372295	8.90582	3.76204	0.0678874	0.957047
Lpar6	0.493146	3.75971	3.75721	0.0680491	0.957047
4930447K03Rik	0.851262	3.09876	3.75701	0.0680556	0.957047
Gm20275	-0.739069	2.90779	3.75374	0.0681654	0.957047
Sh3glb1	0.239464	6.90979	3.75254	0.0682057	0.957047
Ppp2r5c	-0.225826	7.35215	3.75249	0.0682072	0.957047
Shfl	-0.471831	4.28728	3.75168	0.0682346	0.957047
Mysm1	0.236303	6.46279	3.75124	0.0682492	0.957047
Rcc2	0.437852	4.42024	3.74923	0.0683169	0.957047
Rfxank	0.644994	3.32524	3.7492	0.0683178	0.957047
Lman2l	-0.336364	5.18817	3.747	0.0683919	0.957047
Yy1	-0.257266	5.56123	3.74519	0.0684528	0.957047
Tnfaip1	0.468175	4.27779	3.74345	0.0685117	0.957047
Zc3h14	-0.236236	6.50915	3.73719	0.0687233	0.957047
Wsb1	0.211673	7.21674	3.73537	0.0687848	0.957047
Gm44518	-0.672854	3.29391	3.73447	0.0688152	0.957047
Scn1a	-0.255098	7.87096	3.73346	0.0688497	0.957047
Spock1	-0.227365	8.52446	3.73089	0.0689367	0.957047
Tcof1	-0.403179	4.5019	3.73007	0.0689648	0.957047
Ccdc30	-0.302007	6.02933	3.72891	0.0690041	0.957047
Serinc5	-0.247052	5.96741	3.72801	0.0690348	0.957047
Gm47260	0.585826	3.24581	3.74306	0.0690891	0.957047
Gm37783	0.647932	2.99945	3.72637	0.0690906	0.957047
Rbl2	0.319681	6.00466	3.72625	0.0690948	0.957047
Alg9	-0.30413	5.53456	3.72252	0.069222	0.957047
Tcp1	0.300283	5.78258	3.72119	0.0692674	0.957047
Cx3cr1	0.600218	3.42587	3.71773	0.0693858	0.957047
Olfm2	-0.215303	7.39176	3.70934	0.0696738	0.957047
Fam118b	-0.342031	5.02113	3.70745	0.0697388	0.957047
2810032G03Rik	-0.570139	3.435	3.70129	0.0699515	0.957047
Armh4	-0.40932	4.682	3.70112	0.0699572	0.957047
Kcnip3	0.28738	6.6845	3.70028	0.0699863	0.957047
Dpysl5	-0.237903	7.73365	3.69984	0.0700017	0.957047
Ola1	-0.209008	6.58765	3.69601	0.0701343	0.957047
Gm1976	-0.247539	6.31706	3.69365	0.0702162	0.957047
Mettl24	-0.593049	3.58503	3.69284	0.0702443	0.957047
Cox6c	0.358233	4.69186	3.69099	0.0703085	0.957047
Wdr76	-0.31055	5.19846	3.68474	0.0705264	0.957047
Sptbn4	-0.203416	7.38144	3.68434	0.0705402	0.957047
Gnas	0.337105	5.14451	3.68334	0.0705751	0.957047
Ppara	0.526738	4.34328	3.68307	0.0705847	0.957047
Oxct1	-0.191464	7.78873	3.68291	0.0705902	0.957047
Rgs20	0.350737	8.26854	3.67181	0.0709791	0.957047
Otud4	0.253583	6.54071	3.66833	0.0711018	0.957047
Immp1l	-0.229233	6.2708	3.66737	0.0711355	0.957047
Zbtb38	-0.23459	6.52032	3.66106	0.0713582	0.957047
Srrm3	-0.21866	7.51454	3.65819	0.0714598	0.957047
Mrps17	0.453297	3.98801	3.65064	0.0717281	0.957047
Fastkd2	0.506115	3.80259	3.64913	0.071782	0.957047
Hsbp1	0.458126	4.68816	3.64893	0.0717888	0.957047
Stox2	0.302302	8.87502	3.64653	0.0718747	0.957047
Dclre1a	0.561472	3.56138	3.64464	0.0719421	0.957047
Urb2	0.675474	3.00776	3.64402	0.071964	0.957047
Sfr1	0.537845	4.23975	3.64033	0.0720961	0.957047
Ercc6	-0.243188	6.29149	3.63586	0.0722565	0.957047
Ccdc107	-0.549171	3.79852	3.63493	0.0722898	0.957047
Slc1a3	0.394874	9.45686	3.63397	0.0723243	0.957047
Mrrf	-0.410652	4.25419	3.63276	0.0723677	0.957047
Lactb	-0.385126	4.42293	3.62813	0.0725343	0.957047
Gatd3a	0.620485	3.47139	3.62204	0.0727546	0.957047
Dgka	-0.630256	3.13007	3.62103	0.0727911	0.957047
Afap1l2	0.377182	5.86977	3.6195	0.0728466	0.957047
Cep57l1	0.369816	4.71282	3.61799	0.0729013	0.957047
Rreb1	0.38444	6.05804	3.61608	0.0729704	0.957047
Aaas	0.573844	3.50907	3.61164	0.0731317	0.957047
Ss18l1	-0.363016	4.79037	3.60921	0.0732206	0.957047
Morc3	0.245739	6.02862	3.60771	0.0732752	0.957047
Phf21b	0.348857	5.25198	3.60395	0.0734126	0.957047
Lhfpl2	0.336972	5.31295	3.60211	0.0734796	0.957047
Gm32005	-0.754632	2.802	3.6	0.0735571	0.957047
Cct6a	0.282743	6.13565	3.59972	0.0735672	0.957047
Efcab5	0.472948	4.36333	3.59794	0.0736328	0.957047
Gm6225	-0.621529	3.11832	3.59634	0.0736915	0.957047
Ndst4	-0.533439	4.25086	3.59117	0.0738815	0.957047
Fam102a	-0.378088	4.69745	3.59062	0.0739017	0.957047
Cck	0.462585	4.09211	3.58327	0.0741732	0.957047
Slc35b4	0.65972	3.69883	3.58159	0.0742355	0.957047
Atp5j	0.36064	4.68732	3.57541	0.0744647	0.957047
Pdhb	0.340126	5.04727	3.57462	0.074494	0.957047
Nf1	0.183166	8.70476	3.57407	0.0745146	0.957047
Myo6	0.335296	8.03984	3.57132	0.0746168	0.957047
Serinc2	0.58855	3.73754	3.57071	0.0746396	0.957047
Cacna1c	-0.222517	10.0377	3.56776	0.0747498	0.957047
Gm44644	-0.556758	3.67823	3.55928	0.075067	0.957047
Myo1b	0.343555	5.54121	3.55844	0.0750988	0.957047
Gm48697	-0.564823	3.62109	3.55745	0.0751358	0.957047
Cth	0.559865	4.20766	3.55602	0.0751895	0.957047
Ubqln4	-0.420239	4.67293	3.55483	0.0752345	0.957047
Tm2d2	0.606881	3.68251	3.55462	0.0752421	0.957047
Bmpr1b	0.369301	7.74038	3.5531	0.0752994	0.957047
Gm32834	-0.605817	3.6316	3.55304	0.0753017	0.957047
Fcsk	-0.585684	3.33279	3.5502	0.0754089	0.957047
Pcbp3	-0.248993	6.50461	3.54863	0.0754681	0.957047
Dcaf7	0.31344	5.79594	3.54574	0.0755771	0.957047
Slc2a12	-0.473343	3.92706	3.54187	0.075724	0.957047
Rhbdd2	-0.376724	4.54598	3.54186	0.0757242	0.957047
Zranb2	0.186386	7.51392	3.54184	0.0757248	0.957047
Parp16	-0.613317	3.61173	3.53729	0.0758978	0.957047
Hus1	0.604151	3.34025	3.53676	0.0759177	0.957047
Col4a1	0.243091	5.8157	3.53634	0.0759338	0.957047
Ttc41	0.793704	2.86114	3.5315	0.0761182	0.957047
Pitpnm2	-0.205928	7.33381	3.53088	0.0761418	0.957047
Ccdc14	-0.570285	3.47598	3.53076	0.0761462	0.957047
Slc25a21	-0.466505	4.65038	3.5305	0.0761562	0.957047
Daam2	0.405332	7.08198	3.52922	0.0762052	0.957047
Ipcef1	-0.435207	4.026	3.5281	0.0762478	0.957047
Cdh6	-0.256491	7.69502	3.5261	0.0763243	0.957047
Crtc2	-0.493058	3.76161	3.52598	0.0763289	0.957047
Psmb5	0.811561	2.86566	3.52132	0.0765075	0.957047
Zkscan16	-0.402506	4.54786	3.51611	0.0767077	0.957047
Lin7c	0.361009	5.18875	3.51599	0.0767125	0.957047
Abcd3	0.277658	6.3273	3.51434	0.076776	0.957047
Igsf8	0.231892	5.98835	3.51257	0.0768441	0.957047
Spred2	0.239612	7.12932	3.511	0.0769046	0.957047
Cntnap2	-0.199917	10.9813	3.51077	0.0769138	0.957047
Zfp809	-0.493461	3.83729	3.51049	0.0769244	0.957047
Kcng3	0.600341	3.54474	3.50954	0.076961	0.957047
Pcdhga12	0.459276	4.12354	3.5077	0.0770322	0.957047
Rps6kc1	-0.189095	7.14486	3.50749	0.0770404	0.957047
Ing1	0.560245	3.47206	3.50692	0.0770623	0.957047
Gm43788	0.644198	3.08897	3.50445	0.0771581	0.957047
Sh3pxd2b	-0.273946	6.48266	3.50139	0.0772766	0.957047
Nefm	0.459572	5.3765	3.49979	0.077339	0.957047
Ermp1	-0.299609	5.07219	3.49535	0.0775116	0.957047
Ccdc65	-0.708546	3.01645	3.48364	0.0779694	0.957047
Gm28539	-0.617986	3.34301	3.48355	0.0779728	0.957047
Agap2	-0.225387	6.30683	3.47921	0.0781432	0.957047
Ifngr1	0.749946	3.09093	3.47808	0.0781877	0.957047
Gm14827	-0.776886	2.97982	3.47636	0.0782556	0.957047
BC024978	0.599442	3.20883	3.47504	0.0783075	0.957047
4930570G19Rik	0.301899	5.26755	3.47489	0.0783134	0.957047
6330411D24Rik	-0.408918	4.98806	3.47382	0.0783554	0.957047
Paxbp1	0.247236	7.11966	3.47182	0.0784347	0.957047
Marchf11	0.308921	5.75747	3.46982	0.0785137	0.957047
Tmem19	-0.339357	4.66748	3.46754	0.0786037	0.957047
Sema5b	0.347212	6.72799	3.46675	0.0786352	0.957047
Elovl4	-0.334817	5.09085	3.46567	0.0786777	0.957047
Tubb5	0.31955	7.34412	3.46551	0.0786844	0.957047
A830082K12Rik	-0.194241	7.25614	3.4639	0.0787481	0.957047
Ralb	-0.395056	4.44801	3.46092	0.0788663	0.957047
Tgfbr1	0.253164	5.71416	3.45977	0.0789123	0.957047
Pigl	0.395243	4.44368	3.45755	0.0790004	0.957047
Lrfn2	-0.235328	7.73361	3.45479	0.0791107	0.957047
Baalc	0.45323	4.86196	3.44688	0.0794268	0.957047
Sumo2	-0.443251	4.63718	3.44301	0.0795821	0.957047
Nxn	0.294469	5.43886	3.44142	0.079646	0.957047
Synj2	0.277347	5.38662	3.43901	0.0797429	0.957047
Sgtb	-0.289956	5.66971	3.43836	0.0797692	0.957047
A330008L17Rik	-0.613377	4.38528	3.43702	0.0798232	0.957047
Rgs12	0.34561	5.74029	3.43289	0.0799898	0.957047
Gm44676	-0.549079	3.53121	3.43248	0.0800064	0.957047
Pcdh7	-0.201365	10.0852	3.43152	0.0800451	0.957047
E430024P14Rik	-0.557069	3.38558	3.42995	0.0801089	0.957047
Ewsr1	0.224558	7.44782	3.42691	0.0802318	0.957047
G3bp1	0.251252	5.79242	3.42625	0.0802586	0.957047
Ccdc90b	-0.363224	4.53189	3.42469	0.0803218	0.957047
Ntsr1	-0.317318	5.32872	3.42449	0.0803301	0.957047
Ssrp1	0.359761	5.10723	3.42185	0.0804373	0.957047
Lrrn1	-0.308759	5.3041	3.42047	0.0804936	0.957047
Rps5	0.520761	3.90275	3.42035	0.0804986	0.957047
Srcin1	-0.186364	7.1199	3.41844	0.0805764	0.957047
Stxbp1	-0.197418	7.93324	3.41574	0.0806863	0.957047
Mtdh	0.197946	7.29832	3.41436	0.0807428	0.957047
Dnah11	-0.778317	3.49369	3.40967	0.0809344	0.957047
Pak7	-0.25208	9.04822	3.40921	0.0809537	0.957047
Pgm2	-0.323159	4.88608	3.40846	0.0809843	0.957047
Gm42986	-0.700146	3.21138	3.4081	0.0809991	0.957047
Ube3a	-0.213808	9.1798	3.40796	0.0810048	0.957047
Nanos3	-0.639597	3.39423	3.4064	0.0810686	0.957047
Klhl22	-0.274339	5.82902	3.40394	0.0811697	0.957047
Srp72	0.23591	6.03	3.40318	0.0812012	0.957047
Klhl6	-0.719821	3.63513	3.40108	0.0812876	0.957047
Zfp365	-0.347697	5.00496	3.39918	0.0813657	0.957047
H2az2	-0.427736	4.16477	3.39655	0.0814743	0.957047
Otud7b	0.238228	6.35208	3.39419	0.0815716	0.957047
Arhgef1	-0.290963	5.86841	3.39256	0.081639	0.957047
Slc22a15	-0.326836	4.87715	3.39095	0.0817058	0.957047
Il1r1	-0.74055	3.05066	3.38974	0.0817561	0.957047
Rps9	0.552216	3.78676	3.38968	0.0817585	0.957047
Mmgt1	0.567645	3.72971	3.38694	0.0818723	0.957047
Wscd2	-0.263508	6.57133	3.38169	0.0820907	0.957047
Vezt	-0.228741	7.91637	3.38111	0.0821147	0.957047
Nrg2	-0.241598	7.50867	3.37983	0.0821681	0.957047
Tmem132c	-0.385832	5.344	3.378	0.0822445	0.957047
Eri2	-0.474455	3.76824	3.37781	0.0822524	0.957047
Hcn3	-0.437628	4.10531	3.37723	0.0822765	0.957047
Ntng1	0.232061	6.96955	3.37539	0.0823535	0.957047
Ralgps1	-0.195395	7.91696	3.37308	0.0824503	0.957047
Rexo2	0.36843	4.85386	3.37051	0.0825577	0.957047
Zfyve27	-0.291249	5.07338	3.36925	0.0826106	0.957047
Mkx	-0.285511	6.36	3.36657	0.0827232	0.957047
Casc4	-0.229943	7.49542	3.36631	0.0827339	0.957047
Prxl2a	-0.307076	5.33971	3.36014	0.082994	0.957047
Sf3a1	0.284384	5.47043	3.35967	0.0830139	0.957047
Hspa5	0.279598	6.89114	3.35727	0.083115	0.957047
Ubb	0.49546	4.16936	3.35692	0.0831298	0.957047
Cfap74	-0.535106	3.93571	3.35485	0.0832175	0.957047
Inpp4b	-0.251417	7.08392	3.35342	0.0832779	0.957047
Ebf4	-0.276249	5.52259	3.34851	0.0834863	0.957047
Cfap47	-0.421521	4.28962	3.34563	0.0836086	0.957047
Cpne4	-0.317093	8.32345	3.34122	0.0837968	0.957047
Flywch1	-0.277633	5.57027	3.3407	0.0838189	0.957047
A330102I10Rik	-0.264372	6.51481	3.34028	0.083837	0.957047
Slc4a3	-0.316868	5.49085	3.33865	0.0839067	0.957047
Ccnl1	0.252608	6.12464	3.33715	0.0839707	0.957047
B4galnt4	-0.391428	4.82167	3.33606	0.0840171	0.957047
Fam163a	0.283175	5.76239	3.33245	0.0841719	0.957047
Sipa1l2	0.224484	6.25619	3.33182	0.0841987	0.957047
Lrrc4c	-0.18716	10.947	3.3289	0.0843244	0.957047
Slc1a2	0.378704	10.8899	3.32588	0.0844543	0.957047
Nckipsd	-0.392468	4.32854	3.31941	0.0847334	0.957047
Gm21846	-0.567858	3.10543	3.45624	0.0848082	0.957047
Nhsl1	0.386548	7.20734	3.31481	0.0849326	0.957047
Lrig2	0.247048	6.68272	3.31344	0.0849918	0.957047
Crim1	0.212976	6.53948	3.31255	0.0850305	0.957047
Gm20752	0.473324	4.18734	3.31142	0.0850797	0.957047
Fbxo44	0.322801	4.82252	3.31141	0.0850801	0.957047
Fmo1	0.350799	6.09463	3.31069	0.0851115	0.957047
Ing3	-0.437041	4.31416	3.30675	0.0852829	0.957047
H1f2	0.573852	3.76723	3.30449	0.0853815	0.957047
Mov10	-0.424952	4.51986	3.30131	0.0855201	0.957047
Hs6st2	0.307105	6.64877	3.30039	0.0855602	0.957047
Gm29488	-0.57093	3.29199	3.29889	0.0856257	0.957047
Snx9	0.351905	5.14602	3.2979	0.0856692	0.957047
Wsb2	-0.347188	4.64397	3.29507	0.0857931	0.957047
Cep85l	0.204926	6.88374	3.29437	0.0858241	0.957047
Gm43317	-0.458096	4.05631	3.29265	0.0858996	0.957047
Srp54a	0.717986	2.81297	3.28571	0.086205	0.957047
Zfp395	0.719345	3.77569	3.28539	0.0862189	0.957047
Uqcrh	-0.460903	4.16441	3.28372	0.0862928	0.957047
Rbfox3	-0.207441	9.06452	3.27967	0.086472	0.957047
Dzip1	-0.209703	6.71999	3.27504	0.0866772	0.957047
Ccdc82	0.257184	5.51677	3.27462	0.0866958	0.957047
Rab8b	0.262494	5.556	3.27046	0.0868808	0.957047
Pomp	0.436405	4.24312	3.26842	0.0869715	0.957047
Gm43341	-0.422276	4.23952	3.26363	0.0871854	0.957047
Slc30a10	0.351915	5.44565	3.26204	0.0872567	0.957047
Mlxip	-0.255322	5.70711	3.26167	0.0872731	0.957047
Eef1e1	0.446393	3.76301	3.2616	0.0872761	0.957047
Pde4dip	-0.235881	8.39057	3.26069	0.0873168	0.957047
Gm44511	-0.446946	4.58368	3.26007	0.0873448	0.957047
Hsd17b11	-0.506524	3.86828	3.25969	0.0873619	0.957047
Prkcz	-0.215921	6.71374	3.25717	0.0874745	0.957047
Serinc3	0.302126	6.14436	3.25491	0.087576	0.957047
Ppp2ca	0.215297	6.51816	3.25234	0.0876916	0.957047
Radil	-0.373011	5.12079	3.25216	0.0876997	0.957047
Ppp1r3c	0.565319	4.08725	3.24882	0.0878501	0.957047
B230334C09Rik	-0.259215	6.03093	3.24806	0.0878848	0.957047
A930005H10Rik	-0.713578	2.87826	3.24788	0.0878925	0.957047
Plxnb1	0.366383	5.71665	3.2475	0.0879099	0.957047
Gm39323	0.621779	3.4251	3.24707	0.0879293	0.957047
Rgl1	-0.207784	7.54737	3.24647	0.0879563	0.957047
Mmp16	-0.218274	9.12081	3.24624	0.0879667	0.957047
Rpl38	0.541643	3.30248	3.30234	0.0879721	0.957047
Nolc1	0.360013	4.7266	3.24611	0.0879725	0.957047
Rel	0.435843	3.83953	3.2455	0.0880001	0.957047
Pcmt1	-0.208421	6.41192	3.24506	0.0880201	0.957047
Gcc2	0.219367	6.27059	3.24498	0.0880235	0.957047
Gm37311	0.590724	3.68641	3.24214	0.088152	0.957047
Oaz3	0.651746	3.00769	3.24032	0.0882346	0.957047
Tmem41a	0.667082	2.90701	3.23877	0.0883048	0.957047
Gm43670	-0.486416	3.87567	3.23792	0.0883435	0.957047
Tesc	0.615515	3.07549	3.23443	0.0885019	0.957047
Cspg5	0.22285	7.93043	3.23443	0.0885021	0.957047
Gm30003	-0.374885	4.13781	3.23293	0.0885703	0.957047
Grm7	-0.246386	11.245	3.23081	0.0886667	0.957047
Ccdc191	-0.418843	4.02618	3.22934	0.0887339	0.957047
Gm43362	-0.58407	3.60915	3.2259	0.0888913	0.957047
Hnrnpl	0.216656	6.95311	3.22554	0.0889076	0.957047
Bfar	-0.304669	5.11262	3.22553	0.088908	0.957047
Eef1akmt1	-0.347271	4.52807	3.22195	0.0890719	0.957047
Polr3e	-0.310469	5.23591	3.22107	0.0891123	0.957047
Gpd2	0.224316	6.63726	3.21944	0.0891873	0.957047
Nsun2	-0.255361	5.63273	3.21881	0.0892158	0.957047
Nfkbiz	-0.485645	3.59934	3.21797	0.0892544	0.957047
Zfp385b	-0.190502	8.10047	3.21715	0.0892922	0.957047
Pla2g4a	-0.571841	3.15024	3.21538	0.0893735	0.957047
Srsf1	0.24207	5.93837	3.21463	0.089408	0.957047
Klhl23	0.288559	5.46739	3.21095	0.0895778	0.957047
Fam53b	0.591752	3.3079	3.207	0.0897601	0.957047
Ap5m1	-0.325468	4.85704	3.20408	0.0898953	0.957047
Alad	0.66721	2.9097	3.20048	0.0900625	0.957047
Capzb	0.274862	6.13088	3.19889	0.0901362	0.957047
Tgs1	0.237602	5.73554	3.19802	0.0901767	0.957047
Nrxn3	-0.174331	11.6496	3.19677	0.0902349	0.957047
Mydgf	-0.398719	4.0685	3.19642	0.0902513	0.957047
Ikbip	-0.524439	3.98492	3.19631	0.0902564	0.957047
Itprid1	0.500345	3.91764	3.19477	0.0903281	0.957047
Saysd1	0.639691	3.40848	3.19111	0.0904989	0.957047
Hmbox1	-0.189318	6.93582	3.19016	0.090543	0.957047
Plce1	0.307694	6.70324	3.18756	0.0906646	0.957047
Ankrd46	-0.331998	4.85659	3.18557	0.0907579	0.957047
Herc6	-0.515954	3.87598	3.18441	0.0908122	0.957047
Pcdhga1	0.781493	2.85355	3.18368	0.0908465	0.957047
Safb	0.211571	6.42021	3.18146	0.0909505	0.957047
Pygb	0.329169	7.07312	3.18062	0.09099	0.957047
Leo1	0.337257	4.72575	3.17947	0.0910444	0.957047
Simc1	-0.250222	6.17113	3.17449	0.091279	0.957047
1700023F02Rik	-0.617816	3.3684	3.17395	0.0913042	0.957047
Narf	-0.298651	5.25704	3.17151	0.0914194	0.957047
Rad17	-0.307715	5.19948	3.17071	0.0914574	0.957047
Etfbkmt	0.553613	3.23302	3.17035	0.0914743	0.957047
Wdhd1	0.45628	3.91635	3.16973	0.0915035	0.957047
Idh1	0.283288	6.20631	3.16748	0.0916103	0.957047
Rnf167	0.399465	4.07761	3.16606	0.0916772	0.957047
Pdzrn3	0.229078	8.71827	3.16493	0.0917308	0.957047
Kcnip2	-0.340915	4.75699	3.16474	0.0917399	0.957047
Rtn2	-0.427846	4.2785	3.16458	0.0917476	0.957047
Psmd7	0.331271	5.19019	3.16457	0.091748	0.957047
Gm45846	-0.333957	4.66199	3.1645	0.0917514	0.957047
Acly	0.232801	6.33453	3.16388	0.0917808	0.957047
Cluap1	-0.303691	5.19533	3.16358	0.0917952	0.957047
Eepd1	0.293993	6.96026	3.16329	0.0918087	0.957047
Cltc	0.19715	8.00724	3.161	0.0919178	0.957047
Gm48225	0.515848	3.42366	3.16077	0.0919286	0.957047
Sun1	-0.206993	6.27307	3.1602	0.0919559	0.957047
Cep152	0.386058	4.38385	3.16007	0.0919621	0.957047
Arhgap15	-0.41231	5.38938	3.15195	0.0923494	0.957047
Vwc2	-0.301936	5.17588	3.14952	0.0924653	0.957047
Lyrm1	-0.39732	4.36818	3.14785	0.0925457	0.957047
Amigo1	-0.531079	3.39628	3.14575	0.0926464	0.957047
Tll1	0.343634	4.9655	3.14317	0.0927703	0.957047
Utp4	-0.365918	4.64607	3.14054	0.0928966	0.957047
Idnk	0.572743	3.20269	3.13979	0.0929327	0.957047
Arhgap18	0.243348	5.82163	3.13795	0.0930217	0.957047
Cep170b	0.370247	4.58419	3.13386	0.0932193	0.957047
Scoc	0.435708	4.18473	3.13346	0.0932385	0.957047
Nrip3	-0.372092	4.63353	3.13221	0.0932988	0.957047
Mapkapk2	0.345223	4.75387	3.12807	0.0934998	0.957047
Erp29	-0.287992	5.29006	3.12795	0.0935053	0.957047
Sphkap	-0.253527	7.90081	3.12545	0.093627	0.957047
Maml2	0.308751	9.1428	3.12382	0.093706	0.957047
Phf24	-0.187296	7.81635	3.12139	0.0938244	0.957047
Ccnc	-0.221573	5.95706	3.11605	0.0940847	0.957047
Hnrnpdl	0.207074	7.00492	3.11497	0.094138	0.957047
Pcdha11	0.658749	3.22146	3.11322	0.0942233	0.957047
Spindoc	-0.255391	5.56983	3.11256	0.0942555	0.957047
Wbp11	0.389275	4.69966	3.11026	0.0943686	0.957047
Cbfa2t3	0.712915	2.91901	3.10898	0.0944313	0.957047
Pofut1	-0.266375	5.45322	3.10658	0.0945493	0.957047
Adprm	-0.517692	3.78355	3.10587	0.0945842	0.957047
Slc6a6	-0.247713	6.86484	3.10393	0.0946797	0.957047
Gm17231	0.562186	3.15199	3.1023	0.0947597	0.957047
Dbi	0.394324	5.81692	3.10114	0.0948173	0.957047
Btbd7	0.199635	6.66843	3.10004	0.0948715	0.957047
A430010J10Rik	0.646068	2.94393	3.0994	0.0949032	0.957047
Gm48727	0.317532	5.49777	3.09387	0.0951766	0.957047
Ndufb8	0.464221	3.8416	3.09233	0.0952526	0.957047
Gm42692	-0.585493	2.96789	3.14465	0.0952986	0.957047
Armcx5	0.485697	3.96355	3.09065	0.095336	0.957047
Ptprk	-0.277389	9.75628	3.09047	0.0953454	0.957047
Epm2aip1	0.298986	5.12861	3.08999	0.0953688	0.957047
Gmpr	-0.362299	4.46327	3.09562	0.0954259	0.957047
Cd47	-0.253243	7.59174	3.08578	0.0955782	0.957047
Ccni	-0.257177	5.43637	3.08474	0.0956301	0.957047
Gm49164	0.405	4.23206	3.08082	0.0958255	0.957047
Ccdc12	-0.41139	4.22174	3.08074	0.0958296	0.957047
Eif1ax	0.315851	5.15691	3.07746	0.0959937	0.957047
Atf6b	0.475331	3.89952	3.07552	0.0960908	0.957047
Zfp112	-0.51137	3.51148	3.074	0.0961669	0.957047
Mtss1	-0.184266	7.78515	3.07121	0.0963069	0.957047
Mex3b	-0.465258	3.91	3.06938	0.0963989	0.957047
Arl8b	-0.232536	5.96795	3.06935	0.0964008	0.957047
Jam3	-0.293571	5.63004	3.0682	0.0964585	0.957047
Btbd1	0.247283	6.00963	3.06765	0.0964864	0.957047
Gm26862	0.430272	4.11622	3.06599	0.0965699	0.957047
Pde7b	0.246099	7.34712	3.0656	0.0965894	0.957047
Kcnv1	-0.444249	4.11346	3.06395	0.0966728	0.957047
Irs1	-0.247401	5.60834	3.05982	0.0968815	0.957047
Cacna1e	-0.215428	9.31116	3.0597	0.0968875	0.957047
Zdhhc3	-0.287387	5.34606	3.05902	0.096922	0.957047
Scarna2	-0.418148	4.32165	3.05822	0.0969622	0.957047
Mfge8	0.384902	6.72718	3.05678	0.0970351	0.957047
Psma3	0.263633	5.70567	3.15918	0.0971195	0.957047
Fah	-0.480019	3.94378	3.05308	0.0972232	0.957047
Thbs4	-0.633904	3.10774	3.04944	0.0974082	0.957047
Pcgf3	-0.235724	5.84262	3.04892	0.0974349	0.957047
Mkln1os	-0.427468	3.74836	3.04838	0.0974622	0.957047
Zfp53	-0.431711	4.15727	3.04695	0.097535	0.957047
Ring1	-0.540502	3.67315	3.04679	0.0975435	0.957047
Rab18	0.226776	5.67975	3.04677	0.0975442	0.957047
C030005K06Rik	0.552643	4.34588	3.04587	0.0975904	0.957047
Snx18	-0.352132	4.44354	3.04321	0.0977261	0.957047
Mtr	0.236603	5.82082	3.04258	0.0977582	0.957047
Gm21811	0.542279	3.56777	3.04165	0.0978058	0.957047
Fkbp15	0.259639	5.93509	3.04091	0.0978437	0.957047
Acp6	-0.520073	3.8969	3.04075	0.0978517	0.957047
Itpr2	0.282174	7.03896	3.04059	0.0978602	0.957047
Pafah1b1	0.181854	8.15485	3.04039	0.0978706	0.957047
Ezh2	0.210677	6.19913	3.03927	0.0979275	0.957047
Fam149b	-0.241892	5.67711	3.03901	0.097941	0.957047
Med10	0.55955	3.30345	3.02889	0.0984613	0.957047
Tmem132a	-0.381207	4.56491	3.02887	0.0984624	0.957047
Acsl3	0.19305	6.87562	3.02809	0.0985027	0.957047
Ptpra	0.175968	7.88035	3.02586	0.0986177	0.957047
Mmp24	-0.303401	5.41552	3.02387	0.0987205	0.957047
Coq5	-0.402434	4.19817	3.02331	0.0987495	0.957047
Atp5a1	0.277003	6.35589	3.02326	0.0987522	0.957047
Hspe1	0.582303	3.54877	3.02192	0.0988217	0.957047
Ndrg3	-0.22255	7.61741	3.01992	0.0989253	0.957047
Mrps25	0.475874	3.53302	3.0193	0.0989573	0.957047
Foxo6	-0.528008	3.72028	3.0189	0.0989781	0.957047
Vwa8	0.194162	7.23736	3.01763	0.0990439	0.957047
Hdac4	0.178204	7.52895	3.01734	0.0990591	0.957047
Ndp	0.680807	3.44331	3.01688	0.0990828	0.957047
Slc2a13	0.187471	7.64755	3.01643	0.0991065	0.957047
Gm9866	-0.381369	5.35507	3.01637	0.0991096	0.957047
Trp53i11	0.66659	3.41373	3.01531	0.0991648	0.957047
Cd2bp2	0.61681	3.0322	3.00925	0.0994803	0.957047
Ndufaf5	-0.272686	5.69282	3.00917	0.0994847	0.957047
Xkr7	-0.681796	3.3814	3.00684	0.0996062	0.957047
4930467D21Rik	-0.666341	4.08429	3.00549	0.0996766	0.957047
Malt1	-0.353161	4.78359	3.0047	0.0997179	0.957047
Stt3b	0.197039	7.09577	3.00456	0.0997253	0.957047
Aff4	0.173858	7.66859	3.00257	0.0998295	0.957047
Sdad1	0.384138	4.31897	3.00246	0.0998353	0.957047
Ism1	-0.572813	3.27128	3.00055	0.0999356	0.957047
Gm43376	0.654075	3.11407	2.99761	0.10009	0.957047
Gm6602	0.720634	2.82096	2.99647	0.10015	0.957047
Zdhhc6	0.350262	4.77096	2.99615	0.100167	0.957047
Spry2	0.352093	4.61767	2.99613	0.100168	0.957047
Gm44677	-0.492222	3.83988	2.99522	0.100216	0.957047
Uba3	0.308673	5.35127	2.99361	0.100301	0.957047
Zfp536	0.345684	6.85722	2.99294	0.100336	0.957047
Ryr1	0.522142	4.05041	2.98945	0.10052	0.957047
Oxsr1	0.336134	5.22556	2.98529	0.10074	0.957047
Dtx2	-0.378955	4.37911	2.98446	0.100784	0.957047
Rrp36	0.481683	3.60185	2.98378	0.10082	0.957047
Fgf1	0.77728	3.01113	2.98342	0.100839	0.957047
Map2k5	-0.170675	7.33602	2.98231	0.100898	0.957047
Rrp15	-0.383401	4.40451	2.97966	0.101039	0.957047
Ctnna3	-0.31927	6.4486	2.97949	0.101048	0.957047
Gm37407	0.441765	4.30582	2.97788	0.101134	0.957047
Cdk4	0.476904	3.98145	2.97701	0.10118	0.957047
Wapl	-0.209566	6.78429	2.97649	0.101208	0.957047
Angpt1	0.220062	6.8438	2.97384	0.101349	0.957047
Cers5	0.217789	6.40207	2.97301	0.101393	0.957047
Gm37814	-0.368121	4.90979	2.97051	0.101527	0.957047
Plppr4	-0.233523	7.37984	2.96917	0.101599	0.957047
Polh	-0.440156	4.16003	2.96856	0.101631	0.957047
Dctn4	-0.239397	6.47969	2.96851	0.101634	0.957047
Tmem65	-0.198446	6.26312	2.96615	0.101761	0.957047
Naga	-0.551392	3.66004	2.96542	0.1018	0.957047
Pianp	-0.421944	3.80497	2.96471	0.101838	0.957047
Fmnl3	-0.370362	4.71105	2.96433	0.101858	0.957047
Gm43187	0.574732	3.39372	2.96325	0.101916	0.957047
Mfsd4a	-0.308376	5.62263	2.96218	0.101973	0.957047
Plaa	0.223899	6.14705	2.96129	0.102022	0.957047
Gucd1	-0.362774	4.2091	2.95862	0.102165	0.957047
Psph	0.390153	4.25701	2.95777	0.102211	0.957047
Ccdc159	-0.477604	3.70887	2.95751	0.102225	0.957047
Cngb3	-0.708312	3.15736	2.95545	0.102336	0.957047
Fn1	-0.321927	6.07649	2.95526	0.102346	0.957047
C78859	-0.359136	4.45995	2.9544	0.102393	0.957047
Dennd2a	0.233317	6.02479	2.95269	0.102485	0.957047
Dzank1	-0.247373	5.47037	2.95203	0.102521	0.957047
Mrpl11	0.852131	2.7618	2.9477	0.102755	0.957047
Gm37694	0.476502	3.86573	2.94707	0.102789	0.957047
Klf8	-0.309799	6.41805	2.94572	0.102863	0.957047
Prelid1	-0.535743	3.15118	3.00079	0.102981	0.957047
Eif1ad	0.730442	2.62231	2.94045	0.10315	0.957047
Amd1	-0.298644	4.90427	2.93972	0.103189	0.957047
D7Ertd443e	-0.595367	3.23841	2.93743	0.103314	0.957047
Upf3b	-0.221272	5.75492	2.93738	0.103317	0.957047
Pigv	0.551035	3.37786	2.93454	0.103472	0.957047
Elmod1	-0.224294	7.36204	2.93317	0.103547	0.957047
Usp5	0.262501	5.46984	2.93141	0.103643	0.957047
Zcchc14	0.322947	4.94891	2.9293	0.103759	0.957047
Clpx	-0.241052	5.84715	2.92908	0.103771	0.957047
Zfp804b	-0.189891	7.67869	2.92718	0.103875	0.957047
Hecw2	-0.213123	8.85921	2.92612	0.103934	0.957047
Mpp5	0.308025	5.56431	2.9225	0.104133	0.957047
Rtn4r	-0.335966	5.17434	2.92121	0.104204	0.957047
Bora	-0.587803	3.54177	2.92005	0.104268	0.957047
Fastk	0.496955	3.67393	2.91755	0.104406	0.957047
Tubgcp5	-0.22175	5.88819	2.91527	0.104532	0.957047
Lig3	0.354652	4.64693	2.91501	0.104547	0.957047
Ddx49	-0.501479	3.70793	2.91368	0.10462	0.957047
Slc45a1	-0.347847	4.58874	2.91341	0.104635	0.957047
Sdk1	0.202393	7.22351	2.90905	0.104877	0.957047
Rai2	-0.394604	4.69849	2.90888	0.104887	0.957047
Atp10d	-0.367437	5.12799	2.904	0.105158	0.957047
Sema3c	0.373474	5.45018	2.90332	0.105196	0.957047
Ankrd44	0.279849	6.36494	2.90239	0.105248	0.957047
Gm11639	-0.351912	4.67981	2.8998	0.105392	0.957047
Satb1	-0.208438	7.57281	2.8979	0.105499	0.957047
Ccnd2	0.307204	6.53203	2.8973	0.105533	0.957047
Polg	0.285222	4.90825	2.89535	0.105641	0.957047
Cdkl4	0.488092	3.50621	2.89504	0.105659	0.957047
Rrn3	-0.245978	5.42024	2.89385	0.105726	0.957047
Ets1	0.42751	3.8277	2.89198	0.105831	0.957047
Gm43483	-0.573444	3.22211	2.89049	0.105915	0.957047
Polr3h	0.39496	4.48006	2.88952	0.105969	0.957047
Herpud1	0.494787	3.59368	2.88874	0.106013	0.957047
Foxg1	0.262108	5.69797	2.88857	0.106023	0.957047
Magef1	-0.700844	2.89141	2.88815	0.106046	0.957047
Gas5	0.279535	5.77658	2.88792	0.106059	0.957047
Cand2	0.565772	3.86275	2.88745	0.106085	0.957047
Jade3	-0.292063	5.58243	2.8874	0.106088	0.957047
Kctd8	-0.278492	5.93175	2.88404	0.106278	0.957047
Atp6ap1l	-0.545343	3.7227	2.88357	0.106304	0.957047
Acss1	0.294305	6.53696	2.88126	0.106435	0.957047
Wtip	-0.412114	4.10351	2.88081	0.10646	0.957047
Syvn1	0.445098	3.95563	2.87701	0.106675	0.957047
Mepce	0.577058	3.19832	2.87518	0.106779	0.957047
Gpr89	-0.33947	5.18688	2.86777	0.107201	0.957047
Tarsl2	-0.273971	5.71179	2.8677	0.107205	0.957047
Tuba1b	0.553205	3.3582	2.86577	0.107315	0.957047
H3f3a	-0.262338	5.41636	2.86532	0.10734	0.957047
Nfia	0.289577	9.56523	2.86493	0.107363	0.957047
Atp8b5	-0.514163	3.43578	2.86477	0.107372	0.957047
Smim10l1	0.497448	4.11567	2.863	0.107473	0.957047
Casp3	0.304212	5.18726	2.86285	0.107482	0.957047
Gm42778	-0.582988	3.2221	2.86257	0.107497	0.957047
Atrnl1	-0.195836	9.10618	2.86004	0.107643	0.957047
Rps26	0.528534	3.70105	2.85906	0.107699	0.957047
Tmem39b	-0.436946	4.37739	2.85719	0.107806	0.957047
Notch2	0.281447	6.97303	2.85503	0.10793	0.957047
Gm49674	-0.302035	4.847	2.85277	0.10806	0.957047
Limk2	-0.238319	5.82373	2.8525	0.108076	0.957047
Ptpru	-0.386566	4.37435	2.85119	0.108151	0.957047
Rrbp1	0.256231	6.62074	2.8511	0.108156	0.957047
Gpc5	0.218269	10.2516	2.85014	0.108212	0.957047
Lrrc24	0.644236	2.70458	3.02712	0.108222	0.957047
Usp46	-0.261406	5.39234	2.84992	0.108224	0.957047
Arhgap20	-0.23562	7.20393	2.84984	0.108229	0.957047
Tor1b	0.383871	4.19921	2.84879	0.10829	0.957047
Pcf11	-0.208165	6.10597	2.84715	0.108384	0.957047
Fam189a1	-0.236984	7.75885	2.84423	0.108553	0.957047
Tmem267	0.662365	3.4382	2.84347	0.108597	0.957047
2300009A05Rik	-0.656676	3.18533	2.84265	0.108644	0.957047
Gm47591	-0.373948	4.54489	2.84246	0.108656	0.957047
Coro2b	0.2328	6.91033	2.83617	0.109021	0.957047
Cpne5	-0.268114	5.1468	2.83616	0.109021	0.957047
Ndrg1	0.372984	4.07271	2.93888	0.109119	0.957047
Cep162	-0.247972	5.73449	2.83153	0.109291	0.957047
Cops6	0.425555	4.07229	2.82966	0.109401	0.957047
Tekt5	0.696518	2.7284	2.82956	0.109406	0.957047
Gulp1	0.298536	6.04503	2.82839	0.109475	0.957047
Txndc16	-0.194442	6.55518	2.8217	0.109867	0.957047
Pdxk	-0.474804	3.9391	2.81623	0.110188	0.957047
9930021J03Rik	-0.182885	6.93808	2.81346	0.110352	0.957047
Dnajc15	0.35997	4.32863	2.81327	0.110363	0.957047
Mtmr4	0.270583	5.49	2.81118	0.110486	0.957047
Ago3	0.186843	7.17714	2.80858	0.11064	0.957047
Gm48159	-0.548822	3.13799	2.80703	0.110732	0.957047
Fcho2	-0.180683	7.51327	2.80693	0.110738	0.957047
Eps15	0.228305	7.42208	2.80658	0.110758	0.957047
Scn2b	-0.506527	3.3124	2.80649	0.110764	0.957047
Unc80	-0.193821	8.20251	2.80608	0.110788	0.957047
Rspo2	0.423847	4.50975	2.80577	0.110806	0.957047
Bmp1	0.234496	5.57476	2.80538	0.11083	0.957047
Atxn2l	0.21236	6.24207	2.80515	0.110843	0.957047
Jakmip3	-0.268807	6.52251	2.80435	0.110891	0.957047
Rasgef1b	-0.207688	9.08734	2.80346	0.110943	0.957047
Pgpep1	-0.637044	3.22981	2.80342	0.110946	0.957047
D130017N08Rik	-0.670031	3.04758	2.80281	0.110982	0.957047
Txlng	-0.277334	5.79371	2.80191	0.111035	0.957047
Bmp7	0.394059	4.05357	2.80006	0.111146	0.957047
Gm28175	-0.228427	6.69229	2.79649	0.111358	0.957047
Snhg14	-0.173879	10.1454	2.7946	0.111472	0.957047
Zfp608	0.278999	7.70835	2.79122	0.111674	0.957047
Pkd1l3	0.52444	3.2574	2.79089	0.111693	0.957047
Champ1	-0.385274	4.11191	2.78912	0.111799	0.957047
Serpine2	0.219173	6.75289	2.78822	0.111853	0.957047
Zfp709	-0.509467	3.27751	2.79151	0.111858	0.957047
Nol4l	-0.2127	6.53045	2.78649	0.111957	0.957047
CT010467.2	-0.2805	5.5689	2.78428	0.11209	0.957047
Fam107b	0.29994	5.29031	2.78367	0.112126	0.957047
Ero1lb	-0.246518	5.28276	2.78362	0.112129	0.957047
Begain	-0.348801	4.40376	2.78076	0.112302	0.957047
Itgbl1	-0.269884	5.38065	2.78011	0.112341	0.957047
Tcta	-0.59794	3.11224	2.77874	0.112423	0.957047
E2f3	0.218574	6.10562	2.77756	0.112495	0.957047
Creb5	0.34351	6.92156	2.77672	0.112545	0.957047
Arpp21	-0.225105	11.3256	2.77547	0.112621	0.957047
Klf15	0.486401	4.28069	2.77543	0.112623	0.957047
Ctsc	0.69739	3.44373	2.77364	0.112732	0.957047
A2m	0.76591	3.64575	2.77353	0.112739	0.957047
Podxl2	-0.251551	5.65473	2.77228	0.112814	0.957047
Tmem263	-0.405664	4.38691	2.77009	0.112947	0.957047
Tmem128	0.565821	3.76594	2.76893	0.113017	0.957047
Gm42481	-0.561517	3.04597	2.88276	0.113021	0.957047
Enah	0.163178	8.17197	2.76819	0.113062	0.957047
Fat3	0.178809	8.98608	2.76804	0.113071	0.957047
Taco1	-0.572669	2.89235	2.76646	0.113167	0.957047
Micall2	0.651061	2.88222	2.76543	0.11323	0.957047
Htra1	0.351823	5.73902	2.76532	0.113236	0.957047
Gm48957	-0.436378	4.11198	2.7647	0.113275	0.957047
Lypd6b	-0.347793	4.56412	2.7646	0.113281	0.957047
Lias	-0.402027	4.87617	2.76459	0.113281	0.957047
Zfp867	0.511049	3.69681	2.76397	0.113319	0.957047
Adap1	-0.244601	5.57175	2.7628	0.11339	0.957047
Snx11	0.462751	4.0632	2.76195	0.113442	0.957047
Arhgap42	0.232146	6.58916	2.76054	0.113528	0.957047
Nol7	-0.353232	4.37964	2.75742	0.113719	0.957047
G530011O06Rik	0.565386	3.37481	2.75734	0.113723	0.957047
Sox21	0.664852	3.10648	2.75362	0.113951	0.957047
Naa20	0.371857	4.79389	2.75345	0.113962	0.957047
Tnip1	-0.383094	4.04931	2.75239	0.114027	0.957047
Gm49484	-0.553884	3.31227	2.75199	0.114052	0.957047
Col5a1	-0.281609	4.88702	2.75081	0.114124	0.957047
Rab4a	0.45833	3.78798	2.74925	0.11422	0.957047
Gm19817	-0.487097	3.44308	2.74778	0.11431	0.957047
Pebp1	0.518337	3.73482	2.74768	0.114316	0.957047
Gm20517	0.465715	3.49505	2.746	0.11442	0.957047
Fam161b	-0.4615	3.58018	2.74439	0.114519	0.957047
C230085N15Rik	-0.568741	3.6855	2.74422	0.11453	0.957047
Plch1	0.293254	5.60637	2.74387	0.114551	0.957047
Zfand5	0.243073	6.12246	2.74328	0.114588	0.957047
Nek8	0.689925	2.89561	2.74323	0.11459	0.957047
Slc25a27	-0.19318	6.58839	2.74286	0.114614	0.957047
Gm21926	-0.537633	3.33244	2.74248	0.114637	0.957047
Thnsl1	-0.406352	4.00709	2.74108	0.114723	0.957047
5330409N07Rik	0.621908	3.37501	2.74089	0.114735	0.957047
Rcl1	0.424908	4.17546	2.73705	0.114973	0.957047
Nrp1	0.232926	7.65745	2.73486	0.115109	0.957047
Dock5	-0.436759	4.47491	2.73393	0.115166	0.957047
Esyt2	-0.186029	8.02441	2.73346	0.115196	0.957047
Odc1	0.614276	3.47196	2.73161	0.11531	0.957047
Cdc14b	-0.378843	4.13707	2.73122	0.115334	0.957047
Sh3yl1	-0.36656	4.60417	2.72962	0.115434	0.957047
Dcun1d2	-0.250523	5.44389	2.72929	0.115455	0.957047
Cdh4	0.352929	6.9579	2.72649	0.115629	0.957047
Dpm2	-0.445102	3.58841	2.72542	0.115696	0.957047
Lrrtm1	0.338899	4.36841	2.72518	0.115711	0.957047
Iqcm	-0.602626	4.24329	2.72112	0.115965	0.957047
Sh2b3	-0.333961	4.25418	2.72075	0.115988	0.957047
Prrx2	0.690317	2.80181	2.71966	0.116056	0.957047
Cybrd1	0.37986	4.12958	2.71673	0.11624	0.957047
Sh3bp5	-0.221002	5.9391	2.71233	0.116517	0.957047
2700062C07Rik	0.534844	3.38852	2.7114	0.116575	0.957047
Jade1	-0.273672	5.08401	2.70918	0.116716	0.957047
Mettl9	0.344958	4.87413	2.70755	0.116818	0.957047
Traf7	0.327672	4.88299	2.70734	0.116832	0.957047
Ppp1r13b	-0.201571	6.37274	2.70578	0.11693	0.957047
Trip12	0.155458	8.45565	2.70405	0.11704	0.957047
Fiz1	0.615175	3.08113	2.70311	0.117099	0.957047
AI504432	-0.472708	3.4459	2.7026	0.117131	0.957047
Vps39	-0.260477	5.59	2.69929	0.117341	0.957047
Gabbr1	0.207412	8.06271	2.69755	0.117452	0.957047
Kat2b	0.229702	6.15027	2.69722	0.117473	0.957047
Erlin1	-0.310252	4.96951	2.69658	0.117514	0.957047
Psmg2	0.450769	3.82285	2.69222	0.117791	0.957047
Oacyl	-0.532732	3.68579	2.6916	0.11783	0.957047
Megf11	-0.260832	5.69961	2.69155	0.117834	0.957047
Nell1	0.194967	7.24125	2.6907	0.117888	0.957047
Gm12963	-0.477507	3.48034	2.68534	0.118231	0.957047
Cyp7b1	0.239499	6.60602	2.68516	0.118243	0.957047
Gm12216	0.550899	3.43119	2.68457	0.11828	0.957047
Fer	-0.155948	7.75918	2.6821	0.118439	0.957047
Ythdc1	0.19116	6.15404	2.68075	0.118526	0.957047
Hs3st2	-0.27148	6.50182	2.68025	0.118558	0.957047
Riiad1	0.609872	3.18116	2.68006	0.11857	0.957047
Ppp1r15b	0.320541	4.71418	2.67771	0.118721	0.957047
1700109H08Rik	-0.278299	5.10021	2.67689	0.118774	0.957047
Itga2	-0.535143	3.58578	2.67626	0.118815	0.957047
Tmem130	-0.250859	5.79181	2.67613	0.118823	0.957047
Zfp263	0.359094	4.62445	2.67603	0.118829	0.957047
Mgat5	0.187442	8.18965	2.67523	0.118881	0.957047
Arfgap1	0.254344	5.48591	2.67473	0.118913	0.957047
Sec22a	0.22112	5.70265	2.6743	0.118941	0.957047
Sec62	0.220644	6.60812	2.67426	0.118943	0.957047
Gm42303	-0.530934	3.22738	2.67425	0.118944	0.957047
Klhl1	-0.318756	7.11017	2.67408	0.118955	0.957047
Nat10	-0.348793	5.16478	2.67402	0.118959	0.957047
Cdh13	-0.168234	9.07251	2.67385	0.11897	0.957047
Ydjc	0.52954	3.6121	2.67315	0.119015	0.957047
Crcp	-0.380021	4.24193	2.67049	0.119187	0.957047
Plpp7	-0.603356	3.05058	2.6696	0.119245	0.957047
Nampt	0.286729	5.25251	2.66883	0.119294	0.957047
Rbm12	-0.444143	4.01618	2.66849	0.119317	0.957047
Rfx5	-0.490436	3.60932	2.66833	0.119327	0.957047
Romo1	0.734835	2.75659	2.66815	0.119338	0.957047
Ncln	0.448222	3.96152	2.66701	0.119412	0.957047
Ctnnbip1	0.301191	5.66549	2.66478	0.119557	0.957047
Dek	0.259124	5.50996	2.66411	0.1196	0.957047
Slc35f3	-0.178044	7.14515	2.66378	0.119622	0.957047
Zbtb18	0.212722	6.37256	2.66133	0.119781	0.957047
Gm4673	-0.506017	3.30378	2.65723	0.120048	0.957047
Gm42685	-0.523903	3.02444	2.65713	0.120055	0.957047
Paqr8	0.375039	7.044	2.65683	0.120074	0.957047
Prdm16	0.343605	7.6095	2.65516	0.120183	0.957047
Dhrs3	0.472115	3.76759	2.65475	0.120211	0.957047
Fsd1	0.356808	4.16169	2.67076	0.120253	0.957047
Gpatch2l	-0.235491	5.79811	2.65251	0.120357	0.957047
Fyn	0.16174	8.05894	2.65015	0.120511	0.957047
Eif5a	0.332464	4.63896	2.64921	0.120573	0.957047
Trnau1ap	-0.360989	4.4527	2.64837	0.120628	0.957047
1110004F10Rik	0.239146	5.60595	2.64657	0.120747	0.957047
Dab2ip	0.208607	6.08295	2.64308	0.120976	0.957047
Sdhd	0.604676	2.9716	2.63601	0.121442	0.957047
Strip1	0.238554	5.54245	2.63349	0.121609	0.957047
Gm15155	-0.278337	6.96826	2.63177	0.121723	0.957047
Shld2	-0.337761	4.41777	2.63165	0.121731	0.957047
Cyp4f15	0.4579	4.33702	2.63112	0.121767	0.957047
Traf3	0.193441	6.52208	2.62727	0.122022	0.957047
Mettl22	-0.426193	3.90958	2.62721	0.122026	0.957047
Smc2	-0.425219	4.2188	2.62491	0.122179	0.957047
Cntfr	-0.302025	5.01696	2.62401	0.122239	0.957047
Ccdc124	0.623444	2.92504	2.62294	0.122311	0.957047
Ube2b	0.170844	6.98579	2.62289	0.122314	0.957047
Fam214b	0.346536	4.58738	2.61997	0.122509	0.957047
A130050O07Rik	-0.454139	3.82758	2.61653	0.122739	0.957047
Gm4924	-0.249152	5.27397	2.61539	0.122816	0.957047
6530411M01Rik	-0.608096	3.07934	2.61524	0.122826	0.957047
Zfp618	-0.328646	5.9327	2.61469	0.122863	0.957047
Pkp2	0.435304	3.60462	2.61443	0.12288	0.957047
Arhgef28	-0.249518	6.8864	2.61144	0.123081	0.957047
Foxp1	-0.208864	8.63171	2.61077	0.123126	0.957047
Gpd1l	-0.343471	4.9967	2.6106	0.123137	0.957047
Cirbp	0.36269	4.28322	2.60957	0.123207	0.957047
Pcsk2	-0.207464	9.20765	2.60953	0.123209	0.957047
Atmin	0.453119	3.67218	2.6088	0.123258	0.957047
Gtf2a1	-0.23959	6.05253	2.60621	0.123433	0.957047
Ccdc60	0.56441	3.48286	2.60561	0.123473	0.957047
Pde3a	0.252872	6.10543	2.6048	0.123528	0.957047
Dpy19l4	0.206843	5.96382	2.60459	0.123542	0.957047
Unc5d	-0.25135	10.0423	2.60408	0.123576	0.957047
Fam104a	-0.456884	3.91336	2.60296	0.123652	0.957047
AU020206	0.550965	3.32141	2.60282	0.123662	0.957047
Gtf2h5	0.385329	4.38396	2.60221	0.123703	0.957047
Mlc1	0.36596	6.16726	2.60153	0.123749	0.957047
Gm14634	-0.446294	4.74893	2.60116	0.123774	0.957047
Slc8a3	-0.215448	7.06997	2.60034	0.12383	0.957047
Wdr95	-0.526308	3.45221	2.59953	0.123885	0.957047
Hectd4	-0.149156	8.38835	2.59948	0.123887	0.957047
Itga3	-0.378561	3.9811	2.59866	0.123943	0.957047
Fam13c	0.227677	7.82406	2.59736	0.124031	0.957047
Pfdn4	0.641837	3.18369	2.59581	0.124137	0.957047
Matn2	-0.330915	4.49086	2.59523	0.124176	0.957047
Csnk1d	-0.221636	5.97308	2.59447	0.124228	0.957047
Nxph1	-0.168818	8.77729	2.59416	0.124249	0.957047
Svil	0.204926	6.36641	2.5918	0.12441	0.957047
Gad2	-0.252976	5.91672	2.5917	0.124416	0.957047
Dctn1	-0.232446	6.39855	2.59081	0.124477	0.957047
A730081D07Rik	-0.439248	3.94249	2.58912	0.124592	0.957047
Myo1c	-0.432713	4.01786	2.58813	0.12466	0.957047
Ncbp2	0.311594	4.7933	2.58681	0.12475	0.957047
Rraga	0.458753	4.28745	2.58393	0.124946	0.957047
Zfp697	-0.196227	6.4251	2.58331	0.124989	0.957047
Gm37240	-0.264832	5.6363	2.58298	0.125012	0.957047
Lncppara	0.253034	7.01339	2.58157	0.125109	0.957047
Atad5	-0.321718	5.12246	2.58114	0.125137	0.957047
Cacul1	0.216236	6.09161	2.5808	0.125161	0.957047
2900064K03Rik	-0.240093	5.26057	2.57715	0.125412	0.957047
Brip1	-0.32847	4.48457	2.57668	0.125444	0.957047
Ankrd49	-0.519507	3.26513	2.57661	0.125449	0.957047
Iffo1	-0.339128	4.78337	2.5748	0.125573	0.957047
Tmem183a	0.30389	4.88511	2.57429	0.125608	0.957047
Stxbp6	-0.162436	7.35519	2.57381	0.125642	0.957047
Gm26035	1.11508	2.28867	2.57356	0.125659	0.957047
Psmb2	0.217413	5.87114	2.57347	0.125665	0.957047
Itm2b	0.234367	6.91795	2.57224	0.12575	0.957047
Slc6a11	0.232706	7.73284	2.57201	0.125765	0.957047
Ndufv3	0.346627	4.23575	2.56753	0.126075	0.957047
Usp1	0.339307	4.32181	2.56648	0.126148	0.957047
Dlx6os1	-0.277606	5.69932	2.56592	0.126187	0.957047
Aldoa	0.309831	5.34838	2.56458	0.12628	0.957047
Gtf2b	0.420742	3.9405	2.56437	0.126294	0.957047
Meak7	-0.583288	3.08717	2.56104	0.126525	0.957047
Stxbp5	-0.170109	7.89301	2.56101	0.126527	0.957047
Spop	0.185555	6.76758	2.56089	0.126536	0.957047
Rnf5	0.644319	2.63548	2.55937	0.126641	0.957047
Suv39h2	-0.560812	3.034	2.55933	0.126644	0.957047
Dpyd	-0.220657	6.94447	2.55902	0.126666	0.957047
Creb3l1	0.398446	4.15427	2.55802	0.126735	0.957047
Plcd3	-0.445121	3.42784	2.55659	0.126835	0.957047
Ndc1	-0.295806	4.58309	2.55606	0.126872	0.957047
Dock6	0.389066	3.9559	2.74018	0.126985	0.957047
Tamm41	0.389681	4.15864	2.5544	0.126987	0.957047
Nop2	-0.397785	3.85149	2.55514	0.127079	0.957047
Osbpl10	-0.178935	7.5391	2.55161	0.127182	0.957047
Utp15	0.431306	3.98291	2.55041	0.127266	0.957047
Prkd1	0.177038	7.68123	2.55034	0.127271	0.957047
Nrg4	-0.519522	3.4569	2.54965	0.12732	0.957047
Gm37773	-0.475848	4.17107	2.54942	0.127335	0.957047
Cep112	0.163289	7.22391	2.54832	0.127412	0.957047
Atg3	0.225256	5.94484	2.54823	0.127419	0.957047
Gm17750	0.282037	4.96723	2.5473	0.127484	0.957047
Csrp2	-0.321139	4.53652	2.54688	0.127513	0.957047
Arsb	-0.187981	7.12349	2.54683	0.127517	0.957047
Slc16a7	-0.208385	7.49453	2.5465	0.12754	0.957047
Atp5b	0.208486	6.55632	2.54453	0.127679	0.957047
Gm37333	-0.453227	3.91416	2.54432	0.127693	0.957047
Zfp598	0.405245	4.16477	2.5426	0.127814	0.957047
Fbxw9	-0.649367	3.52447	2.54126	0.127908	0.957047
Ache	-0.397583	4.01761	2.54084	0.127938	0.957047
Tsc22d4	0.405614	4.6084	2.54078	0.127942	0.957047
Boc	0.275805	6.46762	2.53958	0.128026	0.957047
Selenon	0.487316	3.84349	2.53929	0.128047	0.957047
Magee1	0.338349	4.48961	2.53921	0.128052	0.957047
Pde9a	-0.200618	6.59301	2.53353	0.128454	0.957047
Kdm4a	-0.202053	5.88613	2.52997	0.128706	0.957047
Jun	0.413478	4.58292	2.5269	0.128924	0.957047
Myof	0.537783	3.35473	2.52406	0.129126	0.957047
Sema4f	-0.273888	5.11224	2.52392	0.129136	0.957047
Mtrr	-0.482494	3.55863	2.52156	0.129304	0.957047
Asns	0.423169	4.56356	2.519	0.129487	0.957047
Fezf2	0.378072	4.51754	2.51895	0.129491	0.957047
Gm47075	0.688924	2.90611	2.51878	0.129502	0.957047
Zfp945	0.247417	5.56146	2.51738	0.129602	0.957047
Thumpd1	0.557591	3.93756	2.51666	0.129654	0.957047
Arpc1a	0.246273	5.52178	2.51531	0.12975	0.957047
Rnf157	-0.171402	6.98518	2.51393	0.129849	0.957047
Nrbp1	0.280988	4.75768	2.51314	0.129906	0.957047
Taf6l	-0.447875	3.48657	2.74939	0.129953	0.957047
Cep164	-0.298008	5.30263	2.51047	0.130097	0.957047
Rsph3b	-0.561753	3.04535	2.51001	0.130131	0.957047
Pbx3	-0.19667	7.03958	2.50774	0.130294	0.957047
Cfap61	-0.525894	3.46068	2.50729	0.130326	0.957047
Cdyl	-0.217142	5.58017	2.50525	0.130473	0.957047
Upf2	0.182826	6.24668	2.50338	0.130608	0.957047
S1pr3	0.618406	2.8082	2.50215	0.130697	0.957047
Rbsn	0.317786	4.74061	2.49825	0.130979	0.957047
Ctdnep1	0.55365	3.43033	2.49791	0.131004	0.957047
Mkln1	0.15617	7.56769	2.49769	0.131019	0.957047
Tchp	0.553242	3.2351	2.49688	0.131078	0.957047
Slc25a5	0.506249	3.61854	2.4929	0.131367	0.957047
Tshz1	-0.285121	5.23214	2.49259	0.13139	0.957047
Itgav	0.29714	6.21053	2.49137	0.131478	0.957047
Purg	0.160078	7.12691	2.49069	0.131528	0.957047
U2af1	0.314087	4.86512	2.48967	0.131602	0.957047
Mgll	0.291693	6.50108	2.48935	0.131626	0.957047
Pex14	0.267987	5.63178	2.48924	0.131633	0.957047
Magt1	0.31545	4.89724	2.48913	0.131642	0.957047
Fat1	0.208255	7.08852	2.48565	0.131896	0.957047
2810459M11Rik	0.473561	3.94594	2.48502	0.131941	0.957047
Ptpn13	0.281377	5.81585	2.48383	0.132029	0.957047
Spc24	0.818685	2.58561	2.48305	0.132085	0.957047
Hdac9	0.155663	9.12666	2.48301	0.132088	0.957047
Mpdz	-0.173401	6.94357	2.48268	0.132113	0.957047
Dscam	-0.183259	9.10837	2.48205	0.132159	0.957047
Ripk2	-0.275769	5.06693	2.48155	0.132195	0.957047
Ankrd10	0.180135	6.54242	2.4813	0.132213	0.957047
Ttll8	0.37841	5.08907	2.48046	0.132275	0.957047
Cdc37	0.286667	4.96068	2.48031	0.132286	0.957047
4930506C21Rik	0.682583	3.05392	2.47759	0.132486	0.957047
Rprd1b	-0.270405	5.41817	2.47732	0.132505	0.957047
Hs3st4	-0.228481	9.1403	2.47715	0.132518	0.957047
Atp7a	0.262565	5.38806	2.47382	0.132763	0.957047
Ppard	0.366257	5.03683	2.47257	0.132855	0.957047
Vezf1	-0.281554	4.89481	2.47171	0.132918	0.957047
Cwf19l2	0.209835	6.01331	2.47144	0.132938	0.957047
Uqcrc1	0.29906	4.93279	2.46844	0.13316	0.957047
Hes5	0.653872	3.101	2.46518	0.1334	0.957047
Nme6	-0.500587	3.15484	2.46509	0.133407	0.957047
Cdk7	-0.22758	5.75358	2.46506	0.13341	0.957047
Zbtb20	0.350687	9.73452	2.46288	0.133571	0.957047
Mta3	-0.166937	6.81419	2.46177	0.133653	0.957047
Gm32014	-0.40646	3.73158	2.46123	0.133693	0.957047
Sepsecs	-0.283076	4.98672	2.46074	0.13373	0.957047
Gm42770	-0.302437	4.93997	2.46015	0.133773	0.957047
Epb41l2	0.163465	7.32925	2.45957	0.133816	0.957047
Fcrls	0.584938	3.1078	2.45509	0.13415	0.957047
Atp2b2	-0.163927	9.01537	2.45366	0.134256	0.957047
Lix1	-0.235876	5.66826	2.44965	0.134556	0.957047
Gm42478	-0.503585	3.21915	2.44941	0.134575	0.957047
Ccdc50	0.179178	6.88785	2.4469	0.134762	0.957047
Prkab2	0.327659	5.0571	2.44575	0.134849	0.957047
mt-Cytb	-0.569382	3.46235	2.44475	0.134924	0.957047
Tspan7	0.302326	9.38706	2.44175	0.135148	0.957047
Acad11	-0.484231	3.2731	2.44164	0.135157	0.957047
Zfp808	-0.466717	3.27962	2.44136	0.135178	0.957047
Iqub	-0.567711	3.32196	2.44005	0.135277	0.957047
Taf1d	0.26523	5.58585	2.44002	0.135279	0.957047
Tomm20	-0.289428	4.97862	2.4392	0.13534	0.957047
Erbin	0.215872	6.79106	2.4386	0.135386	0.957047
Tmsb10	0.405663	4.15645	2.43857	0.135388	0.957047
Cradd	0.292532	4.70958	2.43847	0.135396	0.957047
Utp18	0.26431	5.21526	2.43575	0.135601	0.957047
Atp5d	0.393994	3.96936	2.43508	0.135651	0.957047
Thoc2	0.153838	7.69013	2.43501	0.135657	0.957047
Ttc6	-0.543138	3.28535	2.43474	0.135677	0.957047
Neurod6	0.351534	5.20549	2.43442	0.135702	0.957047
Prtg	-0.576913	3.30031	2.43399	0.135734	0.957047
Dlg4	-0.183204	6.80793	2.43202	0.135883	0.957047
Marcks	0.193003	6.85933	2.4295	0.136074	0.957047
Tex10	0.235426	5.78562	2.42858	0.136144	0.957047
Slc41a2	-0.210686	5.94825	2.42638	0.136311	0.957047
Fopnl	-0.305426	4.70946	2.42629	0.136317	0.957047
Sft2d3	0.556462	3.04806	2.42565	0.136366	0.957047
Rhof	-0.434461	3.88332	2.42454	0.13645	0.957047
Chst2	0.284065	5.04614	2.42409	0.136485	0.957047
Usp21	-0.370597	3.95335	2.42373	0.136512	0.957047
Trank1	-0.160013	7.83372	2.41665	0.137052	0.957047
Gpatch2	0.191051	6.37875	2.41629	0.13708	0.957047
Gm42772	-0.279105	4.89647	2.41569	0.137126	0.957047
Mboat2	0.15783	7.64434	2.41561	0.137132	0.957047
Gm37211	0.297407	4.65652	2.41431	0.137232	0.957047
2900052N01Rik	0.747929	2.92889	2.41404	0.137252	0.957047
Gdi2	0.204752	6.35396	2.41367	0.137281	0.957047
Atp1a3	-0.198375	8.5243	2.41327	0.137311	0.957047
Vps53	-0.210154	6.27996	2.413	0.137332	0.957047
Crem	-0.256135	5.15684	2.41079	0.137501	0.957047
Ptprt	0.222757	9.89885	2.40998	0.137564	0.957047
Lrif1	0.243639	5.16743	2.40898	0.137641	0.957047
Hmgcll1	-0.17448	7.27681	2.40783	0.137729	0.957047
Slc5a12	-0.547377	3.02226	2.40781	0.13773	0.957047
Gla	-0.491684	3.15764	2.40768	0.13774	0.957047
Polk	-0.29643	4.75327	2.40659	0.137824	0.957047
Zfp62	-0.223339	5.47627	2.40609	0.137863	0.957047
Pgap2	-0.294848	4.58786	2.54057	0.137894	0.957047
Celsr3	-0.246468	5.73885	2.40542	0.137915	0.957047
Susd5	-0.649905	3.00698	2.40539	0.137917	0.957047
Rtn4rl2	0.529278	3.58056	2.40421	0.138008	0.957047
Als2	-0.245119	5.78735	2.40302	0.138099	0.957047
Med4	-0.519749	3.76568	2.40167	0.138204	0.957047
Kcnmb2	-0.237551	7.95906	2.40114	0.138245	0.957047
2900037B21Rik	0.288743	4.75273	2.39999	0.138334	0.957047
Lrrfip1	-0.161401	7.67551	2.39992	0.138339	0.957047
Gm13187	0.453313	3.72605	2.39822	0.138471	0.957047
Slc25a3	0.233489	6.09272	2.39705	0.138561	0.957047
Triqk	-0.355026	4.31036	2.39669	0.138589	0.957047
Gm29571	-0.894039	3.03284	2.39472	0.138742	0.957047
A330076H08Rik	-0.153257	7.7855	2.39452	0.138758	0.957047
Lgi2	-0.263415	5.4049	2.39219	0.138938	0.957047
Cachd1	0.240155	7.06234	2.39141	0.138999	0.957047
Rpl30	-0.538181	2.90963	2.38989	0.139118	0.957047
Acsl1	-0.275479	5.17873	2.38979	0.139126	0.957047
Gm44802	-0.498292	3.7383	2.38673	0.139364	0.957047
Gpr180	0.352494	4.35269	2.38606	0.139417	0.957047
Ccdc181	0.53311	3.31291	2.38604	0.139418	0.957047
Fgf10	-0.524308	3.55815	2.38482	0.139513	0.957047
Neat1	0.442594	4.65738	2.3832	0.139639	0.957047
Crtc1	-0.174413	6.40009	2.3823	0.13971	0.957047
Utp20	0.203202	6.00408	2.38024	0.139872	0.957047
Rpl37	0.541302	3.18473	2.3801	0.139883	0.957047
Cyth3	-0.187729	7.17016	2.37736	0.140097	0.957047
Cfap300	-0.314359	4.43121	2.37665	0.140153	0.957047
Tacr1	-0.497253	3.16331	2.37527	0.140262	0.957047
Slc29a1	-0.477288	3.71151	2.37437	0.140333	0.957047
Spred1	0.173756	7.11119	2.374	0.140362	0.957047
Btg2	0.579414	3.14548	2.37381	0.140377	0.957047
Map3k14	0.295106	4.91415	2.37182	0.140534	0.957047
Dnaaf5	0.34021	4.42121	2.37171	0.140542	0.957047
Dda1	-0.371811	4.22285	2.37113	0.140588	0.957047
Fance	-0.412956	3.71069	2.36888	0.140765	0.957047
Pld1	0.323852	5.67495	2.36762	0.140865	0.957047
Coq10a	-0.430226	3.904	2.36746	0.140878	0.957047
Bloc1s6	-0.469926	3.48983	2.36674	0.140935	0.957047
Dnajc3	0.246835	5.98389	2.36648	0.140955	0.957047
Tial1	0.175951	6.805	2.36612	0.140984	0.957047
Ubap2l	0.164067	6.88336	2.36317	0.141217	0.957047
Foxp2	-0.233171	7.82607	2.36271	0.141254	0.957047
Ncoa6	0.170331	7.28805	2.36185	0.141322	0.957047
Vwa5b2	-0.292106	4.71854	2.36087	0.1414	0.957047
Rnls	-0.451425	4.04299	2.35878	0.141566	0.957047
Prr14l	0.198351	5.9649	2.35861	0.14158	0.957047
B3glct	-0.210924	5.91242	2.3574	0.141676	0.957047
Wdr17	0.241972	9.14319	2.35727	0.141686	0.957047
Chst12	-0.452872	3.58874	2.35676	0.141727	0.957047
Lpin2	0.185904	6.65755	2.35553	0.141824	0.957047
Atp8b1	-0.334922	4.58055	2.35441	0.141914	0.957047
Sp3	0.206166	6.25484	2.35432	0.141921	0.957047
Zfp354a	-0.564225	3.64521	2.35381	0.141962	0.957047
Gm1673	-0.502281	3.18787	2.35142	0.142153	0.957047
Pcdh17	0.171782	6.91009	2.35109	0.142179	0.957047
Sdccag8	-0.212181	6.87085	2.34903	0.142344	0.957047
Syn3	-0.18493	8.40382	2.34681	0.142522	0.957047
Rcor1	0.190771	6.0801	2.34471	0.14269	0.957047
Ilf3	-0.185274	6.47707	2.34458	0.142701	0.957047
Grm3	0.217398	10.3782	2.34417	0.142733	0.957047
Smarcd2	-0.470488	3.47803	2.34412	0.142738	0.957047
Ankrd27	-0.191133	6.16471	2.34343	0.142793	0.957047
Nwd1	0.312996	7.38345	2.34231	0.142884	0.957047
Tfeb	-0.429609	3.75773	2.34212	0.142899	0.957047
Kyat3	0.522028	3.41569	2.34154	0.142945	0.957047
D130043K22Rik	-0.205695	5.844	2.34089	0.142997	0.957047
Naa35	0.197621	6.10878	2.33868	0.143176	0.957047
Zmat2	0.351611	4.58116	2.33855	0.143186	0.957047
Ddx54	0.422811	3.71406	2.33813	0.14322	0.957047
Pfkp	-0.246591	9.16247	2.33782	0.143245	0.957047
Pdlim5	0.309156	6.22487	2.33692	0.143318	0.957047
Tnfaip8	0.390476	5.97744	2.33546	0.143435	0.957047
Gm26691	-0.284316	5.67153	2.33341	0.143601	0.957047
D830036C21Rik	0.556193	2.94585	2.41504	0.143989	0.957047
Mapt	-0.174056	8.87269	2.32792	0.144046	0.957047
Stim1	-0.193166	6.58184	2.32403	0.144362	0.957047
Tmem44	0.180996	7.05181	2.32371	0.144389	0.957047
Crip2	0.393085	4.35473	2.32258	0.144481	0.957047
Vapa	0.197404	6.69126	2.32216	0.144515	0.957047
Tgfbrap1	-0.210831	5.34789	2.32161	0.14456	0.957047
Pla2g7	0.308769	6.84143	2.32158	0.144562	0.957047
Cyp51	0.213129	6.76614	2.3209	0.144618	0.957047
Ergic1	-0.175961	6.60754	2.31966	0.144719	0.957047
Pcmtd2	-0.192506	6.10736	2.31906	0.144768	0.957047
Lrfn1	-0.569745	3.38296	2.31874	0.144795	0.957047
Fnbp1	0.22906	8.24718	2.31478	0.145119	0.957047
Tead3	0.443274	3.69181	2.31468	0.145127	0.957047
Cspg4	-0.381874	4.39337	2.31351	0.145223	0.957047
Parp12	-0.630977	3.02799	2.31339	0.145232	0.957047
Mlst8	0.661264	2.88741	2.31323	0.145245	0.957047
Cox11	0.511154	3.63178	2.31149	0.145388	0.957047
Elovl6	0.151805	7.17883	2.30832	0.145649	0.957047
Rasl11b	0.502879	3.20031	2.30801	0.145675	0.957047
Nceh1	-0.266478	5.15681	2.3075	0.145716	0.957047
Mras	0.273643	6.7096	2.30719	0.145742	0.957047
Dnajb1	0.490261	3.15882	2.30659	0.145791	0.957047
Zfp882	0.552178	3.13202	2.30431	0.14598	0.957047
Ube3b	-0.243717	5.09446	2.30314	0.146076	0.957047
Zfp518a	0.35448	4.26014	2.30305	0.146084	0.957047
Mllt1	0.278067	4.61625	2.30267	0.146115	0.957047
Phc2	-0.164752	6.81399	2.3021	0.146162	0.957047
Gm37717	-0.323018	5.22056	2.30179	0.146187	0.957047
Lrtm1	0.555455	3.01552	2.29789	0.146511	0.957047
Miga2	-0.275214	5.15421	2.29756	0.146538	0.957047
Eif2ak2	0.326069	4.64272	2.29723	0.146565	0.957047
Stard7	-0.202645	5.90441	2.29716	0.146571	0.957047
Gm47898	-0.551757	2.97046	2.29581	0.146683	0.957047
Gm40309	-0.559365	3.0076	2.29429	0.146809	0.957047
Susd4	0.185522	6.81771	2.29375	0.146855	0.957047
Gm37011	0.462947	3.48945	2.29329	0.146893	0.957047
Sms	-0.238393	5.66804	2.29125	0.147063	0.957047
Rtl1	-0.227678	5.82505	2.29032	0.14714	0.957047
Gli2	0.311682	6.91524	2.29026	0.147145	0.957047
Rab2a	0.178296	7.16559	2.28938	0.147218	0.957047
Sema3a	-0.214688	6.21081	2.28791	0.147341	0.957047
Ubap1	0.219546	5.69965	2.28648	0.14746	0.957047
Letm1	0.234308	5.41197	2.2864	0.147467	0.957047
Dclk2	0.170534	8.03324	2.28616	0.147487	0.957047
Bace1	0.217418	5.71658	2.28519	0.147568	0.957047
Ro60	0.252455	5.31848	2.28513	0.147573	0.957047
Cul4b	0.240906	5.32108	2.31028	0.147673	0.957047
Tomm22	0.615095	2.87587	2.28352	0.147708	0.957047
Nfib	0.174713	9.49303	2.28064	0.147949	0.957047
Col4a2	0.199481	5.90949	2.28048	0.147963	0.957047
Ndfip2	0.234532	6.24848	2.27895	0.148091	0.957047
Heca	-0.262983	5.35788	2.27879	0.148105	0.957047
Psmd12	0.260746	5.58158	2.27816	0.148157	0.957047
Atp5o	0.366326	4.5132	2.27734	0.148227	0.957047
Tprgl	0.553242	3.35115	2.27567	0.148367	0.957047
Heatr5a	-0.267136	5.91819	2.27537	0.148392	0.957047
Dnajb4	-0.305524	5.14729	2.27458	0.148459	0.957047
Strn4	-0.218629	5.96622	2.27274	0.148614	0.957047
Ofcc1	-0.627179	3.1399	2.27055	0.148799	0.957047
Prkg2	-0.380621	4.30377	2.26935	0.1489	0.957047
Ccdc177	-0.540322	3.17093	2.26901	0.148929	0.957047
Gm37238	-0.473313	3.26085	2.26855	0.148968	0.957047
Zfp235	0.464914	3.74359	2.26853	0.14897	0.957047
Setd1b	-0.255956	5.30726	2.26827	0.148992	0.957047
Srsf6	0.212754	6.53061	2.26744	0.149062	0.957047
Nop53	0.461861	3.84541	2.26605	0.14918	0.957047
Gm49526	0.563418	2.84303	2.26428	0.149329	0.957047
Ubxn1	-0.351299	4.04522	2.26158	0.149559	0.957047
Prr16	-0.173349	7.78749	2.26118	0.149593	0.957047
Poc1a	-0.507954	3.49854	2.26057	0.149645	0.957047
Hibadh	0.187488	6.18711	2.25979	0.149711	0.957047
Ddb2	-0.310613	4.85935	2.25875	0.1498	0.957047
Fabp5	0.362277	4.94345	2.25857	0.149815	0.957047
Atp6v0a2	0.26959	5.38206	2.25802	0.149862	0.957047
Polr3a	0.237281	5.31389	2.25701	0.149948	0.957047
Pum3	0.214918	5.47699	2.25691	0.149956	0.957047
Gm48099	0.464729	5.5478	2.25535	0.150089	0.957047
Pard6g	-0.319019	4.9149	2.25359	0.15024	0.957047
Zfhx4	0.394865	4.83237	2.2531	0.150282	0.957047
Ints13	-0.259126	5.49969	2.25199	0.150377	0.957047
Limch1	0.179511	8.83213	2.25189	0.150385	0.957047
Slbp	-0.406188	3.85214	2.25133	0.150433	0.957047
Trappc10	-0.184457	6.11254	2.25025	0.150526	0.957047
Nalcn	-0.1939	8.12688	2.2494	0.150599	0.957047
BC006965	-0.390362	4.55883	2.24882	0.150649	0.957047
Usp3	-0.236562	6.34602	2.24829	0.150694	0.957047
F3	0.340267	5.25651	2.24673	0.150828	0.957047
Atp5e	0.539272	3.17771	2.24665	0.150835	0.957047
Nfe2l1	0.239095	5.33683	2.24606	0.150885	0.957047
Rnf103	-0.224653	5.38201	2.24574	0.150913	0.957047
Ikbkb	0.203271	5.96805	2.24403	0.15106	0.957047
Fxyd6	-0.231187	5.95009	2.2439	0.151071	0.957047
Kctd13	0.447093	3.80621	2.24346	0.151109	0.957047
Hhip	0.506514	3.67543	2.2429	0.151158	0.957047
Gm47493	0.465796	4.19196	2.24252	0.15119	0.957047
Gm17922	0.487894	3.24256	2.2418	0.151252	0.957047
Mcoln1	-0.31388	4.68142	2.23971	0.151432	0.957047
Zfp9	0.305362	4.53387	2.23671	0.151692	0.957047
Iscu	-0.618334	2.96712	2.23563	0.151785	0.957047
Tyw5	-0.312885	4.59787	2.23543	0.151802	0.957047
Lsm14a	-0.19702	5.94582	2.23431	0.151899	0.957047
8030451A03Rik	0.485794	3.80617	2.2327	0.152039	0.957047
Pcdh18	0.440335	3.69188	2.23227	0.152076	0.957047
Hapln1	0.31019	5.68591	2.23087	0.152198	0.957047
Kin	-0.349749	4.06886	2.23075	0.152208	0.957047
Lypd6	-0.266492	5.2543	2.23041	0.152237	0.957047
Dhrs1	0.396042	4.17709	2.22964	0.152304	0.957047
Gzf1	0.368244	4.25728	2.22961	0.152307	0.957047
Msantd2	-0.177792	6.50678	2.22916	0.152346	0.957047
Mybbp1a	0.265444	5.00421	2.22881	0.152376	0.957047
Dnhd1	0.503561	3.17345	2.22855	0.152399	0.957047
Zfp358	0.583517	2.80119	2.22842	0.15241	0.957047
Rheb	0.215794	5.92021	2.22744	0.152496	0.957047
Cnpy3	-0.324282	4.28282	2.22616	0.152607	0.957047
Pid1	0.167577	7.53819	2.22567	0.15265	0.957047
Ipmk	-0.283771	4.8143	2.22393	0.152802	0.957047
Tnpo1	-0.144856	7.99043	2.22355	0.152835	0.957047
Casp2	-0.282811	4.81233	2.22279	0.152902	0.957047
Robo1	-0.171029	9.29008	2.22109	0.15305	0.957047
Mlx	-0.428901	3.36153	2.2479	0.153058	0.957047
Tspyl5	0.673123	2.83661	2.22002	0.153143	0.957047
Stx7	0.177657	6.39721	2.21972	0.15317	0.957047
Ttc39b	0.249076	5.42917	2.21916	0.153218	0.957047
Bcat2	-0.377878	3.91036	2.21762	0.153354	0.957047
B930086L07Rik	0.539553	2.87938	2.43519	0.153435	0.957047
Arf6	0.537498	2.88049	2.41801	0.153435	0.957047
Eif2a	-0.277341	5.29262	2.21607	0.153489	0.957047
Dynlt3	-0.404215	3.67252	2.21357	0.153709	0.957047
Drap1	0.54579	3.24101	2.21071	0.15396	0.957047
Sfmbt1	-0.174093	6.70087	2.2101	0.154014	0.957047
Slc6a7	-0.346621	5.11333	2.20914	0.154099	0.957047
Lfng	-0.411393	4.20568	2.20892	0.154118	0.957047
Zfp661	0.542426	3.17617	2.20861	0.154145	0.957047
Trim2	0.144254	8.46151	2.20843	0.154161	0.957047
Ubr2	-0.183749	7.15551	2.20673	0.154312	0.957047
Ranbp6	0.358894	4.06479	2.20488	0.154475	0.957047
9330175M20Rik	0.509404	3.84107	2.20193	0.154736	0.957047
Focad	-0.160604	7.83357	2.20155	0.15477	0.957047
Stk35	-0.353332	4.54807	2.20007	0.154901	0.957047
Peak1	0.165169	6.55737	2.20006	0.154902	0.957047
Zfp825	0.593008	3.068	2.19752	0.155128	0.957047
Shoc2	0.191739	6.32568	2.19727	0.155149	0.957047
Gsn	-0.584884	3.15361	2.19487	0.155363	0.957047
Ppp2r1a	0.178425	6.18618	2.1934	0.155494	0.957047
Gm38155	0.62744	3.17546	2.19328	0.155505	0.957047
Gm37606	0.401212	4.5696	2.19313	0.155518	0.957047
Rn7sk	0.396842	5.37438	2.19271	0.155556	0.957047
1600012H06Rik	-0.416408	3.57923	2.19158	0.155657	0.957047
Ttc39c	-0.219229	5.39244	2.19152	0.155662	0.957047
Txndc15	0.287328	4.92957	2.19151	0.155662	0.957047
Mex3c	-0.263216	4.91651	2.19038	0.155763	0.957047
Ist1	-0.210266	5.89921	2.18747	0.156024	0.957047
Homer3	-0.536341	3.12214	2.18728	0.156041	0.957047
Cacna1b	-0.172868	8.68002	2.18665	0.156097	0.957047
Rian	-0.176396	9.78748	2.18577	0.156176	0.957047
Wdr44	0.208995	5.82786	2.18285	0.156438	0.957047
Crlf3	0.315977	4.95983	2.17839	0.156839	0.957047
Dis3l2	0.158879	6.96551	2.17799	0.156875	0.957047
Kctd9	-0.393649	4.09135	2.1778	0.156892	0.957047
Kctd20	-0.276043	4.98763	2.17758	0.156912	0.957047
Zbtb17	0.3391	3.96185	2.17669	0.156992	0.957047
Faah	-0.222533	5.83928	2.1766	0.157001	0.957047
Brinp2	-0.166172	7.30196	2.17605	0.15705	0.957047
Tpp2	0.175498	6.77796	2.17603	0.157051	0.957047
4930500H12Rik	-0.433486	3.81723	2.17569	0.157083	0.957047
Psmd2	0.269057	5.30804	2.17507	0.157138	0.957047
Mpp3	0.299035	4.52669	2.17402	0.157233	0.957047
Abtb2	0.231522	6.39862	2.17223	0.157395	0.957047
Vsnl1	-0.206503	7.73109	2.17145	0.157466	0.957047
Sema4d	0.170388	6.72647	2.17139	0.157471	0.957047
Kctd21	-0.615199	2.87218	2.16945	0.157647	0.957047
C2cd2l	-0.326882	4.0238	2.16725	0.157846	0.957047
Stk36	-0.446908	3.65861	2.16463	0.158085	0.957047
Pcdhga2	0.587271	3.05502	2.16385	0.158155	0.957047
Slc19a1	-0.553646	3.28585	2.16347	0.15819	0.957047
Zfp36l1	0.310715	4.74139	2.16103	0.158412	0.957047
Fam114a2	-0.221733	5.38073	2.16033	0.158476	0.957047
Tub	-0.216206	6.24457	2.15921	0.158578	0.957047
Pfn1	0.380445	3.84218	2.15857	0.158637	0.957047
Cntnap5b	-0.247588	7.84195	2.15707	0.158774	0.957047
Zbtb8a	-0.458264	3.35834	2.15686	0.158793	0.957047
Cfp	0.479005	3.36906	2.15675	0.158803	0.957047
Elf2	0.211182	5.78859	2.15634	0.15884	0.957047
E330013P04Rik	0.851493	3.21999	2.15516	0.158949	0.957047
Mir124-2hg	-0.198479	6.48365	2.15479	0.158982	0.957047
Rnf31	0.413289	3.96357	2.15364	0.159088	0.957047
Gm37608	0.343475	4.90028	2.15304	0.159143	0.957047
Rad51d	-0.497111	3.25834	2.15273	0.159171	0.957047
Smad9	-0.487817	3.41494	2.15195	0.159243	0.957047
Nuak1	0.219579	5.81659	2.14958	0.15946	0.957047
AI480526	-0.408639	3.60679	2.18926	0.159544	0.957047
Ccdc66	-0.221246	5.74078	2.14845	0.159564	0.957047
Gm26871	-0.23088	9.9443	2.14775	0.159629	0.957047
Retreg1	-0.186004	6.18359	2.14692	0.159705	0.957047
Rassf8	-0.204413	6.15587	2.14668	0.159728	0.957047
Ogfrl1	-0.323656	4.39141	2.14643	0.15975	0.957047
Slc12a6	-0.239229	5.07019	2.14594	0.159796	0.957047
Vrk1	-0.277768	4.98384	2.1439	0.159983	0.957047
Abca1	0.264046	8.08548	2.14316	0.160052	0.957047
Slc24a4	-0.2718	5.66906	2.13994	0.16035	0.957047
Hnrnpu	0.148618	8.51762	2.13963	0.160378	0.957047
Clstn2	-0.181579	10.1017	2.13667	0.160652	0.957047
Rit2	-0.197276	6.81577	2.13578	0.160735	0.957047
Dnajc11	0.218168	5.38527	2.13571	0.160741	0.957047
Tmem240	0.558423	3.34774	2.13565	0.160747	0.957047
Adck1	-0.228782	5.17828	2.13507	0.160801	0.957047
Otx2os1	-0.558637	2.96377	2.1346	0.160845	0.957047
Poglut1	-0.257939	5.28416	2.13245	0.161045	0.957047
Gtf3c3	0.213272	5.64354	2.13113	0.161167	0.957047
Kcnmb4	-0.206404	5.90205	2.13016	0.161258	0.957047
Mcfd2	0.482085	3.2606	2.12935	0.161333	0.957047
Met	-0.251242	6.96587	2.12886	0.161379	0.957047
Cyth4	0.6707	2.77413	2.12864	0.161399	0.957047
Eif1b	0.41914	4.25956	2.12774	0.161484	0.957047
Gm38604	0.382785	3.80654	2.12687	0.161565	0.957047
Prag1	0.339984	4.35662	2.12467	0.16177	0.957047
Sp1	-0.283029	4.96307	2.12413	0.161821	0.957047
Atp6v1c2	0.463715	3.23364	2.1239	0.161842	0.957047
Htr4	0.313989	4.66327	2.12358	0.161873	0.957047
Adal	-0.266721	4.67801	2.12252	0.161971	0.957047
Acaa2	0.406928	3.79178	2.12194	0.162026	0.957047
Zfp46	0.346863	4.48119	2.1216	0.162058	0.957047
Raly	0.37982	3.99649	2.11669	0.162519	0.957047
Slc7a11	0.270239	6.99997	2.11663	0.162525	0.957047
Cdkl1	-0.395827	4.96454	2.11565	0.162617	0.957047
Tpd52l2	0.254028	5.1487	2.11402	0.16277	0.957047
Gm13052	-0.20054	5.991	2.11398	0.162774	0.957047
Atp13a2	-0.218469	5.38398	2.11246	0.162917	0.957047
Fam114a1	0.413531	4.2293	2.11097	0.163058	0.957047
Id3	0.355374	4.90336	2.10997	0.163153	0.957047
Ylpm1	-0.156517	8.03366	2.10985	0.163164	0.957047
Calb1	0.35626	4.10977	2.10949	0.163198	0.957047
Lamc2	-0.538796	3.13784	2.10726	0.163409	0.957047
Gtf2f2	0.211774	5.71659	2.10611	0.163518	0.957047
Atf4	-0.337885	4.17692	2.10584	0.163543	0.957047
Trpa1	-0.434223	3.30535	2.18097	0.163566	0.957047
Numb	0.161674	6.84978	2.10542	0.163584	0.957047
Adora1	0.280783	5.20382	2.10521	0.163603	0.957047
Myorg	0.444052	4.49709	2.10506	0.163618	0.957047
Dnajc7	0.183246	6.64181	2.10454	0.163667	0.957047
N4bp2l1	0.269585	5.27231	2.10432	0.163688	0.957047
Atp13a4	0.316025	5.35341	2.10388	0.163729	0.957047
Gm13832	-0.546898	3.11542	2.10345	0.16377	0.957047
Tpst1	-0.221106	5.46181	2.10331	0.163784	0.957047
Gm49069	-0.294462	4.86341	2.10294	0.163819	0.957047
Gpatch1	0.209533	5.61315	2.10249	0.163861	0.957047
Chn2	-0.199732	7.75281	2.10245	0.163866	0.957047
Slc6a20b	0.451494	3.53928	2.10157	0.163949	0.957047
Hspa8	0.297499	6.46045	2.09965	0.164132	0.957047
Mlh1	0.278424	4.79599	2.09812	0.164277	0.957047
Svopl	-0.442697	3.44904	2.09765	0.164323	0.957047
Phf12	0.177512	6.35401	2.0973	0.164355	0.957047
Gm47246	0.685885	2.52238	2.09566	0.164512	0.957047
Axdnd1	0.529279	3.12913	2.09519	0.164557	0.957047
Lrrn2	-0.182728	6.42828	2.09457	0.164617	0.957047
Gpatch11	-0.352581	3.93417	2.09395	0.164676	0.957047
Drosha	-0.167019	7.00263	2.09361	0.164708	0.957047
Tpk1	-0.252417	5.60802	2.09039	0.165016	0.957047
Dtna	0.202916	9.72968	2.08981	0.165072	0.957047
Lpcat1	-0.19184	6.21287	2.08897	0.165152	0.957047
Emp2	0.400608	4.45112	2.08736	0.165307	0.957047
[truncated: 9,739 more rows]

## Sheet: Astro_P14
gene	logFC	logCPM	F	PValue	FDR
Htra1	1.03433	6.68628	59.9526	1.66296e-08	0.000201718
Glul	0.964819	7.51671	52.4756	6.00669e-08	0.000364306
Gja1	0.921226	7.16936	45.8463	2.08517e-07	0.000644276
Apoe	1.02889	7.35283	45.7509	2.12457e-07	0.000644276
Aqp4	1.03475	5.94748	43.8002	3.1333e-07	0.000760139
Atp1b2	0.837134	6.77668	42.329	4.23045e-07	0.000855256
S1pr1	1.10017	6.37333	38.1129	1.03784e-06	0.00179842
Fam107a	1.00682	6.28804	36.0559	1.64305e-06	0.00232796
Scd2	0.665211	7.24248	35.8361	1.72726e-06	0.00232796
Gda	-0.834608	7.45688	35.2725	1.96505e-06	0.0023836
Gpam	0.754017	7.12203	34.3702	2.42182e-06	0.0026706
Aldoc	0.990595	5.9138	32.8418	3.47554e-06	0.00351319
Ptprz1	0.697142	10.2352	32.3191	3.94115e-06	0.0036774
Bcan	0.668127	7.58214	30.9153	5.55516e-06	0.00481315
Id4	1.31019	4.47334	30.0442	6.90365e-06	0.00544993
F3	0.908262	5.98233	29.7986	7.34427e-06	0.00544993
Itga6	0.826916	6.0323	29.6436	7.63799e-06	0.00544993
Ezr	0.977714	5.42801	28.6964	9.72857e-06	0.00655598
Pla2g7	0.810477	6.50558	28.2028	1.10543e-05	0.00704656
Paqr8	0.656227	7.34815	28.0117	1.16184e-05	0.00704656
Sparcl1	0.63172	9.2153	27.5998	1.29421e-05	0.00747562
Fat1	0.845012	6.38841	27.335	1.38778e-05	0.00765173
Tcf7l2	0.770631	6.20085	26.5115	1.7282e-05	0.00898145
Atp1a2	0.731691	8.55113	26.2953	1.83168e-05	0.00898145
Tnc	0.950739	5.40689	26.2562	1.85108e-05	0.00898145
Lrp4	0.714694	6.44566	25.4504	2.30457e-05	0.0104699
Slco1c1	0.720494	8.48374	25.4096	2.33048e-05	0.0104699
Kcnj10	0.793069	5.84715	24.6953	2.83894e-05	0.0119628
Cst3	0.781174	6.67466	24.6687	2.86003e-05	0.0119628
Slc7a2	0.941216	5.19243	23.3575	4.14009e-05	0.0165562
Sdc4	1.05783	4.8627	23.1287	4.4207e-05	0.0165562
Mertk	0.605349	8.69489	23.0655	4.50178e-05	0.0165562
Fgfr1	0.721742	6.17807	23.0636	4.50416e-05	0.0165562
Scrg1	1.42825	3.90158	22.538	5.2437e-05	0.0187077
Vegfa	0.776626	6.3182	22.212	5.76712e-05	0.0193509
Col1a1	1.70414	3.32178	22.1885	5.80696e-05	0.0193509
Myo6	0.652019	8.13256	22.1328	5.90257e-05	0.0193509
Ednrb	0.82675	5.94271	21.896	6.32826e-05	0.0202005
Cpe	0.50774	10.0151	21.5625	6.98465e-05	0.0216126
Slc1a3	0.610974	9.62594	21.4946	7.12699e-05	0.0216126
Hgf	1.0289	4.66194	21.1317	7.94262e-05	0.0228535
Gpr37l1	0.946065	5.37179	21.0805	8.06553e-05	0.0228535
Sox9	1.14075	4.25658	21.0657	8.10141e-05	0.0228535
Fabp7	1.00732	4.63988	20.9435	8.4046e-05	0.0230968
Irak2	0.706389	6.34509	20.7963	8.78597e-05	0.0230968
Tiparp	0.907796	5.38411	20.7709	8.8536e-05	0.0230968
1700016P03Rik	1.52181	3.69489	20.7353	8.94928e-05	0.0230968
Mfge8	0.833268	5.61801	20.3385	0.000100955	0.0241543
Hepacam	0.692416	6.54489	20.3333	0.000101114	0.0241543
Vcam1	0.93657	5.10594	20.3016	0.000102099	0.0241543
Cyp51	0.713517	6.11747	20.2691	0.000103118	0.0241543
Adgrg1	0.785659	5.53949	20.2555	0.000103547	0.0241543
Slc7a11	0.656846	6.9303	20.1158	0.000108071	0.0247339
Msmo1	0.667627	6.39163	19.9082	0.000115189	0.0256258
Ptn	0.606287	9.47124	19.88	0.000116193	0.0256258
Gm50304	-1.0786	5.13178	19.7609	0.000120543	0.0261104
Homer1	0.520834	8.31057	19.5816	0.000127427	0.0269746
Slc25a18	0.804493	5.70061	19.5426	0.00012898	0.0269746
Notch2	0.691339	6.45316	19.3947	0.000135051	0.0273858
Cspg5	0.513416	7.52546	19.385	0.000135462	0.0273858
Emx2os	0.714513	5.61931	19.2943	0.000139348	0.0277096
Acsbg1	0.639721	6.61906	18.9491	0.00015528	0.0303798
Tril	1.03023	4.5275	18.8862	0.000158385	0.0304954
Fam135b	-0.453084	8.68265	18.8237	0.000161542	0.0306172
Nyap2	-0.500646	8.00659	18.7525	0.000165215	0.0308317
Gm3764	0.553936	9.35287	18.6756	0.000169286	0.0311128
Sox8	1.17479	4.18802	18.4046	0.000184517	0.0333906
Gjb6	0.97957	5.46674	18.3596	0.000187185	0.0333906
Pbxip1	0.958116	5.06822	18.1978	0.000197125	0.034413
Phka1	0.787835	7.28513	18.1746	0.000198591	0.034413
Scg3	0.520433	8.02585	18.0348	0.000207712	0.0350916
Fgfr3	0.62068	6.39782	18.0213	0.000208619	0.0350916
Erbin	0.648873	6.50598	17.978	0.000211547	0.0350916
Lrrc58	0.612262	6.11687	17.941	0.000214079	0.0350916
Itprid2	0.661126	5.99927	17.8907	0.000217581	0.0351901
Plcd4	0.728161	5.5336	17.7678	0.000226401	0.036127
Prdx1	0.98365	4.84679	17.7281	0.000229331	0.036127
Exd2	-0.654911	6.33599	17.6186	0.00023762	0.0369529
Tlr3	1.17557	3.92532	17.3906	0.000255947	0.0388308
Unc13c	0.500538	8.13391	17.3888	0.000256098	0.0388308
Bmpr1b	0.700854	7.41977	17.3448	0.000259804	0.0389065
Plekhg1	0.586175	7.3932	17.2683	0.000266393	0.0389647
Stxbp1	-0.480832	8.29666	17.2657	0.000266617	0.0389647
Fam20a	0.567342	6.99003	16.9617	0.000294655	0.0420934
Hapln1	0.829607	6.33413	16.9585	0.000294966	0.0420934
Ccn1	1.86222	3.04501	16.8358	0.000307171	0.0433255
B230303A05Rik	-0.471815	7.36006	16.4791	0.00034586	0.0482217
Nhsl1	0.674544	7.82525	16.2831	0.000369322	0.0500071
Kdm3a	0.587347	6.72553	16.2786	0.000369882	0.0500071
Lfng	1.02899	4.17694	16.2268	0.000376381	0.0500071
Rftn2	0.718283	5.38011	16.2244	0.000376675	0.0500071
Olfml1	1.22566	3.6099	16.2039	0.000379279	0.0500071
Cd9	1.29362	3.70336	15.9851	0.00040833	0.0532586
Ano3	-0.458658	8.03755	15.9227	0.000417056	0.0537305
Gm6145	0.680286	6.37188	15.8962	0.000420808	0.0537305
Kalrn	-0.372398	11.0389	15.7402	0.000443706	0.0560641
Id2	0.812951	5.17726	15.656	0.00045662	0.057101
Igsf21	-0.491607	7.36271	15.5702	0.000470204	0.0581998
Tln2	-0.437058	7.69227	15.4937	0.000482673	0.0591396
Tnfrsf19	0.526836	8.05436	15.4336	0.000492718	0.0592268
Ttyh1	0.485702	7.67941	15.431	0.00049315	0.0592268
Dclk2	0.481863	7.33301	15.3746	0.000502799	0.0597936
Sox2	1.19195	4.22427	15.2462	0.000525504	0.0618871
Gm33869	1.30949	3.7106	15.1262	0.000547743	0.0627256
Pou3f3	0.53822	6.38389	15.1118	0.00055047	0.0627256
Rheb	0.596591	6.0025	15.1026	0.000552228	0.0627256
Foxo1	0.627208	6.58563	15.0969	0.000553309	0.0627256
Slc15a2	0.662028	5.87821	14.8478	0.0006033	0.0677595
Arhgef4	0.543995	7.06575	14.8003	0.000613362	0.0682576
Daam2	0.533366	8.1819	14.582	0.000662015	0.0730022
Gm50100	-2.07348	3.10771	14.4672	0.000689276	0.0741583
Gm9899	-1.94946	3.22043	14.4592	0.000691206	0.0741583
Glud1	0.456827	7.57271	14.4562	0.000691933	0.0741583
Ryr2	-0.381771	10.2058	14.4283	0.000698763	0.0741583
Cxcl14	0.926048	4.59467	14.3958	0.000706807	0.0741583
Myo10	0.524286	6.80239	14.3748	0.000712062	0.0741583
Kctd5	0.790151	5.01105	14.362	0.000715295	0.0741583
Iqsec2	-0.442035	7.49628	14.3213	0.000725636	0.074593
Gm26512	0.786381	5.43286	14.2935	0.000732802	0.0746965
Myorg	0.802851	4.75325	14.1437	0.000772735	0.077335
Egfr	0.519015	7.29283	14.1306	0.000776344	0.077335
Kank1	0.601214	6.28032	14.103	0.000783993	0.077335
Slc14a1	1.20854	3.53073	14.08	0.000790404	0.077335
Utp14b	0.610996	5.78158	14.0795	0.000790564	0.077335
Eya1	0.586926	6.64581	14.0264	0.000805634	0.0781787
Hs3st4	-0.478146	9.22022	13.9794	0.00081924	0.0788681
Sh3gl2	-0.411767	8.3577	13.9035	0.000841723	0.0803945
Slc39a12	0.609527	6.90851	13.8612	0.000854545	0.0806682
Abca1	0.563346	7.49205	13.8503	0.000857889	0.0806682
Pls1	-0.88437	4.88049	13.7303	0.000895576	0.0835641
Eci2	0.95267	4.07642	13.5291	0.000962844	0.0886001
Camk1g	0.863943	4.62677	13.5253	0.000964156	0.0886001
Cyp2d22	1.39839	3.32776	13.4717	0.000982994	0.089652
Celrr	0.6647	6.04811	13.3963	0.00101018	0.0910043
Cd63	1.06278	3.82123	13.3891	0.00101283	0.0910043
Pdzrn4	-0.461711	7.76087	13.3553	0.00102532	0.0910151
Epas1	0.65829	5.89502	13.3482	0.00102795	0.0910151
Tgfb2	0.632863	5.31809	13.3173	0.00103956	0.0913759
Rgs20	0.587746	8.26265	13.251	0.00106492	0.0923531
Tmem196	-0.745559	5.29554	13.2484	0.00106591	0.0923531
Nwd1	0.557902	7.72371	13.1975	0.00108582	0.0934114
Spred1	0.410948	7.56938	13.1289	0.00111332	0.0951029
Chchd6	-0.491751	6.63605	12.9708	0.00117962	0.100062
AI597479	-1.49313	3.69505	12.9376	0.00119407	0.100583
Gucy1b1	-0.482085	6.81257	12.9036	0.00120905	0.101143
Tmem47	0.638694	5.32185	12.8712	0.00122355	0.101655
Retreg3	-0.681719	5.361	12.6698	0.00131784	0.108744
Myo1e	0.58531	5.72881	12.6394	0.00133274	0.109231
Mlc1	0.670299	5.51456	12.5165	0.00139485	0.112257
Gm15828	-2.51983	2.47405	12.5137	0.00139632	0.112257
Rab40b	-0.747028	5.42895	12.5116	0.00139743	0.112257
Klf3	0.806803	4.63571	12.4763	0.00141588	0.112991
Ppp1r3c	1.03535	3.72869	12.4133	0.00144945	0.114541
Ngf	-1.60121	3.42706	12.4045	0.00145419	0.114541
Gfap	0.833465	5.13383	12.3046	0.00150943	0.116787
Tmem132d	-0.383436	8.27752	12.2911	0.0015171	0.116787
Nfkbia	1.36843	2.99268	12.2854	0.0015203	0.116787
Nwd2	-0.375789	8.32786	12.2838	0.00152122	0.116787
Agl	0.495179	6.53268	12.2579	0.00153603	0.117183
Eogt	0.491151	6.65935	12.2354	0.00154901	0.117434
Acsl3	0.506358	7.77294	12.1897	0.00157575	0.11872
Cdk9	-1.56036	3.52676	12.1521	0.00159813	0.119068
Sv2b	-0.407748	8.45314	12.1471	0.00160113	0.119068
Pcsk1	0.604254	5.82304	12.0959	0.00163227	0.119068
Eefsec	-0.547616	6.05946	12.0921	0.00163455	0.119068
Prdx6	0.583008	5.99505	12.0874	0.00163746	0.119068
Pcsk5	-0.594565	7.02863	12.0845	0.00163927	0.119068
Eya4	0.64324	5.631	12.0288	0.00167395	0.120863
Sema4b	0.596831	5.68706	11.9851	0.00170177	0.122058
Upf2	-0.522567	6.31984	11.9396	0.00173129	0.122058
Polr3k	-1.43149	3.73601	11.9317	0.00173643	0.122058
4933412O06Rik	-1.43941	3.64354	11.9128	0.00174887	0.122058
Prex1	0.436	7.49433	11.9008	0.00175681	0.122058
Adamts2	-0.720961	5.55543	11.8861	0.00176659	0.122058
Lamp1	0.567392	6.05983	11.8764	0.00177312	0.122058
Fads2	0.478143	6.75967	11.8729	0.00177547	0.122058
Gria3	-0.359353	9.39983	11.8646	0.00178105	0.122058
Rasa2	0.444996	7.75911	11.8228	0.00180945	0.122834
Scn2a	-0.39322	8.77395	11.8182	0.00181264	0.122834
Dio2	0.503496	6.55544	11.7589	0.00185384	0.124735
Cdh18	-0.511137	9.10961	11.7484	0.00186126	0.124735
Npas3	0.547114	10.0792	11.664	0.00192198	0.127746
Rps6ka2	-0.421676	6.89059	11.6453	0.00193569	0.127746
Slc1a2	0.449579	11.9105	11.6425	0.00193779	0.127746
Bcl6	0.621915	5.51963	11.6118	0.00196057	0.128181
Lrig1	0.615402	6.40128	11.5968	0.00197187	0.128181
Vcl	0.485165	7.58461	11.5912	0.00197608	0.128181
Itpr2	0.522202	7.28767	11.5393	0.00201565	0.129101
Limch1	0.383695	8.54507	11.5348	0.00201907	0.129101
Sash1	0.482281	7.90232	11.5214	0.00202948	0.129101
Ulk4	-0.451438	6.93297	11.5171	0.00203284	0.129101
Fosl2	1.33545	3.28632	11.4975	0.00204807	0.129281
Cdkl5	-0.360627	7.99225	11.4832	0.00205933	0.129281
Slc6a1	0.461153	7.1379	11.4617	0.0020764	0.129281
Gm37459	-0.762676	5.16879	11.4439	0.0020906	0.129281
Phf24	-0.362771	8.15808	11.4332	0.00209916	0.129281
Per2	0.526848	5.72286	11.4288	0.00210274	0.129281
Rab3c	-0.387355	7.47385	11.4194	0.00211028	0.129281
Cntn3	-0.377553	8.78355	11.3655	0.00215443	0.131323
Tank	0.522517	6.46704	11.3216	0.0021911	0.13289
Soat1	0.544276	5.83846	11.2989	0.00221038	0.133392
Trak1	0.428856	7.55038	11.2344	0.00226596	0.13607
6530403H02Rik	-0.703398	5.90943	11.2028	0.00229378	0.137062
Csrp1	0.692492	5.18717	11.1662	0.00232645	0.138332
Ccdc117	1.3088	3.24032	11.1047	0.00238243	0.14097
Aff1	0.55832	6.19176	11.0893	0.00239675	0.141129
P4ha2	0.865611	4.26576	10.9642	0.00251603	0.145364
Pde1a	-0.389818	9.20177	10.9619	0.00251821	0.145364
Grm3	0.433989	10.2337	10.96	0.00252005	0.145364
Tkt	0.599604	5.20822	10.9565	0.0025235	0.145364
Cd81	0.6534	5.2655	10.9514	0.00252858	0.145364
Gm42970	-1.33979	3.47256	10.8959	0.00258375	0.147834
St3gal4	0.576943	6.27421	10.8417	0.00263903	0.150288
Prkcb	-0.349059	9.25536	10.7914	0.0026914	0.152554
Dock1	0.532769	7.67319	10.7469	0.00273864	0.15451
Jarid2	0.379534	8.09731	10.7102	0.00277832	0.155667
Pcsk2	-0.340433	9.4069	10.6914	0.00279892	0.155667
Cpne2	0.811584	4.52428	10.6758	0.00281604	0.155667
Brinp1	-0.330318	9.78214	10.6654	0.00282759	0.155667
Palld	0.622374	6.33228	10.6491	0.00284574	0.155667
Pde9a	0.492243	6.06601	10.6407	0.00285517	0.155667
Tex264	-0.890656	4.48072	10.6359	0.00286055	0.155667
Cnksr3	0.759256	5.04365	10.6338	0.00286293	0.155667
Zbtb20	0.547745	9.49239	10.611	0.00288873	0.155667
Dennd4c	0.443516	6.92037	10.6077	0.00289245	0.155667
Unc80	-0.355272	8.89725	10.5964	0.00290531	0.155667
Arhgef40	0.773879	4.9219	10.5896	0.00291313	0.155667
Gng12	0.502904	6.73111	10.5379	0.00297309	0.158061
Ppara	0.756675	4.63611	10.5286	0.00298401	0.158061
Mro	0.809163	4.76182	10.4965	0.00302197	0.158715
Sh3pxd2b	0.51003	6.47612	10.4961	0.00302252	0.158715
Srsf9	-1.08308	4.01979	10.3543	0.00319683	0.167144
Stox2	0.412911	8.61662	10.34	0.003215	0.167373
Prorsd1	1.06802	3.32405	10.323	0.00323676	0.167786
Atp5g2	-1.26366	3.62236	10.262	0.00331626	0.170629
Pard3b	0.585928	6.84434	10.2492	0.00333316	0.170629
Mapk4	0.34771	7.97469	10.2487	0.0033338	0.170629
Cldn10	0.79776	5.12898	10.1912	0.00341099	0.172394
Chd7	0.526814	6.40844	10.182	0.00342361	0.172394
Mta1	-0.61969	5.35314	10.175	0.00343308	0.172394
Rps19	1.15708	3.23968	10.1709	0.00343869	0.172394
Spred2	0.36661	7.62517	10.1636	0.00344883	0.172394
Nsdhl	0.629814	5.01254	10.1601	0.00345356	0.172394
Ulk2	-0.377348	7.20609	10.1483	0.00346988	0.172499
Fgfr2	0.381147	7.57225	10.121	0.00350791	0.173678
Ica1	-0.377115	7.79513	10.0786	0.00356791	0.17593
Nedd9	0.67755	5.11224	10.0663	0.00358545	0.176079
Ncan	0.351271	7.57419	10.0438	0.00361798	0.176943
Pygb	0.402851	6.93601	10.0286	0.00364	0.176943
Tnfaip8	0.611079	5.66063	10.019	0.00365407	0.176943
Snap47	-0.605544	5.86948	10.014	0.00366139	0.176943
Ptpn12	0.375603	7.10023	9.97891	0.0037133	0.177691
Plxna2	-0.333947	8.54149	9.97245	0.00372294	0.177691
Elovl5	0.513312	6.01804	9.97205	0.00372354	0.177691
Bccip	-0.847334	4.4133	9.96409	0.00373546	0.177691
Cd38	1.31601	3.18962	9.92059	0.00380132	0.178714
Ttyh3	0.403887	6.85183	9.91111	0.00381585	0.178714
Mt1	1.06929	3.89738	9.90801	0.00382061	0.178714
Fgd6	0.597547	6.56864	9.90762	0.0038212	0.178714
Ralgapa2	-0.340521	8.09606	9.89351	0.00384296	0.178714
Snhg11	-0.366518	10.5882	9.89195	0.00384537	0.178714
Slc4a10	-0.357646	8.68576	9.86996	0.00387957	0.179615
Rnf112	-0.513266	5.91189	9.85046	0.00391018	0.179753
Fkbp9	0.893279	4.02771	9.84918	0.00391219	0.179753
Kcnt2	-0.351597	8.80349	9.80535	0.00398197	0.180929
Prrx1	0.663501	5.42709	9.80497	0.00398258	0.180929
Fjx1	0.712912	4.58752	9.80311	0.00398557	0.180929
Gm48099	0.874001	5.73103	9.79574	0.00399744	0.180929
Tspan7	0.467097	9.67809	9.77105	0.0040375	0.182063
Tuba1b	-1.86237	2.9483	9.74324	0.00408316	0.182623
A830008E24Rik	1.07874	3.43587	9.74188	0.0040854	0.182623
Gpr26	-0.667492	5.56821	9.72808	0.00410827	0.182623
Qk	0.423829	9.61162	9.7188	0.00412373	0.182623
Pdgfra	0.649434	5.30397	9.71766	0.00412563	0.182623
Grin1	-0.365338	7.6221	9.70892	0.00414026	0.182623
Slc7a10	0.517088	6.03652	9.69975	0.00415567	0.182639
Trps1	0.451668	8.56426	9.67761	0.00419311	0.183327
Ptchd4	0.401113	7.8905	9.67265	0.00420155	0.183327
Lars2	0.462548	6.62871	9.64536	0.00424832	0.184703
Ror1	0.649255	5.14016	9.63546	0.00426542	0.184784
Cpne4	-0.373783	7.69463	9.61903	0.00429397	0.184855
Slc4a2	1.20049	3.06965	9.60511	0.00431832	0.184855
Zfp458	-0.918754	4.19072	9.60408	0.00432012	0.184855
Gm33206	-0.962418	4.40764	9.59765	0.00433144	0.184855
Psd2	0.539997	6.22196	9.59094	0.00434326	0.184855
Il17rd	0.634876	4.73942	9.57565	0.00437036	0.185358
Rmst	0.601393	7.40612	9.56336	0.00439225	0.185637
Asrgl1	0.405908	6.58556	9.54828	0.00441929	0.185926
Hnrnpm	0.359417	6.98636	9.54249	0.00442973	0.185926
Gpc5	0.470955	10.802	9.53009	0.00445214	0.186222
Nim1k	0.453006	6.70808	9.50313	0.00450134	0.187633
Zkscan16	-0.615869	5.24255	9.49374	0.0045186	0.187708
Lgr6	0.615194	5.85097	9.45835	0.00458433	0.189166
Hecw2	-0.319096	9.01156	9.45806	0.00458489	0.189166
Slc24a2	-0.308946	9.41139	9.44365	0.00461194	0.189637
Crot	0.536682	5.447	9.42947	0.00463875	0.190095
Rad51d	-1.38783	3.27062	9.37674	0.00473989	0.193586
Herc1	-0.311059	8.82854	9.3642	0.00476429	0.193929
Syt10	-0.692707	4.97009	9.29667	0.00489808	0.198418
Cnn3	0.659714	4.85305	9.2858	0.00492	0.198418
Myo5a	-0.327072	8.8354	9.284	0.00492363	0.198418
Nt5c3b	-0.63929	5.01666	9.273	0.00494593	0.198656
Lpp	0.568552	7.33005	9.25973	0.00497298	0.199083
Gm29521	0.854137	4.43928	9.22788	0.00503856	0.201045
Hspbp1	-0.718285	4.82863	9.19762	0.00510172	0.202117
Nalcn	-0.345257	8.1994	9.19623	0.00510465	0.202117
Adamts5	0.820367	3.87014	9.19112	0.00511541	0.202117
Prag1	0.77386	4.12323	9.17482	0.00514987	0.202251
Fam155a	-0.305062	11.0457	9.16907	0.00516211	0.202251
Ogfr	-1.54489	3.24906	9.15343	0.00519552	0.202251
Tanc2	-0.299923	9.80188	9.14823	0.00520668	0.202251
Eif2ak2	0.806824	4.19138	9.14382	0.00521615	0.202251
Adcy1	-0.367227	7.70795	9.14257	0.00521884	0.202251
Tmem117	-0.590276	6.46529	9.06336	0.00539253	0.208316
Car8	0.606308	5.33031	9.02472	0.00547952	0.210442
Igsf3	0.607004	5.25738	9.02352	0.00548224	0.210442
Cspg4	0.827135	4.08722	9.00099	0.00553369	0.211349
Pdlim5	0.654155	5.99647	8.98821	0.00556309	0.211349
Grm1	-0.343049	7.52727	8.97815	0.00558638	0.211349
Ddhd1	0.430069	8.06675	8.97556	0.00559239	0.211349
Psat1	0.643603	4.73098	8.97529	0.00559301	0.211349
Pde4d	-0.297588	10.5406	8.94531	0.00566308	0.213333
Kat2b	0.477121	5.77237	8.92281	0.00571631	0.214358
Sugct	0.703361	5.32085	8.91889	0.00572564	0.214358
Plxnb1	0.519762	5.43203	8.90336	0.00576275	0.215083
Rdx	0.443686	6.08134	8.88279	0.0058123	0.216267
Sdc2	0.531585	5.77945	8.86196	0.00586297	0.217313
Add3	0.361156	7.64847	8.85653	0.00587624	0.217313
Zkscan3	0.429681	6.24935	8.83817	0.00592141	0.218318
Galnt18	-0.347273	8.39345	8.82085	0.00596434	0.218442
Phgdh	0.734394	4.66136	8.81087	0.00598926	0.218442
Fbln2	1.01815	3.46395	8.80862	0.00599487	0.218442
Anks1b	-0.289999	11.057	8.80785	0.0059968	0.218442
Cep152	0.741704	4.49273	8.78495	0.00605445	0.21875
Selenop	0.717136	4.64265	8.7823	0.00606117	0.21875
Slc4a4	0.409994	9.21783	8.77952	0.00606821	0.21875
Rasgrf1	-0.330851	8.17467	8.7759	0.0060774	0.21875
Slc9a9	0.373905	8.10428	8.76181	0.0061133	0.219367
Fap	-1.04438	3.91834	8.75502	0.0061307	0.219367
Idh1	0.658254	4.89972	8.74628	0.00615316	0.219523
Slc14a2	0.629427	5.23126	8.71605	0.00623152	0.221374
Gas7	-0.348444	8.09493	8.70725	0.00625453	0.221374
Tmem115	1.22971	2.97294	8.70216	0.00626791	0.221374
Mxi1	0.497125	6.27064	8.69676	0.00628211	0.221374
Crocc	-0.544893	5.80919	8.68319	0.00631795	0.221374
Cnksr2	-0.29821	9.93438	8.67805	0.00633158	0.221374
A830018L16Rik	-0.363309	8.58545	8.6757	0.00633782	0.221374
Etv5	0.414532	6.73643	8.67073	0.00635105	0.221374
Nipa1	-0.495172	5.75697	8.65119	0.00640334	0.222557
Etv1	-0.491455	5.95365	8.62501	0.00647415	0.224103
Zfyve28	-0.368011	6.95393	8.62111	0.00648477	0.224103
Atp13a4	0.546949	6.19598	8.60694	0.00652353	0.224588
Ntsr2	0.662879	5.96707	8.60246	0.00653582	0.224588
Enc1	-0.509967	6.19755	8.59546	0.00655509	0.224614
Arpp19	-0.556996	5.45462	8.56763	0.00663235	0.226461
Gm37880	-1.12042	3.68226	8.56262	0.00664635	0.226461
Ttc9b	-1.26742	3.41493	8.52734	0.00674592	0.22921
Plod2	0.641433	4.6824	8.51146	0.00679125	0.230106
Jam2	0.609041	5.61829	8.4947	0.00683946	0.231094
Adam18	-1.4	3.40409	8.48445	0.00686914	0.231452
Enox2	0.47132	5.78261	8.46913	0.00691373	0.232138
Dph6	-0.483733	5.88008	8.46433	0.00692777	0.232138
Nfic	0.534761	5.34615	8.45619	0.00695166	0.232215
Vxn	-0.741036	4.56636	8.45052	0.00696835	0.232215
Nefm	-0.693853	6.14096	8.44243	0.00699222	0.232352
Arhgef26	0.431015	6.78405	8.4345	0.00701574	0.232352
Tspan12	0.786504	4.8154	8.42474	0.00704477	0.232352
2410006H16Rik	0.937405	3.43038	8.42272	0.00705078	0.232352
Gabrb2	-0.314333	8.51672	8.41687	0.00706826	0.232352
Sacs	-0.400199	6.86565	8.40383	0.00710742	0.23244
Gm30373	1.20787	3.28077	8.40322	0.00710924	0.23244
Camk2b	-0.316433	8.29736	8.38879	0.00715285	0.233237
Plppr4	-0.365531	7.71507	8.37485	0.00719526	0.233582
Ttll7	-0.394134	7.38472	8.3658	0.00722291	0.233582
Prodh	0.564424	5.1729	8.36463	0.00722648	0.233582
Npy1r	-0.866611	4.14531	8.36008	0.00724045	0.233582
Rfx4	0.536304	6.80844	8.33223	0.00732656	0.234977
Rian	-0.288355	10.0122	8.32909	0.00733635	0.234977
Kcnk1	0.424508	6.19999	8.32354	0.00735366	0.234977
Naa35	0.450865	5.98067	8.3137	0.00738446	0.234977
Neo1	0.311954	7.71047	8.31079	0.00739361	0.234977
Shfl	-0.785163	4.68755	8.30877	0.00739995	0.234977
Chst2	0.518839	5.45128	8.30007	0.00742737	0.23514
Lpgat1	-0.354139	7.11293	8.29486	0.00744384	0.23514
Pgm2l1	-0.382153	7.76106	8.267	0.00753262	0.236899
Rb1	0.344562	7.59105	8.26513	0.0075386	0.236899
Cntn6	-0.333125	8.44057	8.24387	0.00760717	0.238437
Ide	-0.401534	6.89248	8.23332	0.00764147	0.238895
Frmpd1	0.518885	6.21489	8.22175	0.00767924	0.239458
Dpysl3	0.417248	6.43969	8.20153	0.00774575	0.240913
Fbrsl1	0.390004	6.86237	8.18407	0.0078037	0.242094
Cep68	0.578998	5.14268	8.17049	0.0078491	0.242346
Tubb2b	0.808941	4.43894	8.16969	0.00785178	0.242346
Dbx2	0.827624	5.27069	8.15899	0.00788777	0.242839
Vmn2r87	-0.853123	4.5569	8.14812	0.00792449	0.243302
Emx2	1.18152	3.1701	8.13372	0.00797344	0.243302
Maml2	0.46728	8.70709	8.13199	0.00797937	0.243302
Vsir	1.02315	3.10593	8.13091	0.00798304	0.243302
Igfbp2	0.733273	4.17619	8.09504	0.0081066	0.246245
Megf10	0.617604	6.11423	8.09113	0.00812019	0.246245
Rap1b	-0.50696	5.64552	8.0654	0.00821023	0.247784
Trib2	0.512231	5.5388	8.0485	0.00826996	0.247784
Fhl2	-0.483212	5.68436	8.04766	0.00827295	0.247784
Gab1	0.533282	5.82052	8.03444	0.00832004	0.247784
Npepl1	1.04934	3.17762	8.03368	0.00832275	0.247784
Slc8a2	-0.387619	7.09908	8.02878	0.00834026	0.247784
Ablim2	-0.333516	7.427	8.02576	0.00835112	0.247784
Ppp1r7	-0.597285	5.282	8.02524	0.00835295	0.247784
Pigm	0.881112	3.84714	8.02473	0.0083548	0.247784
Cdkl1	-0.620722	4.98392	8.01725	0.00838167	0.247837
Fabp5	0.740605	4.13387	8.01288	0.00839744	0.247837
Stk40	0.553775	5.1161	8.00313	0.00843271	0.248078
Syncrip	0.387087	6.47951	7.99932	0.00844651	0.248078
1500026H17Rik	1.00977	3.16077	7.98876	0.00848497	0.248357
Wdr7	-0.323562	7.98763	7.98547	0.00849696	0.248357
Sdk2	-0.406545	7.47861	7.97419	0.00853833	0.248966
Rgcc	0.702346	4.64629	7.95702	0.00860166	0.250211
Hspa12a	-0.362083	6.97539	7.95121	0.00862319	0.250238
Itih5	0.644007	4.76243	7.92912	0.00870567	0.252028
Mmd2	0.368436	6.93989	7.91213	0.00876966	0.253224
Rem2	-2.24457	2.2864	7.89646	0.00882917	0.253224
Rasgef1a	-0.365238	6.98866	7.89379	0.00883934	0.253224
Gtf2b	0.761714	4.04499	7.8854	0.00887144	0.253224
Lamb2	1.06333	3.20984	7.87951	0.00889401	0.253224
Ttll8	0.565019	5.04554	7.87401	0.00891517	0.253224
Il6st	0.434401	5.79983	7.8733	0.00891789	0.253224
Vsnl1	-0.341028	8.18939	7.87209	0.00892256	0.253224
Vasp	0.995161	3.39445	7.86772	0.0089394	0.253224
Hpgds	-0.889499	4.26706	7.85853	0.008975	0.253224
Clu	0.478079	6.99365	7.85811	0.00897661	0.253224
Nos1ap	-0.307831	8.2618	7.84569	0.00902495	0.253997
Nckap5	0.368269	8.50983	7.82471	0.00910722	0.255719
Tmem150c	-0.559499	5.50849	7.81303	0.00915338	0.256421
Appl2	0.394627	7.07338	7.80179	0.00919806	0.256667
Lgi1	-0.371382	6.71427	7.79437	0.00922765	0.256667
Adamts12	0.863461	3.86103	7.78557	0.0092629	0.256667
Chn2	-0.332732	7.27249	7.77796	0.0092935	0.256667
Chrm1	-0.478996	5.91432	7.77777	0.00929426	0.256667
Met	-0.483948	5.78377	7.77456	0.0093072	0.256667
Elp2	-0.423415	6.18782	7.7738	0.00931027	0.256667
Nacc2	0.652936	4.69637	7.73561	0.00946584	0.259427
Fermt2	0.35571	6.80068	7.7225	0.00951989	0.259427
Dpf3	0.478188	6.36148	7.72067	0.00952744	0.259427
Acot11	0.624671	5.09997	7.71981	0.009531	0.259427
Mir22hg	0.835147	3.74836	7.71744	0.00954084	0.259427
Swap70	0.593985	5.04884	7.71603	0.00954668	0.259427
Axl	0.626363	4.6302	7.7128	0.00956007	0.259427
Dhps	0.870918	3.60171	7.6951	0.00963393	0.260847
Gnai3	0.420875	5.85057	7.68331	0.00968346	0.261604
Ubap2	0.448477	6.22446	7.66583	0.00975741	0.262643
Cacna1e	-0.295622	9.55086	7.664	0.00976519	0.262643
Frem2	0.585679	5.26007	7.65053	0.00982265	0.263603
Cacna1b	-0.310132	8.54802	7.63776	0.00987744	0.264489
Anks3	0.479316	5.86231	7.62383	0.0099376	0.265513
Hsdl2	0.717946	4.54311	7.61435	0.00997878	0.266028
Lztfl1	-0.539759	5.24564	7.58435	0.0101103	0.267992
Ckb	0.536699	5.32738	7.58252	0.0101184	0.267992
Fads1	0.449832	5.57307	7.57836	0.0101368	0.267992
Nbea	-0.281399	10.1048	7.57745	0.0101408	0.267992
Mt3	0.798139	4.15071	7.56114	0.0102133	0.269322
Kcnh5	-0.297447	8.44859	7.52349	0.010383	0.2732
Pcp4	-1.09984	3.82839	7.49136	0.0105301	0.276082
Phf21a	0.366259	8.20673	7.48858	0.0105429	0.276082
CT010467.1	0.437922	12.4907	7.48472	0.0105608	0.276082
Atad2b	0.313715	7.4122	7.47122	0.0106235	0.277125
Dync1i1	-0.292714	8.71005	7.4617	0.0106679	0.2773
Arhgef33	0.912478	3.7291	7.45999	0.0106759	0.2773
Mapk9	-0.35637	6.6745	7.45276	0.0107099	0.277588
Dnajc3	0.458819	5.97538	7.4349	0.0107942	0.279176
Suco	0.407811	6.03679	7.41632	0.0108827	0.280866
Myom3	0.95416	3.39231	7.39255	0.0109971	0.283215
Ugp2	0.401696	6.46764	7.3815	0.0110506	0.283852
Tecpr2	-0.381653	6.50657	7.37712	0.011072	0.283852
1700071M16Rik	1.03475	3.19147	7.37302	0.011092	0.283852
Srrm3	-0.330879	7.74489	7.36764	0.0111183	0.283926
Bhlhe40	0.709219	4.18238	7.3562	0.0111744	0.284761
Mir124a-1hg	-0.295552	7.66736	7.34824	0.0112137	0.285162
Nr4a3	0.476572	5.36896	7.32993	0.0113046	0.28626
Mllt1	-0.701532	4.47143	7.31645	0.011372	0.28626
Trp53bp2	0.48326	5.9484	7.31189	0.011395	0.28626
Gramd3	0.473081	6.8274	7.31085	0.0114002	0.28626
Chst11	0.39869	6.83618	7.30816	0.0114137	0.28626
Rnf213	0.752563	4.398	7.30709	0.0114191	0.28626
Sik3	0.351489	8.54932	7.29976	0.0114561	0.28626
Syt1	-0.243989	11.4014	7.29752	0.0114675	0.28626
Acad9	-0.758843	4.61627	7.29594	0.0114755	0.28626
Miat	-0.328968	7.30822	7.2809	0.011552	0.28626
Eef1b2	0.836695	3.87065	7.27623	0.0115759	0.28626
Nsg2	-0.389641	7.13642	7.27231	0.0115959	0.28626
Gpt2	0.455195	5.8096	7.26625	0.0116271	0.28626
Grb14	-0.487634	5.90452	7.26178	0.0116501	0.28626
Col5a2	0.753664	4.19656	7.25584	0.0116807	0.28626
Fdft1	0.407932	6.25962	7.25009	0.0117104	0.28626
Jazf1	-0.292911	8.05561	7.2496	0.011713	0.28626
Gm37717	-0.449792	5.87552	7.24495	0.0117371	0.28626
Msra	-0.314017	8.8996	7.24235	0.0117506	0.28626
Gulp1	0.574626	5.56427	7.23994	0.0117632	0.28626
Heg1	0.588417	5.04069	7.23841	0.0117711	0.28626
Rhoq	0.541158	5.71593	7.23746	0.0117761	0.28626
Gm47591	-0.586626	5.04324	7.22347	0.0118492	0.287462
Gli3	0.500868	7.60826	7.21608	0.0118881	0.287829
Gm30524	1.01953	3.07503	7.18392	0.0120588	0.291382
Gm19410	-0.455791	5.96874	7.17932	0.0120834	0.291396
Stat3	0.472821	5.25001	7.17182	0.0121237	0.291787
Cntnap5b	-0.314235	7.66755	7.14214	0.0122845	0.294695
Luzp2	0.381963	9.39511	7.14057	0.0122931	0.294695
Ifnar2	0.69801	4.19024	7.12944	0.0123541	0.295573
Prkd1	0.389025	7.45265	7.11685	0.0124235	0.296647
Plpp3	0.428245	8.4709	7.11097	0.012456	0.29684
St18	0.641169	4.56216	7.0922	0.0125605	0.298609
Ccdc91	-0.657745	5.02491	7.08881	0.0125795	0.298609
Pdzd4	-0.447773	6.23004	7.07552	0.0126542	0.299329
Gm973	0.645906	4.8402	7.07463	0.0126592	0.299329
A530072M11Rik	1.01672	3.06872	7.0524	0.0127852	0.301417
Tmem151a	-0.613136	5.01331	7.05031	0.0127972	0.301417
Gm44799	-0.688023	4.57379	7.03892	0.0128623	0.301931
Kcna4	-0.618327	4.76748	7.03773	0.0128692	0.301931
Ppp2r5a	0.375699	6.54282	7.03151	0.0129049	0.301931
Azin1	0.382521	6.38027	7.02915	0.0129186	0.301931
Tjp2	0.404925	6.14355	7.02333	0.0129521	0.302133
Usp40	-0.348578	6.54721	7.01403	0.013006	0.302309
Gm47283	-0.49951	7.29941	7.0108	0.0130248	0.302309
Osbpl10	-0.307307	7.6534	7.00915	0.0130344	0.302309
Mmp14	0.651548	4.25441	6.99898	0.0130938	0.302811
Cadps	-0.251891	10.1635	6.9969	0.013106	0.302811
Arpp21	-0.274747	11.1514	6.98848	0.0131554	0.303374
Sema4d	0.339098	6.96572	6.97855	0.0132139	0.304146
Lrtm1	-1.0279	3.54175	6.96573	0.0132899	0.304938
Nfia	0.398465	9.36837	6.96416	0.0132993	0.304938
Mfhas1	0.346476	6.77301	6.96005	0.0133238	0.304938
Chd1l	0.620468	4.61246	6.94198	0.013432	0.306367
Arhgap31	0.44907	6.24848	6.93776	0.0134574	0.306367
Smim3	0.640252	4.57132	6.93527	0.0134724	0.306367
Slc37a1	-0.847496	3.90666	6.92995	0.0135046	0.306367
Atp8a2	-0.296739	8.10935	6.92437	0.0135384	0.306367
Ivd	0.380928	6.25365	6.9211	0.0135583	0.306367
Limd1	0.624808	4.75181	6.91983	0.013566	0.306367
Por	0.50489	5.29425	6.91618	0.0135882	0.306367
Tsc22d4	0.686721	4.24959	6.91009	0.0136254	0.306635
Marchf3	0.499257	5.36133	6.90451	0.0136595	0.306834
Nabp1	-1.32473	3.08958	6.89783	0.0137006	0.307186
Thbs3	0.946367	3.15355	6.88767	0.0137631	0.30802
Gli2	0.454907	7.0626	6.88071	0.0138062	0.308143
Lmo3	-0.458837	5.84558	6.87859	0.0138194	0.308143
4930447C04Rik	-0.761051	4.49774	6.87314	0.0138533	0.308331
Lgr4	0.34863	6.69173	6.86463	0.0139064	0.308945
Rnf214	0.355806	6.2937	6.85671	0.0139559	0.309071
Anks6	0.50726	5.24148	6.85559	0.013963	0.309071
Dner	0.32561	7.08276	6.8454	0.0140271	0.309925
Crtac1	-0.40497	6.65958	6.81663	0.0142098	0.313391
Meg3	-0.276611	12.5006	6.78954	0.0143843	0.316541
Snhg14	-0.267704	10.2475	6.78362	0.0144228	0.316541
C2cd2	-0.358322	6.42674	6.78184	0.0144343	0.316541
Grin3a	0.344247	6.8821	6.77451	0.0144821	0.316541
Saal1	-1.09779	3.3981	6.77124	0.0145035	0.316541
Cdk10	-0.992184	3.59087	6.76662	0.0145338	0.316541
Prkar2b	-0.332913	6.69207	6.76638	0.0145353	0.316541
Nedd1	0.928089	3.51102	6.75603	0.0146034	0.317306
Hook1	-0.361516	7.0024	6.7531	0.0146228	0.317306
Gpr61	-0.963569	3.71955	6.7335	0.0147527	0.319555
Kcnk9	-0.407748	6.84884	6.72594	0.0148032	0.31982
Syt14	-0.333604	6.9096	6.71772	0.0148583	0.31982
Mfap1a	-1.26616	3.32039	6.71678	0.0148646	0.31982
Pou2f2	-0.417893	6.03834	6.71591	0.0148705	0.31982
Agmo	0.601757	4.89443	6.69283	0.0150265	0.322605
Eps15	0.330983	7.71797	6.67672	0.0151365	0.323893
Jun	0.781001	3.76974	6.67316	0.0151609	0.323893
Itgav	0.337661	6.5473	6.66622	0.0152087	0.323893
Mtmr4	-0.472047	5.43203	6.66535	0.0152147	0.323893
Cfap300	-0.664982	4.65039	6.66103	0.0152445	0.323893
Kctd16	-0.266824	9.89334	6.65962	0.0152543	0.323893
Tmem9	0.640628	4.39516	6.65685	0.0152734	0.323893
Tspan9	0.396235	6.43179	6.64957	0.0153239	0.324396
Cdc42ep4	0.689453	4.5259	6.64537	0.0153531	0.324448
Otc	0.864544	4.1937	6.62359	0.0155056	0.326887
Elovl2	0.616826	4.45851	6.6212	0.0155224	0.326887
Ttyh2	0.640584	4.31006	6.61175	0.0155891	0.327723
Col1a2	1.09724	3.06297	6.60587	0.0156308	0.328031
Akap14	-1.54766	2.71871	6.59591	0.0157017	0.328238
Brk1	-0.591822	4.76776	6.59372	0.0157173	0.328238
Smox	0.531008	5.48778	6.58967	0.0157463	0.328238
Lpcat2	0.514497	4.91222	6.5893	0.0157489	0.328238
4930581F22Rik	1.06982	3.04662	6.58234	0.0157988	0.328416
A330102I10Rik	-0.390306	6.17099	6.57539	0.0158489	0.328416
Plce1	0.499602	5.85	6.57266	0.0158686	0.328416
Scn8a	-0.264953	8.82459	6.56643	0.0159136	0.328416
Tmem176b	1.25181	2.76525	6.56577	0.0159184	0.328416
Nr2e1	0.595526	4.64135	6.56555	0.0159199	0.328416
Sgcz	-0.303842	9.66908	6.56178	0.0159473	0.328422
Atp6v1f	-1.38622	2.80446	6.54996	0.0160333	0.329547
Rnf170	-1.18351	3.2412	6.54682	0.0160563	0.329547
Atp2b1	-0.292507	9.46989	6.53554	0.0161389	0.330077
Amot	0.528537	5.26735	6.53553	0.016139	0.330077
Rap1gap2	-0.283993	7.54656	6.53082	0.0161737	0.330077
Gm3510	-0.72293	4.5382	6.52848	0.0161909	0.330077
Sorbs3	0.73138	4.36136	6.51485	0.0162919	0.331578
Phactr1	-0.236644	11.2985	6.50241	0.0163846	0.332556
Syt16	-0.277145	8.04615	6.50105	0.0163948	0.332556
Cacng3	-0.312406	7.81387	6.48848	0.0164891	0.333911
Rbms3	0.33213	8.02823	6.4779	0.0165689	0.334968
Tram2	0.996511	3.59916	6.46787	0.016645	0.335392
Sema3e	-0.460665	6.55487	6.46784	0.0166452	0.335392
Ccdc80	0.506164	5.44393	6.46388	0.0166754	0.335443
Il18	0.412786	6.41865	6.45683	0.0167291	0.335968
Dmxl2	-0.289518	8.36424	6.45274	0.0167604	0.33604
Gm13872	0.464242	5.58905	6.44346	0.0168318	0.336913
Slc27a1	0.381806	6.44042	6.43666	0.0168842	0.337346
Gm43824	1.08722	2.9503	6.43344	0.016909	0.337346
Slc17a7	-0.342309	6.91038	6.42852	0.0169472	0.337552
Slc30a10	0.563737	4.98546	6.42189	0.0169987	0.337599
Dlgap3	-0.293898	7.50538	6.41757	0.0170323	0.337599
Arhgef9	-0.28647	7.94321	6.41748	0.017033	0.337599
Tro	-0.389236	6.2842	6.40907	0.0170987	0.338349
Mir6236	0.746787	6.24998	6.37187	0.0173928	0.342759
Dpp10	-0.263619	12.9781	6.37113	0.0173987	0.342759
Il1rap	-0.34423	6.85925	6.37017	0.0174064	0.342759
Prpf38b	0.392283	5.88398	6.36462	0.0174508	0.343076
Alk	0.399001	6.14668	6.35704	0.0175116	0.343265
Ube2e1	0.443537	5.61494	6.35637	0.017517	0.343265
Zfp608	0.311557	7.18662	6.35008	0.0175676	0.343591
Ypel2	-0.416504	5.89828	6.34728	0.0175903	0.343591
Akap17b	0.402812	5.79548	6.34303	0.0176247	0.343709
Gm32647	0.387602	6.3182	6.33584	0.0176829	0.344292
Dnm1	-0.341226	8.09248	6.3291	0.0177377	0.344806
Hpse2	0.869118	3.516	6.32454	0.017775	0.344977
Ddah1	0.393238	6.73832	6.32072	0.0178062	0.345031
Adamts6	0.591659	5.57469	6.31233	0.017875	0.345257
Gm40841	-0.29382	7.18718	6.3115	0.0178819	0.345257
Camk2a	-0.27295	8.84691	6.3089	0.0179033	0.345257
Colgalt2	0.539496	5.55377	6.30486	0.0179366	0.345351
Trib1	0.925529	3.49593	6.29172	0.0180454	0.346895
2010300C02Rik	-0.334928	6.87057	6.27709	0.0181674	0.348211
Per1	0.543521	5.16269	6.27663	0.0181713	0.348211
Pcgf5	-0.413332	6.23913	6.27039	0.0182236	0.348662
Atp2b2	-0.243314	9.65253	6.25814	0.0183267	0.350083
Midn	0.593282	4.52342	6.25367	0.0183646	0.350255
Mthfd2l	0.574443	4.67788	6.23752	0.0185019	0.352318
Myt1l	-0.267704	9.82341	6.23413	0.0185308	0.352318
Alpk1	0.607034	4.99926	6.22103	0.0186433	0.353901
C630044B11Rik	0.952652	3.3508	6.20511	0.0187808	0.355955
C7	-0.759965	4.21138	6.20168	0.0188106	0.355963
Bmp1	0.469509	5.65033	6.19246	0.018891	0.356927
Slc17a5	-0.456102	5.5861	6.18559	0.018951	0.357153
Rbfox1	-0.249671	12.0039	6.18437	0.0189618	0.357153
Atrnl1	-0.251332	9.11401	6.17234	0.0190676	0.357929
Pgbd5	-0.375297	6.69998	6.17082	0.0190811	0.357929
Adam23	-0.314514	7.86688	6.16963	0.0190915	0.357929
Egfem1	-0.294224	9.90599	6.15265	0.0192422	0.360198
Slit3	-0.254647	9.22828	6.14645	0.0192976	0.360277
Denn2b	0.410699	6.08511	6.14552	0.0193059	0.360277
Gapdh	0.681892	4.09564	6.13903	0.019364	0.360808
Abcd2	0.378683	6.00649	6.12758	0.0194671	0.362066
Sall2	0.641141	4.20785	6.1249	0.0194913	0.362066
Aldh1l1	0.439862	6.62487	6.1112	0.0196155	0.363817
Lrrc7	-0.231468	10.65	6.10076	0.0197108	0.364073
Sctr	0.865151	3.78918	6.09894	0.0197274	0.364073
Ammecr1	0.315108	6.70912	6.09723	0.0197431	0.364073
Adamts19	0.892134	3.61514	6.09655	0.0197494	0.364073
Gpr85	-0.665189	4.42675	6.08456	0.0198596	0.365244
1700066M21Rik	0.80264	3.46506	6.0831	0.0198731	0.365244
Snap25	-0.281189	9.3122	6.07918	0.0199094	0.365357
Ndrg2	0.567412	6.12941	6.07446	0.0199531	0.365606
Phldb2	0.51621	4.88171	6.05235	0.0201593	0.368234
Eno2	-0.460138	5.91235	6.05022	0.0201793	0.368234
Crb1	0.99113	3.30943	6.03963	0.0202789	0.368234
Acly	0.393448	5.72955	6.0368	0.0203057	0.368234
Itga4	-0.481774	5.5688	6.01972	0.0204678	0.368234
Rbbp4	0.403302	5.88418	6.01868	0.0204778	0.368234
Nde1	0.767522	4.03001	6.01664	0.0204973	0.368234
Slitrk2	0.464222	5.29168	6.0154	0.0205091	0.368234
Plch1	0.548658	5.07961	6.0132	0.0205302	0.368234
Stac	-0.792742	4.435	6.01059	0.0205552	0.368234
Gm40578	0.461322	5.84324	6.00612	0.020598	0.368234
Npnt	-0.35538	6.35603	6.00466	0.0206121	0.368234
Ctbs	1.0013	3.15946	6.00252	0.0206326	0.368234
Rbm41	-0.506054	5.20594	5.99743	0.0206817	0.368234
Ap1s2	0.59808	4.80427	5.99324	0.0207221	0.368234
Rapgef5	-0.2934	8.1414	5.99112	0.0207426	0.368234
Nanos3	-1.38812	2.98248	5.98978	0.0207556	0.368234
Hbegf	0.851328	3.24451	5.98958	0.0207575	0.368234
Pamr1	0.430964	6.04679	5.98919	0.0207613	0.368234
Srcin1	-0.273548	7.3121	5.98836	0.0207693	0.368234
Zdhhc2	-0.37824	6.33379	5.98818	0.0207711	0.368234
Acrbp	0.850311	3.32248	5.98777	0.0207751	0.368234
Mtbp	-0.920481	3.46067	5.98574	0.0207947	0.368234
Fem1c	-0.701421	4.59696	5.97925	0.0208579	0.368572
Hmgn1	0.714839	4.10181	5.97293	0.0209195	0.368572
Gm39323	0.83662	3.41426	5.9626	0.0210206	0.368572
Creld1	-0.737419	4.40633	5.95702	0.0210755	0.368572
Gabrg1	0.528893	5.13543	5.95684	0.0210773	0.368572
B3gat1	-0.349262	6.481	5.95625	0.0210831	0.368572
Esyt2	-0.273915	7.84017	5.94986	0.0211462	0.368572
Dennd5b	-0.282008	7.55975	5.94935	0.0211512	0.368572
Ephb2	-0.308222	7.28687	5.94859	0.0211587	0.368572
Kin	0.694294	4.10536	5.94245	0.0212195	0.368572
Gkap1	0.469691	5.03672	5.94016	0.0212422	0.368572
Atg2a	-0.757788	4.11911	5.93851	0.0212587	0.368572
Pfkfb3	0.57936	5.01666	5.9383	0.0212607	0.368572
Wnt7a	0.725631	4.09891	5.93387	0.0213048	0.368572
Pak7	-0.261704	8.87426	5.93379	0.0213055	0.368572
Asic2	-0.289647	10.8196	5.9335	0.0213084	0.368572
Nrgn	-0.370931	7.80029	5.9233	0.0214104	0.368572
Coro6	-0.768836	4.12112	5.92315	0.0214119	0.368572
Capn15	0.436255	5.3363	5.92125	0.021431	0.368572
Leprotl1	-0.802859	4.04482	5.91813	0.0214623	0.368572
Actr3b	-0.283298	7.22007	5.9164	0.0214797	0.368572
Frrs1l	-0.352209	6.55767	5.90836	0.0215607	0.368572
Cfap97d2	0.89473	3.26386	5.90636	0.0215808	0.368572
Frmd5	-0.252093	9.22539	5.90276	0.0216172	0.368572
Rin2	0.471279	5.49098	5.89931	0.0216523	0.368572
Grin2b	-0.263789	10.5499	5.89911	0.0216543	0.368572
Sox6	0.364369	8.30884	5.8983	0.0216625	0.368572
Mrtfb	-0.334945	7.31573	5.89809	0.0216646	0.368572
Togaram2	-1.50673	2.70492	5.88966	0.0217504	0.36901
Ptprn2	-0.239689	9.8053	5.88958	0.0217512	0.36901
Gm14740	-1.75326	2.34132	5.87987	0.0218504	0.370175
Hsd11b1	0.914643	3.2033	5.87305	0.0219204	0.370844
Armcx1	-0.659684	4.66228	5.86942	0.0219578	0.370958
Serpinh1	0.8072	3.38922	5.86465	0.022007	0.371047
Tmem243	0.551762	4.61015	5.86298	0.0220242	0.371047
Disc1	0.491908	5.22692	5.84635	0.0221968	0.372657
Jakmip2	-0.265586	8.24463	5.84454	0.0222157	0.372657
Cacna2d2	0.508025	5.02153	5.84239	0.0222381	0.372657
Arhgef17	0.382374	5.96303	5.84032	0.0222597	0.372657
Mrgbp	-0.916111	3.54579	5.83882	0.0222754	0.372657
Zhx3	0.336666	7.07263	5.83525	0.0223128	0.372657
Dbpht2	-0.703658	4.21803	5.83315	0.0223348	0.372657
Rxfp1	-0.523995	6.0079	5.83018	0.0223661	0.372666
BC065397	0.802514	3.49943	5.82426	0.0224284	0.373191
Clvs2	-0.396445	6.39147	5.81924	0.0224814	0.373561
Slc35f1	-0.302172	8.66195	5.8108	0.0225708	0.37361
Gm42685	0.88862	3.14117	5.80958	0.0225838	0.37361
Pth2r	-0.684106	4.32572	5.80765	0.0226042	0.37361
Creb5	0.489981	5.61462	5.80664	0.022615	0.37361
Gm36251	-0.615775	4.93638	5.80366	0.0226467	0.37361
Gm14326	0.728372	3.91126	5.80044	0.022681	0.37361
Gm42705	-1.02406	3.61011	5.79867	0.0227	0.37361
Znrf3	0.363732	7.32325	5.78527	0.0228436	0.375118
Tmem266	-0.456635	5.48186	5.78435	0.0228535	0.375118
Gucy1a1	-0.442137	5.99293	5.77889	0.0229124	0.375152
Dbi	0.567289	4.71026	5.77764	0.0229258	0.375152
Atl2	0.2936	6.98947	5.77556	0.0229483	0.375152
Sptbn4	-0.298595	7.76275	5.76805	0.0230296	0.375375
Sowaha	-1.34047	2.77834	5.7643	0.0230704	0.375375
Map3k19	0.713631	3.82597	5.76184	0.0230971	0.375375
Il17d	0.58703	4.26316	5.75995	0.0231177	0.375375
Gna13	0.406155	5.68293	5.75929	0.023125	0.375375
Lig1	0.819816	3.33767	5.75694	0.0231506	0.375375
Inpp4a	-0.277803	7.29151	5.7543	0.0231794	0.375375
Stard13	0.834219	3.96102	5.74978	0.0232289	0.375375
Etv4	0.46675	5.14717	5.74873	0.0232404	0.375375
Tcea2	-0.783289	3.91845	5.73355	0.0234074	0.377038
Mcmdc2	-0.670485	4.24939	5.72772	0.0234719	0.377038
Ntmt1	0.594148	4.36671	5.72629	0.0234878	0.377038
Jund	1.03181	2.91121	5.71189	0.0236481	0.377038
Pdgfd	0.731699	3.99635	5.71122	0.0236556	0.377038
Dipk1c	0.868741	3.19114	5.70433	0.0237328	0.377038
Rnf180	0.334448	7.01751	5.70327	0.0237447	0.377038
Htr1f	-0.39542	7.04695	5.70176	0.0237616	0.377038
Mat2a	0.364322	6.49154	5.70014	0.0237798	0.377038
Frmpd4	-0.264941	10.0684	5.69767	0.0238076	0.377038
Ccdc74a	0.907361	2.98603	5.69532	0.0238341	0.377038
Pcdhb9	-1.49182	2.45715	5.69323	0.0238576	0.377038
Dis3l	-0.576455	4.64797	5.69265	0.0238642	0.377038
Epb41l4a	0.61373	4.40247	5.69006	0.0238934	0.377038
Ccdc141	0.347269	6.75334	5.68999	0.0238942	0.377038
Acadl	0.674322	4.03767	5.68323	0.0239708	0.377038
Gm32281	-1.30091	2.74975	5.67953	0.0240128	0.377038
Grm5	-0.234866	10.0018	5.67866	0.0240226	0.377038
Sez6l	-0.24882	8.28629	5.67673	0.0240446	0.377038
Stard8	0.479934	4.889	5.67589	0.0240541	0.377038
Rapgef3	0.414387	5.62609	5.67505	0.0240637	0.377038
Tapbp	0.91105	3.20795	5.67332	0.0240835	0.377038
Magt1	0.600535	4.45212	5.67204	0.024098	0.377038
Shroom3	0.596846	4.35474	5.67186	0.0241001	0.377038
Wnt7b	0.814233	3.6863	5.66267	0.0242052	0.377038
Hexb	0.541165	5.31767	5.66254	0.0242067	0.377038
Reps1	0.33422	6.60113	5.66048	0.0242303	0.377038
Prrt3	-0.940709	3.71348	5.65731	0.0242667	0.377038
Arhgef2	-0.311822	6.93262	5.65653	0.0242757	0.377038
Lmo4	-0.397754	6.19927	5.65651	0.0242759	0.377038
Lap3	0.630374	4.2163	5.64869	0.0243661	0.377658
Foxp1	-0.249664	8.49838	5.64672	0.0243887	0.377658
Ube4bos1	0.963169	2.95333	5.64495	0.0244092	0.377658
Lmtk2	-0.301427	7.80244	5.64131	0.0244514	0.377829
8030462N17Rik	-0.329684	6.45486	5.63413	0.0245348	0.378482
Hmgcr	0.28637	6.98806	5.63161	0.0245641	0.378482
Marchf1	-0.253006	9.85542	5.62875	0.0245975	0.378482
Phf10	-0.709695	4.21546	5.62656	0.0246231	0.378482
Dnajc6	-0.263545	7.87952	5.62428	0.0246497	0.378482
Nptx1	-0.454614	5.41745	5.60756	0.0248461	0.381015
Nucks1	-0.490358	5.70274	5.60455	0.0248816	0.381078
Phka2	-0.360416	6.32899	5.60187	0.0249133	0.381082
Gm43884	-1.17041	2.98075	5.5943	0.025003	0.381973
Plekhf2	0.72006	3.78809	5.58808	0.0250771	0.382623
Mitd1	0.792474	3.75347	5.58423	0.0251231	0.382843
Clstn1	-0.288828	8.19932	5.57928	0.0251822	0.383263
Mras	0.355152	7.12144	5.57482	0.0252356	0.383594
Tchp	0.753047	3.41418	5.57036	0.0252892	0.383928
Galnt17	-0.263486	8.02572	5.56491	0.0253549	0.384444
Acsl6	0.292769	7.47873	5.55597	0.0254629	0.3856
Nptx2	0.931076	3.35576	5.55144	0.0255179	0.38595
Pank2	0.350538	6.33887	5.54807	0.0255589	0.386089
Usb1	-1.06308	3.1637	5.54327	0.0256175	0.386492
Gorasp2	0.430052	5.35914	5.53722	0.0256914	0.387126
Vcan	0.341881	6.63568	5.53058	0.0257728	0.387871
Sox2ot	0.280231	7.73404	5.51944	0.02591	0.389453
Ets1	0.791729	3.59715	5.50202	0.0261262	0.391575
Mef2a	-0.331885	6.53012	5.50029	0.0261478	0.391575
Umad1	-1.36512	2.59885	5.50027	0.0261481	0.391575
Ak4	0.632287	4.28788	5.47911	0.0264135	0.393326
Bmp7	0.738378	3.94491	5.47875	0.0264181	0.393326
Ubash3b	0.381406	6.62798	5.47696	0.0264407	0.393326
Cisd2	0.393815	5.60685	5.47568	0.0264568	0.393326
Zfp81	0.452575	4.93458	5.47526	0.0264622	0.393326
Wtip	-0.876806	3.59597	5.47401	0.026478	0.393326
Spns2	0.480823	4.85706	5.471	0.0265162	0.393326
Pnpla3	0.769387	3.82833	5.47035	0.0265244	0.393326
Asap1	-0.25131	9.10202	5.45907	0.0266677	0.393372
Rundc1	0.620533	4.17948	5.45691	0.0266953	0.393372
Kyat3	0.813994	3.30746	5.4557	0.0267107	0.393372
Nptn	-0.2521	9.07961	5.45568	0.026711	0.393372
Stx4a	0.563426	4.39711	5.45499	0.0267198	0.393372
1700001L19Rik	-0.622716	4.33452	5.45283	0.0267474	0.393372
Nxph1	0.270225	8.29815	5.45228	0.0267545	0.393372
Arf3	-0.383149	6.45213	5.44405	0.0268601	0.393777
Plod1	0.752695	3.70765	5.4431	0.0268722	0.393777
Cyp2j9	0.632614	4.83894	5.44106	0.0268985	0.393777
Tmx2	0.955344	3.17708	5.44002	0.0269119	0.393777
Dock3	-0.23289	9.47448	5.43331	0.0269985	0.394569
Lef1	0.460486	5.31808	5.42805	0.0270665	0.395025
Gm37310	0.575897	4.77678	5.42364	0.0271238	0.395025
Sipa1l1	-0.258251	8.654	5.42336	0.0271274	0.395025
Cox6b1	-0.639752	4.56067	5.42045	0.0271652	0.395101
Dach1	0.441261	5.30889	5.41708	0.0272092	0.395267
Scn1a	-0.303281	8.21907	5.41177	0.0272786	0.395695
Gm9750	0.546436	4.81253	5.40983	0.0273039	0.395695
Rgs4	-0.529971	5.41175	5.39702	0.0274721	0.396751
St8sia2	0.653424	4.00911	5.39579	0.0274883	0.396751
Atp5g1	-1.07885	3.2739	5.39459	0.0275041	0.396751
Gm45264	0.656792	4.16187	5.39432	0.0275077	0.396751
Park7	-0.715641	3.98321	5.38768	0.0275954	0.39728
Dnajb9	0.727776	3.79483	5.3866	0.0276098	0.39728
Gm9828	-1.13846	2.9533	5.38164	0.0276756	0.397754
Tox4	0.422672	5.24544	5.37827	0.0277204	0.397927
Kdm5a	-0.308719	6.76645	5.3733	0.0277866	0.398406
Laptm4a	0.375871	5.61187	5.36446	0.0279048	0.399578
Trrap	-0.260672	7.59303	5.36227	0.0279342	0.399578
Gm48314	-1.23645	2.70471	5.35655	0.0280112	0.400194
Diaph3	0.580606	5.26096	5.35299	0.028059	0.400194
Crls1	0.610546	4.15578	5.35171	0.0280763	0.400194
Igsf11	0.381892	6.26166	5.34511	0.0281656	0.400808
Gm10125	0.422278	5.52259	5.33643	0.0282833	0.400808
Nedd4l	0.240096	8.79971	5.33613	0.0282875	0.400808
Gm13791	-0.919985	3.36632	5.3347	0.0283069	0.400808
Brd3	0.381653	5.49458	5.33394	0.0283173	0.400808
Ppm1b	0.330317	6.67881	5.33125	0.0283539	0.400808
Olfm1	-0.343157	7.56891	5.32957	0.0283769	0.400808
Ephb6	-0.480065	5.63948	5.32453	0.0284458	0.400808
Ndp	1.00598	3.09065	5.31975	0.0285113	0.400808
Tsc22d3	0.735056	3.98439	5.3185	0.0285284	0.400808
Syt17	-0.46789	5.39404	5.31737	0.028544	0.400808
Fbxl16	-0.435377	5.54462	5.31405	0.0285897	0.400808
Dcaf1	-0.515505	5.07119	5.30831	0.0286688	0.400808
Rcc2	0.566	4.32901	5.30614	0.0286989	0.400808
Ift52	-0.559365	4.65976	5.29899	0.0287978	0.400808
Cpq	0.452617	5.96701	5.29841	0.0288059	0.400808
Nkain4	0.651564	3.97762	5.29614	0.0288375	0.400808
Capns1	-0.640941	4.22045	5.28937	0.0289317	0.400808
Sbk1	0.601157	4.23541	5.28804	0.0289503	0.400808
Spry4	0.823512	3.16733	5.28506	0.028992	0.400808
Rpf1	-0.861779	3.73476	5.2843	0.0290025	0.400808
Spire1	0.248083	8.32252	5.28293	0.0290216	0.400808
Adgrv1	0.484568	5.69997	5.28218	0.0290322	0.400808
Tmcc3	0.381317	6.09776	5.28194	0.0290355	0.400808
Polr3c	0.611126	4.19663	5.28191	0.029036	0.400808
Opcml	-0.241487	11.2843	5.27795	0.0290915	0.400808
Tmem100	0.722886	3.60901	5.27717	0.0291025	0.400808
Bpgm	0.617449	3.95925	5.277	0.0291048	0.400808
Smad7	0.647379	4.2692	5.27354	0.0291535	0.400808
1500004A13Rik	-0.425035	5.41628	5.27198	0.0291755	0.400808
Vav3	0.413478	5.70876	5.2693	0.0292132	0.400808
Tyro3	-0.439341	5.29038	5.26737	0.0292404	0.400808
Muc15	-1.335	2.77542	5.26533	0.0292692	0.400808
Arfgef3	-0.285947	8.15404	5.26492	0.029275	0.400808
Prex2	0.343958	9.07193	5.26486	0.0292758	0.400808
Twf2	-0.644651	4.50756	5.26159	0.0293221	0.400988
Pknox2	-0.254824	8.25197	5.25107	0.0294715	0.402569
Shroom2	0.399523	5.65035	5.24872	0.029505	0.402569
Atp7a	0.444354	5.30472	5.24545	0.0295516	0.402569
Qrfpr	-0.781132	3.98454	5.24413	0.0295704	0.402569
Mtus2	-0.26061	7.81373	5.23844	0.0296518	0.402807
Bclaf3	0.434796	5.46227	5.23827	0.0296543	0.402807
Nadk	0.393805	5.53748	5.23048	0.0297662	0.403875
Rtn4	-0.274095	7.78205	5.2244	0.0298538	0.404329
Abcg2	-0.507131	4.92367	5.22225	0.0298849	0.404329
Mboat2	0.282398	7.69985	5.22123	0.0298997	0.404329
Efhc1	1.0329	2.96552	5.21001	0.0300624	0.405682
Gm20754	-0.257421	8.52195	5.20972	0.0300667	0.405682
Itga7	0.735945	3.68472	5.20583	0.0301233	0.405995
Pigc	0.796194	3.1784	5.19754	0.0302446	0.406913
Sorbs2	-0.258495	8.54835	5.19659	0.0302585	0.406913
Fam163a	0.518749	5.58003	5.19253	0.030318	0.407262
Bmp2k	0.342148	6.36552	5.18822	0.0303813	0.407661
Nr4a2	0.893665	3.55128	5.17847	0.0305254	0.409141
Rgs3	0.614622	4.2854	5.17593	0.030563	0.409193
Plpp4	0.657963	4.3643	5.17027	0.0306469	0.409864
Bola2	-0.995529	3.32087	5.16511	0.0307238	0.410081
Ccser1	-0.224405	9.86473	5.15896	0.0308155	0.410081
Ncam1	0.23568	9.58551	5.15421	0.0308866	0.410081
Rbm47	-1.22235	2.86241	5.1541	0.0308883	0.410081
Efnb2	-0.409364	5.46944	5.15258	0.0309112	0.410081
Coq3	-0.683094	4.10122	5.14759	0.0309861	0.410081
Sh2d3c	0.74988	3.59118	5.14598	0.0310103	0.410081
Snrpn	-0.359319	6.07991	5.14283	0.0310578	0.410081
Cryl1	-0.499752	5.04595	5.14257	0.0310617	0.410081
Ibtk	-0.410834	5.60452	5.13974	0.0311044	0.410081
Mnat1	-0.320839	6.51381	5.1391	0.0311141	0.410081
Ppm1e	-0.258136	8.76403	5.13524	0.0311726	0.410081
Gls	-0.258649	8.79358	5.13468	0.031181	0.410081
Itpkb	0.582038	4.71818	5.13416	0.0311888	0.410081
Dram2	0.460414	5.34218	5.13334	0.0312012	0.410081
Osbp	-0.403388	5.69825	5.13231	0.0312169	0.410081
Ccdc92b	-0.650122	4.22453	5.13093	0.0312379	0.410081
Ank3	-0.227985	10.6216	5.12816	0.0312799	0.41019
Septin9	0.415293	5.55648	5.12454	0.0313351	0.410469
Rnf219	0.591669	4.27854	5.11789	0.0314366	0.411354
Gramd4	0.375064	5.99517	5.11421	0.0314928	0.411521
Adamts18	0.68499	4.24781	5.11113	0.0315401	0.411521
Khdrbs3	-0.241772	8.87745	5.10946	0.0315658	0.411521
Lonrf3	0.662789	4.56244	5.10524	0.0316307	0.411521
Peli2	0.432864	6.21194	5.10431	0.031645	0.411521
Zgrf1	0.602978	3.99092	5.10379	0.0316528	0.411521
Mgst3	-0.677035	4.1073	5.1009	0.0316974	0.411659
Cntn1	-0.239776	9.12481	5.09253	0.0318269	0.412463
Gm46515	-1.3321	2.58596	5.09236	0.0318296	0.412463
Nudt18	-1.6244	2.26452	5.09031	0.0318614	0.412463
Ak5	-0.253978	7.59895	5.08586	0.0319304	0.412917
Kcnh1	-0.257061	8.04484	5.07611	0.0320824	0.41444
Lncppara	0.342901	6.7288	5.06939	0.0321877	0.415298
Pid1	0.283156	7.35653	5.06555	0.032248	0.415298
Lrch3	0.288242	6.60738	5.06218	0.0323011	0.415298
Pi4ka	-0.249909	8.29601	5.06067	0.0323249	0.415298
Uqcr10	-0.93482	3.28237	5.05913	0.0323492	0.415298
Caskin1	0.333345	6.47512	5.05881	0.0323542	0.415298
Sgk3	-0.30684	6.55074	5.05021	0.0324902	0.416465
E130114P18Rik	0.381689	6.19659	5.04774	0.0325294	0.416465
Mfsd4a	-0.340098	6.08305	5.04638	0.032551	0.416465
Cxxc5	0.770527	3.6095	5.0444	0.0325825	0.416465
Teddm2	-0.54998	4.79015	5.03515	0.03273	0.4175
F630040K05Rik	0.968291	3.14374	5.03325	0.0327604	0.4175
Car2	0.541388	4.45474	5.03268	0.0327695	0.4175
Adk	0.324612	7.97918	5.02844	0.0328375	0.4175
Sorcs1	-0.293269	7.88065	5.02841	0.0328379	0.4175
Gatb	-1.1054	2.93936	5.02641	0.03287	0.4175
Gm50371	0.857075	3.20363	5.02349	0.0329169	0.417658
Plscr4	0.746338	3.7997	5.0203	0.0329683	0.417874
Tubd1	-0.849823	3.77683	5.01279	0.0330895	0.418972
Hunk	0.38403	6.02762	5.0055	0.0332076	0.42003
Usp54	0.371729	6.18729	4.99406	0.0333941	0.421668
Nell2	-0.237492	9.06737	4.99329	0.0334067	0.421668
Hfm1	-0.549544	4.68873	4.97382	0.0337266	0.425263
Ap3m1	0.423129	5.51492	4.96142	0.0339323	0.426292
Coq2	-0.512838	5.0401	4.96123	0.0339354	0.426292
Prmt2	0.448627	4.90462	4.96111	0.0339374	0.426292
2310014F06Rik	0.773804	3.32948	4.96043	0.0339488	0.426292
Ncdn	-0.427784	6.0159	4.94952	0.0341308	0.428136
Prdm16os	0.990516	2.85218	4.94509	0.034205	0.428622
Amotl1	0.53021	4.84245	4.9363	0.034353	0.428932
Serpine2	0.304332	6.64352	4.93604	0.0343572	0.428932
Zfp9	-0.640242	4.26475	4.93387	0.0343939	0.428932
Gm20275	0.899799	2.8854	4.93237	0.0344193	0.428932
Cyp7b1	0.354719	6.73006	4.93027	0.0344548	0.428932
Msn	-1.08291	3.1714	4.92954	0.0344671	0.428932
Gm44242	-0.671023	4.19056	4.92839	0.0344865	0.428932
Cacna1c	-0.23419	9.86565	4.92685	0.0345126	0.428932
Ccdc77	0.55682	4.51846	4.91958	0.034636	0.430026
Grip1	0.25249	9.46324	4.91026	0.0347951	0.431377
Gm4221	0.6921	4.23532	4.90773	0.0348384	0.431377
Lrpap1	0.531998	5.19105	4.90548	0.034877	0.431377
Abcc10	0.757503	3.55635	4.90489	0.0348871	0.431377
Pds5b	-0.259858	7.46891	4.90144	0.0349463	0.431437
Ndufb6	-1.0429	3.24818	4.90046	0.0349631	0.431437
Olig1	0.83068	3.10849	4.89823	0.0350016	0.431473
Dipk1a	-0.344142	6.15937	4.89611	0.035038	0.431483
Vps51	-0.746982	3.83302	4.88965	0.0351495	0.432418
Pkd2l2	0.617041	4.16534	4.88447	0.0352392	0.432796
D430041D05Rik	-0.224768	8.89623	4.88375	0.0352517	0.432796
Stxbp5l	-0.241321	8.70055	4.88037	0.0353105	0.43308
Sytl2	-0.351485	6.09739	4.87678	0.0353729	0.433408
Zswim4	0.507708	4.39375	4.87349	0.0354303	0.43342
Eef2k	-0.349413	5.95878	4.87114	0.0354713	0.43342
9330159F19Rik	0.327594	6.33382	4.87058	0.0354811	0.43342
Gm31663	0.815242	3.56924	4.86649	0.0355527	0.433857
Tmem200a	-0.344576	5.98746	4.86076	0.0356532	0.434647
Shank1	-0.266492	8.1032	4.85245	0.0357995	0.435992
1700086L19Rik	-0.563015	5.15018	4.84952	0.0358513	0.436032
Sccpdh	0.598622	4.27322	4.84819	0.0358747	0.436032
Dlg1	-0.22924	8.91508	4.84231	0.0359788	0.436669
Cdc40	-0.338023	6.23129	4.84117	0.0359991	0.436669
Nek6	0.436004	5.09618	4.83649	0.0360824	0.437242
Nars2	-0.447723	5.73509	4.83178	0.0361663	0.437822
Grid2	0.251185	9.91285	4.82822	0.0362299	0.438154
5730522E02Rik	-0.233602	9.21601	4.82521	0.0362839	0.43837
Phactr4	0.508555	4.80619	4.81673	0.0364361	0.439588
Anln	0.896807	3.02965	4.8149	0.0364691	0.439588
Map3k10	-0.424295	5.59138	4.81318	0.0365001	0.439588
Hif3a	0.427964	5.38946	4.81096	0.03654	0.439588
Cfap36	-0.325761	6.28751	4.80953	0.0365659	0.439588
Gm17066	0.618485	4.08008	4.80732	0.0366058	0.439632
Cdc7	-0.59898	4.37969	4.80299	0.0366843	0.440138
4930435N07Rik	-0.92147	3.36844	4.79798	0.0367753	0.440794
Adamts17	-0.336667	6.48201	4.79583	0.0368144	0.440828
Ssr3	0.471277	4.8951	4.79333	0.03686	0.440938
Ensa	-0.354711	5.82974	4.78795	0.0369581	0.441677
Hspa14	-0.522588	4.61501	4.78088	0.0370877	0.442789
Wac	0.234935	7.27433	4.77506	0.0371946	0.443189
B3galt2	-0.489898	5.12671	4.77393	0.0372154	0.443189
4930512B01Rik	-1.02659	3.1292	4.7683	0.0373192	0.443189
Wsb1	0.297029	6.68214	4.76615	0.0373591	0.443189
Ppfibp2	0.604711	4.21014	4.76549	0.0373712	0.443189
Cpeb1	-0.392351	5.67027	4.76507	0.0373791	0.443189
Nxn	0.407662	5.42818	4.76358	0.0374066	0.443189
Plcxd3	-0.331929	6.42578	4.76321	0.0374135	0.443189
Cmtm5	0.732864	3.34692	4.76086	0.0374571	0.443227
Imp4	0.920336	3.03441	4.7591	0.0374898	0.443227
Kirrel2	0.906596	3.07069	4.75314	0.0376006	0.444049
Slc25a33	0.420828	5.18514	4.75089	0.0376426	0.444049
Snrnp200	-0.428644	5.59742	4.74947	0.0376691	0.444049
Hus1	0.806994	3.08481	4.74586	0.0377365	0.444412
Fgf12	-0.204602	10.5231	4.73802	0.0378835	0.445616
Kat14	0.410284	5.0098	4.73649	0.0379123	0.445616
Gpr155	-0.458772	5.17947	4.73246	0.0379882	0.446077
Tead1	0.390817	6.68884	4.72754	0.038081	0.446467
Slc1a4	0.33299	6.00112	4.7268	0.0380951	0.446467
Dhdds	-0.367172	5.88728	4.71798	0.0382622	0.447884
Ctnnbip1	0.423211	4.94056	4.71652	0.0382899	0.447884
Dtna	0.269954	9.86635	4.71422	0.0383337	0.447965
Rab31	0.269222	6.79382	4.70777	0.0384567	0.448746
Lyzl4	-0.708115	3.74534	4.70684	0.0384745	0.448746
Psap	0.26936	7.28314	4.70271	0.0385534	0.449234
Rims2	-0.213859	9.75195	4.69844	0.0386355	0.449459
Fyttd1	-0.336117	6.32331	4.69165	0.038766	0.449459
Dok6	-0.242423	8.59576	4.6897	0.0388036	0.449459
Ggta1	0.775825	3.10093	4.68952	0.0388071	0.449459
Gm45407	-1.715	2.32829	4.68903	0.0388167	0.449459
Shc4	0.674859	3.87651	4.68887	0.0388196	0.449459
Cuedc1	0.346614	6.21691	4.68823	0.0388321	0.449459
Stum	-0.505364	5.17226	4.67941	0.0390027	0.450716
Gm7265	0.836028	3.24552	4.67878	0.039015	0.450716
Ubqln4	-0.529905	4.51931	4.66779	0.039229	0.452758
Tob2	0.584315	4.30383	4.66436	0.0392961	0.4531
F8	0.612185	4.11959	4.65829	0.0394151	0.454041
Slc10a1	0.760102	3.20144	4.65276	0.0395237	0.45486
Ddit4	0.783011	3.14438	4.64522	0.0396725	0.455399
Iqce	-0.325533	6.33964	4.64517	0.0396735	0.455399
Sphkap	-0.303743	8.0669	4.64344	0.0397079	0.455399
Macrod1	-0.369516	5.92074	4.64177	0.0397409	0.455399
Zyg11b	-0.280111	7.11254	4.64089	0.0397582	0.455399
Myo9a	-0.234467	7.96402	4.63624	0.0398506	0.456026
Trpc1	-0.285576	6.6014	4.62923	0.0399903	0.4564
Sox4	0.577742	4.22857	4.62677	0.0400393	0.4564
Cep131	-0.613158	4.10548	4.62659	0.0400429	0.4564
Lysmd4	0.683511	3.69996	4.62599	0.0400549	0.4564
Tas1r1	-1.07293	3.04101	4.62364	0.0401019	0.4564
Atp5k	-0.90575	3.3583	4.62295	0.0401157	0.4564
Stxbp3	0.39774	5.44288	4.61983	0.0401782	0.4564
Gabra4	-0.250939	7.54178	4.61953	0.0401843	0.4564
Rbfox3	-0.241426	9.22438	4.6107	0.0403619	0.457151
Map7	-0.245872	7.25114	4.60722	0.0404321	0.457151
Tdrd5	-0.701419	4.25502	4.60595	0.0404578	0.457151
Stk16	0.714341	3.47102	4.6054	0.0404688	0.457151
A230057D06Rik	-0.247191	8.92274	4.60533	0.0404701	0.457151
Cdc14a	0.451895	5.64591	4.60502	0.0404765	0.457151
Etl4	-0.255917	9.77707	4.598	0.0406187	0.45833
Tmem44	0.302321	6.5614	4.59423	0.0406954	0.458769
Rgsl1	-0.691533	4.20865	4.57637	0.0410604	0.461375
Slc25a39	-1.00314	3.11998	4.57621	0.0410637	0.461375
Lyrm4	0.509833	4.66834	4.57609	0.0410663	0.461375
Elmod1	-0.266155	7.53811	4.57548	0.0410787	0.461375
Kantr	-0.392331	5.44198	4.57353	0.0411189	0.461399
Lhx6	0.741412	3.41799	4.56973	0.0411972	0.46185
Coro2a	-0.461178	5.08862	4.56407	0.0413141	0.462028
Trim44	-0.28129	7.11052	4.56348	0.0413262	0.462028
Nt5c	-0.92318	3.17199	4.56343	0.0413273	0.462028
Syt7	-0.225676	8.14479	4.55794	0.0414411	0.462519
Gm15997	-0.687105	3.90188	4.55763	0.0414475	0.462519
Epha4	-0.253277	8.74429	4.5528	0.041548	0.463214
Phkg1	0.370695	6.04386	4.54704	0.041668	0.4636
Mrps10	-0.662074	4.10142	4.54496	0.0417115	0.4636
Htr2c	0.635818	4.40354	4.54332	0.0417457	0.4636
Gpld1	0.463268	5.64529	4.54332	0.0417457	0.4636
Pafah2	0.635818	3.79705	4.54199	0.0417737	0.4636
Gm44164	-0.826791	3.39796	4.5353	0.0419139	0.464465
Apc2	0.335006	5.76931	4.53362	0.0419493	0.464465
Klhl25	0.820891	3.22849	4.53195	0.0419845	0.464465
Sema3a	-0.292777	6.59253	4.53098	0.0420048	0.464465
Rela	0.60947	3.86884	4.52649	0.0420996	0.46509
Emp2	0.678857	3.81054	4.5233	0.042167	0.46541
Ap3b1	0.238297	7.37564	4.51825	0.042274	0.465434
Gm10801	0.800187	3.9659	4.51783	0.042283	0.465434
Upp2	-0.261294	7.13252	4.51777	0.0422843	0.465434
Ndufs6	-0.87052	3.50529	4.51549	0.0423326	0.465544
Gria1	-0.215883	9.68018	4.51358	0.0423733	0.465561
Mars2	0.614947	3.90824	4.51181	0.042411	0.465561
Gstm5	0.718362	3.64899	4.50796	0.042493	0.465661
Gm6712	-0.625092	4.38945	4.50779	0.0424968	0.465661
Gm43594	-1.06448	2.90686	4.50533	0.0425492	0.465814
Rgs11	-0.470133	4.87001	4.5013	0.0426355	0.466337
Rmc1	-0.553788	4.40023	4.49701	0.0427274	0.466922
Gtf2i	0.23367	7.93439	4.49292	0.0428154	0.467463
Acap3	0.418978	5.35542	4.48875	0.0429054	0.468024
Bicd1	-0.253102	8.0212	4.4866	0.0429516	0.468107
Cnih1	-0.916981	3.45326	4.48124	0.0430677	0.468333
Notch3	0.647089	3.98496	4.48094	0.0430741	0.468333
Vmn2r86	-0.884591	3.51565	4.47876	0.0431213	0.468333
Dnajb11	0.45083	5.03229	4.47851	0.0431268	0.468333
Cttnbp2	-0.232792	8.90704	4.47206	0.0432671	0.469074
Gmfb	-0.539309	4.90419	4.47181	0.0432724	0.469074
Emc1	0.480745	4.53009	4.46246	0.0434766	0.470867
Ppp3r1	-0.398516	6.14526	4.45213	0.0437035	0.472676
Pnmal2	-0.495802	5.14432	4.45026	0.0437446	0.472676
Nceh1	-0.398535	5.77422	4.44557	0.0438481	0.472676
Gm49555	-1.00096	3.11205	4.44495	0.043862	0.472676
Cdkn1b	0.520433	4.42273	4.44459	0.0438699	0.472676
Eef1g	-0.499191	4.78789	4.44425	0.0438774	0.472676
Chrm3	-0.225748	9.43027	4.44154	0.0439373	0.472886
Spns1	-0.801561	3.80495	4.43939	0.043985	0.472886
Dgkb	0.262703	8.91471	4.43809	0.0440139	0.472886
Ak6	0.583867	3.85354	4.43233	0.0441418	0.473459
Pcyt1b	-0.485309	4.91912	4.43218	0.0441453	0.473459
Gm42768	-0.565643	4.41215	4.42973	0.0441998	0.473625
Ccdc150	-1.09269	2.78292	4.42751	0.0442493	0.473647
Spty2d1	0.728622	3.49572	4.42614	0.04428	0.473647
Mir99ahg	0.288145	9.64283	4.42211	0.0443701	0.474173
Syndig1	-0.240138	7.12208	4.42041	0.0444082	0.474173
Gm44677	-0.74879	3.89712	4.4187	0.0444464	0.474173
Igfbp5	0.384089	5.56572	4.41285	0.044578	0.475159
Sgk1	-0.307866	6.92918	4.40688	0.0447126	0.476013
Dlc1	-0.306205	8.0982	4.40582	0.0447365	0.476013
Ofd1	0.437084	5.14589	4.4027	0.0448071	0.476199
Fkbp2	-0.594898	4.25983	4.40157	0.0448326	0.476199
Sfxn1	0.390667	5.86737	4.39737	0.0449279	0.476574
Lrp3	0.478587	5.00932	4.3931	0.045025	0.476574
Ipcef1	-0.51167	4.79914	4.39158	0.0450597	0.476574
Ccdc191	0.553213	4.12203	4.39075	0.0450786	0.476574
Spata2l	-1.06522	3.1566	4.39021	0.0450909	0.476574
Acad11	-0.823906	3.47427	4.38965	0.0451036	0.476574
Slc26a8	-0.515671	4.65653	4.38637	0.0451785	0.476593
Virma	0.283452	6.62804	4.38613	0.045184	0.476593
Eml1	-0.257145	7.21543	4.38251	0.0452667	0.476809
Hectd4	-0.222405	8.43418	4.38077	0.0453067	0.476809
B230209E15Rik	-0.296083	6.71702	4.38008	0.0453224	0.476809
Bend6	-0.335635	6.03458	4.3735	0.0454736	0.477834
Frmd3	-0.248613	7.12677	4.37121	0.0455263	0.477834
Kcnj16	0.670854	3.85326	4.36957	0.0455643	0.477834
Cyp4f15	0.521896	4.8494	4.36868	0.0455848	0.477834
Mysm1	-0.289171	6.68482	4.36502	0.0456694	0.477834
Hdac10	-1.05914	2.90091	4.36484	0.0456734	0.477834
Mosmo	-0.316873	6.135	4.36264	0.0457243	0.477834
Wdr91	0.397937	5.15247	4.36218	0.0457349	0.477834
Nphp3	0.399644	5.12626	4.35781	0.0458363	0.477955
Rabepk	0.551647	4.2516	4.35725	0.0458493	0.477955
Pfkl	-0.611008	4.47726	4.35606	0.0458769	0.477955
Grtp1	0.659749	3.76443	4.35163	0.0459802	0.477955
Tnfaip1	0.59536	4.22392	4.34999	0.0460184	0.477955
Med27	0.351517	5.99171	4.34955	0.0460286	0.477955
Snta1	0.338903	5.79739	4.34838	0.0460558	0.477955
4931428F04Rik	-0.656889	3.94181	4.34813	0.0460618	0.477955
Gm31152	-1.18483	2.83252	4.34514	0.0461316	0.478104
Gdpd1	-0.352901	6.08197	4.34414	0.046155	0.478104
Lrfn1	-0.93778	3.18559	4.33704	0.0463215	0.479093
Lypd6	0.409181	5.93017	4.3352	0.0463647	0.479093
Gm26638	-0.80097	3.5418	4.33377	0.0463984	0.479093
Klhl5	0.316037	6.04475	4.33334	0.0464084	0.479093
Herc2	-0.225867	8.37288	4.32752	0.0465456	0.479887
Matn4	0.747497	3.24952	4.32581	0.046586	0.479887
Cit	-0.25517	7.76747	4.32505	0.0466041	0.479887
Lmnb2	-0.780484	3.44419	4.31983	0.0467277	0.480284
Gm26789	0.694087	3.36087	4.31887	0.0467504	0.480284
Myh10	-0.237067	7.89732	4.31841	0.0467614	0.480284
Zfp760	0.608239	4.01438	4.31299	0.0468903	0.4812
Macf1	0.205737	10.6794	4.30916	0.0469815	0.481258
Ano4	-0.246432	7.55318	4.30907	0.0469838	0.481258
Lcor	-0.231109	7.43766	4.30331	0.0471214	0.481258
Arhgef37	-0.706416	3.92015	4.30185	0.0471564	0.481258
Vdac2	0.37445	5.44472	4.30075	0.0471829	0.481258
Zmiz1	0.30008	7.25215	4.29972	0.0472075	0.481258
Rhof	0.589492	4.22393	4.2984	0.0472391	0.481258
Pcdhgc3	0.63335	3.78741	4.29749	0.0472611	0.481258
Aldh2	0.521735	4.23466	4.29707	0.0472712	0.481258
Sf3b3	0.320984	5.86533	4.29617	0.0472927	0.481258
Nab2	-1.18753	2.68037	4.29303	0.0473682	0.481387
Ldb1	-0.489361	4.72552	4.29156	0.0474037	0.481387
Mapre3	-0.293791	6.39796	4.2907	0.0474244	0.481387
Actr1a	-0.374315	5.5902	4.28647	0.0475266	0.48144
Lyplal1	-0.884475	3.43025	4.28566	0.0475462	0.48144
Slc37a3	-0.358991	5.67543	4.28505	0.047561	0.48144
Rell1	0.437021	4.99766	4.28392	0.0475883	0.48144
Kcnh7	-0.201365	10.465	4.28063	0.047668	0.481621
Tns1	0.435707	5.22419	4.27961	0.0476928	0.481621
Osbpl6	-0.230655	8.06111	4.27709	0.047754	0.481621
Gm37478	-0.856136	3.56803	4.27505	0.0478036	0.481621
Chmp4c	0.519729	4.29241	4.27339	0.047844	0.481621
Zfp974	-0.544465	4.55487	4.27337	0.0478444	0.481621
Tent2	-0.256173	6.77275	4.27096	0.0479032	0.481812
Matn2	-0.522048	4.87239	4.26865	0.0479596	0.48198
Tspan33	-0.625707	4.29272	4.2641	0.0480707	0.482697
Hcfc2	0.337429	6.05617	4.25931	0.0481883	0.483478
Gm43201	-1.18497	2.84779	4.2538	0.0483236	0.483987
Rimbp2	-0.221832	8.18418	4.25222	0.0483626	0.483987
Fry	-0.209983	9.06536	4.25145	0.0483816	0.483987
Wdr61	0.501179	4.38873	4.25076	0.0483987	0.483987
Bcl2	0.322445	7.01755	4.24697	0.0484922	0.484523
Lama2	0.325778	7.44675	4.23658	0.0487499	0.486238
Ptprc	-1.13822	2.9677	4.23558	0.0487746	0.486238
Tmem132b	-0.246342	8.76145	4.2352	0.0487841	0.486238
Fam171a2	-0.477096	4.89355	4.22914	0.0489354	0.487345
A930005H10Rik	0.791788	3.14501	4.22435	0.049055	0.488135
Gm50151	0.733832	3.16346	4.21913	0.049186	0.489038
Trir	0.52517	4.41743	4.21384	0.0493192	0.48996
Shank2	-0.247009	8.34001	4.21206	0.049364	0.490004
Rgs8	-0.493024	4.58681	4.20795	0.0494677	0.490068
Bcor	0.32792	5.83621	4.20775	0.0494728	0.490068
Arid1a	0.23988	7.38345	4.20701	0.0494916	0.490068
St6gal2	-0.299149	6.34574	4.20263	0.0496024	0.490087
Hs3st1	-0.408535	5.29672	4.20218	0.0496139	0.490087
Syngap1	-0.237211	7.73586	4.20214	0.0496148	0.490087
Ankrd27	-0.335278	6.10522	4.19277	0.0498531	0.492041
Btg2	-0.986514	2.98029	4.18631	0.0500182	0.492489
Ube3a	-0.229381	9.33641	4.1862	0.0500208	0.492489
Rnf152	-0.453283	4.91272	4.18523	0.0500459	0.492489
Ctnna1	0.316979	6.37508	4.18401	0.050077	0.492489
Pnck	-0.694811	3.92211	4.18306	0.0501015	0.492489
Atp6ap1l	-0.421979	5.27118	4.17959	0.0501905	0.492964
Rars2	-0.303933	6.19847	4.17703	0.0502562	0.49316
Itga5	0.773046	3.34258	4.17565	0.0502917	0.49316
Tom1l1	0.378515	5.74492	4.17282	0.0503648	0.493477
Pak3	-0.22491	8.0864	4.17095	0.0504131	0.493552
Mettl15	0.409423	5.22488	4.16729	0.0505075	0.493884
Thbs2	-1.23812	2.7095	4.16648	0.0505285	0.493884
Slc25a30	-0.701572	3.81251	4.16343	0.0506074	0.494258
2810004N23Rik	0.700833	3.72015	4.15372	0.0508599	0.496045
Map1b	-0.289838	9.16956	4.15325	0.0508722	0.496045
Slc12a5	-0.319686	6.99309	4.15072	0.0509383	0.496149
Ccdc93	-0.367518	5.80283	4.14892	0.0509852	0.496149
Spag9	0.232129	8.82112	4.14815	0.0510055	0.496149
Nrg3	-0.192887	11.794	4.14576	0.0510681	0.496359
Trmt2b	0.629635	3.73349	4.14284	0.0511446	0.496547
Lrrtm1	-0.57028	4.42632	4.1419	0.0511693	0.496547
Rgs12	0.374266	5.47523	4.13822	0.0512658	0.496652
Gm47405	-0.778921	3.43984	4.13718	0.0512932	0.496652
Fchsd2	0.235082	7.36916	4.13636	0.0513148	0.496652
Ube2m	-0.762857	3.7202	4.13525	0.051344	0.496652
2010315B03Rik	-0.416636	5.01571	4.12525	0.0516084	0.498802
Pkd2	0.27807	6.4426	4.12374	0.0516485	0.498802
Nfkbiz	0.588033	4.02552	4.12055	0.0517329	0.499221
Acaa2	0.649606	3.47337	4.11423	0.0519014	0.499884
Lman2	0.475768	4.48763	4.11356	0.0519192	0.499884
Kcnmb2	0.288974	6.7804	4.11333	0.0519253	0.499884
Gpc4	0.580719	4.21082	4.10849	0.0520545	0.500613
Aatf	-0.315108	6.01802	4.10741	0.0520836	0.500613
Prepl	-0.252781	7.13369	4.10539	0.0521377	0.500736
Sncaip	0.346315	5.83711	4.09468	0.0524255	0.502995
Rab10os	-0.439498	4.94219	4.09356	0.0524557	0.502995
Hsp90aa1	-0.413469	5.18242	4.08901	0.0525787	0.503023
Cfap299	0.618287	4.06289	4.08863	0.0525891	0.503023
Csmd2	-0.210941	9.43091	4.08794	0.0526078	0.503023
Runx1	-0.740601	3.84766	4.0858	0.0526659	0.503023
Rpl6	0.54367	4.12723	4.08579	0.0526661	0.503023
Tcaf1	-0.228139	7.60251	4.08177	0.0527751	0.503378
Itm2b	0.264655	7.03932	4.08103	0.0527954	0.503378
Gm42611	0.761014	3.19351	4.07753	0.0528905	0.503378
Foxred2	0.674769	3.86426	4.07539	0.0529489	0.503378
Suv39h1	-1.40848	2.40725	4.07418	0.0529818	0.503378
C330018D20Rik	0.759071	3.30355	4.07286	0.0530179	0.503378
Hagh	-0.455847	4.79151	4.07231	0.053033	0.503378
Gm10419	-0.383935	5.34934	4.07222	0.0530353	0.503378
Msi2	0.314427	9.46067	4.0669	0.053181	0.50413
Fbxl6	-1.01599	2.86808	4.06589	0.0532087	0.50413
Satb1	-0.243046	7.37332	4.06478	0.0532391	0.50413
Naaladl2	0.247766	7.75646	4.06121	0.0533372	0.504665
Slc22a5	-0.432109	5.02714	4.05585	0.0534848	0.505105
Nsfl1c	0.419578	5.09029	4.05564	0.0534905	0.505105
Smarcc2	0.234382	7.44495	4.05392	0.053538	0.505105
Clmp	0.393322	5.56076	4.05348	0.0535503	0.505105
Dscaml1	-0.244439	8.52127	4.04951	0.05366	0.505747
Kcnj6	-0.240083	7.79963	4.04509	0.0537825	0.506508
Ankrd55	0.619765	3.87704	4.04207	0.0538663	0.506742
Dusp11	0.268781	6.6721	4.04118	0.053891	0.506742
Dync1i2	-0.26567	8.01291	4.03946	0.0539388	0.506799
Smo	0.698349	3.9391	4.03495	0.0540646	0.507239
Gm13619	-1.22039	2.50573	4.03479	0.0540693	0.507239
C130026L21Rik	-0.675258	3.84045	4.0327	0.0541275	0.507393
1700080N15Rik	-0.871557	3.23909	4.02984	0.0542075	0.50775
Lrrc8d	-0.328621	6.00916	4.02755	0.0542717	0.50796
Ston2	0.347763	6.13897	4.01323	0.0546749	0.511339
Nomo1	0.37801	5.37826	4.00637	0.0548692	0.51254
CT010467.2	0.372599	5.71487	4.00571	0.0548878	0.51254
Gm49353	-0.298554	6.27902	4.00422	0.0549302	0.512541
Fars2	0.29797	8.43533	4.00002	0.0550497	0.513021
Pclo	-0.205658	9.01195	3.99944	0.0550662	0.513021
Apaf1	0.371743	5.20104	3.99766	0.0551169	0.513099
Specc1	0.230202	7.36381	3.99406	0.0552197	0.513579
Shisa6	0.319116	5.82282	3.99289	0.0552532	0.513579
Prdx2	0.494307	4.32471	3.98748	0.0554081	0.514536
Snw1	-0.462518	4.90982	3.98634	0.0554409	0.514536
Hcn1	-0.24142	8.50152	3.983	0.0555368	0.515031
Myrip	-0.21915	8.18455	3.98107	0.0555923	0.515153
Gm44769	-0.89288	3.04374	3.97751	0.055695	0.51571
Fgf10	-0.824782	3.29577	3.96355	0.0560995	0.51906
Tns3	0.403541	5.99134	3.96124	0.0561667	0.519285
Bsn	-0.244519	7.6258	3.95969	0.0562119	0.519308
Ccdc85c	0.532739	4.2218	3.95787	0.0562651	0.519377
Mycbp	-0.797508	3.36515	3.95622	0.0563134	0.519377
Ctns	0.506588	4.44226	3.95504	0.0563479	0.519377
Dnal1	-0.303621	6.1069	3.94972	0.0565036	0.520276
Gm42608	0.439909	4.78041	3.94878	0.0565312	0.520276
Trmt2a	-0.550877	4.2675	3.9424	0.0567188	0.521125
Prdm16	0.332863	7.20996	3.93876	0.0568261	0.521125
Hacd2	0.277987	6.5128	3.93872	0.0568273	0.521125
Rps2	-1.10867	2.61688	3.93323	0.0569896	0.521125
Calm1	-0.371485	8.32014	3.93294	0.0569982	0.521125
Tes	-1.21787	2.50602	3.93223	0.057019	0.521125
Csf2ra	-0.567806	4.32267	3.93207	0.0570238	0.521125
Ube2v2	0.358077	5.43193	3.93119	0.0570499	0.521125
Gm44230	-0.404456	5.32062	3.93097	0.0570565	0.521125
Ebf1	0.667332	3.73767	3.93003	0.0570845	0.521125
Tle1	0.303433	6.60627	3.92942	0.0571023	0.521125
Gm17750	0.673703	3.55203	3.9262	0.0571981	0.521125
Foxn2	0.39751	5.22024	3.92559	0.0572162	0.521125
Tmem186	0.695342	3.43149	3.9253	0.057225	0.521125
Sgcd	-0.279705	7.93648	3.92215	0.0573187	0.521576
Rev1	-0.265871	6.69524	3.92075	0.0573605	0.521576
Rsf1	0.27526	6.58504	3.91702	0.0574717	0.521959
Gas2	-0.387307	5.59637	3.91571	0.0575109	0.521959
Hspa8	-0.487205	6.03897	3.91502	0.0575317	0.521959
Rims4	0.387424	5.62809	3.91063	0.0576633	0.522353
Lnpep	0.234435	7.47281	3.90958	0.0576948	0.522353
Crtc1	-0.306401	6.27743	3.90779	0.0577484	0.522353
Sav1	0.577867	3.95624	3.90601	0.0578019	0.522353
Shtn1	-0.249895	6.98648	3.90298	0.0578933	0.522353
Cox7b2	0.868214	2.95241	3.90089	0.0579563	0.522353
Utp3	0.850782	3.3088	3.90033	0.0579732	0.522353
Slc16a7	-0.261929	7.51718	3.90014	0.0579789	0.522353
Nlrp5-ps	-0.953769	2.96041	3.89974	0.0579908	0.522353
Disp1	-0.397886	5.13458	3.89747	0.0580595	0.522353
Acbd6	-0.272755	6.69165	3.89684	0.0580785	0.522353
Gm49204	0.691066	3.47812	3.89587	0.0581078	0.522353
Phlpp2	-0.277386	6.47494	3.89498	0.058135	0.522353
B930095G15Rik	0.373035	5.44491	3.89189	0.0582285	0.522807
C78859	-0.426155	5.0528	3.88459	0.0584505	0.524393
Frmd4b	0.276679	6.37038	3.88322	0.0584922	0.524393
Snx10	-0.27734	6.67439	3.88126	0.058552	0.524393
Flot2	-0.367271	5.56748	3.88023	0.0585834	0.524393
Snap91	-0.2423	8.20957	3.87899	0.0586213	0.524393
Lhx2	0.38633	5.13757	3.87494	0.0587451	0.525113
Adcyap1r1	0.305445	6.91991	3.87239	0.0588234	0.525426
Folh1	0.48442	4.73658	3.87071	0.058875	0.5255
Dnajb5	0.357847	5.43113	3.86514	0.0590464	0.52633
Prr5	0.431397	4.82547	3.8642	0.0590754	0.52633
Lhfp	0.239858	7.16496	3.86263	0.0591236	0.52633
Trim9	0.232319	9.85317	3.86205	0.0591417	0.52633
Grm8	-0.243757	8.29358	3.8596	0.0592173	0.526617
Sec16a	0.32732	5.85572	3.85542	0.0593466	0.52738
Gm41492	0.613222	4.06118	3.85387	0.0593949	0.527423
Pld2	0.368333	5.13803	3.85094	0.0594856	0.527843
Cyfip2	-0.217453	8.28152	3.84695	0.0596098	0.528558
Cers2	0.639905	3.67868	3.84129	0.0597865	0.529178
Cox20	0.8031	2.87688	3.83956	0.0598405	0.529178
Cflar	0.516702	4.09791	3.83886	0.0598623	0.529178
Samd12	-0.232555	8.60896	3.83829	0.0598803	0.529178
Kcng2	0.758221	3.01001	3.83772	0.0598979	0.529178
Gprc5b	0.419591	4.97529	3.83382	0.0600202	0.529873
Ano8	0.447317	4.70713	3.82999	0.0601407	0.530292
Klhl28	0.402262	5.00277	3.82924	0.0601641	0.530292
9330188P03Rik	0.963591	2.80993	3.82814	0.0601989	0.530292
Bcl11b	-0.396283	5.75206	3.82583	0.0602716	0.530547
Ptges3	-0.469534	4.80083	3.8229	0.0603642	0.530977
Csnk1e	0.391618	5.29982	3.82043	0.0604423	0.531279
Panx1	-0.628861	4.02627	3.81875	0.0604954	0.531361
Ric3	-0.369684	5.4325	3.81608	0.0605799	0.531717
Pigx	0.640968	3.69283	3.81358	0.0606592	0.532029
Col27a1	0.677941	3.65861	3.81183	0.0607147	0.532131
Efcab14	0.319629	5.90864	3.80844	0.0608227	0.532693
Lrp12	-0.325425	5.83641	3.8041	0.0609611	0.53352
Gstcd	0.49573	4.38104	3.80039	0.0610796	0.534172
Dennd4a	-0.232076	7.85452	3.79481	0.0612587	0.53525
Fndc3a	-0.255261	7.10587	3.79247	0.0613339	0.53525
Gm45457	-0.778033	3.79457	3.79215	0.0613442	0.53525
Pex16	0.749847	3.06146	3.79105	0.0613794	0.53525
Lmo7	-0.262714	7.16427	3.78783	0.0614833	0.535366
Lgi2	-0.38079	5.22965	3.78707	0.0615079	0.535366
Ptpn13	0.383633	5.79518	3.78653	0.0615252	0.535366
Gm19445	-0.740906	3.77704	3.782	0.0616716	0.535938
Magee1	-0.565301	4.11929	3.78073	0.0617126	0.535938
Eif2b3	-0.382622	5.11873	3.77687	0.0618378	0.535938
Wnt2b	-0.79321	3.5307	3.77665	0.0618449	0.535938
Wwc1	0.239108	7.95825	3.7754	0.0618856	0.535938
Trim67	0.802984	3.2673	3.77522	0.0618913	0.535938
Cacnb2	-0.240088	7.5548	3.77495	0.0619002	0.535938
1110019D14Rik	0.39148	5.05689	3.77101	0.0620283	0.536561
Gm13936	0.804627	2.82053	3.76899	0.0620942	0.536561
Oxsr1	-0.491805	4.99243	3.76852	0.0621094	0.536561
Dchs1	0.666557	3.55051	3.76647	0.0621763	0.536561
Atp10d	-0.450314	4.80477	3.76564	0.0622034	0.536561
Jdp2	0.333432	5.35634	3.76416	0.0622519	0.536561
Angpt1	0.387344	5.54562	3.76325	0.0622817	0.536561
4933400F21Rik	0.772218	2.83682	3.75802	0.062453	0.537654
Drc1	-0.469619	4.70265	3.75667	0.0624973	0.537654
Wbp1l	0.34687	5.65811	3.75505	0.0625506	0.537731
C030005K06Rik	0.532708	4.19309	3.74697	0.0628167	0.539272
Gm6277	0.701324	3.31144	3.74691	0.0628187	0.539272
Cstf2	-0.321958	6.35179	3.7398	0.0630539	0.539335
Esrrg	-0.246237	7.97743	3.73773	0.0631226	0.539335
Cab39l	-0.454835	4.99338	3.73755	0.0631288	0.539335
Grm7	-0.186603	11.1498	3.73634	0.063169	0.539335
Zfp787	0.60596	3.94383	3.73583	0.063186	0.539335
Adhfe1	0.488307	4.8295	3.73535	0.063202	0.539335
Slc24a4	-0.298174	6.38294	3.73328	0.0632708	0.539335
Zfp248	0.422988	4.75951	3.73292	0.0632829	0.539335
2700029L08Rik	0.583837	3.78466	3.73258	0.0632941	0.539335
Ephx2	0.564481	4.13717	3.73225	0.0633052	0.539335
Rasal1	-0.370154	5.60076	3.73195	0.0633151	0.539335
Bcl9l	0.407145	5.0469	3.72609	0.0635105	0.540615
Strbp	-0.197014	9.3775	3.72291	0.063617	0.540615
Zfp511	-1.00387	3.12002	3.72269	0.0636243	0.540615
Gm45844	0.466887	4.66909	3.72212	0.0636437	0.540615
Rfx2	0.826513	3.40272	3.71799	0.0637822	0.541412
Slc5a12	-0.811892	3.37791	3.7157	0.0638593	0.541506
Galnt14	-0.348741	6.18607	3.7142	0.0639096	0.541506
Prkcg	-0.24668	7.16459	3.71368	0.0639272	0.541506
Fam98b	-0.477522	4.7951	3.71115	0.0640124	0.541849
Clk2	0.384076	5.28101	3.70742	0.0641386	0.542539
Btbd17	0.630987	3.71412	3.70047	0.0643741	0.543869
Slco3a1	-0.239594	6.87362	3.70013	0.0643855	0.543869
Tulp4	0.233972	7.28088	3.69481	0.0645664	0.54396
Gm5087	0.691579	3.3186	3.69389	0.0645979	0.54396
B230307C23Rik	-0.59485	3.94508	3.69347	0.064612	0.54396
Pou3f2	0.400185	5.13916	3.69301	0.0646279	0.54396
Slc38a3	0.433526	5.30736	3.6929	0.0646316	0.54396
Dmd	-0.184225	10.3214	3.6903	0.0647202	0.54396
Clstn2	-0.194938	9.85962	3.68907	0.0647624	0.54396
Col11a2	0.707735	3.27219	3.68786	0.0648036	0.54396
Ppp1r9a	-0.206917	8.68036	3.68743	0.0648184	0.54396
Kcnb1	-0.235165	7.35191	3.68666	0.0648447	0.54396
Trmt9b	0.440688	4.97589	3.68398	0.0649365	0.54405
E330018M18Rik	-0.929361	3.07005	3.68373	0.0649452	0.54405
Ap3s2	-0.422271	4.8975	3.68023	0.0650651	0.544338
Slc25a27	-0.257166	6.60187	3.68012	0.0650692	0.544338
Aktip	-0.529922	4.40028	3.67781	0.0651484	0.544624
Spag17	0.759638	2.90191	3.67466	0.0652572	0.545158
Afap1	0.329005	5.93074	3.66863	0.0654654	0.546261
Gm2a	0.514546	4.092	3.66529	0.065581	0.546261
2900097C17Rik	-0.833805	3.39226	3.665	0.065591	0.546261
Rara	0.564598	3.98827	3.66471	0.0656011	0.546261
Gm10800	0.769309	5.4169	3.66433	0.0656143	0.546261
Slc41a2	-0.328883	5.83283	3.66182	0.0657015	0.546445
Serpini1	-0.301304	6.48652	3.66084	0.0657356	0.546445
Get4	-0.72474	3.55259	3.6598	0.0657716	0.546445
Git1	-0.551148	4.15959	3.65688	0.0658733	0.546653
Rtn4rl2	0.617366	3.73374	3.65649	0.0658867	0.546653
Adcy2	-0.216273	8.99537	3.65335	0.0659964	0.547011
Rbm20	0.409027	5.00244	3.65267	0.0660201	0.547011
Foxp2	-0.25112	7.3476	3.64972	0.0661234	0.547489
Smoc1	0.520544	4.21787	3.64806	0.0661814	0.547489
Wtap	0.347214	5.51546	3.64575	0.0662622	0.547489
D030068K23Rik	-0.578794	4.52121	3.64505	0.0662869	0.547489
Ccdc157	0.463183	4.57712	3.6434	0.0663449	0.547489
Sult4a1	0.380413	5.04089	3.64301	0.0663586	0.547489
Adam32	-0.669257	3.65029	3.64085	0.0664344	0.547489
Mapk8	-0.228278	6.96268	3.64072	0.0664389	0.547489
Immp1l	-0.298479	6.09612	3.63789	0.0665386	0.547939
Cbs	0.357284	5.61305	3.63387	0.0666807	0.548042
Bid	-1.03381	2.74421	3.63267	0.0667229	0.548042
Lamc1	0.277826	6.29865	3.63262	0.0667248	0.548042
Ifngr2	-0.477643	4.58288	3.6311	0.0667785	0.548042
Gan	0.382103	5.2448	3.63101	0.0667817	0.548042
Kifc1	-0.87807	3.14371	3.62909	0.0668498	0.548042
Dpy19l1	-0.264155	6.72863	3.62859	0.0668675	0.548042
Gm5577	-0.587509	4.17169	3.62644	0.0669435	0.548295
3110009E18Rik	0.678038	3.37997	3.62297	0.0670667	0.548699
Wdcp	-0.682681	3.6632	3.61863	0.0672215	0.548699
Map3k1	0.41893	5.37533	3.61789	0.0672476	0.548699
Gm27032	-0.953932	2.82776	3.61752	0.067261	0.548699
Phkb	0.241012	7.10475	3.61734	0.0672675	0.548699
Gm42455	0.83828	2.86567	3.61729	0.0672693	0.548699
Ptprr	-0.243137	7.41344	3.61616	0.0673095	0.548699
Sppl2a	-0.307986	6.02073	3.61121	0.0674865	0.54917
Mttp	0.572469	3.84577	3.6105	0.0675119	0.54917
Tmem17	0.872656	2.84334	3.60751	0.0676192	0.54917
Maz	0.627998	3.45092	3.60727	0.0676277	0.54917
Herc3	-0.252311	7.55508	3.60705	0.0676355	0.54917
Gm49711	-1.15072	2.46306	3.60579	0.0676809	0.54917
Unc5d	-0.188764	9.84299	3.60464	0.067722	0.54917
Zfp119a	0.672479	3.36804	3.60347	0.0677643	0.54917
Clpp	0.473511	4.62283	3.60318	0.0677747	0.54917
Rab40c	0.278234	6.03886	3.60167	0.0678292	0.549244
Sh3bp4	-0.384213	5.18208	3.59988	0.0678935	0.549383
Vrk2	0.445417	4.60889	3.59752	0.0679787	0.549383
Pip4k2b	0.313762	5.74845	3.59697	0.0679983	0.549383
Akap11	-0.217434	7.44613	3.59575	0.0680425	0.549383
Kyat1	0.554061	3.86592	3.59468	0.0680813	0.549383
Camk4	-0.215889	8.39036	3.59172	0.0681884	0.549383
Sema4a	0.352533	5.37905	3.59067	0.0682264	0.549383
Arl8b	-0.319082	5.84753	3.59028	0.0682407	0.549383
Scara3	0.409632	5.17835	3.58991	0.068254	0.549383
Ankrd50	-0.513623	4.32048	3.58815	0.0683178	0.549392
Nectin1	0.379823	5.08105	3.58738	0.0683457	0.549392
Prrt1	-0.382288	5.63546	3.57979	0.0686223	0.55125
Bri3	0.810956	3.14053	3.57459	0.068812	0.551729
Dsel	-0.51011	4.42514	3.57318	0.0688638	0.551729
Gm5089	0.478715	4.78262	3.57261	0.0688845	0.551729
Blm	-0.540545	4.30392	3.57153	0.0689241	0.551729
Haus6	-0.561902	4.21694	3.56972	0.0689906	0.551729
Lrfn2	-0.261849	7.69197	3.56951	0.0689984	0.551729
Scrt1	-0.972959	3.19854	3.56946	0.0690002	0.551729
Sv2c	-0.437038	5.19714	3.56808	0.069051	0.551772
Gabra1	-0.225282	7.35515	3.56638	0.0691135	0.551907
Dand5	-0.968136	2.96947	3.56059	0.0693269	0.553158
Tceal3	-0.437002	4.85487	3.55907	0.0693827	0.553158
Caln1	-0.209662	8.24071	3.55755	0.069439	0.553158
Ralgps1	-0.213448	7.81872	3.55718	0.0694526	0.553158
Wincr1	-0.275578	7.20542	3.55495	0.0695351	0.553315
Sugp2	-0.331167	5.84831	3.55401	0.06957	0.553315
Cys1	-0.642571	4.16355	3.55296	0.0696091	0.553315
Ercc4	0.341874	5.33568	3.54958	0.0697346	0.553465
Nipal3	-0.46672	5.00875	3.5489	0.0697598	0.553465
Il1r1	0.798059	3.26921	3.5482	0.0697859	0.553465
Tspan3	0.266489	6.12672	3.54753	0.0698106	0.553465
Uqcrc1	-0.393638	5.26236	3.54507	0.0699023	0.553831
Tesk2	0.418712	4.74771	3.54124	0.0700452	0.554601
Gm47411	-0.927846	2.94316	3.53536	0.070265	0.555732
Eva1a	0.443723	4.97409	3.53477	0.0702871	0.555732
Atxn1	-0.185491	9.69648	3.53359	0.0703313	0.555732
Chd4	0.229233	8.10592	3.53164	0.0704046	0.555732
Noa1	0.642401	3.62787	3.53085	0.0704345	0.555732
Plp1	0.388313	5.4002	3.52878	0.0705122	0.555732
Olig2	0.620041	3.52661	3.52872	0.0705145	0.555732
Rpl3	-0.669038	3.85077	3.52694	0.0705814	0.555732
Airn	0.367116	5.37834	3.5239	0.0706958	0.555732
Pde3a	0.357841	5.13844	3.52062	0.07082	0.555732
Idh3b	-0.367613	5.25372	3.52014	0.0708381	0.555732
Elf1	0.434731	4.79258	3.51692	0.07096	0.555732
Med13	0.23608	7.07121	3.51689	0.070961	0.555732
Gm49678	-0.252849	7.33488	3.51656	0.0709734	0.555732
Ccdc122	0.836026	3.03169	3.51529	0.0710218	0.555732
Bnip3	-0.686374	3.5991	3.514	0.0710707	0.555732
Kcnma1	-0.176403	10.6286	3.51396	0.0710722	0.555732
Gtdc1	-0.244036	7.9685	3.513	0.0711086	0.555732
Zfp951	0.589138	3.88484	3.51018	0.0712158	0.555732
Olfm2	-0.243164	6.93553	3.50949	0.071242	0.555732
Fam53c	0.424599	4.47369	3.50628	0.0713645	0.555732
Ttc28	0.275665	7.70063	3.50483	0.0714198	0.555732
Anapc10	-0.329577	5.50264	3.50363	0.0714656	0.555732
Stag3	0.830449	2.86965	3.50326	0.0714798	0.555732
Gm32200	0.691338	3.79029	3.50283	0.0714961	0.555732
Plekho1	0.449021	4.56682	3.5026	0.0715049	0.555732
Cacna1a	-0.194301	9.68451	3.5025	0.0715087	0.555732
Psmc2	-0.380427	5.21994	3.50231	0.071516	0.555732
Narf	-0.354768	5.36592	3.50229	0.0715167	0.555732
Ftsj1	0.559948	3.73449	3.49838	0.0716663	0.556198
Ptprg	0.207839	9.07958	3.49713	0.0717142	0.556198
Gsap	0.383155	5.96774	3.4959	0.0717616	0.556198
Mapk1	-0.206538	7.85595	3.49437	0.0718201	0.556198
Nfyc	-0.24662	6.69032	3.49412	0.0718299	0.556198
Dzip1	0.258527	6.43712	3.49355	0.0718518	0.556198
Tmem43	0.702831	3.19159	3.49042	0.0719721	0.556615
9330175M20Rik	0.538053	4.2068	3.48976	0.0719975	0.556615
Rftn1	0.589802	3.91237	3.48645	0.0721254	0.557118
Gm37964	0.713753	3.23592	3.4786	0.0724288	0.557118
2810032G03Rik	-0.897439	3.15853	3.47832	0.0724397	0.557118
Col4a5	0.559848	3.90954	3.47828	0.0724412	0.557118
Arhgap32	-0.195412	8.37199	3.47566	0.0725431	0.557118
Plgrkt	0.365731	4.90286	3.47501	0.0725682	0.557118
Sall3	0.40497	4.81141	3.47218	0.0726785	0.557118
Zfp229	0.685968	3.23479	3.47172	0.0726962	0.557118
Slc6a11	0.258691	7.12062	3.46979	0.0727715	0.557118
Gm37311	0.630738	3.5294	3.46953	0.0727816	0.557118
Adcyap1	-0.761098	3.42925	3.46883	0.0728088	0.557118
Plcd3	-0.779814	3.26438	3.46803	0.0728401	0.557118
Trmu	-0.486008	4.58602	3.46668	0.0728927	0.557118
Trdn	0.637791	3.35775	3.46667	0.0728932	0.557118
Homer3	0.793925	2.9415	3.46409	0.0729941	0.557118
Nsf	-0.219502	8.07829	3.46295	0.0730388	0.557118
AW554918	-0.226158	6.89959	3.46261	0.0730521	0.557118
Zfp831	-0.416505	4.91987	3.4622	0.073068	0.557118
Wdhd1	-0.560727	4.2042	3.46071	0.0731266	0.557118
Nnt	0.348467	5.59339	3.459	0.0731937	0.557118
Akt2	0.298923	6.39388	3.4569	0.0732758	0.557118
Bcas2	-0.444575	4.84087	3.45571	0.0733227	0.557118
Add2	-0.212841	7.57041	3.45469	0.073363	0.557118
Stab1	0.647803	3.53898	3.45459	0.0733669	0.557118
Ciao3	-0.70781	3.53955	3.45436	0.073376	0.557118
Pml	-0.600047	3.89582	3.4536	0.0734056	0.557118
Gpn1	-0.597421	3.90158	3.45295	0.0734315	0.557118
Kifc3	0.484389	4.32601	3.45156	0.073486	0.557118
Asap2	0.213661	7.25676	3.45096	0.0735099	0.557118
Sptbn2	-0.231651	7.60418	3.45057	0.0735253	0.557118
Acss1	0.288054	6.49592	3.44957	0.0735647	0.557118
Abcb1a	-1.02224	2.87513	3.44905	0.073585	0.557118
Cbr4	0.719823	3.1373	3.44852	0.073606	0.557118
Mfsd2a	0.516027	4.32542	3.44807	0.073624	0.557118
Sycp2	0.263868	6.35289	3.44661	0.0736814	0.557204
Dlg2	-0.18687	12.3288	3.44408	0.0737815	0.557614
Senp5	-0.274367	6.4256	3.4394	0.0739672	0.558576
Pdgfb	0.494049	4.17868	3.43814	0.0740172	0.558576
Tmem62	-0.471031	5.05619	3.43739	0.074047	0.558576
Gm48261	-1.42309	2.85084	3.43368	0.0741948	0.559343
Dennd6a	-0.261095	6.62376	3.43185	0.0742679	0.559546
Btbd10	-0.27743	6.58247	3.42466	0.0745554	0.561348
Erc2	-0.185906	10.2717	3.42355	0.0745996	0.561348
2900027M19Rik	-0.358923	5.17589	3.42074	0.0747125	0.561669
2810049E08Rik	-0.364612	5.52409	3.41907	0.0747795	0.561669
Ampd2	0.503466	4.11481	3.41804	0.0748211	0.561669
Dhcr7	0.386645	4.96377	3.41758	0.0748394	0.561669
Ypel3	0.510617	4.10393	3.41569	0.0749155	0.561669
Usp11	-0.350468	5.60728	3.41558	0.0749201	0.561669
Irf2bp2	0.653236	3.41444	3.41303	0.075023	0.562091
Bcl7c	0.542723	3.80769	3.41189	0.075069	0.562091
Spg11	-0.311337	5.81171	3.40906	0.0751832	0.562598
Unc79	-0.185973	8.89101	3.40584	0.0753136	0.563024
Gm816	-0.872024	2.90371	3.40504	0.0753462	0.563024
B4galt5	-0.330802	5.53842	3.40311	0.0754243	0.563024
Tbc1d10a	0.420852	4.72118	3.40237	0.0754546	0.563024
Kdsr	-0.330192	5.65213	3.40183	0.0754765	0.563024
Apex2	-0.297231	5.96794	3.40079	0.0755186	0.563024
Invs	0.356732	5.48887	3.39774	0.0756429	0.563605
Ccsap	-0.506184	4.74809	3.39507	0.0757519	0.563747
Pkig	-0.297872	5.84137	3.39431	0.0757828	0.563747
Gm9954	-1.19924	2.67165	3.39308	0.0758328	0.563747
E430024I08Rik	0.363294	5.21454	3.39271	0.0758479	0.563747
Col4a3bp	-0.245852	6.83945	3.38891	0.0760034	0.564484
B4galt4	-0.510128	4.2852	3.38802	0.0760401	0.564484
Tmem229a	0.653554	3.49952	3.38517	0.076157	0.565006
Tmco1	0.472016	4.4532	3.37181	0.0767073	0.56851
Gm48693	-0.974214	2.96859	3.36933	0.0768103	0.56851
Mbp	0.283032	6.77025	3.36889	0.0768282	0.56851
Csrnp3	-0.198283	8.00202	3.36879	0.0768325	0.56851
Tmf1	-0.380646	5.49318	3.36804	0.0768636	0.56851
Fnbp1l	-0.226853	8.3745	3.36362	0.0770471	0.569519
Meis1	0.401945	5.00731	3.3572	0.0773146	0.570891
Ltn1	-0.261717	6.41072	3.3568	0.0773313	0.570891
Ccdc127	0.431648	4.56326	3.35579	0.0773738	0.570891
Zfp40	-0.304017	5.90605	3.3527	0.077503	0.571497
Gm50152	-0.872724	2.90373	3.35133	0.0775603	0.571572
Lmntd1	0.66982	3.24959	3.34704	0.0777401	0.572441
Timm22	0.501325	4.04591	3.34547	0.0778063	0.572441
Eml4	0.211709	7.20342	3.34515	0.0778198	0.572441
Plch2	0.5219	4.20498	3.34248	0.0779322	0.57292
Gnai2	0.412478	4.67725	3.34029	0.0780245	0.573251
Mecr	-0.356398	5.32	3.3365	0.0781844	0.574078
Mef2c	-0.210857	10.2155	3.33144	0.0783988	0.575063
Ppp2r2c	-0.231269	7.34723	3.32976	0.0784699	0.575063
Brinp2	-0.222006	7.96183	3.32887	0.0785081	0.575063
Tubgcp6	-0.432625	4.60559	3.32799	0.0785453	0.575063
Khdrbs2	-0.216789	8.63803	3.32724	0.0785773	0.575063
Jade1	-0.447251	4.85698	3.32538	0.0786562	0.575063
Ap1b1	-0.290841	6.14553	3.32451	0.0786935	0.575063
Net1	0.67308	3.14978	3.32402	0.0787142	0.575063
Hivep2	-0.186891	9.99345	3.32329	0.0787453	0.575063
Fkbp15	-0.284732	6.15644	3.32129	0.0788309	0.575342
Rn7sk	0.379163	5.56137	3.31787	0.0789767	0.575554
Acvr1c	0.672315	3.37234	3.31593	0.07906	0.575554
Pnma2	-0.543125	4.34305	3.31559	0.0790745	0.575554
Ephx1	0.632624	3.31232	3.31552	0.0790777	0.575554
Slc7a8	-0.254738	6.44432	3.31506	0.0790971	0.575554
Slc5a3	-0.552944	4.01142	3.31341	0.0791678	0.575722
Plekho2	0.794752	3.64655	3.31061	0.0792881	0.576252
Skint5	0.736117	3.10832	3.30855	0.0793765	0.576281
Sptbn1	-0.20691	9.61353	3.30755	0.0794196	0.576281
Fam110b	0.230177	7.08603	3.30604	0.0794848	0.576281
Fgfr1op	0.322239	5.39278	3.30469	0.0795431	0.576281
Chst1	0.297765	5.79957	3.30463	0.0795456	0.576281
Osbpl11	0.348001	5.75765	3.30204	0.0796573	0.576281
Atp13a2	-0.400544	5.14354	3.30147	0.079682	0.576281
BC055324	0.677293	3.18868	3.29974	0.0797567	0.576281
Ap1s3	-0.783259	3.36335	3.29969	0.0797587	0.576281
Tpst1	-0.308247	5.60989	3.29874	0.0797998	0.576281
Ryr3	-0.221523	8.7715	3.29766	0.0798469	0.576281
Srgap1	0.292637	6.31588	3.29654	0.0798952	0.576281
Gm37899	-0.251618	6.46333	3.29512	0.0799568	0.576281
Dnm3os	0.676755	3.3263	3.29419	0.079997	0.576281
Gm47024	0.719848	3.20837	3.29402	0.0800047	0.576281
Gm12963	0.691418	3.29298	3.28978	0.080189	0.577266
Serinc5	-0.257831	6.38507	3.28828	0.080254	0.5773
Slc39a3	0.676041	3.53058	3.28748	0.080289	0.5773
5031415H12Rik	0.632553	3.66099	3.28628	0.0803411	0.577333
Ctdnep1	-0.703283	3.46829	3.28049	0.0805943	0.578411
Dlgap2	-0.181181	10.3369	3.28008	0.0806123	0.578411
Errfi1	0.51468	4.07128	3.27958	0.0806343	0.578411
Pag1	0.287153	6.52189	3.2777	0.0807166	0.578417
Ganc	0.453346	4.19444	3.27738	0.0807305	0.578417
Agtpbp1	-0.19609	8.02721	3.27404	0.0808772	0.57865
AC119183.1	-0.743345	3.49459	3.27353	0.0808995	0.57865
Mir100hg	0.209411	7.63734	3.27338	0.0809061	0.57865
Prkce	-0.183824	9.45044	3.27016	0.081048	0.579163
Eln	0.659829	3.25022	3.26821	0.0811336	0.579163
Grin2a	-0.196271	10.2381	3.26806	0.0811406	0.579163
Sh3bgrl	0.392332	5.29835	3.26742	0.0811688	0.579163
Ankrd13c	0.248167	6.32445	3.26451	0.0812969	0.579472
Zfp451	0.231443	6.8715	3.26427	0.0813076	0.579472
Hes1	0.747849	2.95669	3.26239	0.0813909	0.579725
Nol10	-0.282021	5.98455	3.25964	0.0815127	0.58019
Nhej1	0.645437	3.2716	3.2576	0.0816031	0.58019
Map3k20	0.528275	4.04297	3.25556	0.081694	0.58019
Abtb2	0.36051	5.99664	3.25469	0.0817327	0.58019
Rnf141	-0.423253	4.73579	3.2546	0.0817366	0.58019
Ppid	0.35523	5.26908	3.25218	0.0818444	0.58019
6330411D24Rik	0.364841	5.47187	3.2515	0.0818746	0.58019
Zfp597	-0.555247	4.1161	3.251	0.0818968	0.58019
Gm43486	-0.477582	4.26478	3.24994	0.0819441	0.58019
Ano5	0.653969	3.11365	3.24928	0.0819737	0.58019
Tlk1	-0.206663	7.45334	3.24849	0.082009	0.58019
Gm25008	-0.636538	3.75094	3.24801	0.0820301	0.58019
Nt5dc3	0.743929	3.10532	3.24226	0.0822874	0.581475
D630003M21Rik	0.543474	4.32843	3.24087	0.0823499	0.581475
Fam114a1	0.628289	3.68952	3.24044	0.0823691	0.581475
Cachd1	0.276221	6.44912	3.23967	0.0824035	0.581475
Dnttip2	0.51391	3.86574	3.23573	0.0825808	0.582117
Zfyve21	0.633344	3.39406	3.23387	0.0826645	0.582117
Son	0.18412	8.57783	3.23276	0.0827144	0.582117
Myl12b	-1.00605	2.55587	3.23266	0.0827189	0.582117
Stard9	-0.357564	5.28226	3.23232	0.0827345	0.582117
Rasa3	0.227536	6.91476	3.23124	0.0827829	0.58212
Gm15991	-0.901452	3.05524	3.23015	0.0828321	0.582128
Chst10	0.340115	5.38632	3.2277	0.0829428	0.582569
Adsl	0.506456	4.08753	3.22405	0.0831082	0.583393
Sparc	0.514267	4.82875	3.22231	0.0831873	0.58361
Gm43361	-0.573015	3.99323	3.22024	0.0832809	0.583929
Gm50268	-0.994137	2.87057	3.21822	0.083373	0.584237
Gm26871	-0.205223	9.58167	3.21684	0.0834355	0.584338
Snn	-0.571384	4.07736	3.21175	0.0836678	0.585626
Adamts16	0.317591	5.75231	3.20812	0.0838339	0.586197
Tpd52l2	0.331768	5.12847	3.20785	0.083846	0.586197
Gnl2	0.27201	6.14065	3.2054	0.0839582	0.586644
Gbf1	-0.219461	7.33646	3.20216	0.0841071	0.58717
Tmem67	-0.308976	5.69527	3.20165	0.0841304	0.58717
Gm29488	-0.868007	2.77548	3.20021	0.0841969	0.587296
Cdip1	0.243015	6.33215	3.19855	0.0842731	0.58749
Nav1	-0.195626	8.37034	3.1915	0.0845986	0.588782
Pus10	-0.267641	6.11583	3.19122	0.0846114	0.588782
Rnf41	0.316581	5.39264	3.18949	0.0846915	0.588782
Syt4	-0.330409	5.68473	3.1893	0.0847001	0.588782
Pced1b	0.296534	5.76435	3.18928	0.0847011	0.588782
Ahsa1	0.45724	4.44186	3.18746	0.0847856	0.588859
Ccnd1	0.611501	3.41763	3.18695	0.0848093	0.588859
Cobl	-0.224297	7.30084	3.18531	0.0848852	0.589049
Elfn1	0.476183	4.56483	3.18387	0.0849521	0.589176
Bet1	0.751875	2.94959	3.18126	0.0850738	0.589191
Pfdn4	0.749204	3.11523	3.18042	0.0851125	0.589191
Gm9866	-0.366242	5.65761	3.17988	0.0851378	0.589191
Kremen1	0.416907	4.74152	3.17965	0.0851486	0.589191
Fkrp	-0.799394	2.97719	3.17654	0.0852936	0.589858
B230206I08Rik	-0.499726	4.47986	3.17518	0.0853573	0.589893
Rpl39	-1.14739	2.466	3.17435	0.0853958	0.589893
Ctso	0.578399	3.84018	3.17273	0.0854717	0.59008
Rnf130	-0.201397	7.55684	3.17006	0.0855967	0.590607
Ephb1	0.207077	8.63581	3.16796	0.0856951	0.59095
Aar2	0.504322	3.9573	3.16576	0.0857984	0.591208
Atg16l1	0.254842	6.15298	3.16509	0.0858299	0.591208
Trabd2b	-0.430781	4.98778	3.16109	0.0860182	0.592169
Vmn2r85	-0.525842	4.25881	3.15732	0.0861964	0.593059
Fam129b	0.464232	4.17913	3.15564	0.0862758	0.593269
Tmtc2	0.208545	7.36279	3.15264	0.0864175	0.59377
Fhod3	-0.189945	8.26266	3.15203	0.0864466	0.59377
Tle2	-0.610569	3.60893	3.15055	0.0865166	0.59381
Ankrd42	-0.374601	5.24988	3.14984	0.0865503	0.59381
Tead3	0.674051	3.2023	3.14411	0.086823	0.59508
A830073O21Rik	-0.977234	2.85168	3.14389	0.0868336	0.59508
Telo2	-0.676622	3.60122	3.14166	0.0869398	0.595418
Axin2	0.348542	5.30291	3.14075	0.086983	0.595418
Rcor1	0.262347	6.15373	3.13977	0.0870302	0.595418
Gm43080	-1.00687	2.55734	3.13577	0.0872215	0.596108
Frrs1	0.838539	3.31355	3.13419	0.0872969	0.596108
Stk17b	0.394161	4.87697	3.13383	0.0873141	0.596108
Gm30003	-0.703574	3.68862	3.13355	0.0873275	0.596108
5730455P16Rik	-0.432481	4.75509	3.13228	0.0873885	0.596188
Creg2	-0.28276	5.76817	3.12955	0.0875199	0.596749
Igsf8	0.315788	5.93759	3.12825	0.0875822	0.596838
Atg5	-0.296844	5.67739	3.12598	0.0876913	0.597247
Mphosph9	-0.216665	6.86305	3.12025	0.0879682	0.598796
Cdh22	0.46571	4.57474	3.11591	0.0881783	0.599476
Gm44830	-0.534927	4.1325	3.11566	0.0881903	0.599476
Pla2g4e	-0.308731	5.92266	3.11402	0.0882698	0.599476
Pcnx	-0.195842	7.69397	3.11294	0.0883225	0.599476
Srrm2	-0.172595	9.26173	3.11279	0.0883298	0.599476
Snx24	-0.265525	6.12043	3.11207	0.0883646	0.599476
Fmo1	0.33995	5.80593	3.11056	0.088438	0.599639
BC024063	-0.802197	2.97895	3.1095	0.0884898	0.599655
Cd164	0.504952	4.20088	3.10671	0.0886254	0.600137
Kif5c	-0.223512	8.328	3.10601	0.08866	0.600137
Krt222	-0.519652	4.24082	3.1045	0.0887335	0.6003
Hdac2	0.270887	5.79938	3.10193	0.088859	0.60052
Prmt9	-0.325802	5.40597	3.10181	0.0888651	0.60052
Lsg1	0.389965	4.70788	3.10036	0.0889358	0.600663
Cic	-0.390744	5.09674	3.0947	0.0892135	0.602203
Med8	-0.47946	4.29782	3.08988	0.0894507	0.602264
Agpat1	-0.526692	4.08729	3.08955	0.089467	0.602264
Ube2e2	-0.172277	9.25533	3.08933	0.0894779	0.602264
Zmynd8	-0.19278	8.24135	3.08924	0.0894821	0.602264
Wdr45	-0.970039	2.83749	3.08889	0.0894995	0.602264
Sulf1	-0.469624	4.4792	3.08847	0.0895204	0.602264
Erlin2	0.466809	4.09106	3.08652	0.0896164	0.602418
Osbpl1a	-0.193279	8.23887	3.08549	0.0896675	0.602418
Rbfa	-1.01483	2.71863	3.08432	0.0897252	0.602418
Gm44168	-0.992126	2.70442	3.08318	0.0897818	0.602418
Trank1	-0.200042	8.33166	3.08214	0.0898329	0.602418
Jmjd4	-0.736346	3.23503	3.08188	0.089846	0.602418
Agap2	-0.258858	6.62262	3.08097	0.0898909	0.602418
Sulf2	0.290681	6.30671	3.07851	0.090013	0.602903
Nox1	-0.703676	3.38204	3.07633	0.0901214	0.603296
Ly6h	-0.45183	4.72428	3.07059	0.0904071	0.604704
Chsy3	-0.184765	9.30669	3.06968	0.0904526	0.604704
Eri1	0.642619	3.46992	3.06695	0.0905892	0.604704
Cox15	0.466233	4.12864	3.06685	0.0905941	0.604704
Abhd3	0.367431	5.22548	3.06649	0.090612	0.604704
Sec62	0.262832	6.5636	3.06587	0.0906432	0.604704
Cerkl	-0.571601	3.88038	3.06446	0.0907138	0.604704
Tubb3	0.446017	4.66004	3.06412	0.0907305	0.604704
Unc119b	0.57716	3.51202	3.06214	0.0908301	0.604822
Spry2	0.381071	4.74359	3.06094	0.0908902	0.604822
Gm37995	0.550254	4.09672	3.06079	0.0908978	0.604822
Atat1	-0.620233	3.61999	3.05751	0.0910623	0.605033
Helb	0.695518	3.24219	3.05711	0.0910825	0.605033
Nudt10	-0.87423	3.13649	3.05555	0.0911609	0.605033
Agpat4	-0.270846	6.28381	3.05399	0.0912397	0.605033
Itga8	-0.292023	5.8212	3.05109	0.0913858	0.605033
Psd	-0.389163	4.90459	3.05053	0.0914143	0.605033
Itgb1	0.245196	6.46288	3.04969	0.0914569	0.605033
Timm44	-0.335235	5.46008	3.04888	0.0914977	0.605033
Ccdc190	0.563474	3.7688	3.04801	0.0915418	0.605033
Idnk	0.664075	3.06239	3.04604	0.0916416	0.605033
Mfn1	0.215362	7.33797	3.04599	0.0916438	0.605033
Slco4c1	-0.501105	4.39064	3.04588	0.0916497	0.605033
2410131K14Rik	0.684119	3.30397	3.04294	0.0917989	0.605033
Map4k4	0.198316	7.93135	3.04271	0.0918103	0.605033
Ilf2	0.330226	5.28862	3.04182	0.0918558	0.605033
Steap3	0.655551	3.77395	3.04171	0.0918611	0.605033
Gm44895	0.695664	3.32457	3.04119	0.0918873	0.605033
Zfp521	0.342736	6.38617	3.04055	0.0919201	0.605033
Large1	-0.199395	9.50698	3.04044	0.0919257	0.605033
A230103L15Rik	-0.268509	6.5019	3.03982	0.0919574	0.605033
Prkd3	0.524453	4.43426	3.0374	0.0920804	0.605033
Riok2	0.401306	4.69813	3.03738	0.0920816	0.605033
Pcdhga12	0.578677	3.66804	3.03718	0.0920915	0.605033
Ppp1r16b	-0.309768	5.78811	3.03649	0.0921266	0.605033
Gpd2	0.239331	6.3978	3.0351	0.0921979	0.605077
Zfp958	-0.531285	4.21243	3.03441	0.0922331	0.605077
Zfand6	0.279664	5.94272	3.03296	0.0923071	0.605235
Klhl3	-0.20891	7.08971	3.02906	0.0925064	0.606215
Nap1l4	0.274934	5.98945	3.02481	0.0927244	0.607315
Gm45809	-0.950194	2.83246	3.0226	0.092838	0.607731
Suds3	-0.361668	5.08216	3.02013	0.0929653	0.608236
Prdm8	-0.69855	3.60433	3.01548	0.0932052	0.609185
Maco1	-0.220614	6.94835	3.01536	0.0932109	0.609185
Ccdc92	-0.393624	4.87714	3.01254	0.0933567	0.60981
Mobp	0.424294	4.39686	3.01076	0.0934492	0.610085
Tbr1	-0.367588	4.99969	3.0094	0.0935198	0.610218
Celf2	-0.172059	12.5173	3.00807	0.0935883	0.610337
Ankrd44	0.34423	5.47723	3.00503	0.0937465	0.610928
Mtr	-0.282088	5.9549	3.00377	0.0938121	0.610928
1700017B05Rik	0.880308	2.66761	3.00342	0.09383	0.610928
Pcdhga6	0.704226	3.0797	2.99948	0.0940354	0.611936
Zhx2	0.323778	6.74878	2.9969	0.0941702	0.612311
Zfp811	-0.447802	4.55469	2.99645	0.0941939	0.612311
Wrap53	-0.687942	3.38765	2.99442	0.0943	0.612672
Abcc4	0.414591	4.86317	2.99037	0.0945124	0.61341
Fam234a	-0.488141	4.19617	2.98947	0.0945594	0.61341
Hmgn3	0.286764	5.65263	2.98748	0.0946644	0.61341
Gm16523	-0.6452	3.75757	2.9874	0.0946685	0.61341
Lsm8	0.706098	3.14769	2.9855	0.0947682	0.61341
Supt20	-0.250413	6.27143	2.98479	0.0948056	0.61341
Gm47493	-0.454656	4.55729	2.98473	0.0948088	0.61341
1300017J02Rik	-0.897898	2.7908	2.98456	0.094818	0.61341
Zfp740	-0.404126	4.88429	2.98112	0.0949992	0.614254
S100b	0.718793	3.08596	2.97833	0.0951466	0.614879
Zswim3	0.497825	3.8724	2.97648	0.0952449	0.615186
Rp1	0.692177	3.24315	2.97502	0.0953218	0.615341
Dcun1d3	0.349451	5.21231	2.97291	0.095434	0.615341
Pkp4	-0.19735	7.70052	2.97224	0.0954697	0.615341
Usp33	-0.242497	6.81008	2.97106	0.0955322	0.615341
Spg21	-0.627887	3.74473	2.97093	0.095539	0.615341
A230004M16Rik	0.486415	4.12006	2.97029	0.0955731	0.615341
Wscd1	0.344295	5.24883	2.96903	0.0956399	0.615444
Enpp5	-0.353857	5.25904	2.96734	0.0957299	0.615697
Ptp4a2	-0.288679	5.70286	2.96516	0.0958465	0.615796
Ccdc126	-0.746828	3.24714	2.96515	0.0958469	0.615796
Rgs2	-0.642329	4.07269	2.96407	0.0959046	0.615807
Sc5d	0.368222	5.22895	2.96273	0.0959758	0.615807
Chchd10	-0.732726	3.33553	2.96226	0.096001	0.615807
Sst	0.536181	4.02263	2.9602	0.0961109	0.616102
Dnajc19	0.531694	3.9005	2.95929	0.0961597	0.616102
Ttc21b	0.275748	6.0022	2.95734	0.0962645	0.616102
Hs3st2	-0.265071	6.29348	2.95667	0.0963	0.616102
Rnf32	-0.325068	5.33752	2.95533	0.0963722	0.616102
Dgki	-0.173018	9.38334	2.95472	0.0964048	0.616102
Stx2	-0.361143	4.99872	2.9547	0.0964059	0.616102
Gpd1l	-0.386821	4.84514	2.95382	0.0964533	0.616102
Pex5l	-0.271	8.70448	2.95264	0.0965166	0.616182
Adamts20	-0.288654	6.59923	2.95042	0.0966362	0.616621
Hipk2	0.221702	7.30056	2.94835	0.0967474	0.617006
Map3k2	-0.210379	6.83219	2.94502	0.0969273	0.617296
Zfp652	-0.268004	6.3716	2.94429	0.0969669	0.617296
Firre	0.280482	6.33982	2.93826	0.0972932	0.617296
Fam241a	-0.637832	3.50073	2.93774	0.0973216	0.617296
Mier3	0.330727	5.15446	2.93691	0.0973665	0.617296
Gnai1	-0.229945	6.59688	2.93649	0.0973894	0.617296
Gm49502	0.719106	3.07338	2.93647	0.0973905	0.617296
Slc6a15	-0.313026	5.67577	2.93632	0.0973989	0.617296
Zfp266	0.295425	6.16404	2.93369	0.0975418	0.617296
Prkcz	-0.228301	6.78284	2.93179	0.0976453	0.617296
Far2	-0.262727	6.26156	2.93169	0.0976506	0.617296
Tspan15	0.771574	3.21499	2.93109	0.0976835	0.617296
Lrrn3	0.374334	4.93082	2.92898	0.0977986	0.617296
Cep128	0.313132	5.93636	2.92878	0.0978094	0.617296
Rad54l	0.732809	2.79755	2.92641	0.0979389	0.617296
A330076H08Rik	-0.204819	7.91739	2.92637	0.0979409	0.617296
Zadh2	-0.503919	4.16279	2.92619	0.0979507	0.617296
Kptn	-0.646283	3.7599	2.9258	0.0979721	0.617296
Tenm2	-0.168403	12.0214	2.92519	0.0980057	0.617296
Taf15	0.193243	7.24866	2.92452	0.0980422	0.617296
1600012H06Rik	0.630774	3.12481	2.92301	0.0981246	0.617296
Tbcb	0.506399	3.94763	2.92271	0.0981413	0.617296
Map4k5	-0.21764	6.62816	2.92231	0.0981634	0.617296
Wdfy1	-0.33229	5.24211	2.92183	0.0981897	0.617296
Slc4a1ap	-0.346874	5.25471	2.92162	0.0982011	0.617296
Zbtb1	0.464105	4.34653	2.92109	0.0982298	0.617296
Gm49164	0.383024	5.05435	2.91951	0.0983168	0.617296
Gm42640	-0.772696	2.96226	2.91803	0.0983981	0.617296
Rpgrip1l	-0.282235	6.07686	2.91749	0.098428	0.617296
Kbtbd11	0.498659	4.31884	2.91726	0.0984403	0.617296
Adgra1	-0.279586	6.07077	2.96437	0.0984511	0.617296
Chd5	-0.242777	6.7282	2.91679	0.0984662	0.617296
Mlip	-0.204644	7.97404	2.91612	0.0985034	0.617296
Man2a1	-0.198849	7.2769	2.91576	0.0985231	0.617296
Nhs	0.322014	5.47144	2.91424	0.0986064	0.617499
Ubr3	-0.192664	8.55974	2.91181	0.0987405	0.617936
Tet3	0.216162	7.14147	2.91113	0.098778	0.617936
Plekhh2	0.479159	4.12353	2.90671	0.0990228	0.618658
Cdkal1	0.201602	7.42532	2.9055	0.0990894	0.618658
Secisbp2	0.338953	5.40198	2.90363	0.0991934	0.618658
Galnt1	0.221294	6.80339	2.90177	0.0992967	0.618658
AL831766.1	-0.77194	3.06587	2.90117	0.09933	0.618658
Rnf103	-0.364006	5.29504	2.8996	0.0994169	0.618658
Otulin	-0.402626	4.63492	2.89957	0.0994187	0.618658
Ppm1m	-0.733188	3.14589	2.8994	0.0994284	0.618658
Mmab	0.579828	3.42462	2.89838	0.0994851	0.618658
Dstn	0.309304	5.27001	2.89798	0.0995076	0.618658
1700023F02Rik	-0.707503	3.74381	2.8965	0.0995899	0.618658
Abhd8	0.51525	4.10494	2.89581	0.0996282	0.618658
Ric1	0.214897	6.73135	2.8958	0.0996286	0.618658
Tnks2	-0.232352	7.31181	2.89544	0.0996487	0.618658
Sarm1	0.441982	4.22286	2.89527	0.0996584	0.618658
Ube2d1	0.286165	5.74348	2.89343	0.0997613	0.618658
Smarca5	0.270955	5.8944	2.89272	0.0998007	0.618658
Bhlhe22	-0.754871	3.41435	2.89253	0.0998116	0.618658
Zfp317	-0.332916	5.07191	2.88468	0.100251	0.620325
H3f3b	-0.491208	4.10207	2.88452	0.10026	0.620325
Cdk17	-0.194931	7.98658	2.8845	0.100261	0.620325
Gm26814	0.654288	3.369	2.88373	0.100305	0.620325
Csnk1d	0.292503	5.75682	2.88316	0.100336	0.620325
Ufl1	0.319526	5.26291	2.88147	0.100431	0.620597
A830019P07Rik	0.611163	3.18709	2.87825	0.100613	0.621401
Nr1d1	0.392355	4.66224	2.87622	0.100727	0.621794
Bmpr1a	0.2414	6.66887	2.873	0.100909	0.622599
Ess2	0.72276	3.21646	2.87107	0.101019	0.622958
Tenm3	-0.176784	9.96232	2.86496	0.101365	0.623734
Plcb1	-0.168917	10.1374	2.86462	0.101385	0.623734
Pmpcb	0.407935	4.73048	2.8646	0.101386	0.623734
Gtf2ird2	-0.369868	4.89277	2.86286	0.101485	0.623734
Zfp532	0.197955	7.424	2.86059	0.101615	0.623734
Npsr1	0.739973	3.59698	2.85983	0.101658	0.623734
Mcoln1	-0.398214	4.60402	2.85932	0.101687	0.623734
Kcns1	-1.06623	2.40721	2.85918	0.101695	0.623734
Ush2a	-0.535699	4.19352	2.85781	0.101773	0.623734
Capza1	0.286884	5.73669	2.85752	0.10179	0.623734
Arntl2	-0.320306	5.59059	2.85527	0.101919	0.623734
Col4a4	0.719294	2.91631	2.85523	0.101921	0.623734
Gjc3	0.692989	3.1882	2.85499	0.101934	0.623734
Ptprb	-0.505074	4.11461	2.85498	0.101935	0.623734
Rft1	0.419993	4.53163	2.85417	0.101981	0.623734
Tmem230	-0.571599	3.65254	2.85333	0.102029	0.623734
Gm47477	-0.5633	3.8127	2.85209	0.1021	0.623734
Cntln	-0.23789	6.41928	2.85136	0.102142	0.623734
Ksr2	-0.189641	8.20204	2.85066	0.102182	0.623734
Ubtd2	-0.333954	5.4999	2.84853	0.102305	0.623734
Trf	0.514026	3.85588	2.84779	0.102348	0.623734
Gm38393	-0.241474	6.55044	2.84634	0.102431	0.623734
6530402F18Rik	0.558851	3.44036	2.8453	0.102491	0.623734
Nxf1	-0.317496	5.53324	2.84512	0.102501	0.623734
Rap1gds1	-0.189088	7.9572	2.84496	0.10251	0.623734
St3gal5	-0.222497	6.57783	2.84477	0.102521	0.623734
Rfxap	-0.811972	3.19414	2.84457	0.102533	0.623734
Tspan14	0.285755	5.86006	2.84011	0.10279	0.624984
Ehd3	-0.444237	4.54158	2.83922	0.102842	0.624984
Hs6st3	-0.170261	10.8379	2.83705	0.102967	0.625298
Atp2b4	-0.21175	7.63582	2.83655	0.102996	0.625298
9430091E24Rik	-0.585071	3.82727	2.83563	0.103049	0.625307
[truncated: 10,131 more rows]

## Sheet: Astro_P21
gene	logFC	logCPM	F	PValue	FDR
Homer1	1.07938	8.66001	74.1944	8.12531e-09	9.03778e-05
Etv5	0.859344	7.20079	62.0823	4.0417e-08	0.000218772
Pcsk1	1.22557	6.06665	58.4132	6.87772e-08	0.000218772
Hmgcs1	1.13903	5.9381	57.5109	7.86737e-08	0.000218772
Frmd6	0.782528	7.1312	48.5111	3.28986e-07	0.000731863
1700016P03Rik	1.79159	4.09934	44.6153	6.4726e-07	0.00119991
Ccn3	-1.36028	5.03793	38.578	2.0058e-06	0.00253382
Per1	0.922901	5.9221	38.3477	2.09887e-06	0.00253382
Matn2	-1.00866	5.09829	37.1311	2.67476e-06	0.00253382
Phf21b	0.876051	6.03861	37.0074	2.74228e-06	0.00253382
Nr4a1	1.14806	5.50628	36.8417	2.83567e-06	0.00253382
Slc24a4	-0.739669	7.06529	36.6326	2.95842e-06	0.00253382
Arid3b	1.88123	3.82767	36.6277	2.9614e-06	0.00253382
Synj2	0.787225	6.41676	35.2808	3.90548e-06	0.0031029
Atp2b4	-0.596984	7.41107	34.7513	4.36213e-06	0.00323466
Map3k19	1.13687	4.92202	34.4218	4.67526e-06	0.00323748
Spred2	0.629359	7.87714	34.1538	4.94804e-06	0.00323748
Gm29521	2.11748	3.8579	33.4045	5.8064e-06	0.00355677
Hmgcr	0.736733	6.73352	33.0179	6.31126e-06	0.00355677
Stk40	1.00133	5.47337	32.9568	6.39535e-06	0.00355677
Hsd17b7	1.15264	4.6036	32.3486	7.30169e-06	0.00386746
Tiparp	1.09196	5.35316	31.7822	8.27203e-06	0.00418226
Slco1c1	0.974407	8.4459	31.5203	8.76711e-06	0.00423985
Fam107a	0.862121	6.91515	31.013	9.82044e-06	0.00429162
Msmo1	0.90811	6.58403	30.7702	1.03722e-05	0.00429162
Mat2b	-0.842042	5.35267	30.7604	1.03952e-05	0.00429162
Grm1	-0.559061	7.62818	30.5906	1.08021e-05	0.00429162
Lmo4	-0.656223	6.27965	30.5901	1.08033e-05	0.00429162
Parm1	-0.813001	5.8108	30.2075	1.17853e-05	0.00451888
Kcnj2	-1.62121	3.40427	29.9057	1.26278e-05	0.00451888
Zswim6	0.629793	8.19043	29.6216	1.34813e-05	0.00451888
Itga8	-0.764104	6.02757	29.5073	1.38421e-05	0.00451888
Gda	-0.619908	7.31694	29.4135	1.41461e-05	0.00451888
Itm2c	-0.686923	6.1866	29.3982	1.41961e-05	0.00451888
Vegfa	0.994041	6.51101	29.3912	1.42192e-05	0.00451888
Ldlr	1.11099	5.38378	29.2081	1.48369e-05	0.00458418
Gm30382	-0.907262	5.04047	28.8651	1.60739e-05	0.00477494
Sik2	0.560133	7.42882	28.8022	1.63128e-05	0.00477494
Syt17	-0.870667	5.813	28.5544	1.72914e-05	0.00493161
Spred1	0.506533	7.79256	28.2308	1.86668e-05	0.00519078
Cpne9	0.941623	5.12084	28.0692	1.93977e-05	0.00526246
Mxi1	0.673473	6.76008	27.7213	2.10782e-05	0.00558221
Dscaml1	-0.568948	8.65321	27.4432	2.25358e-05	0.00567484
Slc38a3	0.901438	5.48989	27.411	2.27112e-05	0.00567484
Dnajb5	0.874895	5.51503	27.3662	2.29585e-05	0.00567484
Sphkap	-0.568724	7.79259	26.6155	2.75595e-05	0.00666402
Ifrd1	0.762345	5.93567	26.1415	3.09747e-05	0.00733045
Nsg2	-0.579651	6.96211	25.7179	3.44178e-05	0.00797562
Ldb2	-0.511508	8.15563	25.5366	3.60161e-05	0.00814341
Luzp2	0.667992	9.71005	25.4719	3.66062e-05	0.00814341
Mast3	0.635501	6.06651	25.263	3.85826e-05	0.0084148
Ttc39b	0.601414	6.29779	25.0898	4.03106e-05	0.00859246
Sat1	0.761437	5.98242	24.9859	4.13867e-05	0.00859246
Idi1	1.62178	3.49454	24.9511	4.1754e-05	0.00859246
Insig1	0.992828	4.75736	24.8826	4.24872e-05	0.00859246
Ccbe1	-0.775538	5.77492	24.6482	4.51053e-05	0.00873042
Dgkg	-0.530009	7.41791	24.621	4.54211e-05	0.00873042
Gucy1a1	-0.700454	5.76059	24.5385	4.63908e-05	0.00873042
Prmt8	0.610499	6.7845	24.5056	4.67835e-05	0.00873042
Dipk2a	-0.954728	4.61134	24.4798	4.70939e-05	0.00873042
Acsbg1	0.705214	6.89075	24.1803	5.08704e-05	0.00922345
Mfsd2a	1.08336	4.72416	24.0839	5.21555e-05	0.00922345
Nptx1	-0.80385	5.6414	24.0776	5.22411e-05	0.00922345
Ece1	0.564715	6.84984	23.6654	5.81547e-05	0.0100775
Dio2	0.843033	6.68318	23.6173	5.88904e-05	0.0100775
Lef1	0.923031	5.39747	23.415	6.20983e-05	0.0104654
Fdft1	0.752263	6.23842	23.0558	6.82732e-05	0.0113344
Prnp	-0.575984	6.44025	22.662	7.58184e-05	0.0124019
Paqr8	0.672974	7.8762	22.3437	8.25799e-05	0.0132753
Cyp51	0.750933	6.07898	22.3006	8.35448e-05	0.0132753
Cd34	-0.911775	4.8086	22.1703	8.65371e-05	0.0135571
Daam2	0.609893	8.19649	21.8154	9.529e-05	0.014721
Tet3	0.477238	7.28299	21.3521	0.000108197	0.0164859
Slc17a7	-0.629172	6.89923	21.1227	0.000115279	0.0173277
Egfem1	-0.406291	9.72425	20.9884	0.000119661	0.0177465
Skil	0.773691	5.41156	20.5091	0.000136822	0.0200247
Col5a1	-0.763141	5.52022	20.3876	0.00014159	0.0202134
Dclk1	0.397886	10.5152	20.3415	0.000143445	0.0202134
Glul	0.613789	7.78358	20.3385	0.000143563	0.0202134
Cfap69	-0.564887	5.85711	20.0675	0.000155026	0.0215544
Bcar3	0.676527	6.13189	19.9573	0.000159969	0.0215816
Cdkl1	-0.706244	5.11263	19.9521	0.000160203	0.0215816
Calb1	-0.740219	5.50465	19.9184	0.000161753	0.0215816
Dnm1	-0.428685	8.14554	19.8919	0.000162983	0.0215816
Cntn3	-0.43991	8.77423	19.7431	0.000170067	0.021937
Bdnf	1.10742	4.48298	19.7245	0.000170977	0.021937
Sik1	2.28934	3.0058	19.6787	0.000173238	0.021937
Mapk4	0.460182	8.33478	19.6724	0.000173555	0.021937
Col8a1	-1.02187	4.16734	19.5895	0.000177739	0.0221428
Calm3	-0.616855	6.25689	19.5617	0.000179165	0.0221428
Tmem117	-0.566186	6.33086	19.4984	0.000182465	0.0223028
Rims4	0.628041	5.93498	19.3081	0.000192782	0.0233078
Scn2a	-0.454214	8.70368	19.1738	0.000200449	0.0239742
Mef2d	0.488152	6.57737	19.1119	0.000204092	0.0241501
Syt5	-0.742044	5.04354	19.0098	0.000210257	0.0245152
Lrfn2	-0.518269	7.68859	18.9882	0.000211585	0.0245152
Gucy1b1	-0.501813	6.62759	18.8667	0.000219241	0.0251404
Abi3bp	0.789279	5.01242	18.6458	0.000233943	0.0264556
Bhlhe40	0.897197	4.81508	18.6238	0.000235467	0.0264556
Gm19410	-0.715842	5.6305	18.5592	0.000239999	0.0266951
Mir9-3hg	0.461813	7.41451	18.4856	0.000245278	0.0270122
Gm47283	0.730192	7.09309	18.412	0.000250682	0.0273039
Bsg	-0.683504	5.47141	18.3832	0.000252837	0.0273039
Fgfr2	0.586978	7.90521	18.1565	0.000270476	0.0289279
Ncdn	-0.685316	5.4914	18.081	0.000276646	0.0293061
Fam20a	0.646008	7.45752	17.9684	0.000286129	0.0300246
Med14	0.456503	6.94091	17.9056	0.000291581	0.0303108
Nr4a3	1.01328	5.3767	17.8355	0.000297786	0.0306692
Kcnn2	0.413612	8.76951	17.6799	0.000312094	0.0317953
Pdzrn4	-0.415215	7.54751	17.6551	0.000314437	0.0317953
Csdc2	0.729322	5.11353	17.596	0.000320112	0.0320775
Gm42456	0.856849	4.62173	17.4839	0.000331186	0.0326145
Tulp4	0.410545	7.3767	17.4824	0.000331335	0.0326145
Usp53	0.6602	6.51905	17.4379	0.000335847	0.0327686
Serinc1	-0.45939	7.08139	17.3944	0.000340322	0.032771
Gria1	-0.377181	9.65473	17.3805	0.000341764	0.032771
Trak1	0.428512	7.70819	17.2691	0.000353578	0.0335206
Vstm2a	-0.579458	6.00546	17.2447	0.000356224	0.0335206
Gm20752	0.673474	6.0417	17.2228	0.000358622	0.0335206
Gm28905	-0.584451	6.68604	17.0551	0.000377536	0.0347133
Dock1	0.595556	7.87049	17.0367	0.000379677	0.0347133
Neat1	0.645801	5.29896	17.0276	0.000380744	0.0347133
Psap	-0.494975	7.31593	16.7703	0.0004122	0.0371752
Fhl1	-0.676299	5.17821	16.7528	0.000414431	0.0371752
Gm42608	0.942684	4.56484	16.6936	0.000422113	0.0375613
Elovl6	0.512355	6.82987	16.5909	0.000435799	0.0384714
Cacnb2	-0.384658	7.72833	16.4206	0.000459567	0.0401278
4932438H23Rik	1.50657	3.47612	16.4052	0.000461778	0.0401278
Clstn2	-0.35407	9.81456	16.3428	0.000470889	0.0406023
Creg2	-0.602189	5.57253	16.1335	0.00050289	0.0427382
Gm47088	1.93383	3.02079	16.1307	0.000503345	0.0427382
Fam219a	0.414531	7.08971	16.0965	0.000508794	0.0428736
Slc25a25	0.694926	5.32192	16.0717	0.00051279	0.0428855
Hsp90ab1	-0.595798	7.12787	16.0177	0.000521614	0.0432979
Gpm6a	-0.379145	9.52297	15.9935	0.000525621	0.0433072
Ccn1	1.425	3.44589	15.916	0.000538671	0.0439261
Midn	0.955853	4.39562	15.9022	0.00054103	0.0439261
Sv2b	-0.397831	8.68361	15.875	0.000545722	0.043986
Pfkfb3	0.867245	5.0181	15.8069	0.000557653	0.0446242
Syt4	-0.728641	5.38611	15.7299	0.000571492	0.0454051
Adamts17	-0.528506	6.79285	15.6401	0.000588108	0.0463938
Mid1	0.607254	5.65907	15.6046	0.000594809	0.046592
Eogt	0.593249	6.29144	15.5669	0.000602031	0.0468279
Tesc	1.01941	4.25701	15.477	0.000619637	0.0478627
Klf10	1.34959	3.38326	15.3798	0.000639294	0.0490405
Plpp4	0.859792	4.8581	15.229	0.000671152	0.0510739
Gm12371	-1.09361	3.88758	15.2114	0.000674985	0.0510739
Il15	1.4382	3.53487	15.1896	0.000679744	0.0510864
Slco3a1	-0.421027	6.66334	15.1316	0.00069263	0.0515651
Tshz2	-0.667429	7.74245	15.1194	0.000695385	0.0515651
Psat1	0.826046	4.77825	15.0117	0.000720124	0.0529091
Psd2	0.575333	6.60193	14.9994	0.000723023	0.0529091
Adcy10	-0.921005	4.53552	14.9056	0.000745451	0.0541938
Tmem150c	-0.664486	5.17192	14.86	0.000756643	0.0543175
Dnajc10	-0.548327	6.0243	14.8588	0.000756919	0.0543175
St8sia5	0.456706	7.01155	14.7776	0.000777313	0.0552126
Myo1e	0.549655	5.88258	14.7697	0.000779321	0.0552126
Fgfr1	0.545887	6.47231	14.7007	0.000797134	0.0559597
Mir670hg	0.623522	5.68637	14.6799	0.000802597	0.0559597
Ly6h	-0.881282	4.4628	14.6653	0.000806463	0.0559597
Trps1	0.507809	8.70124	14.652	0.00080999	0.0559597
Vat1l	-0.63958	5.05854	14.614	0.000820171	0.0563133
Rtn1	-0.350713	8.26007	14.4993	0.000851772	0.0576491
Slc30a10	0.780094	5.05899	14.4871	0.000855225	0.0576491
Arl6ip1	-0.600718	5.16537	14.4778	0.000857841	0.0576491
Yap1	0.616927	5.60852	14.4615	0.000862478	0.0576491
Coq10b	0.751022	4.72358	14.4444	0.000867351	0.0576491
Kctd8	-0.602178	6.25723	14.4165	0.000875419	0.0576491
AI593442	-0.605742	5.42768	14.4148	0.000875905	0.0576491
Mthfd1l	0.514385	6.09923	14.176	0.000948175	0.0610488
Sbk1	0.76385	4.67684	14.1227	0.000965182	0.0610488
Itga6	0.489496	6.14349	14.1189	0.000966413	0.0610488
Caly	-0.737856	4.65379	14.1167	0.000967125	0.0610488
Minar2	-0.861035	4.04768	14.111	0.000968981	0.0610488
Gm47423	1.34827	3.44347	14.1042	0.000971177	0.0610488
Mei4	-0.906345	4.62979	14.0924	0.000975001	0.0610488
Dusp1	1.24081	3.88614	14.0786	0.000979532	0.0610488
Klf15	0.727578	4.78891	14.0677	0.000983082	0.0610488
Gm47075	1.60229	3.40632	14.0391	0.000992535	0.0610488
Ezr	0.679086	5.92161	14.0307	0.00099535	0.0610488
Rgs4	-0.629788	5.69943	14.0209	0.000998621	0.0610488
Grb14	-0.56744	5.386	14.02	0.000998911	0.0610488
Epas1	0.688174	6.23868	13.9945	0.00100749	0.0612368
Arhgef26	0.506972	7.0431	13.9638	0.00101789	0.0615022
Tet2	0.408509	7.31179	13.9491	0.00102292	0.0615022
Tmem30a	-0.49684	6.32651	13.8663	0.00105179	0.0628983
Kcnip2	-0.630721	5.07331	13.7836	0.00108151	0.0643295
Arc	1.04886	4.48253	13.7462	0.00109524	0.064562
Tanc1	0.564961	5.82914	13.7413	0.00109703	0.064562
Serinc5	-0.408792	6.54779	13.6492	0.00113175	0.0659464
Zdhhc14	-0.430055	7.86472	13.6475	0.00113241	0.0659464
Skap1	0.773537	4.46743	13.5899	0.00115471	0.0666841
Prpf8	-0.520005	5.89428	13.5839	0.00115706	0.0666841
Gm26843	0.659208	4.95378	13.5394	0.00117467	0.0673498
Rhobtb2	0.47314	6.17113	13.4897	0.00119471	0.0681477
Cpne4	-0.429918	7.44375	13.4252	0.00122124	0.0693055
Igfbp2	0.949739	3.93081	13.3796	0.00124036	0.0695992
Gm3764	0.471064	9.30771	13.3749	0.00124237	0.0695992
Ntrk2	0.35068	10.1038	13.3683	0.00124519	0.0695992
Elmod1	-0.362773	7.45176	13.3286	0.00126219	0.0697616
Nlk	0.373623	8.50057	13.3236	0.00126435	0.0697616
Elmsan1	0.670237	4.96339	13.3177	0.00126691	0.0697616
Prex1	0.444866	7.43111	13.2881	0.00127978	0.0701233
Gsap	0.603585	6.22954	13.212	0.00131361	0.0716242
Vwc2l	-0.621399	6.10601	13.1394	0.00134678	0.0730741
Rph3a	0.462395	6.68359	13.1232	0.00135429	0.0731252
Herc3	-0.323947	7.74861	13.083	0.00137321	0.0737886
Sprn	-0.778991	4.40516	13.0476	0.00139004	0.0743335
Alpk1	0.585744	5.67094	13.0248	0.00140103	0.0743757
Utp14b	0.483394	6.38953	13.0183	0.0014042	0.0743757
Fads1	0.594008	5.65126	12.9649	0.0014303	0.0753992
Emx2os	0.572953	5.90009	12.9258	0.00144981	0.0757855
Vsnl1	-0.396328	7.98435	12.9229	0.00145126	0.0757855
Fxyd6	-0.707698	4.79727	12.9078	0.00145889	0.0758282
App	-0.361593	9.01119	12.8532	0.00148675	0.0766095
Hnmt	-0.809859	4.02756	12.8329	0.00149728	0.0766095
Slc8a2	-0.400254	6.95445	12.8302	0.00149868	0.0766095
Trabd2b	-0.707724	5.00779	12.8198	0.00150408	0.0766095
Numb	0.382786	7.60558	12.8116	0.00150836	0.0766095
Khdrbs2	-0.355992	8.55107	12.7585	0.00153651	0.0772343
P4ha1	0.393639	6.85672	12.7502	0.00154092	0.0772343
Runx1t1	-0.353662	8.01156	12.7492	0.00154149	0.0772343
Slco4c1	-0.851204	3.9459	12.7178	0.00155844	0.0777334
Irf2	0.377043	7.23126	12.6596	0.00159041	0.078974
Fbxo4	1.07473	3.64971	12.6376	0.00160267	0.0792289
Bicdl1	0.389703	7.01671	12.6103	0.00161802	0.079421
Dleu2	0.382597	6.83058	12.6024	0.00162251	0.079421
Per2	0.462234	6.15867	12.5928	0.00162798	0.079421
Ddah1	0.523426	7.0019	12.5636	0.00164468	0.0798318
Dpf3	0.513732	6.58447	12.5462	0.00165472	0.0798318
Pvt1	-0.401662	6.71875	12.5407	0.00165793	0.0798318
Sh3gl3	-0.484957	5.88185	12.4229	0.00172794	0.0828443
Nos1	-1.01745	3.75649	12.406	0.00173828	0.0829822
Lrrtm1	-0.815527	4.1684	12.3652	0.00176342	0.0838228
Pdia3	-0.423083	6.5138	12.3327	0.00178371	0.0844266
Lrch2	-0.465815	6.09552	12.3035	0.00180222	0.0847763
Svop	-0.429172	6.5757	12.297	0.00180635	0.0847763
Btbd1	0.445391	5.94993	12.2533	0.00183445	0.0856908
Irak2	0.661182	6.37809	12.2167	0.00185838	0.0856908
Ky	0.820594	4.27827	12.2149	0.00185959	0.0856908
Ppp1r3c	0.915559	4.17333	12.2124	0.00186121	0.0856908
Snorc	1.47488	2.88857	12.2038	0.00186689	0.0856908
Cdc40	-0.409148	6.30431	12.1829	0.00188077	0.0856908
Cd200	-0.625517	5.2927	12.1767	0.00188493	0.0856908
Bcl11b	0.455169	5.89219	12.1729	0.00188746	0.0856908
Gm37310	0.739409	4.59072	12.1185	0.00192426	0.0865553
Stac3	1.05331	3.81277	12.1118	0.00192884	0.0865553
Proca1	1.27842	3.37235	12.0982	0.00193821	0.0865553
Arhgap23	0.446251	6.25024	12.0811	0.00195001	0.0865553
Nwd1	0.440434	8.15858	12.0803	0.00195059	0.0865553
Chgb	-0.680232	6.67993	12.074	0.00195495	0.0865553
C630044B11Rik	1.21416	3.50704	12.0653	0.00196098	0.0865553
Lypd1	-0.824123	4.38905	12.0235	0.0019904	0.0872323
4930488L21Rik	0.444234	7.17967	12.02	0.00199289	0.0872323
Nop58	0.522451	5.48522	12.0102	0.00199984	0.0872323
Plppr1	-0.396113	6.99171	11.9894	0.00201475	0.0875393
Mmp16	-0.361017	8.89122	11.9588	0.0020369	0.0880727
Camk1g	0.834712	4.65901	11.9506	0.00204286	0.0880727
Pmepa1	0.530675	5.52518	11.9012	0.00207921	0.089049
Aldoc	0.560421	6.11877	11.8981	0.00208152	0.089049
Mgat3	-0.518114	5.55249	11.8647	0.00210659	0.0897763
Dbx2	0.610618	5.88407	11.8229	0.00213842	0.090785
Gm26512	0.521824	5.44069	11.7755	0.0021751	0.0917343
Thrsp	1.06963	3.52032	11.7727	0.00217728	0.0917343
Pitpnc1	0.461002	8.81117	11.7074	0.00222901	0.0935595
Slc4a4	0.396436	9.25602	11.6343	0.00228849	0.0948133
Oscp1	-0.538019	5.24164	11.6267	0.00229483	0.0948133
Foxo1	0.451777	6.60537	11.6247	0.00229647	0.0948133
Omg	-0.570976	5.28297	11.6154	0.00230422	0.0948133
Rgs20	0.499049	8.45806	11.609	0.00230949	0.0948133
Apoe	-0.508682	7.60057	11.6084	0.00231002	0.0948133
Trim8	0.600703	4.88918	11.5911	0.00232455	0.0950588
Syp	-0.406553	6.86927	11.5774	0.0023361	0.095181
Nrbp2	-0.708277	4.94595	11.5449	0.00236366	0.0956535
Ttyh3	0.39167	7.06142	11.5435	0.00236489	0.0956535
Myt1l	-0.312063	9.72211	11.5194	0.00238564	0.0961432
Pth2r	-0.798308	4.3501	11.489	0.0024121	0.0963542
Nkain4	-0.654785	4.65733	11.4865	0.00241423	0.0963542
Lama3	0.686178	6.05424	11.4835	0.00241687	0.0963542
Top1	0.344613	7.4969	11.4334	0.00246119	0.0977708
Adam22	-0.315772	8.58013	11.4074	0.00248456	0.098348
Gng3	-0.94152	3.70538	11.3742	0.00251482	0.098428
Ror2	-0.810677	4.1022	11.373	0.0025159	0.098428
Atp1a1	-0.47778	7.89519	11.3618	0.00252618	0.098428
Cdk14	-0.320513	8.47671	11.357	0.00253062	0.098428
Stk17b	0.634034	4.92776	11.3568	0.00253083	0.098428
Nsun3	-0.859705	4.02018	11.2826	0.0026002	0.100773
Klf9	0.389037	6.98277	11.2594	0.00262231	0.101278
Hivep1	0.352997	7.11143	11.2058	0.00267428	0.102927
Gm38155	-1.17038	3.17906	11.1909	0.00268893	0.103134
Canx	-0.403025	6.90509	11.1316	0.00274801	0.10485
Raph1	0.345817	7.57081	11.1271	0.00275251	0.10485
Stard4	1.0528	3.5737	11.1103	0.00276962	0.105141
Kantr	0.470076	5.76812	11.0821	0.00279842	0.105592
Samd4	0.35824	6.84955	11.0597	0.00282162	0.105592
Kcnd3	-0.354416	8.12583	11.0531	0.0028284	0.105592
Serpini1	-0.580282	6.80907	11.053	0.0028286	0.105592
Drc3	-0.630892	4.8482	11.022	0.00286106	0.105592
Tnc	0.702015	4.53098	11.0148	0.00286861	0.105592
Dnajb12	-0.549333	4.93762	10.9931	0.00289164	0.105592
Cnih3	0.466653	5.93692	10.993	0.00289179	0.105592
Hspa5	-0.537503	6.38756	10.9902	0.00289473	0.105592
Gm37608	0.803489	4.19696	10.9814	0.00290422	0.105592
Sall3	0.702258	4.85461	10.9798	0.00290592	0.105592
Igfn1	0.814258	4.44633	10.975	0.00291103	0.105592
Gfod1	0.391747	7.42467	10.973	0.00291315	0.105592
Gsg1l	-0.479693	6.39855	10.9714	0.00291486	0.105592
Nr1d1	0.629957	5.15597	10.9631	0.00292389	0.105592
Zfp113	-0.964052	3.52371	10.9456	0.00294286	0.105933
Epha10	0.442447	6.02611	10.9356	0.00295368	0.10598
Anapc5	-0.36161	6.51034	10.898	0.00299506	0.106836
Pggt1b	-0.481842	5.64677	10.8923	0.0030014	0.106836
Kitl	-0.486045	5.89338	10.8833	0.0030114	0.106836
Copg2	-0.38894	8.13621	10.8792	0.00301596	0.106836
Smim3	0.816971	4.90896	10.8543	0.00304393	0.107484
Stum	-0.585998	5.24666	10.8409	0.00305903	0.107676
Pcdh8	-1.0879	3.10318	10.8217	0.00308094	0.108105
Olfml2a	1.17052	3.26083	10.7791	0.00313007	0.109422
Rbm20	0.707865	5.44967	10.764	0.00314762	0.109422
Sh3rf1	0.416197	7.04099	10.7637	0.00314799	0.109422
Astn1	-0.304746	8.58551	10.7013	0.00322192	0.111643
Timp2	-0.46052	5.74776	10.681	0.00324644	0.111881
Pamr1	0.405423	6.31946	10.6789	0.00324892	0.111881
2610203C22Rik	0.906534	3.65185	10.6657	0.00326503	0.111953
Meis3	-0.833446	3.9457	10.658	0.00327444	0.111953
Pnmal2	-0.833878	4.93812	10.6524	0.00328119	0.111953
Vxn	-0.574581	4.93896	10.6293	0.00330966	0.112259
Polr3h	0.897746	3.96587	10.6287	0.00331034	0.112259
Rps6ka3	0.301222	7.66815	10.5962	0.0033509	0.112801
Prr5	0.909266	5.09822	10.5956	0.00335166	0.112801
St3gal1	-0.639718	4.72105	10.5915	0.00335676	0.112801
Lmtk3	-0.424726	6.20217	10.5743	0.00337841	0.113187
Smarca2	-0.311042	8.3237	10.5459	0.00341446	0.114051
Crebrf	-0.349893	6.62023	10.4746	0.00350704	0.116793
Inf2	0.628626	5.00414	10.4414	0.003551	0.117904
Cadm3	-0.467354	6.48306	10.4245	0.00357372	0.118303
Tank	0.458307	6.56324	10.4159	0.00358527	0.118303
Adgrl2	-0.345718	6.91162	10.4073	0.00359693	0.118303
Scel	1.04752	4.01946	10.4009	0.00360556	0.118303
Kcnab1	-0.377315	6.34918	10.3798	0.00363433	0.118896
Pak2	0.437421	5.94655	10.3112	0.00372957	0.121393
Spag5	-0.786626	4.04054	10.3092	0.00373249	0.121393
Zfp131	0.445109	5.71843	10.2885	0.00376169	0.12185
Rcan2	0.303325	8.05224	10.2838	0.00376843	0.12185
Egfr	0.392112	7.25412	10.2691	0.00378946	0.121977
Atp10a	-0.735159	4.30684	10.2657	0.00379431	0.121977
Abhd2	0.374591	6.87231	10.258	0.0038053	0.121978
Kcnt1	-0.447499	5.81955	10.2379	0.00383446	0.122527
Ankrd33b	0.397486	7.23852	10.2182	0.00386322	0.122527
Mapk3	-1.08359	3.07162	10.2158	0.00386673	0.122527
Sobp	-0.284303	8.46991	10.2127	0.00387126	0.122527
Psg16	-0.943555	3.43863	10.2084	0.00387752	0.122527
Pnma2	-0.963486	3.7774	10.1869	0.00390921	0.123179
Kcnh8	1.01297	3.55655	10.1647	0.00394234	0.12363
Zfp36l1	0.940896	4.19026	10.1624	0.00394574	0.12363
Hunk	0.426898	6.10892	10.1426	0.00397557	0.124214
Hykk	1.34785	2.96679	10.1171	0.0040143	0.125073
Arhgap31	0.431674	6.24544	10.1039	0.00403456	0.12535
Eftud2	-0.44248	6.07904	10.0966	0.00404573	0.12535
Osbpl8	0.312775	7.61007	10.0807	0.0040702	0.125663
Fermt2	0.433069	7.03014	10.0754	0.00407842	0.125663
Extl2	-0.617842	4.93555	10.0563	0.00410834	0.126235
Adcy1	-0.301632	7.51158	10.0323	0.00414609	0.126697
Prune2	-0.508529	5.433	10.0232	0.00416049	0.126697
Ptar1	0.368309	6.54998	10.0166	0.00417097	0.126697
Osbpl3	0.336555	7.29125	10.0162	0.00417155	0.126697
Gm38387	1.17202	3.0799	10.0096	0.00418213	0.126697
Zfp976	-0.764248	4.00605	10.0036	0.00419171	0.126697
Mpp7	0.51488	5.1678	9.98672	0.00421881	0.12717
Qk	0.400052	9.67016	9.96346	0.0042565	0.127637
Tubb2b	0.810327	4.08332	9.96299	0.00425726	0.127637
Sec14l1	0.378825	6.50311	9.95436	0.00427134	0.127715
Cemip	-0.443555	6.24252	9.93971	0.00429534	0.128089
Plekhg5	0.434774	6.12699	9.91154	0.00434193	0.129132
Reep5	-0.490507	5.82234	9.87363	0.00440549	0.130521
Spred3	0.626099	4.90632	9.85893	0.0044304	0.130521
Ttpa	1.02338	3.42672	9.85306	0.00444039	0.130521
Akt2	0.482573	6.5567	9.85048	0.0044448	0.130521
Sel1l	-0.360794	6.75371	9.84902	0.0044473	0.130521
Dapk1	-0.317075	7.62338	9.81398	0.00450757	0.131941
Arih1	0.301425	7.74437	9.80341	0.00452592	0.132127
Trim9	0.299893	9.68371	9.79331	0.00454355	0.132127
Hax1	1.19258	3.03932	9.78967	0.00454992	0.132127
Afap1	0.491966	5.80059	9.78169	0.00456391	0.132127
Klhl4	1.07922	3.53504	9.76819	0.0045877	0.132127
Slitrk1	-0.524461	5.53131	9.76464	0.00459397	0.132127
Tspan11	1.28853	3.13731	9.75935	0.00460333	0.132127
Plekhh2	0.743047	4.27924	9.75618	0.00460896	0.132127
Slc39a10	-0.367975	6.86773	9.73928	0.00463908	0.132649
Cacna1e	-0.297033	9.34533	9.72635	0.00466227	0.13297
Clu	-0.447488	7.76013	9.67688	0.00475216	0.134924
Rnf144b	0.473794	5.52783	9.67221	0.00476075	0.134924
Abcg1	-0.488222	5.29679	9.66872	0.00476718	0.134924
Prkar2a	0.42492	5.7924	9.63475	0.00483022	0.135502
Ctxn1	-0.959859	3.76986	9.63112	0.00483701	0.135502
Gpr89	-0.473076	5.27746	9.62937	0.00484028	0.135502
Srebf2	0.392519	7.05123	9.62671	0.00484527	0.135502
Arhgap18	0.485209	5.59929	9.62499	0.0048485	0.135502
Met	-0.576357	4.93477	9.59763	0.00490014	0.136071
Tmtc4	-0.544598	4.85615	9.59616	0.00490295	0.136071
Col6a1	-0.776841	4.01583	9.59478	0.00490557	0.136071
Kalrn	-0.265653	11.212	9.56981	0.00495328	0.136629
Ccdc85c	0.833142	4.33401	9.56475	0.00496302	0.136629
Lysmd2	0.740369	4.24982	9.56025	0.0049717	0.136629
Atp10d	-0.614929	4.59557	9.55454	0.00498272	0.136629
Ptges	1.08214	3.09518	9.54628	0.00499872	0.136629
Scg5	-0.345282	7.30936	9.54595	0.00499936	0.136629
Abcc4	0.543422	5.22044	9.5134	0.00506298	0.137986
Rheb	0.441803	6.04531	9.50789	0.00507384	0.137986
Ablim2	-0.304548	7.67969	9.50019	0.00508907	0.138063
Lypd6	0.475648	6.6449	9.49187	0.00510557	0.138173
Tm7sf3	-0.595576	4.7255	9.44766	0.0051942	0.140231
Rskr	-0.663472	4.54494	9.42817	0.00523382	0.140958
Galnt9	0.370819	6.96327	9.42119	0.00524809	0.141001
Cst3	-0.480981	6.83431	9.37555	0.00534243	0.14319
Ptprz1	0.377991	9.63983	9.36013	0.00537473	0.143589
Atp2b3	-0.359345	6.78466	9.35104	0.00539387	0.143589
Kcnj9	-0.372602	6.09166	9.35001	0.00539604	0.143589
Plcl2	0.312041	8.21465	9.29898	0.00550492	0.146137
Ppfia4	-0.492145	5.2732	9.27625	0.0055542	0.147094
Evc2	-0.566426	4.78672	9.26706	0.00557424	0.147274
Shc4	0.797839	3.90502	9.22968	0.00565666	0.149097
Fyco1	-0.392896	6.19473	9.21369	0.00569231	0.149432
Lypd6b	0.693577	4.56088	9.20663	0.00570813	0.149432
Copb2	-0.476354	5.10378	9.20401	0.00571402	0.149432
Pbxip1	0.65035	5.35287	9.19998	0.00572308	0.149432
Crmp1	0.359186	6.49961	9.19326	0.00573822	0.149476
Cir1	-0.537858	4.98257	9.15571	0.00582369	0.150921
Hs6st2	-0.383345	5.86347	9.1474	0.0058428	0.150921
Mmd2	0.41504	7.23517	9.1468	0.00584417	0.150921
Calm1	-0.441529	7.93813	9.14515	0.00584797	0.150921
Crot	0.560029	5.93518	9.12437	0.00589609	0.151811
Rbbp4	-0.373779	5.98464	9.09612	0.0059622	0.153105
Atcayos	1.00744	3.4234	9.08914	0.00597865	0.153105
Ngf	-1.13618	3.2486	9.08303	0.00599309	0.153105
Ftx	-0.300616	7.05836	9.07952	0.00600141	0.153105
B230303A05Rik	-0.393946	7.50922	9.069	0.00602642	0.153169
Ppp2r2a	0.326918	6.81309	9.06688	0.00603148	0.153169
Dennd11	0.446603	5.52755	9.04636	0.00608062	0.153921
1700030F04Rik	-0.927797	3.46141	9.04298	0.00608875	0.153921
Phgdh	0.586918	4.79663	9.03616	0.00610519	0.153987
Ypel4	-0.596945	4.51118	9.02317	0.00613668	0.15443
Gm47493	-0.665526	4.22786	9.0148	0.00615707	0.154594
Prrx1	0.537289	5.68325	9.0027	0.00618663	0.154986
Septin9	0.427386	5.82394	8.98088	0.0062404	0.155982
Gnao1	0.323499	9.97431	8.95168	0.00631312	0.157382
Pde4a	0.383439	6.48262	8.94704	0.00632476	0.157382
Atp1b1	-0.368154	8.19534	8.94144	0.00633886	0.157382
Aacs	0.675165	4.93925	8.93078	0.00636575	0.157644
Nkd1	0.600769	4.68542	8.9208	0.00639104	0.157644
Bcl2	0.385826	7.13858	8.92045	0.00639193	0.157644
Cstf2	-0.40274	6.08953	8.90377	0.00643448	0.158342
Gm3294	0.489882	5.60799	8.87966	0.00649653	0.159178
Eif4a1	0.650494	4.52155	8.86926	0.00652348	0.159178
Gm50462	1.08802	3.20594	8.85607	0.00655785	0.159178
Traf3	0.404415	6.35147	8.85518	0.00656018	0.159178
Nrep	-0.419336	5.79504	8.85477	0.00656125	0.159178
Prkd2	0.726244	4.22453	8.85168	0.00656932	0.159178
Myo1b	0.392077	5.86664	8.84868	0.00657719	0.159178
Dlat	0.428254	5.92134	8.8465	0.00658292	0.159178
Necab1	-0.329023	7.21156	8.82951	0.00662767	0.159773
Arhgap32	-0.270827	8.47016	8.81776	0.00665882	0.159773
Tmem144	0.8645	3.65972	8.81737	0.00665986	0.159773
Pdlim1	0.799398	3.91761	8.81543	0.006665	0.159773
Skp1a	-0.486462	5.40332	8.79025	0.00673237	0.161041
Map9	-0.36699	6.27781	8.77723	0.00676749	0.161366
Shc3	0.354048	7.40876	8.77446	0.00677497	0.161366
Idh3g	-0.50722	5.12508	8.75955	0.0068155	0.161663
Gm49171	0.511989	5.02157	8.75919	0.00681649	0.161663
Slitrk4	-0.51354	5.14558	8.75357	0.00683182	0.161682
St8sia4	-0.818021	4.22732	8.73688	0.00687762	0.162296
Pou2f1	0.348435	7.5309	8.72799	0.00690214	0.162296
1700017B05Rik	1.0306	3.28015	8.72703	0.00690481	0.162296
Slitrk5	-0.49794	5.39838	8.7218	0.00691928	0.162296
4930570G19Rik	-0.416617	5.65655	8.71766	0.00693076	0.162296
Etnppl	-0.781197	5.09692	8.68789	0.00701397	0.1639
Slc30a4	-0.551913	4.78333	8.63229	0.00717235	0.16725
Tbc1d9	0.34109	6.38033	8.62127	0.0072042	0.167641
Nuak1	0.377379	6.62067	8.61158	0.00723234	0.167843
Stac2	1.15866	3.08054	8.60789	0.00724307	0.167843
Zfp281	-0.753903	4.25147	8.59612	0.00727747	0.16829
Stat3	0.496234	5.6399	8.57805	0.00733062	0.169117
Gprasp2	-0.577394	4.92868	8.56621	0.00736569	0.169117
Gm41492	0.945524	3.7591	8.56458	0.00737053	0.169117
Ccdc157	0.658798	4.46303	8.56339	0.00737405	0.169117
Msantd3	0.63957	4.58219	8.5534	0.00740383	0.16945
Cnn3	0.583232	4.96013	8.53537	0.00745787	0.170337
Nsdhl	0.594572	5.01777	8.53005	0.0074739	0.170353
Thap4	0.766913	3.84225	8.5225	0.00749669	0.170523
Aplp1	-0.399733	6.36643	8.50116	0.0075616	0.171648
Kdm3a	0.313025	6.87103	8.48538	0.00761	0.172395
Pip5k1a	0.320827	6.66129	8.47131	0.00765343	0.173027
Slc9a3r1	0.664041	4.91656	8.44838	0.0077248	0.174286
Tln2	-0.28259	7.54925	8.4342	0.00776927	0.174727
Rps6ka5	-0.317531	6.8225	8.43215	0.00777575	0.174727
Nell2	-0.306183	9.02301	8.42586	0.00779559	0.174819
Qrfpr	-0.750158	4.12418	8.39982	0.00787834	0.176319
Mapk1	-0.268595	7.8947	8.38647	0.00792112	0.176713
Otc	0.62745	4.80268	8.3831	0.00793198	0.176713
Synpo2	0.754527	4.60324	8.3795	0.00794358	0.176713
Kndc1	-0.454687	5.44454	8.32453	0.00812307	0.180145
Gpc6	-0.290174	9.76361	8.32236	0.00813025	0.180145
Srrm4	0.303602	7.34325	8.29212	0.008231	0.181999
Rfx4	0.57508	7.12939	8.28746	0.00824664	0.181999
Gabrb3	-0.266038	9.3749	8.2718	0.00829944	0.182801
Rtl4	-0.318654	7.0906	8.25454	0.00835812	0.18373
Ctsb	-0.383041	6.13739	8.21833	0.0084826	0.186099
Nrsn1	-0.442583	5.30188	8.18241	0.00860814	0.188481
Brinp2	-0.301493	7.94274	8.16347	0.00867516	0.189505
Jarid2	0.29178	8.03475	8.15226	0.00871509	0.189505
Insyn2a	0.968773	3.40381	8.15128	0.00871858	0.189505
Mgat5b	-0.384306	5.78852	8.15004	0.00872304	0.189505
Sox8	0.813716	4.22653	8.13975	0.00875991	0.189935
Nceh1	-0.396576	5.79314	8.13001	0.00879494	0.190323
Gin1	-0.636488	4.11854	8.11924	0.0088339	0.190795
Gpt2	0.470433	5.95628	8.10654	0.00888008	0.191291
Gpr85	-0.703698	4.02977	8.09852	0.00890935	0.191291
Add3	0.341523	7.85352	8.09799	0.00891131	0.191291
Eid1	-0.720767	4.04965	8.09408	0.00892563	0.191291
Nipal3	-0.534927	4.87172	8.06593	0.00902949	0.192699
Eef1a2	-0.403589	6.08142	8.06539	0.00903147	0.192699
Man1a2	-0.28786	7.51381	8.05794	0.00905921	0.192699
Tmem63b	-0.28933	6.78458	8.05755	0.00906064	0.192699
Thap3	-0.583529	4.41476	8.0502	0.00908811	0.192914
Mpp3	0.525505	4.80907	8.04251	0.00911689	0.193111
Rap2b	-0.783099	3.47936	8.03618	0.00914069	0.193111
Prdx6	0.423392	6.63678	8.02873	0.00916879	0.193111
Ccdc39	-0.351129	6.09596	8.02771	0.00917262	0.193111
Zeb1	0.272956	8.78978	8.0198	0.00920255	0.193111
Lrrtm2	-0.517052	5.11112	8.01857	0.00920722	0.193111
Pcsk1n	-0.661856	3.97619	8.00676	0.00925215	0.193111
Ryr2	-0.250593	10.1409	8.00524	0.00925795	0.193111
Sdk2	-0.299053	7.71088	8.00274	0.00926752	0.193111
Pgrmc1	-0.529925	4.85289	8.00183	0.00927098	0.193111
Snrk	0.430543	5.94882	7.97894	0.00935893	0.194578
Gm31508	-0.473552	5.02793	7.96718	0.00940446	0.19516
Rgs7bp	0.272859	8.28704	7.95605	0.00944779	0.195228
Ptk2b	-0.334733	7.32085	7.95415	0.00945523	0.195228
Lrch3	0.331919	6.66225	7.95282	0.00946041	0.195228
Gm17494	-0.733751	3.667	7.91812	0.00959712	0.197179
Fam124a	-0.396605	5.63738	7.91657	0.00960327	0.197179
Lmo3	-0.419585	5.43263	7.91535	0.0096081	0.197179
5031425E22Rik	0.321376	7.38496	7.89903	0.00967323	0.198027
Sh3bp4	-0.485044	5.17647	7.89608	0.00968505	0.198027
Cdh9	-0.448779	5.77741	7.89058	0.00970714	0.198115
Camta2	-0.366802	5.70705	7.8849	0.00973003	0.198172
Pdcd4	-0.299086	6.96001	7.87579	0.00976682	0.198172
Enpp5	-0.498124	5.32648	7.87383	0.00977474	0.198172
mt-Rnr1	0.379881	6.52932	7.86738	0.00980093	0.198172
Chchd6	-0.365823	6.81774	7.86694	0.00980273	0.198172
Dixdc1	-0.34881	6.06353	7.86347	0.00981684	0.198172
Dpp6	-0.251277	9.27784	7.85741	0.00984153	0.19831
Tmem38b	0.557228	4.71196	7.84451	0.00989433	0.198732
Arhgap20os	0.806662	3.80824	7.84358	0.00989817	0.198732
Rit2	-0.267943	7.51183	7.83851	0.00991901	0.198791
Akna	1.01864	3.33202	7.83126	0.0099489	0.198847
Slc6a1	0.347554	7.36795	7.82608	0.00997035	0.198847
Gabra1	-0.289282	7.24131	7.82485	0.00997544	0.198847
Tubgcp2	-0.438207	5.30579	7.80672	0.0100509	0.199993
Soat1	0.39092	6.09972	7.79571	0.010097	0.200551
Fam107b	0.683697	4.80556	7.78889	0.0101257	0.200762
Gm15787	1.05823	3.119	7.7769	0.0101763	0.201407
Egr3	0.590352	4.41615	7.75863	0.010254	0.202371
Icam5	-0.587154	4.69053	7.7569	0.0102614	0.202371
Tnfrsf19	0.358773	7.59788	7.74228	0.0103241	0.203247
Kifbp	-0.453363	5.39066	7.71645	0.0104358	0.204911
Tubb4a	-0.682538	4.96904	7.71426	0.0104454	0.204911
As3mt	1.14026	3.07994	7.70755	0.0104747	0.205124
Aldh1a1	0.534162	5.98913	7.70025	0.0105067	0.205388
Mosmo	-0.336031	6.08118	7.67624	0.0106126	0.207094
Scd1	1.12701	3.26486	7.66778	0.0106502	0.207464
Rfx5	-0.823889	3.39036	7.65229	0.0107194	0.208447
Mat2a	0.304059	6.69354	7.64188	0.0107662	0.208991
Cacna1c	-0.253153	9.72244	7.60886	0.0109161	0.210787
Calr	-0.497513	6.32908	7.60728	0.0109233	0.210787
Akap6	-0.241166	9.65758	7.60487	0.0109344	0.210787
Mllt6	-0.451923	5.38566	7.60484	0.0109345	0.210787
Hs3st5	0.308204	6.94512	7.57658	0.0110649	0.212784
Baz1a	0.61403	4.5483	7.57412	0.0110763	0.212784
Exd2	-0.357302	6.31709	7.56068	0.011139	0.213618
Vmp1	0.329657	6.95442	7.55633	0.0111594	0.213641
Chd9	0.248123	8.90781	7.55179	0.0111806	0.213681
Meg3	-0.266143	12.2454	7.54539	0.0112108	0.213889
Wipf1	0.568709	4.79081	7.53928	0.0112396	0.213905
Kdm6b	0.55736	4.69309	7.53706	0.0112501	0.213905
Tmsb4x	-0.567972	5.25994	7.52943	0.0112862	0.214226
Asap1	0.253497	9.12016	7.51011	0.0113784	0.215273
Rxfp1	-0.492085	5.39044	7.50974	0.0113801	0.215273
Dhcr7	0.575744	4.69855	7.50451	0.0114052	0.215382
Mfhas1	0.400206	6.7225	7.49393	0.0114561	0.215977
Acly	0.520844	5.6771	7.48459	0.0115013	0.216462
Rab3a	-0.57776	4.70728	7.46856	0.0115793	0.217266
Fmo1	0.573912	5.67153	7.46594	0.011592	0.217266
Ppm1k	-0.619557	4.39694	7.46378	0.0116026	0.217266
Tril	0.547481	4.72878	7.44932	0.0116736	0.218227
Scn3a	-0.29907	7.16348	7.43532	0.0117428	0.219152
Sqle	0.424264	5.71258	7.42393	0.0117994	0.21984
Id4	0.667327	4.6759	7.41632	0.0118374	0.220177
Marcks	-0.504926	5.11095	7.4083	0.0118776	0.220177
Uba1	-0.454149	6.04295	7.40497	0.0118943	0.220177
Fam155a	-0.24027	10.9847	7.40451	0.0118966	0.220177
Nsmce4a	-1.02885	3.22713	7.38741	0.011983	0.221387
Hsd11b1	-1.00387	3.26475	7.3837	0.0120018	0.221387
Cox6c	-0.601912	4.66923	7.36548	0.0120947	0.222731
Pappa	0.916366	3.29577	7.35531	0.0121469	0.223098
Mgst3	-0.663164	4.17219	7.35328	0.0121574	0.223098
Selenop	-0.568108	5.05121	7.3499	0.0121748	0.223098
Dnpep	0.924029	3.25186	7.31858	0.0123376	0.225433
Mapk11	0.671074	4.11176	7.3147	0.0123579	0.225433
Snrpb	-0.556875	4.4338	7.31372	0.012363	0.225433
Rasgrf2	-0.309145	7.68062	7.3097	0.0123842	0.225449
Bcl6	0.500211	5.58019	7.29678	0.0124523	0.22554
Cep85l	0.305855	7.29053	7.2901	0.0124877	0.22554
Ern1	0.446685	5.48123	7.28872	0.012495	0.22554
Scube1	0.368733	6.42053	7.28129	0.0125345	0.22554
Tmem131l	-0.382187	5.90712	7.27362	0.0125755	0.22554
2410131K14Rik	0.805799	3.57758	7.27234	0.0125824	0.22554
Rhoj	0.658579	4.35244	7.27112	0.0125888	0.22554
Shoc2	0.359741	5.81521	7.26972	0.0125964	0.22554
Sos1	0.29886	7.10155	7.26198	0.0126379	0.22554
Sntg2	-0.459457	5.4299	7.26169	0.0126395	0.22554
Cdkl4	-0.644775	4.0976	7.26152	0.0126404	0.22554
Golim4	0.502762	4.92629	7.2603	0.0126469	0.22554
Rabac1	-0.712421	3.87657	7.25921	0.0126528	0.22554
Lrrk2	0.285494	7.0193	7.24134	0.0127494	0.226322
Exoc5	0.332107	6.58217	7.23744	0.0127706	0.226322
Vopp1	-0.354954	6.4592	7.23434	0.0127874	0.226322
Gm6277	0.856622	3.97893	7.23174	0.0128016	0.226322
Tspan12	0.589761	4.68206	7.22674	0.0128289	0.226322
Rbms2	0.697872	3.92627	7.22572	0.0128345	0.226322
Zfp975	-0.556372	4.74634	7.22488	0.0128391	0.226322
Pip4k2a	0.309769	7.03286	7.22051	0.012863	0.226385
Tle1	0.33288	7.18684	7.21158	0.0129121	0.226677
Rasgef1b	-0.309623	8.41368	7.20692	0.0129377	0.226677
Oaf	0.770041	4.49605	7.20638	0.0129407	0.226677
Gdi1	-0.412492	6.37082	7.19491	0.0130042	0.22743
Kcnf1	-0.830467	4.04791	7.1822	0.0130749	0.228308
Otof	-0.628779	4.49277	7.17519	0.0131141	0.228418
Gm26652	-0.525124	4.6722	7.17373	0.0131223	0.228418
Dcc	0.234654	9.88207	7.15842	0.0132084	0.229551
Shisa9	-0.334398	8.34073	7.15484	0.0132286	0.229551
Prkg1	-0.256494	9.37948	7.15095	0.0132506	0.229574
Marchf11	0.37479	5.84468	7.14245	0.0132989	0.230052
Mfsd4a	-0.358665	6.08947	7.13074	0.0133657	0.230778
Phka2	-0.330669	6.3663	7.12782	0.0133823	0.230778
Nap1l5	-0.47787	5.29245	7.1183	0.013437	0.231362
Ap3b2	-0.368735	6.22666	7.11126	0.0134775	0.231514
Gm26930	0.93961	3.17781	7.10737	0.0135	0.231514
Ccnd2	0.414535	5.35676	7.10428	0.0135179	0.231514
Nup85	-0.539394	4.46253	7.10235	0.0135291	0.231514
Chil5	-1.17315	2.91162	7.09706	0.0135598	0.231665
Nol10	0.388447	5.95047	7.09186	0.01359	0.231665
Adgrg1	0.571449	5.0822	7.09008	0.0136004	0.231665
Ipo5	0.349789	6.14423	7.08548	0.0136272	0.231767
Atp7a	0.464209	5.47244	7.07535	0.0136866	0.23221
Atxn2l	-0.317008	6.22312	7.07391	0.013695	0.23221
Zfp939	-0.502846	4.54639	7.06677	0.013737	0.232482
Zhx3	0.337577	7.27279	7.06408	0.0137529	0.232482
Gm45708	0.649581	4.57448	7.05917	0.0137819	0.23262
Hpca	-0.440286	5.6005	7.05122	0.013829	0.23293
Pak1	0.273142	7.57685	7.049	0.0138422	0.23293
D2hgdh	0.878331	3.24051	7.04406	0.0138716	0.233072
Rgs2	-0.765039	3.75799	7.03624	0.0139183	0.233504
Cdc37	-0.561754	4.63346	7.03076	0.0139511	0.233702
Gk	0.386511	6.53789	7.01008	0.0140757	0.235435
Tab3	0.46031	4.98428	6.99221	0.0141843	0.236867
Nt5c	-0.882994	3.13906	6.989	0.0142039	0.236867
Adgrv1	0.484407	5.18509	6.98133	0.0142509	0.236964
Siae	0.461437	5.09222	6.9811	0.0142524	0.236964
Pink1	-0.549612	4.43703	6.96634	0.0143433	0.23812
Ric3	-0.39894	5.61554	6.96264	0.0143662	0.238145
Pkib	-0.709123	3.60777	6.95683	0.0144022	0.238386
Cobl	-0.252301	7.8998	6.95241	0.0144297	0.238487
Ripor2	0.284328	7.24115	6.94125	0.0144993	0.238709
4932438A13Rik	-0.231388	8.42239	6.93812	0.0145189	0.238709
Ak4	0.469093	5.24119	6.92988	0.0145707	0.238709
4931406P16Rik	0.319845	6.16789	6.92775	0.014584	0.238709
Pgm3	-0.719658	3.6802	6.9257	0.014597	0.238709
Psmd2	-0.521308	4.64721	6.92461	0.0146038	0.238709
Zkscan16	-0.423413	5.14538	6.92389	0.0146084	0.238709
Cplx2	-0.356699	6.46608	6.92048	0.0146299	0.238709
Itga4	-0.41805	5.55962	6.91947	0.0146363	0.238709
Otx1	0.816312	3.70783	6.89606	0.0147851	0.240783
Gm28578	0.70355	3.90348	6.89185	0.014812	0.240869
Gpam	0.351947	7.12452	6.88255	0.0148717	0.241486
Crim1	-0.330279	6.64387	6.8666	0.0149747	0.242645
Tprkb	-0.486818	5.78943	6.86026	0.0150159	0.242645
Abca2	-0.365322	5.62767	6.85818	0.0150294	0.242645
Ski	0.278838	7.04659	6.85804	0.0150303	0.242645
Nagk	-0.698749	3.63958	6.85326	0.0150615	0.242796
Vwa3a	-0.603925	4.40204	6.84511	0.0151147	0.243302
Smarcal1	-0.423572	5.3653	6.84049	0.015145	0.243437
Ogfrl1	-0.469437	5.10285	6.82608	0.01524	0.244269
Smg9	0.475831	4.85199	6.82459	0.0152498	0.244269
Dbt	-0.479934	4.7561	6.82264	0.0152627	0.244269
Acot9	0.583388	4.49572	6.80999	0.0153467	0.245103
Ywhab	-0.329815	6.331	6.80816	0.0153589	0.245103
Ago3	0.273702	7.30533	6.80158	0.0154028	0.245452
Timm22	0.722001	3.78352	6.79746	0.0154304	0.245539
Pcsk2	-0.270614	9.55224	6.79418	0.0154524	0.245539
Nadk2	0.455432	5.31138	6.78073	0.015543	0.246626
Desi2	0.288118	6.95148	6.77279	0.0155967	0.247126
BC005624	-0.572439	4.32608	6.7436	0.015796	0.249927
Cmss1	-0.627984	4.23985	6.73628	0.0158465	0.25037
Calcoco1	-0.442048	4.93748	6.72671	0.0159126	0.251058
Nrgn	-0.366941	7.48117	6.71648	0.0159838	0.251824
Uevld	-0.63342	4.33432	6.70863	0.0160385	0.252329
Paqr7	0.448019	4.86068	6.69821	0.0161116	0.252662
Cbarp	0.506378	5.03417	6.69654	0.0161234	0.252662
Srsf7	0.466536	5.82553	6.6953	0.0161321	0.252662
Zfp385a	0.45955	5.28072	6.68754	0.0161868	0.252662
Wbp1l	0.356302	5.64107	6.6869	0.0161913	0.252662
Plxna4os2	-0.891307	3.15723	6.68623	0.016196	0.252662
Colgalt2	0.481003	5.54263	6.67621	0.0162671	0.253119
Nhsl2	-0.330579	6.47565	6.67526	0.0162738	0.253119
Gm33206	-0.590237	4.10728	6.67221	0.0162955	0.253119
Syt16	-0.260272	8.0124	6.66929	0.0163163	0.253119
Arl4a	-0.476066	4.63969	6.66313	0.0163603	0.253447
Iffo1	0.423246	5.34	6.65924	0.0163881	0.253525
Shb	0.620587	4.10138	6.65436	0.016423	0.253713
Mpdz	-0.304474	6.64835	6.64452	0.0164939	0.254454
Ankfn1	-0.470299	5.60603	6.63449	0.0165664	0.25522
Efnb2	-0.388394	5.47	6.62268	0.0166522	0.256017
Chst11	0.340122	6.86431	6.61961	0.0166746	0.256017
Dgkh	0.253343	7.86143	6.61788	0.0166873	0.256017
Sox2	0.609649	4.15577	6.60917	0.0167511	0.256168
Npy	1.04058	3.06935	6.60481	0.016783	0.256168
Aff4	0.248499	7.58611	6.60407	0.0167885	0.256168
Peli2	0.349046	6.2487	6.60058	0.0168142	0.256168
Slc30a3	-0.499793	4.44847	6.59775	0.0168351	0.256168
Fam3c	-0.48081	5.02217	6.59773	0.0168353	0.256168
Sorcs3	-0.266662	7.94953	6.59454	0.0168588	0.256175
Pomk	-0.691689	3.63022	6.59095	0.0168853	0.256228
Cry2	0.354764	5.80159	6.58097	0.0169594	0.257001
Ywhaz	0.267646	7.25286	6.566	0.0170711	0.258343
Golga3	0.377992	5.66844	6.54569	0.017224	0.259278
Fam199x	-0.621105	3.97753	6.54402	0.0172367	0.259278
Cerk	0.349295	5.6997	6.54294	0.0172449	0.259278
Fbxl20	-0.267527	7.24588	6.54265	0.0172471	0.259278
Pdzd2	-0.241766	7.88223	6.5417	0.0172543	0.259278
Cdh4	0.381529	6.82719	6.53927	0.0172728	0.259278
Ptchd4	0.274734	7.69341	6.52997	0.0173435	0.259343
Etv1	-0.376261	5.93816	6.52784	0.0173597	0.259343
Ago2	0.296908	6.69925	6.5244	0.017386	0.259343
Slu7	-0.526938	4.46854	6.51977	0.0174214	0.259343
Ubl3	0.324108	6.01072	6.51646	0.0174468	0.259343
Efr3b	0.241975	7.61973	6.51158	0.0174843	0.259343
Stard8	0.416668	5.38931	6.50871	0.0175064	0.259343
Adra1a	0.35634	6.56669	6.50854	0.0175078	0.259343
Wwc1	0.283987	7.80428	6.50739	0.0175166	0.259343
Hyou1	-0.528497	5.03319	6.50581	0.0175288	0.259343
Ammecr1l	0.368203	5.70724	6.50512	0.0175341	0.259343
Hcfc2	0.30662	6.20713	6.50095	0.0175663	0.259343
Gm29514	0.4714	5.51605	6.49915	0.0175802	0.259343
Prxl2c	-0.540434	4.51434	6.49368	0.0176226	0.259371
Ephb1	0.27306	8.44961	6.49289	0.0176288	0.259371
Pms2	-0.492159	4.50729	6.48433	0.0176953	0.260007
Gm26871	-0.261231	9.15358	6.47411	0.0177753	0.260728
Ogfod1	-0.32234	5.95456	6.47206	0.0177913	0.260728
Ostf1	0.718069	4.20132	6.46669	0.0178335	0.261003
Slc16a2	-0.304486	6.39229	6.46233	0.0178678	0.261161
Emc1	-0.545923	4.44554	6.45733	0.0179073	0.261357
Hs3st2	0.330348	6.54989	6.45449	0.0179297	0.261357
Galnt16	-0.360673	6.17938	6.45171	0.0179517	0.261357
Chrnb2	-0.806869	3.75242	6.44446	0.0180093	0.261852
Dchs2	-0.956795	3.70202	6.40884	0.0182948	0.26533
Tmx4	-0.301864	6.47396	6.40868	0.0182961	0.26533
Cfap74	-0.426207	4.92763	6.40436	0.0183311	0.265491
Emc4	-0.915948	3.00881	6.39136	0.0184369	0.266676
Yipf4	-0.592206	4.25917	6.38558	0.0184841	0.266797
Rgs7	0.219404	10.1994	6.38051	0.0185256	0.266797
Rapgef1	-0.262508	7.07973	6.37684	0.0185558	0.266797
Clstn1	-0.302985	8.20285	6.37506	0.0185704	0.266797
St8sia3	-0.510416	4.71449	6.37463	0.0185739	0.266797
Inka2	0.365124	6.05799	6.36805	0.0186281	0.266797
Msl1	0.455967	5.06049	6.36592	0.0186457	0.266797
Zmat3	0.418661	5.56631	6.36585	0.0186463	0.266797
Hsd17b12	0.363859	5.97622	6.36406	0.0186611	0.266797
Adipor2	0.420691	5.52785	6.35587	0.0187289	0.267181
Lyst	-0.250914	7.50933	6.35501	0.0187361	0.267181
Atp8b2	0.322532	6.15073	6.34164	0.0188475	0.268426
Nek7	0.481404	5.47946	6.33426	0.0189093	0.268656
Itpr1	-0.229997	8.45396	6.33307	0.0189193	0.268656
Csf1	0.622839	4.16268	6.33106	0.0189361	0.268656
Asap2	0.245467	7.35689	6.32038	0.0190261	0.269339
Faxc	-0.330189	6.05397	6.31961	0.0190327	0.269339
Nap1l2	-0.763432	3.37261	6.30944	0.0191188	0.269522
Pcyox1l	-0.64341	3.68422	6.30501	0.0191565	0.269522
Mamdc2	0.705755	4.18955	6.30472	0.0191589	0.269522
Igf1	0.843088	3.74487	6.30295	0.019174	0.269522
Crem	0.461775	5.21852	6.30289	0.0191745	0.269522
Vmn2r85	0.546469	4.46259	6.30096	0.019191	0.269522
Slc17a6	-0.676379	4.06083	6.29629	0.0192308	0.269728
Chd7	0.31638	6.46881	6.29357	0.0192542	0.269728
Wdr66	-0.656923	3.78575	6.29015	0.0192835	0.269799
Denr	-0.549263	4.39663	6.27971	0.0193732	0.270714
Cadm4	0.316506	5.99149	6.27569	0.0194078	0.270857
Gm17501	1.04907	2.96555	6.26411	0.0195081	0.271913
Arhgef19	0.587537	4.55596	6.26132	0.0195324	0.271913
Ypel1	-0.566096	4.24183	6.24922	0.019638	0.273041
C030018K13Rik	0.523976	4.61395	6.23898	0.0197277	0.273633
Fzd10os	0.998559	3.2081	6.23875	0.0197297	0.273633
Adgrf4	0.983832	3.0228	6.23129	0.0197955	0.273931
Gm49130	1.04759	3.06255	6.22919	0.0198141	0.273931
Adamtsl1	-0.391764	5.64123	6.22794	0.0198251	0.273931
Rbbp7	0.367814	5.54579	6.21116	0.0199741	0.273943
Zfp948	0.501325	4.95444	6.20944	0.0199894	0.273943
Man2a1	-0.257476	7.27047	6.20741	0.0200075	0.273943
Foxo3	0.288097	6.86259	6.20413	0.0200368	0.273943
Sulf2	0.345598	6.17263	6.2025	0.0200514	0.273943
Prdm8	-0.933972	3.23865	6.20227	0.0200535	0.273943
Fhad1	0.754762	3.44695	6.20003	0.0200736	0.273943
Gm42446	0.803073	3.24691	6.19743	0.0200969	0.273943
Lrp3	0.443352	5.00173	6.1944	0.0201241	0.273943
Tmco1	-0.597728	4.24789	6.19177	0.0201478	0.273943
Zfp862-ps	0.630483	3.86792	6.18951	0.0201681	0.273943
Ythdf3	0.271317	7.00897	6.18818	0.0201801	0.273943
Sh3gl2	-0.23205	8.4364	6.18723	0.0201887	0.273943
Spon1	-0.279606	6.82215	6.18673	0.0201932	0.273943
Plppr4	-0.263964	7.36588	6.18648	0.0201954	0.273943
0610040J01Rik	0.43704	5.86927	6.17457	0.0203032	0.27507
Bmp7	0.803501	3.60191	6.16456	0.0203943	0.275968
Pdlim5	0.361433	6.21953	6.15025	0.0205253	0.276726
Tmem39b	0.604359	4.2168	6.14832	0.0205431	0.276726
Sod2	-0.373458	5.64783	6.14797	0.0205463	0.276726
Gm20732	0.33384	5.77047	6.14758	0.0205499	0.276726
Malat1	0.230301	13.9981	6.13611	0.0206557	0.277815
Ift88	-0.332959	6.20918	6.12847	0.0207265	0.278431
Hsp90b1	-0.332393	6.66041	6.12003	0.0208051	0.279001
Prag1	0.454233	4.86274	6.11719	0.0208316	0.279001
Grik3	-0.264885	7.70317	6.11584	0.0208442	0.279001
Dzip1l	0.351757	6.43576	6.10794	0.0209182	0.279386
Tnr	-0.242299	8.83727	6.10741	0.0209232	0.279386
Med12l	-0.238036	7.38883	6.09748	0.0210166	0.280297
Ergic1	0.279718	6.72078	6.08423	0.021142	0.280871
Ranbp2	-0.272633	7.96772	6.08376	0.0211464	0.280871
Clk4	0.286298	6.62079	6.08239	0.0211595	0.280871
Rnf167	-0.699497	3.77462	6.08016	0.0211807	0.280871
Pclo	-0.244687	8.92403	6.07961	0.0211859	0.280871
Faah	-0.320069	6.2822	6.07592	0.021221	0.281001
Lrig1	0.412331	5.8782	6.07033	0.0212744	0.281322
Ercc5	0.460172	5.43888	6.06598	0.021316	0.281322
Vgf	0.592634	4.10846	6.06458	0.0213294	0.281322
E2f3	0.345749	6.19528	6.0604	0.0213696	0.281322
Rab3gap2	0.246647	7.20844	6.05621	0.0214099	0.281322
Dpp10	-0.248966	12.9935	6.05182	0.0214522	0.281322
Peg13	-0.614334	3.88226	6.04983	0.0214714	0.281322
Sdk1	0.273514	7.33683	6.04881	0.0214812	0.281322
Ppt1	-0.35536	5.79268	6.04731	0.0214958	0.281322
Slc8a3	-0.289556	6.5016	6.04707	0.0214981	0.281322
Gm13052	-0.396137	5.88734	6.04129	0.021554	0.281722
Epb41l3	-0.231517	7.78905	6.03555	0.0216098	0.281807
Smg7	0.258546	7.16058	6.0354	0.0216112	0.281807
Arap2	0.232771	7.9131	6.03036	0.0216604	0.282117
Tmem164	0.346972	7.32805	6.01828	0.0217786	0.283325
Gm42942	0.83742	3.38863	6.01131	0.021847	0.283883
Smpd1	-0.608433	3.94194	6.00659	0.0218936	0.284157
Wasl	0.277524	6.47696	6.00226	0.0219364	0.284381
Gabpa	0.468661	4.93343	5.9935	0.0220231	0.285173
Sh2d4b	0.564278	4.2196	5.99069	0.0220512	0.285204
Kcnk1	0.354304	6.48448	5.98105	0.0221472	0.286078
Med16	-0.808043	3.09949	5.97663	0.0221915	0.286078
Ckmt1	-0.504234	4.22841	5.97618	0.022196	0.286078
Armc1	-0.416044	5.19485	5.96732	0.0222849	0.286415
Teddm2	-0.433692	5.11253	5.96413	0.0223171	0.286415
Crispld1	-0.782187	3.21232	5.96401	0.0223183	0.286415
Bckdha	-0.616626	3.87697	5.95743	0.0223848	0.286415
Fmnl1	0.376998	5.33838	5.9565	0.0223941	0.286415
Gm44643	-0.518548	4.43042	5.9565	0.0223942	0.286415
Olfr1564	-0.751838	3.46983	5.95569	0.0224023	0.286415
Hace1	-0.256045	7.27299	5.95127	0.0224472	0.286659
Gm42640	0.903867	3.14898	5.94792	0.0224812	0.286764
Fam13a	-0.378909	5.27383	5.9436	0.0225251	0.286996
Arfgef3	-0.2499	8.17542	5.93293	0.0226342	0.28768
Aldoa	-0.400856	5.75917	5.92836	0.022681	0.28768
Atg13	-0.343665	5.71233	5.92599	0.0227053	0.28768
Aebp2	0.334667	6.04743	5.92416	0.0227241	0.28768
Kit	-0.535879	5.00955	5.92401	0.0227256	0.28768
4930598N05Rik	-0.646871	3.62746	5.92319	0.0227341	0.28768
Zcchc24	0.377474	5.83812	5.91377	0.0228313	0.288256
Pcdh10	-0.251335	7.49628	5.91376	0.0228314	0.288256
Cox7c	0.761402	3.56527	5.90985	0.0228718	0.288295
Ccdc65	-0.927081	3.21764	5.90846	0.0228863	0.288295
Frrs1	0.713289	3.52544	5.90306	0.0229423	0.288673
Rimbp2	-0.242913	8.1971	5.8984	0.0229908	0.288707
Bcor	0.325419	6.07359	5.8969	0.0230064	0.288707
Inha	0.649802	4.01003	5.89533	0.0230228	0.288707
Nfkb1	0.261457	6.64892	5.88227	0.0231596	0.28975
Panx2	-0.733982	3.62197	5.87865	0.0231976	0.28975
Ipmk	0.456705	4.78994	5.87618	0.0232236	0.28975
Frrs1l	-0.322561	6.65588	5.87449	0.0232415	0.28975
Acvr1b	-0.328296	6.02089	5.86938	0.0232954	0.28975
Nexmif	-0.313723	6.33333	5.86691	0.0233216	0.28975
Dnajc1	0.248273	7.93694	5.86571	0.0233342	0.28975
Macrod2	-0.204363	10.4549	5.86327	0.0233601	0.28975
Faim2	-0.352266	6.05077	5.86319	0.023361	0.28975
F630040K05Rik	0.817675	3.63268	5.86029	0.0233917	0.28975
Swap70	0.491489	5.54154	5.85916	0.0234037	0.28975
Syde2	0.920888	3.17709	5.85776	0.0234186	0.28975
Grasp	0.726836	3.79088	5.84872	0.023515	0.290134
Dram1	-0.588328	4.11112	5.84551	0.0235493	0.290134
Sema6c	-0.783082	3.43783	5.84151	0.0235922	0.290134
Ryk	0.304961	6.36895	5.84082	0.0235995	0.290134
Tmem200a	-0.314692	5.9368	5.83853	0.0236242	0.290134
Dtwd2	-0.534475	4.282	5.83479	0.0236643	0.290134
Podn	0.887565	3.14385	5.83466	0.0236658	0.290134
Kcnq2	-0.242433	7.5015	5.83356	0.0236776	0.290134
Zfp46	-0.618668	4.05342	5.83292	0.0236844	0.290134
Snrnp200	-0.383372	5.54441	5.81925	0.0238322	0.291623
Ccdc181	-1.00295	3.36267	5.80447	0.0239931	0.293269
Zbtb4	0.362556	5.33179	5.80105	0.0240305	0.293393
Gm12963	0.771222	3.46515	5.79659	0.0240793	0.293393
Prom1	-0.506643	4.36773	5.79632	0.0240823	0.293393
Gpm6b	0.21417	9.80965	5.79376	0.0241104	0.293413
Aen	1.14716	2.70126	5.78923	0.0241602	0.293431
Tk2	-0.49535	4.48853	5.78601	0.0241957	0.293431
Gabrg3	-0.223049	9.1737	5.78346	0.0242238	0.293431
Chrm1	-0.311863	5.88652	5.78264	0.0242328	0.293431
Il1rap	-0.270789	6.79717	5.78166	0.0242438	0.293431
Ckmt2	0.853816	3.06316	5.77616	0.0243046	0.293847
Cpne6	-0.470775	4.57089	5.76757	0.0244	0.294468
Zfp236	0.259511	6.72003	5.76677	0.0244089	0.294468
Aco1	-0.335813	5.78857	5.7635	0.0244454	0.294535
Rnf185	0.449864	4.76733	5.75959	0.024489	0.294535
Alg11	-0.668892	3.98435	5.75916	0.0244939	0.294535
Stxbp3	0.416655	5.45089	5.75505	0.0245398	0.294769
Kmt5a	0.525954	4.41698	5.7505	0.0245908	0.294997
F3	0.394496	6.51118	5.74863	0.0246118	0.294997
Disp1	0.451456	5.22398	5.74282	0.0246772	0.295221
Scamp1	-0.277685	6.48475	5.7402	0.0247068	0.295221
Scrg1	0.615489	4.22385	5.73543	0.0247606	0.295221
Dgke	-0.33043	5.81169	5.73526	0.0247626	0.295221
Ddx25	-0.687653	3.79094	5.73521	0.0247632	0.295221
Lmbrd2	-0.296489	6.29369	5.72347	0.0248964	0.296491
Gm5441	-0.405932	4.97637	5.70828	0.02507	0.298239
Spry2	0.470492	4.70051	5.70126	0.0251506	0.298879
Slc25a21	0.476924	4.65302	5.69363	0.0252387	0.299605
Ppp4r2	0.34054	5.74878	5.68957	0.0252857	0.299843
Mtmr12	0.295221	6.44833	5.68665	0.0253195	0.299924
Ubtd2	0.43288	5.83276	5.66454	0.0255774	0.302353
Gca	0.38581	5.14437	5.66441	0.0255789	0.302353
Myo19	0.44153	4.8836	5.65656	0.0256712	0.302469
Hepacam	0.330905	6.80222	5.6562	0.0256754	0.302469
Glg1	-0.218644	7.49556	5.65379	0.0257038	0.302469
Dctn4	0.275803	6.31502	5.65125	0.0257338	0.302469
Dcp1b	0.433305	5.00171	5.65077	0.0257395	0.302469
Fry	-0.205539	9.07867	5.64972	0.0257519	0.302469
Ube2g1	0.257173	6.94905	5.64645	0.0257905	0.302603
Susd4	-0.265387	7.37969	5.64392	0.0258205	0.302636
Sox2ot	0.321623	7.64742	5.63796	0.0258913	0.302715
Nadsyn1	0.65633	3.60537	5.63609	0.0259135	0.302715
Arid4a	0.26557	7.00468	5.63439	0.0259338	0.302715
Tox3	-0.331836	6.12783	5.63419	0.0259361	0.302715
Timm9	0.342346	5.6935	5.63054	0.0259797	0.302906
Slc2a8	-0.800517	3.20995	5.6277	0.0260136	0.302983
Ndufa3	-0.6257	3.72005	5.61679	0.0261444	0.303471
Fut9	-0.204468	9.07447	5.60559	0.0262794	0.303471
Plod2	0.523932	4.28158	5.60453	0.0262922	0.303471
Tbc1d10a	0.487841	4.7718	5.60311	0.0263094	0.303471
Stk38l	0.402276	5.65401	5.60076	0.0263378	0.303471
Slc45a1	-0.480792	4.89909	5.59946	0.0263536	0.303471
Trim67	0.916714	2.98537	5.59923	0.0263563	0.303471
Sh3d19	-0.29468	6.26387	5.59769	0.0263751	0.303471
Tet1	0.381289	5.96546	5.59655	0.0263889	0.303471
Fam49b	0.235944	8.24118	5.59603	0.0263952	0.303471
Aplp2	-0.296711	7.54813	5.59485	0.0264096	0.303471
Adhfe1	0.466324	5.08548	5.59325	0.026429	0.303471
Vps41	-0.232721	7.4516	5.59281	0.0264344	0.303471
Lrif1	-0.365011	5.22722	5.59256	0.0264374	0.303471
Arhgap42	0.289628	6.49928	5.5794	0.0265981	0.305001
Trp53inp2	0.560172	4.377	5.57705	0.0266269	0.305017
Gli2	0.33745	7.27731	5.56976	0.0267165	0.305728
Gigyf2	0.221509	7.70394	5.55492	0.0268999	0.307193
Slc9a9	0.226248	8.28271	5.55463	0.0269035	0.307193
Ccdc141	0.363893	6.77826	5.55271	0.0269274	0.307193
Chchd2	-0.87069	3.06627	5.54967	0.0269651	0.307308
Dzank1	-0.314492	6.14824	5.53797	0.0271111	0.308655
Sugct	0.407023	5.58889	5.52842	0.0272309	0.309702
Gli3	0.348733	7.87347	5.51669	0.0273788	0.310448
Ndrg4	-0.26607	7.03992	5.51665	0.0273794	0.310448
Itm2b	-0.276739	7.12716	5.51656	0.0273805	0.310448
Ddhd1	0.241757	8.14058	5.51438	0.0274081	0.310448
Opa1	-0.233217	7.03322	5.51211	0.0274369	0.310458
Slc17a5	-0.33655	5.67444	5.48977	0.0277218	0.313364
Eno2	-0.329669	6.02235	5.48717	0.0277552	0.313423
Extl1	-0.573873	4.46365	5.48142	0.0278291	0.313939
Ankrd11	-0.285041	7.03267	5.47331	0.0279339	0.314516
5330434G04Rik	0.262455	6.77855	5.47284	0.0279399	0.314516
Lrrc9	0.657138	4.0848	5.4709	0.0279651	0.314516
Fat3	0.214727	8.99969	5.46706	0.0280148	0.314719
Meis1	0.468823	5.19991	5.46514	0.0280398	0.314719
D130043K22Rik	-0.301222	6.19383	5.45853	0.0281258	0.315307
Abcc10	0.564594	3.94648	5.45676	0.0281489	0.315307
1700123M08Rik	0.693121	3.69704	5.44087	0.0283572	0.317008
Bbip1	0.334403	5.58184	5.44083	0.0283577	0.317008
Ncald	-0.221212	7.44144	5.43853	0.0283879	0.317027
Zmat2	-0.531413	4.43179	5.43543	0.0284288	0.317165
Fntb	-0.370045	5.32317	5.42841	0.0285216	0.317634
Panx1	0.653922	3.66859	5.42793	0.028528	0.317634
Dnal1	-0.314018	5.89603	5.42511	0.0285654	0.317733
Mir100hg	0.269455	7.56598	5.41628	0.0286827	0.318708
Ganab	-0.336399	5.38594	5.4125	0.0287332	0.318708
Sipa1l1	-0.217096	8.73754	5.41051	0.0287597	0.318708
Ap3m1	0.341842	5.52796	5.40992	0.0287676	0.318708
Ghitm	-0.38785	5.34859	5.40338	0.0288552	0.318956
Nr4a2	0.861885	3.77855	5.40214	0.0288718	0.318956
Klhl12	-0.362552	5.16512	5.40182	0.0288761	0.318956
Ak5	-0.239358	7.84972	5.39824	0.0289242	0.319171
Zfp111	0.752109	3.26581	5.39171	0.0290122	0.319674
Erlin2	-0.607739	3.85374	5.39059	0.0290273	0.319674
Shd	-0.803587	2.92245	5.3861	0.029088	0.319984
Spopl	-0.285448	6.12815	5.38411	0.0291149	0.319984
Lcorl	-0.235058	7.45377	5.38213	0.0291418	0.319984
Alg2	-0.401008	5.11429	5.37691	0.0292127	0.320447
Thy1	-0.435628	5.96079	5.36856	0.0293265	0.320937
Zfp239	-0.781686	3.67765	5.36827	0.0293305	0.320937
B3gat1	-0.316257	6.37652	5.36258	0.0294083	0.320937
Tgfbr1	0.490791	5.54384	5.36144	0.029424	0.320937
Arpp19	-0.33156	5.83233	5.35438	0.0295209	0.320937
Gm44897	1.1053	2.91995	5.3483	0.0296046	0.320937
Cdc14a	0.418755	5.70227	5.34594	0.0296373	0.320937
Dnm2	0.242962	6.9887	5.34549	0.0296435	0.320937
Pnpla7	-0.443029	6.47484	5.34492	0.0296514	0.320937
Gas7	-0.22334	8.03223	5.34454	0.0296567	0.320937
Ptk2	-0.197057	9.07914	5.34318	0.0296754	0.320937
Col14a1	0.883987	3.47596	5.3418	0.0296946	0.320937
Extl3	0.250319	6.68496	5.3383	0.0297431	0.320937
Atp13a2	-0.386626	4.97193	5.33794	0.0297481	0.320937
Gm15679	-0.701419	3.39176	5.33659	0.0297668	0.320937
Pgrmc2	-0.483011	4.53887	5.33411	0.0298013	0.320937
Nr3c2	-0.26782	7.93615	5.33301	0.0298165	0.320937
Ly6e	-0.557593	4.34917	5.33039	0.029853	0.320937
Mtor	0.241038	7.00457	5.33029	0.0298544	0.320937
Tob2	0.490161	4.53871	5.32561	0.0299197	0.320937
Ccar2	-0.378931	4.98421	5.32293	0.0299571	0.320937
Kcna2	-0.276995	6.20596	5.32167	0.0299748	0.320937
Pcnx	-0.21631	7.62423	5.32145	0.0299779	0.320937
Vezf1	0.475554	4.90412	5.3204	0.0299926	0.320937
Syn2	-0.217081	8.46324	5.31904	0.0300117	0.320937
Slc30a9	0.242591	6.71878	5.31834	0.0300215	0.320937
Mmp17	0.344471	5.82577	5.31469	0.0300727	0.320937
Rbm3	0.558097	4.149	5.31078	0.0301276	0.320937
Sv2a	-0.278952	6.32193	5.30984	0.0301408	0.320937
Zdbf2	0.430652	5.08607	5.30548	0.0302024	0.320937
Zfp219	0.640434	4.23235	5.30495	0.0302099	0.320937
Atp6v1c2	-0.754977	3.20086	5.30452	0.0302159	0.320937
Lncpint	0.206507	9.24813	5.30408	0.0302221	0.320937
Clasrp	-0.293556	5.88281	5.30274	0.0302411	0.320937
Cend1	-0.520075	4.18111	5.30088	0.0302673	0.320937
Gm27188	-0.741489	3.44396	5.29596	0.030337	0.32137
Grm3	0.284512	10.2521	5.29252	0.0303859	0.321582
Dynll2	-0.357011	5.53058	5.29024	0.0304183	0.321618
Cyp4f15	0.472876	5.88724	5.27517	0.0306336	0.323587
Epb41l2	0.287727	7.4335	5.26566	0.0307703	0.324574
Tmed5	0.389671	5.08477	5.26423	0.0307909	0.324574
Slit3	-0.218918	9.31716	5.26168	0.0308276	0.324574
Sergef	-0.240658	6.80855	5.26057	0.0308437	0.324574
Pik3c3	-0.292213	5.81547	5.25261	0.030959	0.325097
Fam228b	0.346565	6.16486	5.25016	0.0309945	0.325097
Rita1	0.77738	3.2109	5.24699	0.0310406	0.325097
Alpl	0.746993	3.35307	5.24675	0.0310441	0.325097
Dpysl4	-0.424076	4.69435	5.24325	0.031095	0.325097
Atg14	-0.442854	4.75798	5.242	0.0311133	0.325097
Gm44896	0.90719	3.14874	5.24127	0.0311239	0.325097
Mob3b	-0.613572	3.8624	5.24104	0.0311273	0.325097
Mmp24	-0.398793	5.22964	5.23269	0.0312494	0.326067
Frmd5	0.207717	9.25416	5.22881	0.0313064	0.326074
D7Ertd443e	0.836889	3.12152	5.22712	0.0313312	0.326074
Osbpl10	-0.241597	7.58489	5.22639	0.031342	0.326074
Dnaja1	0.311893	5.6014	5.22336	0.0313866	0.326074
Adamts2	-0.41317	5.61843	5.22267	0.0313967	0.326074
Ywhah	-0.353688	6.32263	5.21247	0.0315475	0.327334
Ppp1r9b	0.307165	5.80313	5.20322	0.0316848	0.328287
Efemp1	-0.875807	3.43584	5.20232	0.0316983	0.328287
Tecr	-0.354524	6.04533	5.19782	0.0317654	0.328675
Vamp2	-0.338409	5.93087	5.19139	0.0318615	0.329364
Dpysl2	-0.218955	7.75922	5.18478	0.0319608	0.330084
Prkg2	-0.3838	5.06951	5.17781	0.0320657	0.33086
Calm2	-0.281201	7.39865	5.16942	0.0321926	0.331862
Gm35188	0.684214	4.18823	5.16609	0.0322432	0.331977
Gm5577	-0.479933	4.41159	5.16474	0.0322636	0.331977
Chd1	0.276367	6.4478	5.16069	0.0323252	0.332141
Pdia4	-0.436441	5.03611	5.15798	0.0323664	0.332141
Arid5a	0.558167	4.18402	5.15781	0.032369	0.332141
Rabl3	0.712255	3.50962	5.15053	0.0324803	0.332873
Mbd3	-0.753938	3.29882	5.14923	0.0325002	0.332873
Pcdh19	-0.401681	5.08886	5.13739	0.0326822	0.334347
Mir22hg	0.658573	3.67227	5.13595	0.0327043	0.334347
Apaf1	-0.438722	5.09612	5.13106	0.0327799	0.334562
Fam227a	-0.329184	5.80766	5.1307	0.0327855	0.334562
Slc36a1	0.395349	4.98023	5.12792	0.0328285	0.334694
Ptpn9	0.259442	6.537	5.124	0.0328892	0.33471
Coro6	-0.58487	4.41048	5.11965	0.0329568	0.33471
Rufy1	-0.322616	5.92912	5.11934	0.0329617	0.33471
Kmt2c	0.21946	8.55393	5.11904	0.0329664	0.33471
Dab1	-0.196764	10.9105	5.11514	0.033027	0.33471
Ccdc137	0.803867	3.39029	5.11476	0.033033	0.33471
Matr3	-0.305626	5.94878	5.114	0.0330448	0.33471
Ahdc1	0.314901	6.70027	5.11042	0.0331007	0.33471
Vipr1	0.49387	4.9997	5.10885	0.0331254	0.33471
Vps39	-0.306706	5.69101	5.10849	0.0331309	0.33471
Sgms2	0.905245	2.92202	5.10388	0.0332031	0.334934
Gabrg2	-0.393722	6.08049	5.10323	0.0332133	0.334934
Rps6ka2	-0.241275	6.76146	5.09879	0.0332831	0.335203
Pon2	0.521004	4.47279	5.09581	0.0333301	0.335203
Slc25a33	0.475442	5.28291	5.09579	0.0333304	0.335203
Ppard	0.380955	5.53327	5.08533	0.0334956	0.336178
Gm48062	0.501266	4.42879	5.08349	0.0335248	0.336178
Dab2ip	0.307989	6.48739	5.08163	0.0335543	0.336178
Ilf3	0.317942	6.04467	5.08033	0.033575	0.336178
Mrtfb	-0.22539	7.38916	5.08011	0.0335785	0.336178
Ilrun	0.276932	6.17074	5.07436	0.0336698	0.336789
Tm9sf2	-0.264351	6.28772	5.06479	0.0338228	0.337635
Crocc	-0.324033	5.64492	5.06412	0.0338336	0.337635
Zfp317	0.378818	5.09756	5.06338	0.0338454	0.337635
Rai1	0.229387	7.31967	5.06015	0.0338972	0.337848
Bcat2	-0.474346	4.61809	5.05619	0.0339608	0.337904
Car11	-0.385134	5.27805	5.05602	0.0339636	0.337904
Dync2li1	-0.565148	4.04132	5.05223	0.0340246	0.338209
Fndc3b	0.23108	7.20486	5.04823	0.0340891	0.338548
Pigu	-0.302869	5.87652	5.0395	0.0342306	0.339389
Scamp3	-0.673279	3.3772	5.03923	0.0342349	0.339389
Rsbn1l	-0.267677	6.28967	5.03206	0.0343514	0.340241
Ppme1	0.22473	6.96901	5.01651	0.034606	0.341981
Col23a1	-0.30193	5.65349	5.01432	0.0346419	0.341981
Arhgap12	0.309475	6.44453	5.0141	0.0346455	0.341981
Spag6l	-0.521771	4.24461	5.01309	0.0346621	0.341981
Cpq	0.371551	6.18689	5.01196	0.0346808	0.341981
Brd4	0.226488	7.6583	5.0095	0.0347213	0.342016
Dync1i1	-0.221454	8.47991	5.00675	0.0347667	0.342016
Fgf13	-0.258574	8.09502	5.0052	0.0347923	0.342016
Tshz3	-0.24882	7.23038	5.00429	0.0348073	0.342016
Celf4	-0.234225	9.27934	4.99907	0.0348937	0.342562
Npas4	-0.618048	3.69319	4.99707	0.034927	0.342586
Trim32	-0.599042	3.90806	4.98988	0.0350465	0.343001
Mfn1	0.263658	7.4216	4.98961	0.0350511	0.343001
Kremen1	0.408693	4.96515	4.98848	0.0350698	0.343001
Kcng2	-0.760357	3.16142	4.98634	0.0351055	0.343001
Ybx3	0.307315	5.70265	4.98373	0.0351491	0.343001
Aak1	-0.192908	8.90276	4.98342	0.0351543	0.343001
C330018D20Rik	0.697087	3.42998	4.98071	0.0351997	0.343143
Nfs1	-0.476356	4.78537	4.97682	0.035265	0.343479
Sparcl1	-0.287306	9.31012	4.96966	0.0353853	0.344349
Ttll5	-0.224468	7.22404	4.96237	0.0355084	0.345245
Zfp687	0.837848	3.28314	4.95577	0.0356201	0.346028
Slc39a6	-0.640781	3.82529	4.95264	0.0356733	0.346243
Rgl3	0.80522	3.09802	4.95009	0.0357166	0.346361
Septin3	-0.266041	6.47887	4.94814	0.0357499	0.346382
Ndufb3	0.624685	3.83311	4.93405	0.0359908	0.348412
Fads2	0.314093	6.87489	4.92969	0.0360657	0.34859
Tmem106b	-0.361291	5.65971	4.92934	0.0360718	0.34859
Azin1	0.335586	6.22265	4.92478	0.0361504	0.349046
Lgi1	-0.237997	6.86509	4.91677	0.0362888	0.349728
Flywch1	-0.288693	5.88855	4.91506	0.0363185	0.349728
Spag9	0.199639	8.91734	4.91373	0.0363415	0.349728
Gpcpd1	0.228327	7.53315	4.91343	0.0363468	0.349728
Mlf2	-0.433994	4.87272	4.90631	0.0364706	0.350507
Vcpip1	0.315001	5.56276	4.905	0.0364934	0.350507
5730409E04Rik	-0.709646	3.27405	4.90334	0.0365223	0.350507
Rabif	0.689187	3.43729	4.89176	0.0367251	0.351749
Cd47	-0.209111	7.49179	4.89078	0.0367423	0.351749
Lgr6	0.370036	5.32993	4.89054	0.0367466	0.351749
Commd7	-0.576729	3.96123	4.88599	0.0368266	0.352212
Ccdc60	0.787367	3.22266	4.88087	0.0369168	0.352771
Map3k13	0.311002	6.25348	4.87386	0.0370409	0.353653
Diaph1	0.294675	6.19582	4.86944	0.0371194	0.353814
Ndufa5	-0.545821	3.88858	4.86781	0.0371483	0.353814
Clip2	0.241245	6.60773	4.86455	0.0372064	0.353814
Tox2	0.385274	5.9448	4.86426	0.0372116	0.353814
Thsd7a	-0.275182	6.91354	4.86396	0.0372168	0.353814
Txlng	0.288348	6.21292	4.85551	0.0373678	0.354946
Ppox	0.659806	3.59815	4.85009	0.0374651	0.355022
Abca5	-0.227986	6.98566	4.84964	0.0374731	0.355022
Hebp1	-0.538732	4.15495	4.84885	0.0374873	0.355022
Pak3	-0.213124	7.90566	4.84795	0.0375035	0.355022
Col6a4	0.601663	3.74045	4.84386	0.0375771	0.355416
Gm42481	0.79747	3.24573	4.83872	0.0376697	0.35599
5530601H04Rik	-0.321728	5.52769	4.83572	0.037724	0.3562
Intu	0.360837	5.46268	4.82075	0.0379959	0.358463
Slc1a3	0.271714	9.60091	4.80746	0.0382392	0.359812
Emx2	0.797981	3.49	4.80622	0.0382621	0.359812
Nudt13	-0.479005	4.50007	4.80361	0.03831	0.359812
Wsb2	0.458603	4.6871	4.80309	0.0383196	0.359812
Mctp1	-0.211229	8.6276	4.80177	0.0383439	0.359812
Rnf32	-0.342234	5.41945	4.80122	0.038354	0.359812
Tbc1d2b	0.449186	5.05867	4.80061	0.0383653	0.359812
Thra	-0.237724	6.85169	4.79773	0.0384184	0.360006
Dym	-0.263796	7.54461	4.79248	0.0385155	0.360612
Brinp3	0.255337	9.17084	4.79035	0.0385551	0.36068
Inpp4b	-0.312402	6.81949	4.78453	0.038663	0.361386
Adam9	0.287458	5.99842	4.78136	0.0387221	0.361584
Trim24	0.335995	5.98476	4.7799	0.0387493	0.361584
Rwdd4a	0.459115	4.45601	4.7742	0.0388557	0.361676
Nhej1	0.724178	3.55579	4.77129	0.0389102	0.361676
Gm42991	-0.554992	4.13639	4.77078	0.0389197	0.361676
Fbxo28	0.319219	5.56885	4.76913	0.0389507	0.361676
Tm9sf4	-0.25774	6.23899	4.76871	0.0389587	0.361676
Rangap1	0.348663	5.50031	4.76502	0.0390279	0.361676
Rpl3	0.560288	4.07045	4.76405	0.0390462	0.361676
Cript	-0.592821	3.79428	4.76302	0.0390655	0.361676
Scg2	-0.461056	4.91465	4.76298	0.0390663	0.361676
Ctdspl2	-0.275378	6.1233	4.76202	0.0390843	0.361676
Tgoln1	-0.463891	4.6297	4.759	0.0391412	0.361901
Eif2ak1	-0.331872	5.37746	4.75136	0.0392856	0.362935
Grem2	-0.558729	3.80833	4.74602	0.0393868	0.363403
Csnk2a1	0.239058	6.78957	4.7446	0.0394138	0.363403
Tiam1	-0.217747	7.86487	4.74353	0.0394342	0.363403
Cep112	0.291262	6.36994	4.74113	0.0394799	0.363522
Epn2	0.226654	7.26044	4.73393	0.0396171	0.363997
Znrf3	0.26251	7.47071	4.73207	0.0396528	0.363997
Nek10	-0.463354	4.75104	4.73071	0.0396788	0.363997
Abcd2	0.270974	6.15877	4.73002	0.0396919	0.363997
Gm49674	-0.42247	4.54407	4.72927	0.0397064	0.363997
Selenoo	0.574841	3.92997	4.72668	0.039756	0.363997
Kctd1	-0.223462	6.74262	4.72644	0.0397606	0.363997
Metap1d	0.399898	5.00181	4.72223	0.0398415	0.364001
Gm48749	-0.352073	5.6591	4.72202	0.0398456	0.364001
Acss1	0.343957	6.73587	4.72131	0.0398592	0.364001
Limch1	0.229107	8.49158	4.71484	0.039984	0.364766
Msra	-0.202611	8.79203	4.7114	0.0400505	0.364766
Slc35b1	-0.507797	4.16623	4.71034	0.040071	0.364766
Tgfbr3	-0.46138	4.56937	4.71018	0.0400741	0.364766
Mthfd2l	-0.433299	4.68157	4.706	0.0401551	0.364989
Sec62	-0.274439	6.36889	4.70504	0.0401738	0.364989
Zfyve9	-0.236296	6.7038	4.70384	0.040197	0.364989
Galc	-0.360093	5.18117	4.70105	0.0402512	0.365183
Gm26549	-0.492927	4.09	4.69759	0.0403187	0.365416
C1ql3	-0.879037	2.99131	4.69637	0.0403426	0.365416
Grk5	0.356433	5.2401	4.69067	0.0404538	0.365545
Bmpr1b	0.322396	7.64192	4.68776	0.0405107	0.365545
Specc1l	-0.264122	6.82413	4.68715	0.0405227	0.365545
Erich6	0.799557	3.15273	4.68656	0.0405343	0.365545
Lgi3	-0.522504	4.25193	4.68492	0.0405665	0.365545
Armcx1	-0.515321	4.38065	4.68424	0.0405799	0.365545
Eml6	-0.212939	8.50848	4.68388	0.0405869	0.365545
Apip	-0.498552	4.47414	4.67657	0.0407308	0.366544
Arpc2	0.28623	6.54909	4.67482	0.0407653	0.366558
Cntnap1	-0.399417	4.95988	4.66539	0.0409519	0.367874
Arntl2	-0.30967	5.468	4.66352	0.040989	0.367874
Snw1	-0.38728	5.00628	4.6622	0.0410152	0.367874
Gm6185	0.676198	3.26706	4.66076	0.0410439	0.367874
Psmc1	0.409183	5.01691	4.65724	0.041114	0.368205
Plppr5	0.234246	6.99923	4.6544	0.0411706	0.36828
Rnf220	-0.358205	5.32727	4.6535	0.0411885	0.36828
Cers6	-0.224997	7.60049	4.6489	0.0412805	0.3686
Fnbp1	0.228291	8.59072	4.64839	0.0412906	0.3686
Tgfb2	0.402238	4.96515	4.64492	0.0413603	0.368858
L3mbtl4	-0.445545	5.24315	4.64265	0.0414058	0.368858
Jun	0.644701	3.69278	4.64081	0.0414428	0.368858
Pisd-ps1	-0.585624	3.852	4.63898	0.0414796	0.368858
Slc44a5	-0.364338	6.06623	4.63722	0.0415151	0.368858
Mpzl1	-0.322396	5.42351	4.63705	0.0415185	0.368858
Ugcg	-0.339861	5.43519	4.63401	0.0415798	0.368996
Grin2b	-0.189671	10.5179	4.63049	0.041651	0.368996
Zbtb16	0.307037	8.0036	4.62981	0.0416647	0.368996
Atp2b1	-0.239394	9.34852	4.62884	0.0416843	0.368996
Abhd17b	0.285753	5.91232	4.62485	0.041765	0.368996
Eaf2	-0.706286	3.24996	4.6242	0.0417783	0.368996
Oprm1	-0.520066	4.02434	4.62178	0.0418274	0.368996
Rab31	0.286944	6.8522	4.61946	0.0418746	0.368996
Plcxd2	0.35355	5.06071	4.61905	0.0418828	0.368996
Cop1	0.21723	7.06282	4.61778	0.0419088	0.368996
Cntnap4	-0.280727	6.85748	4.61538	0.0419577	0.368996
Grina	-0.340678	5.41803	4.61514	0.0419625	0.368996
AW011738	0.669105	3.67913	4.615	0.0419653	0.368996
Htr7	-0.755223	3.45503	4.61285	0.0420093	0.369091
Inca1	0.766763	3.0682	4.60742	0.0421203	0.369559
Pmp22	0.613211	4.09696	4.60679	0.0421332	0.369559
Dvl2	-0.55318	3.85873	4.60335	0.0422038	0.369559
Timp4	-0.413264	4.99777	4.60276	0.0422159	0.369559
Fam163b	-0.415388	4.68888	4.60188	0.0422339	0.369559
Dcaf6	-0.213728	7.74549	4.60052	0.0422618	0.369559
Mpp2	0.289441	6.02027	4.59814	0.0423108	0.369696
Gm42607	0.459441	4.62262	4.59129	0.042452	0.370301
Dennd1b	-0.220184	7.13296	4.58862	0.0425071	0.370301
1700029J07Rik	-0.672186	3.46302	4.58862	0.0425072	0.370301
Heca	0.370857	5.32247	4.58722	0.0425361	0.370301
Gm12930	-0.887878	3.26412	4.58672	0.0425465	0.370301
Dennd6b	-0.376403	4.88154	4.57808	0.0427258	0.371571
Ids	-0.381866	4.92194	4.57445	0.0428015	0.37188
Tyro3	0.379472	5.80002	4.57316	0.0428282	0.37188
Lig3	-0.482852	4.22751	4.56924	0.0429103	0.372125
Adamts3	-0.362959	6.34301	4.56861	0.0429234	0.372125
Oaz2	0.343324	5.28784	4.56501	0.0429988	0.372135
Igfbp5	-0.439586	5.12828	4.5642	0.0430157	0.372135
Slc4a7	0.281947	6.34511	4.56289	0.0430432	0.372135
Ncf2	0.697276	3.76256	4.56217	0.0430583	0.372135
Eif2b3	0.38043	5.18804	4.55964	0.0431113	0.372304
Cmas	-0.316847	5.37633	4.55536	0.0432014	0.372792
Map2k1	0.280662	6.06462	4.54809	0.0433549	0.373826
Zhx2	0.356005	6.9095	4.53726	0.0435847	0.375517
Ppip5k1	-0.223488	6.71509	4.53473	0.0436384	0.375689
Nbeal1	0.23005	7.25505	4.5315	0.0437074	0.375992
Grm8	-0.213881	8.33478	4.524	0.0438678	0.376819
Rragd	-0.439814	4.39935	4.52384	0.0438713	0.376819
Ppp3r1	-0.335594	6.19751	4.51941	0.0439663	0.37729
Bcat1	-0.390898	4.64021	4.51812	0.0439939	0.37729
2610011E03Rik	-0.655789	3.27952	4.51255	0.044114	0.377634
Atad1	-0.272717	6.417	4.51253	0.0441143	0.377634
Bmp3	-0.646018	3.81966	4.51147	0.0441372	0.377634
Cacna1h	-0.447344	4.32397	4.50991	0.0441709	0.377634
Ssbp2	-0.189795	8.97469	4.50838	0.0442039	0.377634
Fam135b	-0.201993	8.66879	4.50173	0.0443479	0.378574
Gm47728	0.889092	3.12579	4.49971	0.0443919	0.378659
Itih5	-0.463078	5.02397	4.49343	0.0445284	0.379253
Marcksl1	-0.525467	3.93403	4.49337	0.0445298	0.379253
Ap1s2	0.373732	4.88899	4.48514	0.0447095	0.380069
Rufy3	-0.203131	7.65662	4.48443	0.0447251	0.380069
Tmem243	0.35739	5.0544	4.48429	0.0447281	0.380069
Tbc1d14	-0.355628	5.68545	4.48044	0.0448126	0.380497
Fam114a1	0.738607	3.35697	4.47487	0.0449349	0.381193
Gm44798	-0.584669	3.86325	4.47359	0.0449632	0.381193
Mcph1	-0.29183	5.87443	4.46941	0.0450553	0.381271
Rasgrf1	-0.223889	8.39669	4.46665	0.0451164	0.381271
Smpd3	-0.272233	6.3686	4.46656	0.0451183	0.381271
Fryl	-0.191605	7.59088	4.46643	0.0451213	0.381271
Slc1a2	0.270261	11.9279	4.46541	0.0451438	0.381271
Uqcr10	-0.751821	3.03883	4.46387	0.045178	0.381271
Blnk	-0.506521	4.02586	4.46052	0.0452521	0.381607
Gm44027	-0.714232	3.16724	4.45646	0.0453424	0.382079
Prdm16	0.326598	7.47273	4.45093	0.0454655	0.382551
Aldh1l1	0.344714	6.72186	4.45086	0.0454672	0.382551
Col4a2	-0.290322	5.82777	4.44232	0.0456582	0.383593
Tuba1a	-0.684647	3.84324	4.44223	0.0456601	0.383593
Sncb	-0.346387	5.81716	4.43909	0.0457306	0.383607
Slc25a35	0.741792	3.25988	4.43908	0.0457307	0.383607
Fbn2	-0.33173	5.47014	4.43673	0.0457835	0.38376
Ablim3	-0.398338	5.68057	4.43267	0.0458749	0.384191
Gm37459	-0.375533	4.99251	4.43139	0.0459039	0.384191
Man2b2	-0.844792	3.34789	4.42679	0.0460078	0.38477
Polk	-0.351838	4.91157	4.41918	0.0461801	0.385922
Aspa	0.73891	2.99903	4.41538	0.0462665	0.386353
Sptbn1	-0.183861	9.33463	4.41232	0.0463362	0.386645
Zfp35	-0.61489	3.57418	4.4097	0.046396	0.386853
Zfp644	-0.293831	5.72489	4.40127	0.0465889	0.388171
Mapk1ip1	-0.33717	5.47467	4.39758	0.0466736	0.388344
Gad1	0.385274	5.62656	4.39732	0.0466794	0.388344
Pknox2	-0.196777	8.3794	4.39403	0.0467552	0.388664
Mrps11	-0.682485	3.3954	4.39207	0.0468004	0.388664
BC005537	0.269606	6.2769	4.3891	0.0468688	0.388664
Acap3	0.321696	5.25565	4.38853	0.046882	0.388664
Eif2b1	0.702661	3.22339	4.38719	0.046913	0.388664
Gm21885	0.889766	2.82658	4.38656	0.0469276	0.388664
Gm44257	0.379069	4.92504	4.38312	0.0470072	0.388757
Cntfr	0.298109	5.93302	4.38298	0.0470103	0.388757
Loxl3	0.755575	3.11963	4.38154	0.0470437	0.388757
Pnmal1	-0.472781	4.25526	4.37736	0.0471408	0.38927
Kcnmb4	0.355757	5.91534	4.37377	0.0472242	0.38967
Tmem59l	-0.51474	4.13791	4.36594	0.047407	0.389945
Slc13a5	0.395001	5.21618	4.36544	0.0474187	0.389945
Tyw3	0.641608	3.36683	4.36315	0.0474724	0.389945
Caln1	-0.202956	8.15839	4.36232	0.0474918	0.389945
Fam171a2	-0.39866	4.71233	4.36035	0.0475379	0.389945
Ddx18	0.597539	3.73893	4.36015	0.0475426	0.389945
Osbpl11	0.293048	5.72943	4.35853	0.0475806	0.389945
Gm36952	-0.361127	5.00354	4.35837	0.0475844	0.389945
Gm20521	0.558895	3.84533	4.35831	0.0475857	0.389945
Ccdc30	-0.260955	6.16015	4.35736	0.0476082	0.389945
Chrdl1	0.4166	5.82177	4.35234	0.0477263	0.390065
Olfm2	0.254712	7.06644	4.35222	0.047729	0.390065
Suz12	0.265135	6.20345	4.35108	0.0477559	0.390065
Spata7	-0.26136	5.97873	4.35078	0.0477631	0.390065
Dscam	-0.200742	9.4494	4.34835	0.0478203	0.390135
B4galnt3	-0.699555	3.05999	4.34744	0.0478418	0.390135
Prxl2a	-0.367408	5.20035	4.34323	0.0479414	0.390661
Rbsn	-0.475208	4.57193	4.33661	0.0480985	0.391449
Mllt11	-0.416861	4.34918	4.33478	0.0481419	0.391449
Retreg2	-0.520036	4.09462	4.33336	0.0481758	0.391449
Mbp	0.23922	6.8881	4.33107	0.0482303	0.391449
Thsd7b	-0.219574	7.52465	4.32986	0.0482593	0.391449
Thada	-0.23816	7.02734	4.32906	0.0482783	0.391449
Ankrd26	-0.310538	5.53567	4.32727	0.0483212	0.391449
Spg11	0.308669	5.9158	4.32459	0.0483851	0.391449
Prdm5	0.364803	5.27639	4.32428	0.0483925	0.391449
Rrp12	0.602454	3.89605	4.32385	0.0484029	0.391449
Elp3	-0.293448	5.53457	4.32292	0.0484252	0.391449
Vav3	0.392112	6.44768	4.31664	0.0485759	0.392381
Gja1	-0.298678	7.4779	4.30981	0.0487403	0.393406
Gramd1b	0.195217	8.31448	4.30843	0.0487735	0.393406
Ntf3	-0.635412	3.53005	4.30175	0.0489352	0.394336
Lrrn3	-0.474451	4.4727	4.29834	0.0490179	0.394336
Map4	0.212158	7.57195	4.29786	0.0490296	0.394336
Usf3	-0.315071	6.05697	4.29695	0.0490516	0.394336
Thoc2l	0.25204	6.489	4.29636	0.049066	0.394336
Gm10800	0.654152	5.36864	4.29411	0.0491208	0.394446
Atg2a	-0.46042	4.32556	4.29288	0.0491506	0.394446
Msrb2	-0.527767	3.80027	4.29001	0.0492206	0.394717
Ccny	-0.201827	7.41202	4.28714	0.0492907	0.394717
Kazn	-0.376429	5.72369	4.28708	0.0492922	0.394717
Cntnap2	-0.195941	10.902	4.28568	0.0493263	0.394717
Prickle1	0.208427	8.67218	4.28013	0.0494624	0.395105
Gar1	0.698923	3.47083	4.27964	0.0494742	0.395105
Sema4b	0.319453	5.79363	4.27935	0.0494814	0.395105
Actl6b	-0.357854	5.30443	4.27437	0.0496038	0.395799
Cradd	0.385245	4.88274	4.27035	0.049703	0.396306
Aim2	-0.569478	3.81068	4.2658	0.0498152	0.396712
Gm49164	0.393623	5.46105	4.26539	0.0498253	0.396712
Dlk2	-0.549099	3.93105	4.26193	0.0499109	0.39711
Crk	0.270888	5.88683	4.25823	0.0500029	0.397557
Plp1	-0.41206	5.57132	4.25268	0.0501407	0.398368
2600014E21Rik	0.486593	4.1245	4.24533	0.0503244	0.399542
Rab10	0.195438	7.22869	4.24036	0.0504487	0.399651
Atxn1l	-0.548608	3.97155	4.24015	0.050454	0.399651
Sntg1	-0.180001	9.33631	4.23952	0.0504699	0.399651
Hectd2os	0.548458	4.31473	4.23711	0.0505304	0.399651
A830018L16Rik	-0.214063	8.34605	4.23511	0.0505806	0.399651
Sgsm1	0.246072	7.17448	4.23429	0.0506013	0.399651
Cachd1	0.274528	6.71888	4.23384	0.0506127	0.399651
Lepr	0.556016	3.63842	4.23088	0.0506871	0.399651
Eif2s3x	-0.476225	4.04406	4.23055	0.0506956	0.399651
Calcrl	0.569589	3.68136	4.23047	0.0506975	0.399651
Ydjc	0.770853	3.03453	4.22542	0.050825	0.399696
B9d1	0.505308	4.24537	4.22173	0.0509184	0.399696
Fam222b	0.227208	6.74311	4.22059	0.0509475	0.399696
Map1a	-0.288557	6.9368	4.2202	0.0509573	0.399696
Nefl	-0.449541	4.78916	4.21994	0.0509639	0.399696
Fscn1	0.437859	4.92343	4.21922	0.0509821	0.399696
Mtss2	0.264745	6.81029	4.21469	0.0510973	0.399696
Neto2	0.248412	6.82857	4.21424	0.0511087	0.399696
Acvr1	0.209272	6.85169	4.21396	0.0511159	0.399696
Bach2	0.262645	7.99674	4.21358	0.0511256	0.399696
Mink1	0.221776	6.79324	4.21339	0.0511303	0.399696
Pxk	0.265005	6.42684	4.21324	0.0511343	0.399696
Clmp	0.388761	5.22369	4.21109	0.051189	0.39978
Acvr1c	0.667907	3.50444	4.20999	0.051217	0.39978
Srsf4	0.303616	5.54918	4.20839	0.0512579	0.399819
Samd12	-0.215135	8.81465	4.19829	0.0515166	0.401186
Enc1	-0.34244	6.02779	4.19766	0.0515328	0.401186
Cspg4	0.574589	3.78998	4.19711	0.0515469	0.401186
Wdr6	-0.733242	3.18951	4.19497	0.0516018	0.401186
Samd4b	0.383295	5.1462	4.19452	0.0516135	0.401186
Fbxo31	-0.630751	3.58718	4.1915	0.0516912	0.401509
R3hdm1	0.224344	10.2411	4.18949	0.0517431	0.401632
Gpc5	0.289328	11.1681	4.18491	0.0518615	0.40214
Mocs2	-0.447709	4.33174	4.18416	0.0518808	0.40214
Adamts16	-0.37376	5.31605	4.17428	0.0521372	0.403614
Dysf	-0.631395	3.33076	4.17404	0.0521436	0.403614
Ptpn12	0.202514	7.09128	4.16953	0.0522611	0.404242
Kcnj10	0.388746	5.54069	4.16725	0.0523209	0.404423
Hdac11	-0.372556	4.84628	4.16467	0.0523882	0.404662
Ccdc7b	0.624207	3.76236	4.16228	0.0524509	0.404669
Oga	-0.20585	7.28041	4.16039	0.0525003	0.404669
Cdk5rap1	0.478271	4.59626	4.15929	0.0525292	0.404669
Jph3	-0.559147	3.69458	4.15908	0.0525346	0.404669
Pgr	-0.285196	5.80738	4.15689	0.0525922	0.404768
Tpp1	-0.400611	4.45495	4.15583	0.0526202	0.404768
Dst	-0.174374	9.70058	4.14993	0.0527756	0.405395
Hnrnpll	0.239983	6.68503	4.14944	0.0527886	0.405395
Brd8dc	-0.722988	2.95772	4.14859	0.052811	0.405395
Mbtps2	-0.337902	5.25658	4.14625	0.0528729	0.405557
CT010467.1	-0.220459	12.2513	4.14483	0.0529104	0.405557
Nob1	0.54415	4.23237	4.14171	0.0529931	0.405557
Rhobtb1	0.47436	4.74692	4.14137	0.053002	0.405557
Far2	0.254922	6.25413	4.1409	0.0530145	0.405557
Cpeb3	0.184237	8.36352	4.1376	0.0531022	0.405733
Slc6a17	0.216303	7.71581	4.13644	0.053133	0.405733
Atp8a1	-0.178198	8.88688	4.13488	0.0531745	0.405733
Anapc10	0.338006	5.46089	4.13362	0.0532081	0.405733
Actr6	-0.449124	4.17552	4.13318	0.0532199	0.405733
Oxnad1	-0.732467	3.43867	4.13168	0.0532597	0.405759
Tspan14	-0.29199	5.95083	4.12962	0.0533147	0.405899
Cr2	-0.651523	3.24853	4.12797	0.0533588	0.405958
Nap1l3	-0.642232	3.32372	4.12481	0.0534433	0.406323
Aup1	-0.604772	3.61865	4.11937	0.0535891	0.40714
Gm42748	0.794278	2.97057	4.11807	0.053624	0.40714
Rnft1	0.340037	5.03083	4.11606	0.0536781	0.407241
Arhgef28	-0.262539	5.9939	4.11253	0.0537731	0.407241
Dapk2	0.804544	3.25835	4.1123	0.0537794	0.407241
Mcu	0.257841	7.3955	4.11119	0.0538093	0.407241
Lrrc4c	-0.200449	11.1314	4.1107	0.0538224	0.407241
Iffo2	0.468497	4.42444	4.10942	0.053857	0.407241
Paxbp1	0.261188	6.83603	4.10476	0.0539831	0.407784
Csmd3	-0.18142	9.32856	4.10405	0.0540022	0.407784
Cap2	0.222903	8.02713	4.09975	0.0541188	0.408388
Flrt3	-0.502392	4.09626	4.09724	0.0541872	0.408591
Mzf1	-0.492555	3.80079	4.09606	0.0542192	0.408591
Mxra7	-0.712465	3.1184	4.09165	0.0543394	0.40922
Sh2d3c	0.625806	3.51967	4.08922	0.0544056	0.409441
Senp8	-0.48844	4.64269	4.08468	0.0545297	0.409667
Kcnip3	0.233514	7.27184	4.08453	0.0545338	0.409667
E130311K13Rik	-0.694712	3.39348	4.08408	0.0545462	0.409667
Gm6145	0.346283	6.87441	4.08087	0.0546341	0.409858
Kat2b	0.343833	5.74849	4.07854	0.0546983	0.409858
Ubxn4	0.262271	6.31856	4.07781	0.0547183	0.409858
Pphln1	0.334482	5.42476	4.07675	0.0547474	0.409858
Trpm4	0.458725	4.24567	4.07645	0.0547558	0.409858
Tnip1	0.451566	4.44576	4.07094	0.0549075	0.410461
Camk4	-0.19832	8.27325	4.07085	0.0549102	0.410461
Vasp	0.678961	3.37696	4.06875	0.054968	0.410617
Gprasp1	-0.195241	8.02088	4.06486	0.0550758	0.410716
Sema4d	0.219673	7.03119	4.06332	0.0551182	0.410716
Otud6b	-0.375798	4.62443	4.05975	0.0552173	0.410716
Sdad1	0.523242	4.12547	4.05819	0.0552608	0.410716
AW554918	-0.205831	6.95376	4.05715	0.0552896	0.410716
Fign	0.705048	3.25396	4.05565	0.0553314	0.410716
2610037D02Rik	0.267881	6.33932	4.0553	0.0553413	0.410716
Mdp1	-0.71656	2.98945	4.05519	0.0553441	0.410716
Ddost	-0.556173	3.85911	4.05501	0.0553491	0.410716
Rundc1	0.438224	4.25691	4.05497	0.0553504	0.410716
Irs2	0.507083	4.61375	4.05102	0.0554606	0.411043
Lin7c	-0.394269	4.56192	4.04988	0.0554923	0.411043
Mthfr	0.453356	4.27851	4.04941	0.0555054	0.411043
Ocrl	-0.227434	6.96326	4.04725	0.0555658	0.411216
Glrb	-0.227008	6.69438	4.04582	0.0556057	0.411238
Gm10649	-0.381857	4.85296	4.04107	0.055739	0.411663
Cirbp	-0.540565	3.73408	4.04	0.0557689	0.411663
Zfp341	0.472974	4.24154	4.03737	0.055843	0.411663
Cipc	0.258831	6.00281	4.03588	0.0558849	0.411663
Mrpl47	0.601517	3.45611	4.03538	0.055899	0.411663
Map3k15	0.687249	3.26219	4.03278	0.0559724	0.411663
Zfp36l2	0.695987	3.39564	4.03147	0.0560093	0.411663
Ptprn	0.225392	6.6759	4.03012	0.0560472	0.411663
Gpr155	-0.312318	5.20942	4.02845	0.0560946	0.411663
4732471J01Rik	-0.272551	6.35744	4.02806	0.0561055	0.411663
Pip5k1b	-0.288372	6.15347	4.02786	0.0561111	0.411663
Hbb-bs	-0.80702	3.47019	4.02545	0.0561793	0.411663
Eml1	-0.228009	7.14784	4.02304	0.0562478	0.411663
Ctps2	-0.225513	6.59107	4.02294	0.0562506	0.411663
Zfp783	0.449075	4.32648	4.02291	0.0562513	0.411663
Kcnv1	-0.438626	4.96365	4.02168	0.0562864	0.411663
Lrrc58	0.286353	6.10331	4.02062	0.0563164	0.411663
Gm45846	-0.308887	5.29368	4.02017	0.0563293	0.411663
Rhoq	0.351578	5.94492	4.01517	0.0564716	0.412075
Ptgr2	0.460877	4.2785	4.01449	0.0564909	0.412075
Stmn1	-0.401417	4.70486	4.01428	0.0564969	0.412075
Med6	-0.43308	4.54797	4.00919	0.056642	0.41268
Fbrsl1	0.235422	6.99916	4.00877	0.056654	0.41268
Ift80	-0.250595	5.89599	3.99776	0.0569701	0.414441
Ndufs3	-0.368465	5.04214	3.99775	0.0569703	0.414441
Ube2d2a	0.228003	6.44208	3.99363	0.0570888	0.415032
Mtcl1	0.185609	7.85874	3.99229	0.0571277	0.415043
Dok5	0.219186	7.1911	3.99097	0.0571657	0.415049
Tmem35a	-0.623445	3.22302	3.98443	0.057355	0.415947
Efcab2	0.371678	4.98793	3.98352	0.0573813	0.415947
Rock2	0.201518	8.08775	3.98282	0.0574017	0.415947
Luzp1	0.257254	6.5061	3.98109	0.057452	0.416041
Gnai3	0.289529	5.6819	3.97901	0.0575124	0.416207
Zfp57	-0.431243	4.31175	3.97466	0.0576391	0.416424
Mtch2	0.245996	6.20611	3.97371	0.0576666	0.416424
Nbea	-0.177133	9.98365	3.97279	0.0576936	0.416424
Sun2	-0.471804	4.06342	3.9718	0.0577224	0.416424
Ppig	0.223559	6.4725	3.97156	0.0577296	0.416424
Dennd5b	0.186489	7.57106	3.96819	0.0578279	0.416516
Gm43508	-0.589042	3.49903	3.96729	0.0578544	0.416516
Nsmce1	-0.775505	3.11462	3.96728	0.0578546	0.416516
Sdc4	0.338844	5.46634	3.96429	0.0579423	0.416878
Kansl2	0.29778	5.37044	3.9583	0.0581184	0.417789
Cux1	0.200793	7.61933	3.95742	0.0581442	0.417789
Hpse2	0.638516	3.53514	3.95519	0.05821	0.417789
Fbxw7	-0.282097	6.45614	3.95487	0.0582192	0.417789
Mpp6	-0.199486	7.22297	3.94288	0.0585742	0.419571
Gm29438	0.72072	3.04414	3.9426	0.0585824	0.419571
Lair1	0.420153	4.42916	3.94179	0.0586064	0.419571
Rmnd5a	-0.243394	6.51847	3.94139	0.0586185	0.419571
Vac14	0.343402	5.32778	3.93107	0.0589259	0.42131
Frg1	-0.389799	4.86509	3.9307	0.0589371	0.42131
Atp6v1e1	-0.276973	5.87491	3.92609	0.059075	0.422024
Garnl3	-0.188431	8.79512	3.92303	0.0591669	0.422409
Celrr	0.300895	6.63943	3.91986	0.0592623	0.422819
Gm20387	-0.716784	3.03267	3.91835	0.0593078	0.422872
Szt2	0.312482	5.32197	3.91661	0.0593601	0.422952
Vmn2r84	0.611622	3.83133	3.91545	0.059395	0.422952
Eno1	0.325314	5.1679	3.909	0.0595901	0.42407
Ppp2r1a	-0.303669	5.50129	3.90445	0.0597279	0.424779
Disp2	-0.269282	5.71585	3.90262	0.0597836	0.424844
Pmvk	0.53506	3.72581	3.90164	0.0598135	0.424844
Elmo2	0.210746	6.7073	3.89127	0.0601295	0.426804
Msi1	0.332867	5.42808	3.89007	0.0601662	0.426804
Ptprn2	-0.179988	9.6409	3.88563	0.0603025	0.427317
Mybpc1	-0.760878	3.15652	3.88464	0.0603329	0.427317
Rec114	0.422414	4.35639	3.88286	0.0603874	0.427317
Strada	0.28601	5.68398	3.88271	0.0603922	0.427317
Cluap1	-0.312619	5.20617	3.88122	0.0604378	0.427368
Cfap410	-0.641861	3.20851	3.87497	0.0606305	0.428458
Nup188	0.429823	4.6563	3.87259	0.060704	0.428505
Adprh	-0.495076	4.02191	3.87156	0.0607359	0.428505
Nckap5	0.294244	8.48281	3.87014	0.0607801	0.428505
Ctdp1	0.328189	5.36185	3.86977	0.0607913	0.428505
Adam11	-0.289385	5.78539	3.86367	0.0609806	0.429568
Wtap	0.281478	5.60441	3.85803	0.0611564	0.430533
Atp5md	0.588245	4.01299	3.85389	0.0612855	0.43117
Sh3bgrl	0.332858	5.06335	3.85114	0.0613714	0.431207
Gm45176	-0.349237	5.1628	3.8508	0.061382	0.431207
Sertad2	0.252909	6.48436	3.85	0.0614072	0.431207
Fam131b	-0.5783	3.63602	3.84693	0.0615035	0.431392
Nell1	0.251139	6.96709	3.84669	0.0615111	0.431392
Sh3glb2	-0.324247	5.16469	3.84542	0.0615509	0.431399
Myoc	-0.895823	3.34123	3.84381	0.0616016	0.431483
Ptpru	-0.341872	5.03034	3.83853	0.0617676	0.432033
Icmt	-0.623563	3.32779	3.83828	0.0617755	0.432033
Gm21811	0.703984	3.1521	3.83761	0.0617967	0.432033
Qtrt2	-0.387877	4.44224	3.83472	0.061888	0.432323
Ndst3	-0.276714	6.52372	3.83384	0.0619159	0.432323
Ppp2r3c	-0.470754	4.11701	3.8306	0.0620185	0.432503
Lasp1	-0.295124	5.32651	3.83057	0.0620194	0.432503
Lfng	0.449075	4.23338	3.82606	0.0621624	0.433122
Wdr75	0.326834	5.33774	3.82528	0.062187	0.433122
Maged1	-0.349933	5.90726	3.82409	0.062225	0.433122
Rraga	-0.654667	3.5156	3.82061	0.0623356	0.433621
Tmem167	-0.300389	5.80821	3.81772	0.0624279	0.433991
Prkdc	0.232551	6.57183	3.81499	0.0625152	0.434327
Gm42941	0.711851	3.17458	3.81333	0.0625682	0.434423
Ccnk	0.334565	5.01775	3.81005	0.0626732	0.434881
Supt5	-0.309944	5.65796	3.80407	0.0628654	0.434947
Slitrk3	-0.399887	5.19988	3.80336	0.0628883	0.434947
Itpa	-0.45357	4.25313	3.8002	0.06299	0.434947
Ppp1r16a	0.509219	3.91447	3.79955	0.0630111	0.434947
Kcnb1	-0.200645	7.60914	3.79881	0.0630349	0.434947
Rpn1	-0.38539	5.18423	3.79803	0.06306	0.434947
Gm13872	0.351194	5.68488	3.79582	0.0631313	0.434947
Syn3	-0.218105	7.24226	3.79491	0.063161	0.434947
Stx17	-0.327471	5.12488	3.79443	0.0631764	0.434947
Rpap3	0.380003	5.02589	3.79168	0.0632656	0.434947
Dapp1	0.426973	4.82533	3.79013	0.0633158	0.434947
A830009L08Rik	-0.480498	4.44735	3.78906	0.0633504	0.434947
Plcl1	-0.207621	7.99184	3.78888	0.0633562	0.434947
Taf4	0.32101	5.36945	3.78867	0.063363	0.434947
Nol4l	-0.260094	6.72218	3.78657	0.0634311	0.434947
Smyd4	-0.415739	4.29892	3.78629	0.0634402	0.434947
Grpel1	-0.654602	3.25422	3.78623	0.0634423	0.434947
Ubac2	-0.248541	6.29634	3.78562	0.0634621	0.434947
Tle3	0.380338	4.98926	3.78559	0.0634632	0.434947
Vsir	0.782313	2.91367	3.78554	0.0634649	0.434947
Cad	-0.656471	3.31755	3.78198	0.0635807	0.435473
Gnptg	-0.340476	5.01193	3.77193	0.063909	0.4374
Trim66	-0.401053	4.38936	3.77097	0.0639406	0.4374
Bcan	0.226187	7.76988	3.76869	0.0640153	0.437641
Pcyox1	-0.464802	4.56208	3.76527	0.064128	0.437674
Mpp1	-0.438922	4.20744	3.76453	0.0641522	0.437674
A930036I15Rik	-0.513622	3.92615	3.76417	0.0641643	0.437674
Fam189b	-0.602276	3.47154	3.76377	0.0641774	0.437674
Megf9	-0.237574	6.9727	3.76138	0.0642561	0.437824
Mapk6	0.316214	5.26822	3.76044	0.0642869	0.437824
Cdc42ep4	0.48367	4.46372	3.75951	0.0643176	0.437824
Gm37090	-0.632611	3.22938	3.75561	0.0644468	0.438435
Mical3	-0.191265	8.33784	3.74982	0.0646385	0.439471
Chpf2	-0.523702	4.0695	3.7459	0.0647689	0.439835
Nr1d2	0.223541	6.7808	3.74583	0.0647712	0.439835
Smim13	-0.293009	5.25353	3.74199	0.0648993	0.440436
Zfp354c	-0.323366	5.01116	3.73978	0.0649729	0.440667
Dbp	0.416949	4.37146	3.73684	0.0650713	0.440872
Cxadr	0.255423	5.91035	3.73569	0.0651096	0.440872
Robo2	-0.178293	9.31598	3.73428	0.0651571	0.440872
Crls1	0.502717	3.86254	3.73414	0.0651616	0.440872
Tmem91	-0.713123	3.27155	3.73259	0.0652135	0.440954
Cecr2	0.292694	5.7189	3.73102	0.0652663	0.441043
2900022M07Rik	-0.455766	4.27063	3.72777	0.0653757	0.441265
Rasl11b	0.507764	3.92105	3.72684	0.0654068	0.441265
Lman2	0.401659	4.39572	3.72651	0.0654181	0.441265
Zpr1	-0.567216	3.78418	3.72481	0.0654754	0.441383
Kifc2	-0.313593	5.51219	3.72151	0.0655864	0.441864
Zfp516	0.293643	5.68233	3.71763	0.0657175	0.442479
Sdc3	-0.343027	5.16458	3.70981	0.0659829	0.443894
Fech	-0.265078	5.62368	3.70908	0.0660075	0.443894
Ccdc190	0.51276	3.88218	3.70698	0.0660793	0.444108
Zdhhc17	-0.200286	6.89644	3.7039	0.0661842	0.444545
Thumpd2	0.397014	4.65382	3.70137	0.0662706	0.444857
Fam234b	-0.253601	6.22207	3.70004	0.0663158	0.444892
Gm14643	0.701779	3.09658	3.69635	0.0664422	0.44497
Wdr78	-0.33434	5.17019	3.69581	0.0664608	0.44497
Ccdc126	-0.610189	3.35273	3.6955	0.0664713	0.44497
Bex3	-0.637741	3.32286	3.69354	0.0665385	0.44497
Phactr3	0.183423	8.48916	3.69297	0.0665583	0.44497
Pot1b	-0.327309	5.21393	3.6927	0.0665675	0.44497
Tmem178	-0.225527	7.20095	3.68422	0.0668593	0.446115
Ttc38	0.635137	3.45461	3.68398	0.0668675	0.446115
Snx30	0.272138	5.82586	3.68321	0.0668941	0.446115
Sytl2	-0.25086	6.13719	3.68197	0.0669368	0.446115
Azin2	-0.363431	4.80085	3.68097	0.0669714	0.446115
Vash1	0.35649	4.8321	3.67988	0.0670091	0.446115
Wsb1	0.244336	6.44425	3.67949	0.0670227	0.446115
Acin1	0.211831	7.20126	3.6772	0.067102	0.446115
Nfe2l3	0.606467	3.70893	3.67591	0.0671467	0.446115
Ntng1	-0.214629	6.62718	3.67566	0.0671553	0.446115
Kcnk3	-0.379566	4.62539	3.67495	0.06718	0.446115
Carmil1	-0.188736	8.12133	3.67345	0.0672319	0.446194
6030443J06Rik	-0.302358	5.36971	3.66982	0.0673582	0.446657
Atp2a2	-0.199071	8.38811	3.66914	0.0673821	0.446657
Rorb	0.232719	9.40068	3.66722	0.0674489	0.446834
Ino80	0.19082	7.20893	3.66544	0.067511	0.446945
Flnb	-0.198589	6.99485	3.66443	0.0675461	0.446945
Ndufaf4	0.415002	4.47595	3.66019	0.0676944	0.447445
B3galt2	-0.38905	4.72938	3.65913	0.0677316	0.447445
Ankrd44	0.291561	5.52171	3.65882	0.0677422	0.447445
Nefm	-0.38455	5.66999	3.65449	0.067894	0.44801
Ndufs1	-0.241237	6.21011	3.65408	0.0679084	0.44801
Man2b1	-0.398451	4.94374	3.6514	0.0680029	0.448106
Klhl5	0.274001	5.85678	3.65138	0.0680035	0.448106
Tmem266	-0.313649	5.23118	3.65	0.0680522	0.448161
Nnt	0.293307	5.6295	3.64825	0.0681137	0.448168
Saraf	-0.31974	5.27306	3.64682	0.0681642	0.448168
Asb8	0.446484	4.73601	3.64654	0.068174	0.448168
Arl5a	0.358935	5.15862	3.64291	0.0683021	0.448744
Timm17a	0.379362	4.71943	3.64113	0.068365	0.448763
Arih2	0.274036	6.0943	3.63937	0.0684276	0.448763
Tle5	-0.402081	4.57531	3.63898	0.0684414	0.448763
Eps8	0.307846	6.99421	3.63792	0.0684788	0.448763
Tbc1d9b	0.258211	5.86333	3.63589	0.068551	0.448763
Eif3h	0.272304	5.62434	3.63455	0.0685986	0.448763
Mbd2	0.234287	6.13068	3.63197	0.0686902	0.448763
Paqr9	-0.557152	3.83474	3.63141	0.0687101	0.448763
Zfp809	0.497996	4.02309	3.63138	0.0687113	0.448763
Elf2	0.296153	5.97873	3.63128	0.0687146	0.448763
E130308A19Rik	0.29338	5.61928	3.63033	0.0687488	0.448763
Ivns1abp	0.226122	6.51836	3.62489	0.0689425	0.449588
Gm15594	0.548009	3.68385	3.62452	0.068956	0.449588
Rps3a1	-0.604794	3.42744	3.62092	0.0690845	0.450162
Ccnl1	0.239341	6.23777	3.61868	0.0691652	0.450424
Virma	-0.22218	6.5871	3.61668	0.0692368	0.450535
Wls	-0.309112	5.59289	3.61572	0.0692713	0.450535
Ston2	0.373003	6.36145	3.61389	0.069337	0.450535
Sall1	0.492862	4.01499	3.61319	0.0693623	0.450535
Hpf1	0.394339	4.88931	3.61256	0.0693847	0.450535
Kctd20	0.316959	4.99261	3.61108	0.0694383	0.45062
A830019P07Rik	0.476638	4.16894	3.60936	0.0695001	0.450758
Bicc1	-0.284897	5.98647	3.60815	0.0695438	0.450778
Hdac4	0.180294	7.95132	3.60538	0.069644	0.451165
Il15ra	0.515961	4.4331	3.60189	0.0697703	0.45172
Sgk3	-0.2407	6.41085	3.59893	0.0698775	0.452001
Lamp5	-0.453287	4.97983	3.59765	0.0699239	0.452001
Pitpnb	0.261206	5.86128	3.5969	0.0699512	0.452001
Ghr	0.243874	7.20703	3.59621	0.0699762	0.452001
Ppargc1a	0.214079	6.89656	3.5934	0.0700786	0.452399
Pfdn1	-0.303311	5.32868	3.59166	0.0701419	0.452545
Ruvbl1	0.55372	3.84873	3.58942	0.0702236	0.45258
Aifm1	0.275564	5.55507	3.58928	0.0702287	0.45258
Rnf38	0.279773	6.8664	3.58764	0.0702885	0.452704
Elovl5	0.325214	5.96338	3.58524	0.0703762	0.452765
Lpin1	-0.305655	5.57408	3.58515	0.0703794	0.452765
Tmed9	-0.359269	4.70935	3.58302	0.0704576	0.452868
Fasn	0.323757	5.22003	3.5817	0.070506	0.452868
Gm16835	0.599407	3.78853	3.58094	0.0705336	0.452868
Slc25a23	-0.230829	6.16307	3.58004	0.070567	0.452868
Gm49125	0.604713	3.57434	3.57857	0.0706209	0.452868
Gramd3	0.350831	7.18448	3.57805	0.0706398	0.452868
Xiap	0.288072	5.9697	3.57553	0.0707325	0.452917
Chd1l	0.420055	4.46003	3.57499	0.0707523	0.452917
Prrg3	-0.423696	4.29592	3.57452	0.0707696	0.452917
Anapc1	-0.204739	6.77357	3.57131	0.0708878	0.453241
Gps2	0.699597	3.26306	3.56984	0.0709423	0.453241
Dync2h1	-0.176794	7.7771	3.56983	0.0709425	0.453241
Adra1b	0.487916	4.12056	3.56653	0.0710644	0.45376
Rin1	-0.548721	3.6655	3.56532	0.0711093	0.453786
Bckdhb	0.194823	6.82065	3.56231	0.0712207	0.45404
Pou3f2	0.357901	4.8331	3.56204	0.0712308	0.45404
Prr36	-0.552284	3.51152	3.5579	0.0713846	0.4544
Dnm3	-0.187079	8.05169	3.55606	0.0714532	0.4544
Nde1	0.535511	3.99747	3.55587	0.07146	0.4544
Sema6d	0.182863	9.52691	3.55578	0.0714635	0.4544
Gdap1	-0.26829	5.73704	3.55502	0.0714916	0.4544
Gm26691	-0.299048	5.84939	3.55052	0.0716596	0.454768
Brsk2	0.23447	6.29237	3.55051	0.0716598	0.454768
Gm10048	-0.366479	4.65153	3.55019	0.0716721	0.454768
Atat1	0.531789	3.60083	3.54888	0.0717208	0.454816
A330074H02Rik	0.492064	4.01417	3.5478	0.0717614	0.454816
Grid1	-0.190277	9.19856	3.54327	0.0719309	0.455631
Csnk1g3	0.218405	6.9303	3.53977	0.0720623	0.456175
Gm17231	0.552851	3.8436	3.5388	0.0720989	0.456175
Hip1r	0.281889	5.49485	3.53607	0.0722014	0.456564
Zfand3	0.182517	7.98915	3.53289	0.0723213	0.456825
Nr2e1	0.411423	4.73302	3.5328	0.0723248	0.456825
Tbc1d4	0.456308	4.70878	3.52932	0.0724563	0.457396
Hr	0.44634	4.09303	3.52433	0.0726452	0.457494
Slc25a18	0.319195	5.7792	3.5243	0.0726464	0.457494
Coa7	-0.60386	3.34636	3.52327	0.0726856	0.457494
Nfe2l2	0.460346	3.93001	3.52313	0.0726906	0.457494
Abi1	0.1888	7.66185	3.52305	0.0726939	0.457494
Gaa	-0.321272	5.21684	3.52136	0.0727581	0.457494
L1cam	-0.239587	5.8295	3.52131	0.0727597	0.457494
Kcns3	-0.49905	3.73212	3.51984	0.0728158	0.457506
Rab10os	-0.331267	4.8621	3.5191	0.0728439	0.457506
Ddit4	0.60826	3.39348	3.5135	0.0730572	0.458586
Zfp14	0.629133	3.44105	3.51208	0.0731116	0.458669
Zfp715	0.410832	4.41161	3.51063	0.0731669	0.458757
Sned1	0.342844	5.24083	3.50618	0.0733375	0.459503
Eml2	-0.284018	6.03213	3.50532	0.0733705	0.459503
Casd1	-0.301547	5.5427	3.5043	0.0734097	0.459503
Zfhx3	-0.303291	6.42386	3.49809	0.0736485	0.460738
Trappc10	0.236755	6.2156	3.49222	0.0738751	0.461896
Gm25008	0.653982	3.59594	3.48988	0.0739653	0.4622
Slc38a7	-0.483923	4.07825	3.4884	0.0740229	0.4623
Pitpnm3	0.213607	6.48687	3.48469	0.0741669	0.462541
Mindy4	-0.359412	5.25797	3.48442	0.0741774	0.462541
Gm37593	-0.540368	3.65148	3.48419	0.0741862	0.462541
Arhgap20	-0.216215	7.21542	3.48051	0.0743292	0.462735
Pnkd	-0.336208	5.46209	3.48033	0.0743363	0.462735
Scaf8	0.182568	7.69611	3.48018	0.0743421	0.462735
Tnks2	-0.193897	7.28021	3.47516	0.0745377	0.463693
Svet1	0.447916	4.18195	3.47081	0.0747082	0.464239
E130114P18Rik	0.293401	6.18241	3.47013	0.0747347	0.464239
Igf2r	-0.298792	5.6284	3.46972	0.0747507	0.464239
Nedd9	0.403738	5.08701	3.46685	0.0748632	0.464485
Kars	0.644323	3.603	3.46557	0.0749134	0.464485
Tmem11	0.541637	3.77015	3.46479	0.0749444	0.464485
Gm37717	-0.265254	5.78265	3.46279	0.075023	0.464485
Pqlc2	0.524159	3.63176	3.46256	0.0750319	0.464485
Gtf2ird2	-0.360123	4.76037	3.46066	0.0751066	0.464485
Hrh2	0.34132	5.07898	3.45956	0.0751502	0.464485
Fbxl18	-0.376448	4.33721	3.45519	0.0753226	0.464485
Abtb1	-0.695703	3.0624	3.45508	0.075327	0.464485
Abca6	-0.608472	3.08846	3.45357	0.0753869	0.464485
Ndufa4	-0.379585	4.56681	3.45282	0.0754163	0.464485
Napa	0.276575	5.71199	3.45153	0.0754675	0.464485
Trim35	0.277321	5.85212	3.44785	0.0756136	0.464485
Ntm	0.192649	11.9421	3.44774	0.075618	0.464485
Fbxw8	0.288363	6.00536	3.44699	0.0756476	0.464485
Cep63	0.299439	5.20881	3.44633	0.075674	0.464485
Tnfaip8	0.458064	4.81299	3.4456	0.0757029	0.464485
Rtn4	-0.227797	7.72573	3.44556	0.0757044	0.464485
Amd1	0.322301	4.93922	3.44537	0.0757121	0.464485
Lamp1	-0.2523	5.73229	3.44516	0.0757202	0.464485
Rel	0.499636	3.93039	3.44478	0.0757356	0.464485
Gm50403	0.37513	5.14621	3.4446	0.0757427	0.464485
Gm36931	-0.633149	3.25065	3.44439	0.0757508	0.464485
Agmo	-0.322741	5.43251	3.44194	0.0758484	0.464485
Ephb6	-0.322416	5.49755	3.44192	0.0758494	0.464485
Rab6a	0.19649	6.8068	3.44055	0.0759038	0.464485
Tubb5	-0.41629	4.80984	3.43955	0.075944	0.464485
Gramd4	0.247424	6.03062	3.43768	0.0760186	0.464485
Pkd1l3	-0.598597	3.18218	3.43751	0.0760253	0.464485
Elk3	0.414562	4.25277	3.43669	0.0760579	0.464485
Ezh1	-0.286428	5.45993	3.43602	0.0760848	0.464485
Mtcp1	0.665025	3.30992	3.43488	0.0761303	0.464508
Atxn10	0.197578	7.34615	3.42964	0.0763405	0.465378
Igf1r	-0.162039	8.3042	3.42924	0.0763567	0.465378
Dyrk1a	0.200534	7.69236	3.42745	0.0764283	0.465446
Gm43593	-0.632565	3.1262	3.4261	0.0764826	0.465446
Mga	0.194907	7.12791	3.42584	0.0764933	0.465446
Plekhm2	0.268639	5.97493	3.42372	0.0765786	0.465676
Nsf	-0.177192	8.12782	3.42282	0.0766148	0.465676
Kdm7a	0.213017	6.53612	3.42169	0.0766604	0.465698
Rab3b	0.339897	4.70426	3.41956	0.0767464	0.465966
Gm37677	-0.374764	4.38545	3.41007	0.0771309	0.468045
Snapc5	0.840524	2.81777	3.40787	0.0772202	0.468332
Cfap20	0.298437	5.12045	3.40475	0.0773471	0.468507
Dkk3	0.271549	6.75312	3.40363	0.0773928	0.468507
Mta1	-0.288437	5.44558	3.40316	0.0774121	0.468507
Pik3c2a	0.199147	6.82488	3.40302	0.0774176	0.468507
Gng2	0.216016	6.97664	3.38845	0.0780146	0.471863
Cul4b	-0.316613	5.136	3.3856	0.0781322	0.47208
Mbd6	0.397033	4.31175	3.38552	0.0781353	0.47208
Tmem222	-0.422913	4.04317	3.37762	0.078462	0.472476
Bcar1	0.385866	4.92856	3.37608	0.0785256	0.472476
Gm7854	-0.38572	4.35709	3.37571	0.078541	0.472476
Ptger3	-0.4709	4.05881	3.37478	0.0785797	0.472476
Fosl2	0.758037	3.5083	3.37218	0.0786874	0.472476
Cpeb4	0.182709	8.47035	3.37099	0.0787369	0.472476
Safb	-0.220614	6.27765	3.36936	0.0788049	0.472476
Zhx1	0.393451	4.63134	3.36825	0.078851	0.472476
Nup210l	0.474709	3.87658	3.36737	0.0788877	0.472476
Myo18a	0.169098	7.52178	3.36695	0.0789052	0.472476
Larp4	0.258096	5.9595	3.3667	0.0789155	0.472476
Arhgdia	-0.595632	3.56036	3.36605	0.0789429	0.472476
Arl6ip5	-0.337187	5.12754	3.36598	0.0789457	0.472476
Eny2	0.284415	5.34827	3.36396	0.0790301	0.472476
Fxyd7	-0.351635	4.90378	3.36358	0.079046	0.472476
Sycp2	0.278313	6.50398	3.3624	0.0790952	0.472476
Naa15	0.223631	6.71577	3.36231	0.079099	0.472476
Rfng	-0.548193	3.78287	3.36146	0.0791346	0.472476
Tspan33	-0.388317	4.44545	3.36087	0.0791591	0.472476
3110039M20Rik	-0.276557	5.43945	3.36079	0.0791625	0.472476
Spock2	-0.176535	7.25714	3.36037	0.0791802	0.472476
Creld1	-0.420473	4.36623	3.35907	0.0792344	0.472476
Ank3	-0.16126	10.4976	3.35905	0.0792355	0.472476
Saysd1	-0.582077	3.21999	3.35767	0.0792933	0.472476
Mrpl30	0.559909	3.66603	3.35575	0.0793737	0.472476
Slc30a7	0.250108	5.87345	3.35507	0.0794024	0.472476
Morf4l2	-0.302492	5.43389	3.35467	0.0794191	0.472476
Tgs1	0.272643	5.65122	3.35164	0.0795465	0.472476
Dgcr6	-0.469018	3.73491	3.35065	0.0795882	0.472476
Cep19	-0.445563	4.05149	3.34998	0.0796166	0.472476
Hip1	0.187492	7.32885	3.34889	0.0796623	0.472476
P2rx4	0.476007	4.35377	3.34852	0.0796777	0.472476
9330175M20Rik	-0.482382	3.80547	3.34838	0.0796838	0.472476
Polr3gl	-0.368366	4.72872	3.34729	0.0797299	0.472476
Eef1g	-0.409422	4.55915	3.34609	0.0797803	0.472476
P2rx7	0.430469	4.10633	3.34594	0.0797867	0.472476
Gm49311	0.695508	3.0096	3.34528	0.0798146	0.472476
Nprl2	-0.647248	3.01859	3.34527	0.079815	0.472476
D330023K18Rik	-0.665055	3.03262	3.34426	0.0798578	0.472478
Klhl24	-0.224494	6.29137	3.34286	0.0799171	0.472577
Chuk	0.192018	6.71118	3.3406	0.0800128	0.472892
Slc22a17	-0.261141	6.16749	3.33947	0.0800607	0.472924
Inppl1	0.443541	4.00578	3.33799	0.0801234	0.473043
Mef2c	-0.169501	9.98472	3.33665	0.08018	0.473075
Gm45159	-0.254289	5.99178	3.33586	0.0802139	0.473075
Map3k12	-0.274557	5.81385	3.33351	0.0803136	0.473412
Mpc1	0.26028	5.93606	3.33242	0.08036	0.473434
Zfp217	0.465321	3.95758	3.3309	0.0804248	0.473565
Itpkc	0.635889	3.14392	3.32733	0.0805773	0.474212
Rgs12	0.356523	5.56312	3.32611	0.0806291	0.474229
Dand5	0.657708	3.24708	3.32526	0.0806653	0.474229
Bcap31	-0.379563	4.66017	3.32349	0.0807411	0.474423
Med12	0.332215	5.26813	3.32223	0.0807952	0.474491
Ufd1	0.267403	5.75429	3.31848	0.080956	0.474894
Zdhhc22	-0.431183	4.12908	3.31744	0.0810009	0.474894
Cdo1	0.504575	4.08413	3.31721	0.0810105	0.474894
C130073E24Rik	-0.489423	4.59129	3.31647	0.0810422	0.474894
Bend3	0.520184	3.54543	3.31462	0.0811218	0.474894
Lztfl1	-0.322881	5.13773	3.31423	0.0811387	0.474894
Phf20l1	0.161352	8.13292	3.31367	0.0811628	0.474894
Nploc4	0.24015	6.02235	3.31117	0.0812704	0.475197
Lonp2	0.213422	7.12731	3.31049	0.0813	0.475197
Trim23	-0.290705	5.62495	3.30899	0.0813645	0.475324
Kdsr	-0.285228	5.73592	3.30353	0.0816007	0.476231
Bdh1	0.297959	5.47761	3.30332	0.08161	0.476231
Nme5	-0.471989	3.7307	3.30244	0.0816482	0.476231
Khnyn	-0.511635	3.90277	3.2987	0.0818103	0.476917
A230103L15Rik	-0.221744	6.41745	3.29775	0.0818515	0.476917
Mb21d2	-0.243085	6.16736	3.2955	0.0819498	0.47724
Pkia	0.209311	7.27873	3.2928	0.0820671	0.477581
Atp5g3	-0.476104	4.05417	3.29218	0.0820943	0.477581
Fam3a	-0.609505	3.39241	3.28999	0.0821897	0.477662
Hcrtr2	-0.511018	3.53928	3.28989	0.0821942	0.477662
Firre	0.212063	6.31021	3.2875	0.0822987	0.477979
B3gntl1	0.313022	4.95756	3.28607	0.0823614	0.477979
Rin2	0.34324	5.69646	3.2857	0.0823776	0.477979
Scara3	0.299453	6.04831	3.28215	0.0825335	0.478397
Pfkm	0.246066	6.36126	3.2821	0.0825356	0.478397
Nos1ap	-0.180176	8.46208	3.27698	0.0827606	0.479451
Fbxo41	-0.253848	6.23005	3.27394	0.0828947	0.479978
Lmntd1	-0.607199	3.10941	3.27283	0.0829434	0.48001
Strip2	-0.40908	4.32728	3.27062	0.0830414	0.480145
Scn2b	-0.440412	4.36427	3.27035	0.0830531	0.480145
Slc26a2	0.7401	3.23755	3.26545	0.0832701	0.480808
Eif3e	0.285045	5.60508	3.26154	0.0834435	0.480808
Gm16041	0.458869	3.85727	3.26091	0.0834719	0.480808
Tfip11	-0.626213	3.21257	3.26052	0.0834892	0.480808
Rapgef2	-0.177124	8.04574	3.26044	0.0834924	0.480808
Emp2	0.626528	3.66791	3.25982	0.0835204	0.480808
N4bp2l1	-0.219378	6.09174	3.2597	0.0835255	0.480808
Elovl4	-0.37356	4.82178	3.25961	0.0835295	0.480808
Mrpl38	0.492638	3.75592	3.259	0.0835568	0.480808
D6Wsu163e	-0.36144	4.61485	3.25779	0.0836104	0.480868
Serpine2	0.252479	6.60133	3.25614	0.0836842	0.481043
Gtpbp10	-0.562191	3.41386	3.25038	0.0839413	0.482125
Gpr61	-0.543805	3.55089	3.24999	0.083959	0.482125
Stx5a	0.247023	5.86013	3.24454	0.0842034	0.482723
Gm45457	-0.441617	3.90975	3.24388	0.0842329	0.482723
Pef1	-0.505092	4.0501	3.24342	0.0842537	0.482723
Nalcn	-0.186317	8.11779	3.24309	0.0842686	0.482723
Fbln2	-0.542141	3.47338	3.24283	0.0842801	0.482723
Gng12	0.244194	6.7466	3.24008	0.0844038	0.483182
Zfp512b	0.28948	5.13724	3.2377	0.0845111	0.483548
Gpld1	-0.256132	5.9941	3.23457	0.0846524	0.483846
Sh2d5	-0.511684	3.46254	3.23435	0.0846623	0.483846
Dusp12	-0.510149	3.56264	3.23366	0.0846937	0.483846
Fam135a	0.178545	7.25521	3.23081	0.0848228	0.484335
Tmbim6	-0.294946	5.40696	3.22585	0.0850477	0.485173
Abcg4	-0.379593	4.36267	3.22512	0.0850807	0.485173
Ddr2	0.525906	3.81855	3.22328	0.0851645	0.485173
Eif3j1	0.276928	5.43794	3.22288	0.0851828	0.485173
Myadm	-0.497343	3.60052	3.22247	0.0852015	0.485173
Gm43843	0.456866	3.98028	3.22181	0.0852314	0.485173
Myo16	0.182935	7.91686	3.22056	0.0852886	0.485251
Slco1a4	-0.731685	3.06184	3.21626	0.0854849	0.485973
Wasf3	0.194416	7.51444	3.21525	0.0855311	0.485973
Stox2	0.211548	8.90154	3.21384	0.0855956	0.485973
Cpne2	0.361621	4.9862	3.21258	0.0856531	0.485973
Gm32647	0.327326	6.07471	3.21035	0.0857555	0.485973
Slc6a11	0.230554	7.07309	3.20949	0.0857946	0.485973
Gm1604a	0.503384	3.76298	3.20934	0.0858015	0.485973
Clptm1	-0.242212	5.72521	3.20932	0.0858027	0.485973
Add2	-0.187176	7.58643	3.20918	0.0858088	0.485973
BC006965	0.268483	5.38763	3.2025	0.0861161	0.487465
Pex12	0.610967	3.1847	3.19881	0.0862868	0.488183
Mtg1	-0.536624	3.40047	3.19482	0.0864712	0.488978
Slc25a44	-0.400554	4.41273	3.19387	0.0865152	0.488978
D630045J12Rik	-0.20368	6.78997	3.19179	0.0866115	0.488997
Dedd2	0.569284	3.47381	3.19096	0.0866504	0.488997
Tpst2	0.3767	4.46111	3.19095	0.0866505	0.488997
Tuba4a	-0.444503	4.78419	3.18741	0.0868153	0.489679
B4galt6	0.222542	6.15988	3.18482	0.0869356	0.490109
Prpf3	0.300507	5.19048	3.18196	0.087069	0.490612
Ncoa7	-0.174475	7.53152	3.17972	0.087174	0.490955
Itgb1bp1	0.541742	3.87658	3.17532	0.0873798	0.491343
Rgsl1	-0.39751	4.51204	3.17398	0.0874427	0.491343
Kansl1	0.173131	8.63238	3.17354	0.0874633	0.491343
Srrm3	-0.167462	7.67622	3.17231	0.0875209	0.491343
Nt5m	0.310866	5.47081	3.17179	0.0875453	0.491343
Mon2	0.177069	7.2393	3.17174	0.0875475	0.491343
Ergic2	-0.246311	5.99914	3.17092	0.0875861	0.491343
Ngef	0.164118	7.41161	3.17071	0.0875962	0.491343
Tmem67	-0.240878	5.58939	3.16871	0.08769	0.49142
Pcdh15	-0.184487	9.80306	3.1669	0.0877752	0.49142
Arsg	0.486434	3.87735	3.16587	0.0878241	0.49142
Akap5	-0.358922	5.17124	3.16564	0.0878349	0.49142
Nupl2	0.395885	4.33646	3.16119	0.0880451	0.49142
Fgfr1op	0.307355	5.22415	3.16036	0.088084	0.49142
Pou3f3	0.258174	6.21844	3.15985	0.0881083	0.49142
Taf11	0.549504	3.74608	3.15963	0.0881187	0.49142
Gm10033	0.333898	4.76771	3.15932	0.0881334	0.49142
Cyb5b	0.237621	5.9268	3.15924	0.0881371	0.49142
Sik3	0.195634	8.88131	3.15861	0.0881671	0.49142
Robo1	-0.19855	8.95658	3.15805	0.0881935	0.49142
Got2	-0.283882	5.21159	3.15755	0.0882172	0.49142
Prr16	0.217619	8.5453	3.157	0.0882434	0.49142
B4galt1	0.558676	3.88602	3.15638	0.0882727	0.49142
Atxn7l3b	-0.348733	4.82473	3.15416	0.088378	0.49176
[truncated: 9,124 more rows]

## Sheet: Astro_P28
gene	logFC	logCPM	F	PValue	FDR
Dio2	2.05976	6.62935	161.775	8.1478e-13	8.04097e-09
Phf21b	1.81601	5.85063	151.243	1.75892e-12	8.04097e-09
Fam107a	1.87597	6.6663	149.026	2.08028e-12	8.04097e-09
Glul	1.28019	7.44588	112.219	4.8518e-11	1.36742e-07
Daam2	1.18299	7.67148	110.215	5.89608e-11	1.36742e-07
Paqr8	1.36585	7.43165	106.309	8.69451e-11	1.68036e-07
Etv5	1.17457	7.03374	103.029	1.21574e-10	2.01397e-07
Phka1	1.23378	7.57745	97.3997	2.20573e-10	3.19721e-07
Slco1c1	1.28507	8.20866	93.4135	3.4202e-10	4.24049e-07
Gldc	1.28438	6.34657	92.817	3.65686e-10	4.24049e-07
Prex2	1.07812	9.29611	90.2301	4.90732e-10	5.17321e-07
Mertk	1.21065	9.00498	88.0799	6.29822e-10	6.08618e-07
Gm26512	1.96228	5.25616	87.2585	6.93682e-10	6.18764e-07
Acsbg1	1.35992	6.40056	80.3954	1.59991e-09	1.32518e-06
Gramd3	1.08878	6.80407	78.1551	2.12666e-09	1.5518e-06
Nwd1	1.08786	7.97848	77.8793	2.20345e-09	1.5518e-06
Slc1a3	1.04141	9.2698	77.6315	2.27497e-09	1.5518e-06
Tsc22d3	2.03926	4.75764	75.3663	3.05754e-09	1.96974e-06
Aldoc	1.41362	5.86631	72.9744	4.20856e-09	2.54866e-06
Gm6145	1.09566	6.51911	72.4565	4.51464e-09	2.54866e-06
Dzip1l	1.20455	6.09226	72.294	4.61554e-09	2.54866e-06
Dgkg	-0.919572	7.42934	71.4836	5.15636e-09	2.71787e-06
Slc1a2	0.924261	11.5984	68.9115	7.37545e-09	3.71851e-06
Smim3	1.91135	4.45151	68.5733	7.7365e-09	3.73802e-06
Rmst	0.988979	7.55064	65.9559	1.12659e-08	5.22556e-06
Epas1	1.35218	5.81563	65.5497	1.1954e-08	5.33148e-06
Plpp3	0.91689	8.49177	63.8209	1.54317e-08	6.62764e-06
Ndrg2	1.01806	6.49502	62.9049	1.77034e-08	7.33174e-06
Glis3	0.935188	7.47985	62.3262	1.93225e-08	7.46467e-06
Atp1a2	0.890299	8.69991	62.2924	1.94216e-08	7.46467e-06
Vegfa	1.12495	6.09377	62.1139	1.99556e-08	7.46467e-06
Prr5	1.7548	4.65723	61.6218	2.15111e-08	7.79508e-06
Slc39a12	1.03206	7.03685	61.0564	2.34604e-08	8.24385e-06
Plekhg1	0.980937	7.12429	60.1732	2.68962e-08	9.01177e-06
Grin2c	1.05058	6.39776	60.101	2.72001e-08	9.01177e-06
Clmn	0.881158	7.1809	59.3432	3.06225e-08	9.86383e-06
Dbx2	1.38934	5.85284	58.8117	3.32974e-08	1.04356e-05
Vcl	0.867345	7.56389	58.035	3.76688e-08	1.13443e-05
Atp2b4	-0.846649	7.86935	57.955	3.81535e-08	1.13443e-05
Prex1	0.934835	7.2823	57.4397	4.14368e-08	1.20125e-05
Prdx6	1.01413	6.24346	57.1032	4.37442e-08	1.23721e-05
Aldh1a1	1.54711	5.38803	56.2149	5.05269e-08	1.39502e-05
Fam20a	0.925827	7.14239	55.4002	5.77484e-08	1.55733e-05
Rgs20	0.892318	8.25612	53.9709	7.32428e-08	1.93028e-05
Mapk4	0.811923	8.10432	53.7975	7.54074e-08	1.94316e-05
Lama2	0.870348	7.55837	53.2425	8.2812e-08	2.08758e-05
Mmd2	0.804075	6.94312	52.5297	9.34898e-08	2.26499e-05
Syt17	-1.10637	6.12602	52.5131	9.37559e-08	2.26499e-05
Homer1	0.993784	8.8348	52.2674	9.77841e-08	2.31409e-05
Ezr	1.40725	5.38739	51.8574	1.04929e-07	2.43351e-05
Luzp2	1.06871	9.54618	50.9475	1.22868e-07	2.78616e-05
Ptn	0.788984	8.69558	50.8518	1.2494e-07	2.78616e-05
Cables1	0.82231	7.22215	49.7273	1.52291e-07	3.33201e-05
Fgfr3	0.987048	6.21413	49.4684	1.59459e-07	3.42424e-05
Acot11	1.24946	5.32973	48.9087	1.7623e-07	3.71556e-05
Zbtb20	0.864473	9.54581	48.5856	1.86767e-07	3.86742e-05
Pitpnc1	0.831968	8.58594	48.4486	1.91438e-07	3.87725e-05
Ptprz1	0.802429	9.36669	48.377	1.93929e-07	3.87725e-05
Aldh1l1	0.899955	6.43156	48.1497	2.02072e-07	3.97157e-05
Fgfr1	1.00241	6.20583	47.5379	2.25869e-07	4.29874e-05
Stard8	1.30932	5.22368	47.5315	2.26133e-07	4.29874e-05
Chrdl1	1.41076	5.43083	47.4059	2.31391e-07	4.32775e-05
St3gal4	1.06488	6.46315	47.0502	2.47e-07	4.54637e-05
Atp1b2	0.844237	6.6699	46.6686	2.65017e-07	4.80178e-05
Cdh19	1.53341	5.74278	45.6645	3.19535e-07	5.63095e-05
Irak2	1.09417	6.04863	45.6485	3.20492e-07	5.63095e-05
Gnao1	0.659875	9.75644	45.1698	3.50732e-07	6.07027e-05
Pard3b	1.02169	6.50859	44.9678	3.64398e-07	6.21406e-05
Wasf3	0.733988	7.29193	44.5459	3.94826e-07	6.63536e-05
Ranbp3l	1.27854	5.57	43.9232	4.44839e-07	7.36908e-05
Aox1	1.19239	5.54155	43.6024	4.73227e-07	7.72892e-05
Slc4a4	0.786477	9.04799	43.4539	4.87027e-07	7.84384e-05
Htra1	1.01573	6.56344	43.3607	4.95906e-07	7.87743e-05
Fmn1	-0.863653	7.21043	43.108	5.20872e-07	8.09698e-05
Rheb	0.868005	6.11765	42.9689	5.3519e-07	8.09698e-05
Gjb6	1.37734	5.80559	42.9047	5.41937e-07	8.09698e-05
Rfx4	0.963917	6.76786	42.8847	5.44055e-07	8.09698e-05
Hepacam	1.0278	6.4071	42.8792	5.4464e-07	8.09698e-05
Gja1	0.802597	7.35917	42.7359	5.60126e-07	8.2218e-05
Ntsr2	1.03694	6.13393	42.6414	5.70594e-07	8.27076e-05
Pdzrn4	-0.773087	7.81465	42.4352	5.94176e-07	8.50625e-05
Zhx2	0.784047	6.80662	42.0151	6.4553e-07	9.00971e-05
Plcl1	0.648841	8.00947	41.9909	6.48627e-07	9.00971e-05
Qk	0.739458	9.32797	41.9596	6.52652e-07	9.00971e-05
Pbxip1	1.23199	4.89503	41.8137	6.71814e-07	9.16513e-05
Vav3	0.978298	6.24277	41.639	6.95555e-07	9.37866e-05
Itpr2	0.754065	7.17359	41.402	7.29217e-07	9.71954e-05
Emx2os	1.26094	5.73302	41.1917	7.60559e-07	0.000100221
B230303A05Rik	-0.67357	7.60133	40.4615	8.81153e-07	0.000114807
Celrr	1.1277	6.1925	40.1224	9.44014e-07	0.000121631
Prodh	1.12621	5.61707	40.0532	9.57426e-07	0.000122003
Fam13c	0.684891	7.90031	39.9222	9.83368e-07	0.000123947
Eps8	1.0074	6.68867	39.6903	1.03118e-06	0.000128576
Gpt2	0.981806	5.69001	39.4194	1.09023e-06	0.000134493
Gli3	0.95805	7.4086	39.3535	1.10515e-06	0.000134898
Nr4a3	1.15936	5.32889	39.2967	1.11817e-06	0.000135066
Sphkap	-0.70128	7.76791	39.1991	1.14094e-06	0.000136395
Gm3764	0.82485	9.23942	38.9843	1.19282e-06	0.000141142
Phkg1	0.960466	6.36685	38.6002	1.29207e-06	0.000151342
Fam163a	1.05047	5.3484	38.4763	1.32594e-06	0.000153756
Dpf3	0.953338	6.30826	38.2153	1.40045e-06	0.000160789
Gli2	1.07126	7.01861	38.1028	1.43396e-06	0.000163022
Gpam	0.820085	6.74247	37.9572	1.47862e-06	0.000164275
Spred1	0.617356	7.75023	37.9462	1.48205e-06	0.000164275
Nhsl1	1.07792	7.70597	37.9288	1.48749e-06	0.000164275
4930488L21Rik	0.936604	6.87025	37.7713	1.53781e-06	0.00016823
Myo6	0.772054	8.05332	37.3684	1.67504e-06	0.00018153
Bcan	0.762896	7.46844	37.0898	1.77759e-06	0.00019086
Col5a1	-1.00697	5.63924	36.9681	1.82451e-06	0.000193898
Slc7a10	1.13104	5.79978	36.9304	1.83932e-06	0.000193898
Rora	0.582341	11.334	36.7182	1.92507e-06	0.000201109
Igfn1	1.27051	4.62655	36.5373	2.00155e-06	0.000207232
Ttll8	1.18067	5.37375	36.4833	2.02502e-06	0.000207806
Oaf	1.41953	4.32922	36.385	2.06851e-06	0.000210407
Jam2	1.06006	5.34284	36.1869	2.15924e-06	0.000217726
Zbtb16	0.691138	8.00381	36.0334	2.23245e-06	0.000223168
Scube1	0.755822	6.57895	35.8373	2.32993e-06	0.000230922
Mlc1	1.05395	5.46351	35.7709	2.36394e-06	0.000231758
Grm1	-0.766909	7.86728	35.7431	2.37834e-06	0.000231758
Scara3	0.94751	5.6927	35.5533	2.47929e-06	0.000239582
Plxnb1	1.01216	5.64642	35.2028	2.67797e-06	0.000256643
Lypd6	0.93671	6.17126	35.16	2.70337e-06	0.000256953
Nxn	1.07815	5.63549	34.9982	2.80182e-06	0.000264145
Wwc1	0.633558	7.665	34.6499	3.0271e-06	0.000282345
Stox2	0.61583	8.64027	34.6256	3.04356e-06	0.000282345
Gm30606	2.47873	2.80666	34.5355	3.10527e-06	0.000285784
Aff1	0.867199	6.26829	34.4979	3.13144e-06	0.000285923
Folh1	1.22842	4.69025	34.0915	3.42997e-06	0.000310734
Per1	1.03617	5.82159	34.0062	3.49645e-06	0.000314301
Cachd1	0.881366	6.37283	33.9335	3.55413e-06	0.00031618
Plcd4	0.956381	5.65638	33.9114	3.57189e-06	0.00031618
Matn2	-1.10013	5.62731	33.8602	3.61343e-06	0.000317435
Slc38a3	1.11059	5.14852	33.7764	3.68245e-06	0.000321065
Cntfr	0.980776	5.88681	33.6475	3.79143e-06	0.0003281
Appl2	0.704581	7.70404	33.3951	4.01504e-06	0.000344877
Bdnf	1.23613	4.80691	33.3437	4.06235e-06	0.000345095
Zswim6	0.609017	7.9592	33.3278	4.0771e-06	0.000345095
Tspan7	0.685827	9.47649	33.1737	4.22292e-06	0.000354848
Slc15a2	0.964251	5.93783	33.1336	4.26182e-06	0.00035554
Ddah1	0.977642	6.64098	33.0031	4.39105e-06	0.000362696
Sdc4	1.20353	5.25726	32.9841	4.41016e-06	0.000362696
Myo10	0.775879	6.73226	32.7887	4.61254e-06	0.000376669
Hif3a	1.36978	5.54155	32.6275	4.78701e-06	0.000388183
Eva1a	1.08101	5.19457	32.3234	5.13574e-06	0.00041357
Prkd1	0.659207	7.61614	32.2623	5.20899e-06	0.000414688
Pcsk1	0.881391	6.36876	32.2523	5.22114e-06	0.000414688
Slc6a11	0.825965	6.92536	32.128	5.37413e-06	0.000423935
Rit2	-0.658068	7.63052	32.0662	5.45206e-06	0.000427177
Slc6a1	0.628787	7.11947	31.9498	5.60208e-06	0.000434537
Ahcyl1	0.57393	7.71012	31.9354	5.62095e-06	0.000434537
Gpc5	0.82127	10.8423	31.8696	5.70793e-06	0.000436576
Bmp2k	0.721611	6.52749	31.8361	5.75281e-06	0.000436576
Prmt8	0.669809	6.77526	31.8232	5.77033e-06	0.000436576
Rab31	0.692595	6.83436	31.8028	5.79792e-06	0.000436576
Hmgcr	0.795373	6.61427	31.595	6.08736e-06	0.000455413
Slc9a3r1	1.22798	4.47802	31.4741	6.26288e-06	0.000463434
Neat1	0.969002	5.2274	31.4663	6.2745e-06	0.000463434
Mgat5b	-0.90425	5.9666	31.3334	6.47408e-06	0.000475148
Ccdc141	1.02346	6.31801	31.223	6.6452e-06	0.000481929
Ptch1	0.770533	6.83001	31.2202	6.64959e-06	0.000481929
Adgrg1	1.30749	4.56644	31.1208	6.80802e-06	0.000490346
Lix1	0.828931	5.84128	30.9792	7.04056e-06	0.000501832
Dock1	0.839224	7.5675	30.9465	7.09547e-06	0.000501832
Lrrc9	1.6238	3.76104	30.9454	7.09731e-06	0.000501832
Grhl1	0.8373	5.92565	30.8397	7.278e-06	0.000511489
F3	0.877808	6.21556	30.7807	7.38115e-06	0.000514311
Gm49164	1.11075	5.07341	30.7661	7.40686e-06	0.000514311
Prrx1	1.00589	5.32259	30.6559	7.60424e-06	0.000524874
Cth	1.36088	4.17643	30.6304	7.65072e-06	0.000524957
Scn2a	-0.528094	8.91069	30.5657	7.77013e-06	0.000530015
Cntnap4	-0.770946	6.88235	30.4383	8.01098e-06	0.000543248
Fam184a	0.651105	6.80625	30.1922	8.49935e-06	0.000573014
S1pr1	0.863583	6.50691	30.1487	8.58887e-06	0.000575702
Irs2	1.17846	4.89167	30.1187	8.6513e-06	0.000576331
Pnmal2	-1.10232	5.30238	30.0966	8.69764e-06	0.000576331
Egfr	0.795073	6.93887	30.0286	8.84163e-06	0.000582543
Adamts17	-0.726745	6.96866	29.9998	8.90357e-06	0.00058331
Foxo1	0.930369	6.12311	29.8904	9.14242e-06	0.000595593
Tns1	1.01906	4.94332	29.743	9.47541e-06	0.000612151
Garem1	0.577037	7.61852	29.7314	9.50217e-06	0.000612151
Arhgef4	0.625102	7.05852	29.644	9.70647e-06	0.000621857
Slc25a18	0.902168	5.53488	29.4816	1.00984e-05	0.000643412
Maml3	0.788655	7.5402	29.427	1.02341e-05	0.000648493
Msi2	0.653112	9.67067	29.3964	1.03109e-05	0.000649813
Acss1	0.83152	6.42073	29.2362	1.07237e-05	0.000672175
Plce1	0.942784	5.46701	29.1507	1.09512e-05	0.00068274
Tiparp	1.00763	5.34171	29.0098	1.13375e-05	0.00070177
Gm13872	1.07762	5.18103	28.9956	1.13774e-05	0.00070177
Cbs	0.900561	5.63323	28.9628	1.14698e-05	0.000703726
Trim9	0.572929	9.5178	28.7855	1.19833e-05	0.000731359
Pdzph1	1.18513	4.45431	28.6447	1.24087e-05	0.000749483
Tcf7l2	0.83039	6.41981	28.6444	1.24095e-05	0.000749483
Fads2	0.719658	6.64483	28.5969	1.25567e-05	0.000754441
Smox	0.863312	5.54965	28.3719	1.32801e-05	0.000793791
Add3	0.619287	7.64959	28.3376	1.33941e-05	0.000793851
Pou2f1	0.583606	7.38764	28.3244	1.34383e-05	0.000793851
Kcnk1	0.752925	6.34675	28.3101	1.34864e-05	0.000793851
Usp54	0.70221	6.46878	28.2485	1.36957e-05	0.000801463
Tet3	0.562075	7.19273	28.2315	1.3754e-05	0.000801463
Stk40	0.904192	5.47428	28.1319	1.41011e-05	0.000817581
Rb1	0.533543	7.41911	28.098	1.42214e-05	0.000820457
Ccnd3	1.02589	5.60285	28.018	1.451e-05	0.00083296
Arid5a	1.53853	4.21133	27.9573	1.47329e-05	0.000841591
Spire1	0.508243	8.39387	27.8378	1.51828e-05	0.000857559
Csrp1	0.983628	5.31643	27.8214	1.52459e-05	0.000857559
Il18	0.933289	6.28744	27.8193	1.52538e-05	0.000857559
Itgav	0.622891	6.83008	27.8052	1.53083e-05	0.000857559
Tmcc3	0.68655	6.46507	27.7544	1.55055e-05	0.000864432
Kcnn2	0.540143	8.48856	27.5348	1.63911e-05	0.000907109
Agmo	0.943408	5.28483	27.5261	1.64275e-05	0.000907109
Pfkfb3	1.03524	4.83599	27.3293	1.72697e-05	0.000949097
Pde10a	0.670735	9.79153	27.2488	1.76272e-05	0.000960556
Swap70	1.18858	5.14174	27.2451	1.76439e-05	0.000960556
Psd2	0.914363	6.24989	27.2004	1.78462e-05	0.000967028
Etnppl	1.48918	5.1823	27.0964	1.83267e-05	0.000988449
Farp1	0.532555	9.07634	27.0406	1.85902e-05	0.000998018
Ddhd1	0.53623	8.04307	26.9212	1.91677e-05	0.00102428
Sema4b	0.944626	5.58833	26.8654	1.94445e-05	0.00103431
Alpk1	1.07439	5.32602	26.7834	1.98586e-05	0.00105151
Otof	-1.19208	5.16909	26.7228	2.01707e-05	0.00106318
Lfng	1.42744	4.28039	26.6321	2.0648e-05	0.00108341
Elmod1	-0.574162	7.5623	26.5365	2.11642e-05	0.00110327
Ttyh3	0.71958	6.86572	26.5269	2.12168e-05	0.00110327
Slc7a2	0.909053	5.30938	26.4844	2.14515e-05	0.00110882
Itih5	1.12135	4.62245	26.473	2.15147e-05	0.00110882
Slc6a15	-0.900038	5.38152	26.4548	2.16166e-05	0.00110914
Zcchc24	1.0839	5.47426	26.4252	2.17827e-05	0.00111274
Serpine2	0.651575	6.53899	26.3998	2.19271e-05	0.0011152
Efr3b	0.547729	7.5088	26.3702	2.20959e-05	0.00111888
Per2	0.84567	6.2928	26.308	2.24557e-05	0.00112752
Cdc42ep4	1.33695	4.15359	26.307	2.2461e-05	0.00112752
Ptar1	0.660745	6.29539	26.2554	2.27643e-05	0.00113663
Sh3pxd2b	0.739803	6.14157	26.2429	2.28385e-05	0.00113663
Hip1	0.561355	7.19836	26.2082	2.30454e-05	0.00114203
Slc7a11	0.703585	7.05269	26.1418	2.34477e-05	0.00115702
Eci2	1.30512	4.03943	26.107	2.36616e-05	0.00116263
Dtna	0.603336	9.77331	25.9881	2.44076e-05	0.00119422
Mtss2	0.687787	6.73455	25.8444	2.53435e-05	0.0012348
Fzd2	1.7918	3.56406	25.7541	2.5951e-05	0.00125911
Cpe	0.510265	9.67888	25.683	2.64401e-05	0.0012775
Sat1	0.900254	5.54607	25.4662	2.79954e-05	0.00134703
Snhg11	-0.493978	10.8275	25.4141	2.8384e-05	0.00136009
Fgfr2	0.552707	7.57497	25.3589	2.88017e-05	0.00137442
Ttyh1	0.542119	7.8369	25.3172	2.91215e-05	0.00138399
Lhfp	0.536676	7.19067	25.2276	2.98218e-05	0.00141148
Fndc3b	0.602136	7.09423	25.2098	2.99631e-05	0.00141241
Megf10	0.780524	6.24552	25.0631	3.11553e-05	0.00146266
Scg3	0.639736	7.79411	24.8958	3.2578e-05	0.00152328
Lgr6	1.40831	4.51466	24.8675	3.2825e-05	0.00152867
Aqp4	0.754819	5.81268	24.8316	3.31424e-05	0.00153205
Fgd6	0.688121	6.51827	24.8294	3.31618e-05	0.00153205
Mfsd2a	1.41156	4.52259	24.7202	3.4146e-05	0.00157126
Egfem1	-0.463421	9.80624	24.7053	3.4283e-05	0.00157133
Arhgef26	0.700975	6.74168	24.6465	3.48288e-05	0.00159006
Rapgef3	0.866406	6.09558	24.5994	3.52724e-05	0.00160399
Frmpd1	0.881686	5.8739	24.5657	3.55942e-05	0.00161231
Wdr17	0.55788	9.53312	24.5423	3.58192e-05	0.00161618
Prdm16	0.817907	7.24808	24.4923	3.63043e-05	0.00163172
Robo3	-1.08514	5.44885	24.2965	3.82763e-05	0.00171371
Hsd17b7	1.18342	4.14871	24.2638	3.86167e-05	0.0017223
Nim1k	0.676533	6.48484	24.14	3.9936e-05	0.00177432
Nsg2	-0.585026	7.12064	24.0916	4.04644e-05	0.00179093
Yap1	1.0429	5.22812	23.9824	4.16849e-05	0.00183794
Hapln1	0.849318	6.04918	23.9296	4.22892e-05	0.00185752
Slc25a21	1.12708	4.40077	23.8707	4.29744e-05	0.00187924
Maob	1.15873	4.80123	23.8594	4.31078e-05	0.00187924
Ly6h	-1.23235	4.66581	23.8077	4.37216e-05	0.00189327
Zfhx3	0.659063	6.28606	23.8048	4.37562e-05	0.00189327
Bcl2	0.703198	6.93632	23.7793	4.40617e-05	0.0018994
Ppargc1a	0.621419	6.80456	23.6159	4.60807e-05	0.00197908
A830018L16Rik	-0.550588	8.40389	23.5717	4.66431e-05	0.00198651
Gm10800	1.66851	5.20955	23.5634	4.67504e-05	0.00198651
Mfn1	0.512304	7.254	23.5505	4.69167e-05	0.00198651
Mgll	0.55546	7.43064	23.5487	4.69389e-05	0.00198651
Utp14b	0.812878	6.22056	23.4978	4.76016e-05	0.00200503
Maml2	0.639472	8.56126	23.4886	4.77223e-05	0.00200503
Pnpla7	0.844935	6.15509	23.4202	4.86304e-05	0.0020358
Fat3	0.496483	8.97912	23.3764	4.92214e-05	0.00205314
Dnm1	-0.530887	8.31532	23.2934	5.03627e-05	0.00209321
Pld2	1.11325	4.83828	23.2753	5.06166e-05	0.00209481
Gcnt4	0.974304	5.04335	23.2649	5.07624e-05	0.00209481
Aff2	-0.679584	6.95205	23.2267	5.13017e-05	0.00210955
Spred2	0.579413	7.78538	23.1747	5.20459e-05	0.00213259
Jdp2	0.696703	5.84618	23.1606	5.22492e-05	0.00213339
Lef1	0.973672	4.78262	23.0656	5.36453e-05	0.00218271
Pdlim4	1.69085	3.22717	23.0507	5.3869e-05	0.00218414
Tmem130	-0.876381	5.32102	22.9432	5.55046e-05	0.00224262
Unc13c	0.72007	7.93452	22.8341	5.72202e-05	0.00230391
Dgkb	0.515615	9.10615	22.7837	5.80315e-05	0.00232849
Pygb	0.548116	6.82248	22.7511	5.85625e-05	0.00234169
Nptx1	-0.875411	6.1903	22.7166	5.91315e-05	0.00235632
Slc9a9	0.482656	8.26772	22.6425	6.03718e-05	0.00239499
Rps6ka5	-0.544786	6.8451	22.634	6.05149e-05	0.00239499
Atp13a5	0.929593	4.76454	22.5953	6.11761e-05	0.00241292
Lpp	0.788231	7.29352	22.1335	6.96909e-05	0.00273944
Parm1	-0.881526	5.85214	22.0394	7.15773e-05	0.00280409
Rbm12	1.30336	3.78012	22.0117	7.21434e-05	0.00281675
Ppme1	0.528681	7.03478	21.9961	7.24641e-05	0.00281836
Rtp4	1.39532	3.5859	21.9861	7.26706e-05	0.00281836
Axl	1.02637	4.36608	21.9648	7.31113e-05	0.002826
Rtn1	-0.458443	8.49516	21.7692	7.73081e-05	0.00297829
Nr2e1	1.06014	4.42951	21.6293	8.04677e-05	0.00308764
Eya1	0.690934	6.51461	21.6099	8.09179e-05	0.00308764
Gm19410	-0.76102	5.8541	21.6087	8.09454e-05	0.00308764
Lrig1	0.762202	5.72244	21.5415	8.25221e-05	0.00313403
Kank1	0.837651	6.19497	21.5339	8.27021e-05	0.00313403
Acsl3	0.626164	8.10562	21.4767	8.40729e-05	0.00317226
Myo1e	0.877451	5.60554	21.4657	8.43417e-05	0.00317226
Sall3	0.991042	4.55281	21.4552	8.45968e-05	0.00317226
C030018K13Rik	1.27652	4.39093	21.4466	8.4805e-05	0.00317226
Sik1	1.80837	3.56828	21.3522	8.71451e-05	0.00324476
Gm28905	-0.70605	6.92427	21.3459	8.73029e-05	0.00324476
Tmem164	0.680679	6.88957	21.2993	8.8487e-05	0.00327826
Pgrmc1	-1.05261	5.11323	21.2217	9.04956e-05	0.003342
Sorbs3	1.02234	4.98463	21.1324	9.28682e-05	0.00341873
Nol4	0.459131	8.50476	21.0746	9.44386e-05	0.00346554
Ppfia4	-0.960402	5.12554	21.0036	9.64056e-05	0.00352656
Vstm2a	-0.690896	6.28378	20.9691	9.73788e-05	0.00354347
Mki67	-2.58577	2.79765	20.9627	9.75606e-05	0.00354347
Gm15425	1.23571	4.12669	20.9549	9.77846e-05	0.00354347
Crot	0.820602	5.66425	20.9387	9.82449e-05	0.00354453
Ccn3	-1.00533	5.19152	20.9324	9.84253e-05	0.00354453
Ppara	1.14142	4.62334	20.8474	0.000100897	0.003618
Caly	-0.888409	5.15344	20.8409	0.000101089	0.003618
Npas3	0.688726	9.83849	20.6994	0.000105358	0.00375015
Ppip5k2	-0.577661	6.71255	20.6971	0.000105428	0.00375015
Tcf7l1	0.917731	5.50727	20.6088	0.000108197	0.00383685
Kctd8	-0.675234	6.17822	20.5862	0.000108917	0.00385062
Abat	0.546439	6.71824	20.4061	0.000114844	0.00404782
Gm12239	1.0345	4.69578	20.3279	0.000117525	0.00412977
Ryr3	-0.552808	8.2888	20.2901	0.000118845	0.00416354
Gsap	0.843276	5.79359	20.2682	0.000119618	0.00417799
Ncdn	-0.872949	5.68263	20.2233	0.000121219	0.0042212
Ndp	1.60178	3.13621	20.1993	0.000122085	0.00423862
Cyp4f15	0.868679	5.28952	20.155	0.000123697	0.00428178
Crtc3	0.572766	6.52589	20.1182	0.000125056	0.0043159
Atp1a3	-0.5117	8.37437	20.0422	0.000127913	0.00439638
Timp2	-0.692377	5.97613	20.0361	0.000128146	0.00439638
Pdgfrb	1.12165	4.96665	19.8974	0.00013355	0.00456826
Trib2	0.856212	5.16581	19.7766	0.000138462	0.00472237
Zfp219	1.14441	3.98259	19.766	0.000138902	0.00472347
Dapk1	-0.4653	7.68785	19.6311	0.000144632	0.00490333
Cplx2	-0.571829	6.77979	19.6212	0.000145064	0.00490333
Aass	1.20478	4.08741	19.6121	0.000145459	0.00490333
Cacnb2	-0.636594	7.89941	19.5595	0.000147781	0.00496717
Palld	0.838306	5.91285	19.5462	0.000148372	0.0049726
Gm37310	1.29285	4.15822	19.5131	0.000149857	0.00500789
Washc2	0.505207	6.8537	19.4702	0.000151807	0.00505848
D630033O11Rik	1.15475	4.176	19.4511	0.000152684	0.00507314
Shc3	0.4983	7.24676	19.4192	0.000154163	0.00510763
Thsd7b	-0.680594	7.47508	19.3805	0.000155975	0.0051286
Coq10b	0.94971	4.90982	19.3793	0.000156027	0.0051286
Azin1	0.66717	6.12102	19.3773	0.000156123	0.0051286
Enah	0.438548	7.94179	19.2895	0.000160325	0.00525177
Atp13a4	0.704946	6.27316	19.159	0.000166794	0.00544829
Tead1	0.608543	6.63566	19.1186	0.000168857	0.00548524
Mcu	0.509589	7.22542	19.1183	0.000168871	0.00548524
Fermt2	0.576028	6.81899	19.0421	0.000172831	0.00559818
Lsamp	0.526551	12.4498	18.9746	0.000176424	0.00568444
Adcy1	-0.510649	7.63924	18.9737	0.000176475	0.00568444
Atp6v0e	0.739757	5.47934	18.9583	0.000177307	0.00569544
Tle1	0.553679	6.8235	18.9324	0.000178711	0.00572055
Cadm1	0.432967	10.2396	18.9257	0.000179075	0.00572055
Nalcn	-0.418959	8.15009	18.8283	0.000184494	0.00587744
Nckap5	0.588226	8.21815	18.7949	0.000186389	0.00592154
Khdrbs2	-0.435539	8.81196	18.6957	0.000192144	0.00608773
Kcnip3	0.450653	7.20399	18.633	0.000195887	0.00618342
Il15ra	1.09145	4.32196	18.6273	0.000196231	0.00618342
Rasal1	-0.723522	5.78166	18.605	0.000197578	0.00619828
Ntrk2	0.438985	9.99279	18.6018	0.000197772	0.00619828
Robo1	-0.463217	8.82295	18.58	0.000199107	0.00622329
Hivep1	0.547062	7.03743	18.5603	0.000200319	0.00624434
Syt4	-0.726815	5.83571	18.5354	0.000201865	0.00627566
Lrrc58	0.582062	6.13283	18.524	0.000202574	0.00628088
Slc39a10	-0.535202	7.02061	18.5136	0.000203224	0.00628422
Cntnap2	-0.44214	10.8238	18.4807	0.0002053	0.00631986
Tulp3	0.592675	6.19323	18.4696	0.000206002	0.00631986
Extl2	-0.854726	5.2244	18.4695	0.000206011	0.00631986
Crlf3	0.743213	5.83686	18.4471	0.000207435	0.00634471
Mettl11b	1.42143	3.24208	18.4397	0.000207916	0.00634471
Copg2	-0.453179	8.1489	18.4124	0.000209677	0.00638168
Cdkl1	-0.859038	5.24736	18.3957	0.000210761	0.00639787
Msmo1	0.747611	6.0246	18.3728	0.000212261	0.00642659
Cecr2	0.895752	5.4218	18.3558	0.000213383	0.00644371
Gpr37l1	0.850117	5.6475	18.3388	0.000214503	0.00646073
C630044B11Rik	1.3091	3.53497	18.2284	0.000221979	0.00666857
Mfge8	0.681037	6.1311	18.1169	0.000229816	0.00688618
Itga8	-0.715737	6.47761	18.0799	0.000232476	0.00694791
Epb41l2	0.470783	7.18865	18.0435	0.000235135	0.00700933
Gm26871	-0.42711	9.29079	18.0091	0.000237669	0.00706669
Zfp521	0.774642	6.29606	17.992	0.000238944	0.00708644
Mdga2	0.426605	10.9457	17.9789	0.000239922	0.0070973
Cpne4	-0.503731	7.58369	17.9338	0.000243335	0.00717357
2900052N01Rik	1.0993	4.12383	17.9285	0.000243738	0.00717357
Xkr4	-0.406607	9.57687	17.9172	0.000244604	0.00718083
Cux1	0.431151	7.61972	17.8783	0.000247601	0.00725046
Dclk1	0.392641	10.426	17.8335	0.000251102	0.00733446
Glt8d2	-0.85115	4.95145	17.8036	0.000253464	0.00738485
Itga6	0.784013	5.88468	17.7865	0.000254829	0.00740602
Meg3	-0.38259	12.2851	17.7548	0.000257387	0.00746165
Klf9	0.502247	6.82393	17.7225	0.000260011	0.00750723
Tmc7	0.641884	5.93008	17.7195	0.000260254	0.00750723
Ldlr	0.987353	4.72011	17.6778	0.000263693	0.00757767
Gabra1	-0.537449	7.50317	17.6651	0.000264748	0.00757767
Abhd3	0.758964	5.46442	17.66	0.000265174	0.00757767
Gria1	-0.454673	9.71845	17.6544	0.000265645	0.00757767
Hacd2	0.543261	6.70253	17.6506	0.000265963	0.00757767
Macf1	0.388393	10.4996	17.6413	0.000266745	0.00758131
Adgrf5	-2.62545	2.54442	17.5196	0.000277194	0.00785904
Cntn5	-0.431382	10.0096	17.4296	0.000285201	0.00806633
Psat1	1.0115	4.4626	17.4009	0.000287809	0.00812028
Csmd3	-0.460237	9.35141	17.3911	0.000288701	0.00812566
Hdhd5	0.638918	5.93575	17.3564	0.000291903	0.00819589
Chgb	-0.641942	7.1583	17.3341	0.00029397	0.00823401
Adk	0.559954	8.20609	17.3123	0.000296021	0.00827147
Arhgef19	0.981774	4.59993	17.2901	0.000298112	0.00830987
Nphs1	1.22709	4.22557	17.273	0.000299736	0.0083351
Nptx2	1.42889	3.52834	17.2616	0.000300832	0.00834054
Frmd6	0.488865	7.26425	17.2549	0.000301473	0.00834054
Tbc1d10a	1.02204	4.51032	17.2485	0.000302089	0.00834054
Pdlim5	0.724635	5.91108	17.2324	0.000303633	0.00836326
Pde7b	0.461875	8.47453	17.1904	0.000307733	0.00845609
Synpo2	1.17826	4.32604	17.1559	0.000311132	0.00852928
Gm40578	0.708918	6.05242	17.1374	0.000312976	0.0085596
Gm45159	-0.680215	6.22446	17.1184	0.000314877	0.00859132
Klf15	1.02714	4.40247	17.091	0.000317645	0.0086465
Gpr155	-0.843476	5.25425	17.0514	0.000321697	0.0087363
Ptpru	-0.827084	5.18495	17.0258	0.000324345	0.00878763
Sox9	0.941363	4.35291	16.8981	0.000337897	0.00913345
Gm41492	1.54437	3.13354	16.8907	0.000338703	0.00913394
Stmn2	-0.52907	6.80637	16.861	0.000341948	0.00920007
Slc8a2	-0.52409	7.10004	16.8466	0.000343538	0.00922144
A830008E24Rik	1.29634	3.63605	16.8176	0.000346758	0.0092864
Zhx3	0.493215	7.10926	16.764	0.000352794	0.00942625
Fam107b	1.08772	4.41375	16.7508	0.000354306	0.00943094
Serinc1	-0.499334	7.37473	16.7482	0.000354596	0.00943094
Diaph3	1.04304	5.36108	16.7351	0.000356095	0.00944915
Spry2	0.88273	4.83903	16.6904	0.000361277	0.00956478
Dock10	-0.693256	6.25346	16.6512	0.000365883	0.00966463
Vwa3a	-1.16112	4.22408	16.6266	0.000368797	0.00971947
Limd1	0.973556	4.40732	16.5963	0.000372434	0.00979307
Gm47088	1.6381	3.00074	16.5791	0.00037451	0.00982538
Srebf2	0.453993	6.95068	16.5672	0.000375963	0.00984125
Mir9-3hg	0.461226	7.4352	16.5164	0.000382206	0.00997866
Trps1	0.537536	8.5399	16.5105	0.000382934	0.00997866
Ywhah	-0.629016	6.38671	16.4741	0.000387479	0.0100717
Calm1	-0.594764	8.12836	16.4681	0.000388241	0.0100717
Rxfp1	-0.804826	5.27555	16.4557	0.000389805	0.0100897
Prom1	1.10517	4.41106	16.4351	0.000392428	0.0101349
Nfia	0.524699	9.23384	16.4046	0.000396331	0.010213
Kcnj10	0.78997	5.28854	16.3784	0.000399727	0.0102666
Bcor	0.590278	6.14406	16.372	0.000400566	0.0102666
Atp6v0e2	-1.02043	4.55374	16.3656	0.000401405	0.0102666
Cpt1a	1.0543	4.84798	16.3561	0.000402642	0.0102666
Lgr4	0.526222	6.91166	16.3546	0.000402838	0.0102666
Trib1	1.16551	3.87793	16.2581	0.000415718	0.0105491
Zfp423	0.776845	5.23811	16.2579	0.000415742	0.0105491
Snorc	1.66584	3.04422	16.244	0.000417641	0.0105742
Reep5	-0.610711	6.03247	16.2244	0.000420317	0.0106187
Tsc22d4	0.914502	4.53661	16.1955	0.000424315	0.0106964
Smarcd2	1.06528	3.97433	16.1639	0.000428724	0.0107841
Atp2b3	-0.549901	6.82788	16.0834	0.00044018	0.0110483
Mt1	1.00954	4.68131	16.052	0.000444744	0.0111244
Igdcc3	0.956835	4.21414	16.0494	0.000445128	0.0111244
Pcx	0.681612	5.46674	16.0103	0.000450878	0.0112092
Serpini1	-0.541559	7.07023	16.0079	0.000451237	0.0112092
Lrmda	0.643566	6.20317	16.0066	0.000451421	0.0112092
Spidr	1.04002	4.0509	15.9893	0.000454004	0.0112354
Cdh4	0.677477	6.46535	15.9865	0.000454417	0.0112354
Arid5b	-0.414998	7.53992	15.9774	0.000455787	0.0112453
Agl	0.535255	6.47158	15.9587	0.000458588	0.0112904
Mir99ahg	0.497147	9.63681	15.9456	0.00046058	0.0113154
Tmem47	0.841785	5.44524	15.9148	0.000465276	0.0114066
Lmo3	-0.713678	5.58164	15.8934	0.000468564	0.011463
Hdac9	0.386281	8.78724	15.8796	0.0004707	0.0114803
Gm9750	1.12875	4.41516	15.8708	0.000472074	0.0114803
Gm33680	1.2029	3.54598	15.8697	0.000472242	0.0114803
Ston2	0.628747	6.07775	15.857	0.000474219	0.0115043
Hrh1	0.503173	6.51656	15.8034	0.000482693	0.0116854
Numb	0.403954	7.75714	15.7804	0.000486378	0.0117458
Gabrg2	-0.641882	6.26495	15.7752	0.000487213	0.0117458
Scg5	-0.418936	7.49773	15.7245	0.000495453	0.0119196
Arhgap29	-0.956346	4.50076	15.7182	0.000496493	0.0119199
Rasgef1a	-0.430084	7.33321	15.7014	0.000499273	0.0119619
Gas7	-0.410275	8.11322	15.6876	0.000501559	0.011971
Kcnh6	-2.62939	2.5469	15.6866	0.000501717	0.011971
Prkca	0.441116	8.53465	15.6317	0.000510944	0.0121661
D630003M21Rik	1.11689	4.26254	15.6117	0.000514352	0.0122201
Fmo1	0.861755	4.8688	15.606	0.000515317	0.0122201
A830031A19Rik	-0.983332	4.41028	15.5884	0.000518346	0.0122668
Tenm1	-0.409609	7.96766	15.5677	0.000521923	0.0123263
Frmd4a	0.402672	11.1385	15.5277	0.000528925	0.0124579
Tmem30a	-0.499373	6.72682	15.5236	0.000529645	0.0124579
Zfp831	-0.709011	5.73507	15.4591	0.000541149	0.0126892
Slc24a4	-0.446196	7.18745	15.4562	0.000541668	0.0126892
Cdkl4	-1.10769	4.184	15.4303	0.000546371	0.01276
Gm973	0.794549	5.18141	15.4275	0.000546888	0.01276
Nadk2	0.699093	5.26268	15.3787	0.000555881	0.0129438
Ntm	0.407284	11.8718	15.3592	0.000559515	0.0130023
Rasgrf1	-0.394496	8.56669	15.3465	0.000561886	0.0130313
Sfxn5	0.522704	8.60065	15.3037	0.000570005	0.0131932
Rskr	-0.835739	5.05589	15.2913	0.000572378	0.0132217
Crispld1	-1.38541	3.78238	15.2749	0.000575522	0.0132488
Akap5	-0.79585	5.43925	15.2733	0.000575834	0.0132488
Dach1	0.726119	5.75849	15.2041	0.000589368	0.0135073
Phyhip	-0.783948	5.25462	15.2039	0.000589402	0.0135073
Ablim3	-0.695789	5.74646	15.1969	0.000590784	0.0135123
Sdc2	0.554101	5.86475	15.129	0.000604433	0.0137973
Lrp4	0.612152	6.16017	15.1157	0.000607135	0.0138317
Sik3	0.436668	8.63606	15.0986	0.000610654	0.013867
Akt2	0.53489	6.16785	15.0965	0.000611078	0.013867
A330102I10Rik	-0.630536	6.17415	15.063	0.000618022	0.0139972
Dusp5	1.34836	3.27149	15.0515	0.000620429	0.0140244
Klf10	1.13003	3.5863	15.0415	0.000622509	0.0140362
Chd7	0.558682	6.3	15.0354	0.000623798	0.0140362
App	-0.38623	9.19287	15.0317	0.000624585	0.0140362
Synpr	-0.709774	6.45346	15.0098	0.000629203	0.0141127
Kit	-0.867334	5.30057	14.9993	0.000631456	0.0141358
Cntn3	-0.390563	8.92389	14.9614	0.000639587	0.0142903
Cdkl2	-0.712992	5.46072	14.9479	0.000642506	0.0143279
Vwc2l	-0.687852	6.32485	14.9387	0.000644513	0.0143451
Scrg1	1.089	4.08915	14.893	0.000654564	0.0145409
Fat1	0.566789	5.89652	14.8341	0.000667759	0.0148056
Mmp16	-0.405116	8.97736	14.8042	0.000674582	0.0148962
Dbp	1.03567	4.22189	14.8027	0.000674916	0.0148962
Pank1	0.516378	6.30834	14.7993	0.000675697	0.0148962
Eogt	0.703244	5.69084	14.7521	0.000686625	0.0151084
Pakap	-0.406046	7.96435	14.7383	0.00068985	0.0151157
Slc25a25	0.707631	5.27096	14.7355	0.000690516	0.0151157
Trim8	0.770749	4.93583	14.734	0.000690868	0.0151157
Fbrsl1	0.472402	6.98759	14.7121	0.000696039	0.0152001
Als2cl	1.40914	3.43392	14.6487	0.00071122	0.0154984
4933406C10Rik	-1.17437	3.95581	14.644	0.000712373	0.0154984
Asrgl1	0.520816	6.44672	14.6349	0.00071458	0.0155174
Mapk1	-0.393208	7.82237	14.6014	0.0007228	0.0156457
Pou3f3	0.581537	6.03056	14.5998	0.000723188	0.0156457
Zbtb18	-0.727555	5.35244	14.5783	0.000728531	0.0157319
Tafa1	0.386338	9.94266	14.4964	0.00074922	0.0161486
Abi1	0.372308	7.47041	14.4806	0.000753294	0.0161839
Slco1b2	1.66023	3.72735	14.4787	0.000753768	0.0161839
Bhlhb9	-0.593016	5.88633	14.4738	0.000755042	0.0161839
Cpne6	-0.786062	5.0348	14.4549	0.000759944	0.0162501
Kcnk9	-0.477331	6.8587	14.4511	0.000760934	0.0162501
Cntnap5a	-0.416271	9.07553	14.433	0.000765678	0.0163213
Cspg5	0.486935	7.44155	14.425	0.000767773	0.016336
Tmem59l	-0.941324	4.73956	14.4056	0.000772906	0.0164151
Syt12	0.862637	4.43321	14.3796	0.000779842	0.0165321
Dixdc1	-0.568844	6.25172	14.3366	0.00079147	0.016748
Fgfrl1	1.4466	3.10017	14.299	0.000801756	0.0169347
Kirrel2	1.28387	3.53164	14.2896	0.000804364	0.0169589
Glud1	0.425241	7.08492	14.2809	0.000806776	0.0169789
Stc1	-2.97901	2.41722	14.2672	0.000810605	0.0170286
Tnfrsf19	0.490828	7.31968	14.2129	0.000825924	0.0172597
Rnf150	-0.399733	7.70351	14.2088	0.000827103	0.0172597
Bcl6	0.813553	5.25021	14.2024	0.000828932	0.0172597
Aplp2	-0.436671	7.6441	14.1979	0.000830204	0.0172597
Sox6	0.487337	8.12498	14.1968	0.000830522	0.0172597
Slc4a10	-0.365803	8.9357	14.1967	0.00083054	0.0172597
Amz2	-0.711778	5.19587	14.1766	0.000836334	0.0173491
Chrm1	-0.537266	6.07162	14.1704	0.000838124	0.0173551
Trp53bp2	0.600116	5.91808	14.1582	0.000841688	0.0173979
Phlpp1	0.400687	8.24538	14.1382	0.000847526	0.0174874
Ephb1	0.468304	8.21009	14.1094	0.000856006	0.017631
Actl6b	-0.75521	5.22366	14.0898	0.000861836	0.0177196
Cntnap1	-0.655487	5.31774	14.0728	0.000866913	0.0177824
Itga4	-0.688588	5.53234	14.0664	0.000868857	0.0177824
Pgr	-0.564845	6.01378	14.0643	0.000869493	0.0177824
Mir670hg	0.787897	5.37792	14.0493	0.000874004	0.0178432
Zfp516	0.662826	5.38152	14.0249	0.000881451	0.0179501
Ryr2	-0.349188	10.2827	14.0173	0.000883779	0.0179501
Arhgef12	0.389138	8.32326	14.0169	0.000883883	0.0179501
Eea1	0.452789	7.03666	13.9443	0.00090647	0.0183766
Kremen1	0.920199	4.58763	13.9125	0.000916571	0.018549
Elovl6	0.504301	6.66565	13.8849	0.000925426	0.0186955
Pmp22	1.11528	3.93096	13.8667	0.000931299	0.0187815
Zranb2	-0.390139	7.6791	13.8605	0.000933315	0.0187894
Emx2	1.18939	3.44333	13.8506	0.000936553	0.0188024
Gm11906	0.972944	4.214	13.8486	0.000937202	0.0188024
Dzip3	-0.419579	7.35721	13.8385	0.000940509	0.0188362
Gm37928	-1.09329	4.08658	13.8301	0.000943271	0.0188589
Prnp	-0.492025	6.62039	13.8008	0.000952952	0.0190197
Car8	1.09601	4.62066	13.7735	0.000962077	0.0191369
Wdr89	-1.48075	3.41134	13.7663	0.000964518	0.0191369
A230103L15Rik	-0.473097	6.5498	13.7596	0.000966788	0.0191369
Sparcl1	0.443947	9.10114	13.7584	0.000967177	0.0191369
Amotl2	0.992696	4.07098	13.756	0.000967991	0.0191369
Atp1b1	-0.388973	8.35748	13.7508	0.000969761	0.0191369
Ifrd1	0.611374	5.84502	13.749	0.000970379	0.0191369
Ptpn9	0.491845	6.55263	13.7234	0.00097911	0.0192763
Axin2	0.733319	5.07787	13.7176	0.000981094	0.0192827
Gm44257	0.753134	5.06512	13.6747	0.000995937	0.0195413
Inf2	0.787935	5.02901	13.6619	0.00100043	0.0195962
Stk38l	0.627982	5.47334	13.5991	0.00102271	0.019999
Crocc	-0.579416	5.76556	13.5801	0.00102956	0.020099
Sox13	1.23022	3.48276	13.5451	0.00104229	0.0203133
Galnt13	-0.410402	7.88624	13.5195	0.00105175	0.0204632
Dlg5	0.547136	6.19103	13.5008	0.0010587	0.0205402
Gpm6b	0.347415	9.58436	13.4993	0.00105925	0.0205402
Ubqln2	-1.04859	4.49441	13.465	0.00107214	0.0207555
Lhx2	0.727555	5.07389	13.4568	0.00107523	0.0207807
Camk1g	0.902728	4.61382	13.4194	0.00108951	0.0210123
Grm8	-0.506784	8.46619	13.4152	0.00109112	0.0210123
Syp	-0.451368	7.01943	13.4113	0.00109265	0.0210123
Acer3	0.442998	6.59866	13.4002	0.00109693	0.0210597
Aldh7a1	0.480909	6.22757	13.349	0.00111699	0.0214093
Abca1	0.413144	6.95794	13.3399	0.00112059	0.0214429
Dnajc10	-0.528729	6.21596	13.2906	0.00114029	0.0217839
Rhoq	0.578915	5.69763	13.281	0.0011442	0.0218226
Sgsm1	0.535428	7.31415	13.27	0.00114866	0.0218543
Tnik	0.341252	10.0178	13.2676	0.00114963	0.0218543
Serpinb8	1.3385	3.59391	13.2538	0.00115528	0.0219256
Klhl11	-0.91712	4.49444	13.236	0.00116262	0.0220289
Trpm2	-0.794305	4.72061	13.2273	0.00116621	0.022033
Fhit	0.478457	7.40087	13.2263	0.00116663	0.022033
Syt5	-0.662624	5.24304	13.195	0.00117966	0.0222429
Znrf3	0.434318	7.26337	13.1812	0.00118548	0.0223163
Eno2	-0.54099	6.14951	13.1565	0.00119593	0.0224681
Sez6l2	-0.492813	6.36604	13.153	0.00119742	0.0224681
Dnajb5	0.681443	5.35638	13.1312	0.00120673	0.0225705
Pts	0.977415	3.98368	13.1311	0.00120677	0.0225705
Tmem106b	-0.589729	5.7572	13.1153	0.00121357	0.0226528
Rorb	0.454289	9.23436	13.1118	0.0012151	0.0226528
Cntn6	-0.422118	8.06051	13.1074	0.00121703	0.0226528
Efnb2	-0.566417	5.77697	13.0835	0.00122741	0.0228093
Adgrd1	1.062	3.76833	13.0421	0.00124569	0.0231121
Lrrc8c	0.446746	6.98603	13.0307	0.00125078	0.0231693
Reps2	-0.410657	7.42808	13.0096	0.00126023	0.0233072
Frrs1l	-0.453835	6.76893	12.9951	0.00126679	0.0233913
Rragb	-0.606469	5.51142	12.9577	0.00128384	0.0236683
Slc12a5	-0.463402	7.34201	12.9388	0.00129257	0.0237914
Wdpcp	-0.463055	6.54432	12.9263	0.00129836	0.0238602
Rhoj	1.08835	3.90304	12.8815	0.00131935	0.0242076
Rnf213	0.94319	4.298	12.8764	0.0013218	0.0242141
Nampt	-0.73387	5.07899	12.8664	0.00132654	0.0242573
Atl2	0.401794	6.88333	12.8626	0.00132834	0.0242573
D030047H15Rik	0.867653	4.6734	12.8332	0.00134243	0.0244761
Pak3	-0.359929	8.0279	12.7699	0.00137337	0.0249786
Tnfrsf21	0.572185	5.96846	12.768	0.0013743	0.0249786
Anks1b	-0.339874	10.9883	12.7532	0.00138161	0.0250631
Gna13	0.550407	5.71332	12.7499	0.00138327	0.0250631
Hdac8	0.43377	7.81042	12.7313	0.00139256	0.0251922
Prkg1	-0.351472	9.54215	12.7193	0.00139858	0.025231
Cbfb	0.693094	5.15766	12.7184	0.00139906	0.025231
Dtx2	0.935548	3.91242	12.7011	0.00140781	0.0253492
Adcy10	-0.827662	4.948	12.6606	0.00142854	0.0256606
Lonrf3	0.749764	4.88272	12.6587	0.00142952	0.0256606
Rnf38	0.412504	6.75439	12.6229	0.00144813	0.025924
Gm10801	1.36963	3.81868	12.6219	0.00144867	0.025924
Fam53b	0.943138	3.94013	12.6125	0.0014536	0.0259722
Pla2g7	0.576518	6.57273	12.6033	0.00145844	0.0260186
Ttc23	0.788765	4.99451	12.5837	0.00146879	0.0261415
Sash1	0.480572	7.664	12.5817	0.00146984	0.0261415
Ube3a	-0.343706	9.51128	12.5653	0.00147862	0.026246
Gabrg3	-0.374815	9.17532	12.5597	0.00148162	0.026246
Cpq	0.608218	5.77131	12.5577	0.00148268	0.026246
Kcnq3	0.333973	10.0535	12.5514	0.00148608	0.026246
Rbp1	1.36456	3.0275	12.5496	0.00148703	0.026246
Rasl10a	-1.80932	2.84749	12.5415	0.00149143	0.0262836
Tmem63c	-0.463865	6.75604	12.5363	0.00149424	0.0262894
Syt13	-0.419219	6.85873	12.5325	0.00149629	0.0262894
Cdr1os	-0.369196	7.66885	12.5207	0.00150271	0.0263622
Cyp51	0.573689	5.72338	12.5154	0.00150557	0.0263675
2310015A10Rik	1.06172	3.54086	12.5118	0.00150756	0.0263675
Reep3	0.550297	5.50283	12.4463	0.00154384	0.0269614
Ghr	0.454472	6.99985	12.4398	0.00154748	0.0269666
Vgll4	0.463298	6.86914	12.4375	0.00154879	0.0269666
Gm33206	-0.922776	4.59	12.4262	0.00155514	0.0270366
Gphn	0.35559	9.35147	12.4111	0.00156372	0.027145
Lypd1	-0.905162	4.58983	12.4038	0.00156786	0.0271722
Cyp4f13	0.693519	4.79707	12.4001	0.00156997	0.0271722
Grm3	0.541834	10.0043	12.3855	0.00157837	0.0272768
Plppr1	-0.466228	6.91819	12.3645	0.00159045	0.0274447
Mxi1	0.434664	6.53931	12.3473	0.00160046	0.0275764
Rgs4	-0.719666	5.88974	12.3329	0.00160887	0.0276484
Sertad2	0.511515	6.29727	12.332	0.00160941	0.0276484
Osbpl3	0.431593	7.38438	12.3209	0.00161593	0.0277194
Lingo1	0.339292	7.83242	12.2925	0.00163279	0.0279673
Elmo2	0.45263	6.46078	12.285	0.00163728	0.0280028
Myt1l	-0.371205	9.84507	12.2745	0.00164356	0.0280688
Ece1	0.540491	6.70296	12.2523	0.00165694	0.0282557
Cpeb4	0.409777	8.40725	12.2464	0.00166051	0.0282749
Gm35552	1.04567	3.93084	12.2321	0.00166921	0.0283445
Cdh7	-0.581108	6.04614	12.2317	0.00166948	0.0283445
Eps15	0.353674	7.57857	12.2216	0.00167567	0.028408
Atp7a	0.604848	5.29149	12.1958	0.00169156	0.0286324
Kndc1	-0.608582	5.58039	12.1921	0.00169384	0.0286324
Fam155a	-0.369465	11.0932	12.1568	0.00171587	0.0289221
Rftn2	0.668382	5.29251	12.1567	0.00171597	0.0289221
Cfap69	-0.500671	6.06663	12.1421	0.00172516	0.0290334
Gpld1	0.560149	5.89897	12.1383	0.00172758	0.0290334
Sorcs3	0.512794	8.17599	12.1307	0.00173238	0.0290719
Fstl4	0.413043	8.83613	12.1234	0.00173701	0.0290781
Galnt1	0.465767	6.50026	12.1223	0.00173776	0.0290781
Bcar3	0.68144	5.74457	12.0994	0.00175243	0.0292812
Prkar2a	0.539663	5.69368	12.0888	0.00175922	0.0293524
Ncan	0.37081	7.30308	12.0846	0.00176198	0.0293561
Garem2	1.10061	3.57348	12.0801	0.00176489	0.0293625
Eid1	-1.05934	4.25563	12.0657	0.00177425	0.0294759
Hipk2	0.379871	7.21585	12.0382	0.00179227	0.0297235
AW822252	-0.833004	4.4249	12.0352	0.00179428	0.0297235
Lrrtm2	-0.628324	5.32589	12.0169	0.00180636	0.029881
Agpat5	0.46137	6.09851	12.0125	0.00180929	0.0298868
Rasgrp3	-1.28517	3.51648	12.0043	0.00181477	0.0299347
Trak1	0.360521	7.63081	11.9903	0.00182418	0.0300471
Gm16041	1.04738	3.61215	11.9547	0.00184827	0.0304008
Prdm5	0.766094	5.00081	11.949	0.00185213	0.0304211
Pantr1	0.407371	7.00137	11.9389	0.00185911	0.0304849
Irf2	0.371445	7.12931	11.934	0.00186247	0.0304849
Stt3b	0.445365	6.90967	11.9319	0.0018639	0.0304849
Gm44684	-1.46992	3.12067	11.8951	0.00188937	0.030858
Serpinh1	1.23935	3.13753	11.8753	0.0019033	0.0310195
Car2	0.804422	4.64779	11.8734	0.00190461	0.0310195
Gas2l3	-1.94261	2.58464	11.8693	0.00190752	0.0310233
Enc1	-0.584728	6.46987	11.8635	0.00191159	0.0310233
Sycp2	0.527634	6.62161	11.8617	0.00191287	0.0310233
Cnnm2	0.445739	6.99508	11.8512	0.0019203	0.0311003
Hspa5	-0.602748	6.86685	11.8223	0.00194099	0.0313916
Npas4	-1.38825	5.49471	11.8138	0.00194706	0.0314458
Chchd2	-1.81399	2.69275	11.8038	0.00195431	0.031519
Arhgap42	0.560692	6.49465	11.7812	0.00197073	0.0317398
Cap2	0.340883	8.12212	11.7563	0.00198903	0.0319477
Clstn1	-0.386867	8.40392	11.7562	0.00198915	0.0319477
Apbb1ip	-1.14583	4.05808	11.7243	0.0020128	0.0322828
Sv2a	-0.473914	6.63812	11.7125	0.00202166	0.0323577
Ogfrl1	-0.74739	5.2882	11.7097	0.00202378	0.0323577
Cflar	0.829567	4.46121	11.707	0.00202584	0.0323577
Igfbp2	0.996482	3.63823	11.7004	0.00203075	0.0323792
Ano4	-0.411507	7.31851	11.6978	0.00203278	0.0323792
Pianp	-0.852234	4.31111	11.6821	0.00204465	0.0325237
Palm	-0.540602	5.91148	11.6599	0.00206161	0.0327486
Zfp36l1	0.91477	4.30234	11.6352	0.00208069	0.0330064
Tmem144	1.14528	3.40418	11.6188	0.00209343	0.0331631
Zmiz1	0.419441	7.44318	11.6149	0.00209647	0.033166
Fosl2	1.31597	3.79545	11.6055	0.00210382	0.0332369
Stmn1	-0.834763	4.80292	11.5972	0.00211034	0.0332946
Cdon	-0.527287	5.91239	11.5882	0.00211748	0.0333618
Mt3	0.895689	4.3457	11.5795	0.00212436	0.0334247
Pax6	0.689469	4.823	11.563	0.00213749	0.0335857
Dok5	0.417553	7.06659	11.549	0.00214863	0.0337152
Ccdc50	0.447774	6.92808	11.5414	0.00215478	0.033766
5730522E02Rik	-0.361353	9.02394	11.5347	0.00216022	0.0338055
Eml1	-0.392062	7.16769	11.5294	0.00216447	0.0338264
Runx1t1	-0.35825	8.01268	11.4776	0.00220683	0.034442
Gm47423	1.24549	3.40084	11.4494	0.00223023	0.0347237
Lamc2	-0.907802	4.3011	11.4487	0.00223087	0.0347237
Frmpd4	-0.400992	10.025	11.4265	0.00224947	0.0349664
Tmsb4x	-0.731839	5.61668	11.4052	0.00226753	0.0351998
Lmtk3	-0.526766	6.23737	11.3853	0.0022845	0.0354159
Sctr	1.08576	3.50771	11.3764	0.00229217	0.0354873
Vcam1	0.749187	4.88075	11.3697	0.00229797	0.035494
Gabrb1	0.369831	10.1915	11.3688	0.00229872	0.035494
Id4	0.850855	4.70051	11.3413	0.00232263	0.0358086
Ndrg1	-1.48344	3.02722	11.3383	0.00232527	0.0358086
Gm37593	-1.09073	3.63757	11.3181	0.00234295	0.036033
Kcnj9	-0.477849	6.18763	11.2872	0.00237037	0.0364064
Tkt	0.64893	5.12054	11.2696	0.00238613	0.0366
Nell1	0.431161	7.10524	11.2543	0.00239992	0.0367628
Ptprg	0.348504	9.08465	11.2463	0.00240723	0.0367831
Ptprt	0.389866	10.0737	11.2426	0.00241055	0.0367831
Ky	1.07795	3.54888	11.2424	0.00241076	0.0367831
Kifc3	0.756571	4.6935	11.229	0.002423	0.0369214
Gm17231	0.933171	3.95018	11.2181	0.00243297	0.0370246
Fnbp1	0.337935	8.43783	11.1983	0.00245125	0.0372539
Mat2a	0.423031	6.7255	11.1905	0.00245846	0.0373145
Gm49171	0.745784	4.74281	11.1794	0.00246879	0.0374223
Suclg1	0.587624	5.44962	11.1721	0.00247563	0.037477
Nap1l5	-0.661347	5.5715	11.1415	0.00250439	0.037863
Cntnap5b	-0.422908	7.44884	11.12	0.00252491	0.0381235
Plekhm2	0.506476	5.99097	11.1044	0.00253987	0.0382995
Akna	1.3441	3.10625	11.0798	0.00256362	0.03853
Itga11	-1.00305	4.43041	11.0781	0.00256535	0.03853
Camkv	-0.564974	5.94787	11.0765	0.00256683	0.03853
Pnmal1	-0.893437	4.74271	11.0749	0.00256844	0.03853
Brf1	0.57993	5.45925	11.0707	0.0025725	0.0385409
Fhl1	-0.612544	5.28642	11.0595	0.00258346	0.0386552
Dab2ip	0.500179	6.35861	11.0443	0.00259837	0.0388282
Ephx2	0.72888	4.4854	11.0188	0.00262374	0.0391118
Arhgef10l	0.541404	6.54114	11.0184	0.00262409	0.0391118
Slc24a3	0.335352	7.59212	11.0087	0.00263382	0.0391826
Megf9	-0.389852	7.07203	11.0069	0.0026356	0.0391826
A230057D06Rik	-0.317317	8.96601	11.0024	0.00264012	0.0391995
Neurod6	-0.880327	4.28965	10.9903	0.00265225	0.0393293
L1cam	-0.517034	5.91016	10.9629	0.00268002	0.039673
Zfp810	-0.664877	4.88953	10.9607	0.00268227	0.039673
Nipal2	-0.732696	5.15978	10.9479	0.00269541	0.0398165
Zfand3	0.349521	8.0318	10.9271	0.00271685	0.0400821
Mpzl1	-0.602574	5.44317	10.9219	0.0027222	0.0401101
Dync2h1	-0.347048	7.90071	10.8728	0.00277376	0.0407857
Tet2	0.351666	7.23049	10.8704	0.00277625	0.0407857
Maged1	-0.462836	6.14354	10.8672	0.00277962	0.0407857
Gfra1	0.681687	5.78653	10.8631	0.00278398	0.0407857
Alms1-ps2	0.838052	4.27998	10.8584	0.00278901	0.0407857
Gm44797	-0.859103	4.23556	10.8583	0.00278915	0.0407857
Btg2	-1.48126	4.47648	10.851	0.00279687	0.040847
Bmpr1b	0.601189	7.32873	10.842	0.00280651	0.0409362
Gm9866	-0.577997	5.62222	10.8359	0.00281313	0.0409812
Pld3	-0.483559	6.49999	10.8251	0.00282477	0.0410991
Noct	0.677569	4.86994	10.8116	0.0028393	0.0412587
Rgs12	0.664693	5.24073	10.8074	0.00284385	0.0412732
Bend6	-0.552747	5.94124	10.7856	0.00286769	0.0415671
Bmp7	1.22034	3.57986	10.7731	0.00288144	0.0416976
Atxn2	0.327194	7.72983	10.7709	0.00288388	0.0416976
Notch1	0.631449	5.49396	10.7545	0.00290207	0.0418657
B230217C12Rik	-1.29278	3.52434	10.7539	0.00290273	0.0418657
Clu	0.458472	7.67769	10.745	0.00291271	0.0419576
Cdc14a	0.799214	5.25439	10.7368	0.0029218	0.0420363
Pigs	0.730478	4.91092	10.7295	0.00292999	0.0421018
Map3k5	0.364712	7.46123	10.7102	0.00295183	0.0423631
Erbin	0.508974	6.24359	10.7037	0.00295917	0.0424159
Zfp597	0.802792	4.29198	10.6961	0.00296781	0.0424774
Hspa12a	-0.350767	7.17096	10.6935	0.00297078	0.0424774
Usp53	0.548871	6.42365	10.6768	0.00298997	0.0426752
Polr3h	1.14205	4.06462	10.675	0.00299198	0.0426752
Tmem255a	-1.28146	3.42055	10.6651	0.00300333	0.0427706
Gm47075	1.15151	3.711	10.6588	0.00301072	0.0427706
Grik3	-0.423831	7.76942	10.6574	0.00301231	0.0427706
Ptprj	0.311014	8.14115	10.6546	0.00301551	0.0427706
Cpt1c	-0.579275	5.37727	10.6532	0.0030171	0.0427706
Syt1	-0.316182	11.5685	10.639	0.00303364	0.0429525
Srebf1	0.749187	4.61663	10.6248	0.00305031	0.0431358
Ptpn13	0.666909	5.60552	10.6194	0.00305662	0.0431724
Ptchd4	0.369103	7.53695	10.6133	0.00306385	0.0432219
Rasl11b	-0.89162	4.55429	10.6079	0.0030702	0.0432589
Fam49a	-0.337514	7.86385	10.6044	0.0030744	0.0432654
Dock4	0.305034	9.38477	10.5976	0.00308237	0.043325
Gm13266	1.45394	3.16647	10.5747	0.00310974	0.0436568
Calb1	-0.675757	5.63829	10.5597	0.00312775	0.0438566
Mtarc2	0.566477	5.44503	10.5555	0.00313286	0.0438751
Gm34237	0.769643	4.25059	10.5373	0.00315496	0.0441314
Gpd2	0.426495	6.19537	10.5291	0.00316492	0.0442174
Dars2	-0.881326	4.2297	10.5006	0.0032	0.0446537
Cplane1	-0.328975	8.21984	10.4785	0.00322744	0.0449825
A330074H02Rik	0.886773	4.13936	10.4705	0.00323743	0.0450391
Ttbk2	-0.786707	4.58466	10.469	0.00323927	0.0450391
Cacna1e	-0.304714	9.49821	10.4649	0.00324443	0.0450568
Col1a1	1.07278	3.41307	10.4581	0.00325302	0.0451221
Gm26621	1.15673	3.18805	10.438	0.00327831	0.0454185
Cadps	-0.31065	10.2164	10.4196	0.00330177	0.0456869
Ugp2	0.424232	6.56693	10.4167	0.00330556	0.0456869
Svil	0.532529	5.63935	10.4092	0.00331515	0.045761
Anxa5	0.80425	4.45144	10.4064	0.00331881	0.045761
Rpgrip1l	-0.425487	6.255	10.3992	0.00332803	0.0458335
B4galnt4	-0.826714	4.41129	10.3748	0.00335972	0.046215
Neurod2	-0.801642	4.71264	10.3674	0.00336932	0.0462923
Mt2	1.54418	3.23661	10.364	0.00337378	0.0462986
Slitrk3	-0.653386	5.31804	10.3581	0.00338152	0.04635
Agpat4	-0.489594	6.15882	10.3477	0.00339516	0.0464821
Efcab6	0.398224	6.40728	10.3436	0.00340057	0.0465012
Stk17b	0.860002	4.34469	10.3393	0.00340633	0.0465182
Myh14	0.683587	4.72723	10.3341	0.00341316	0.0465182
Pde4b	0.307028	9.20912	10.3336	0.00341385	0.0465182
Kcnh3	-0.583611	5.51265	10.3273	0.00342228	0.0465549
Mink1	0.387458	6.71353	10.3255	0.00342457	0.0465549
Zfp783	0.956863	3.99276	10.3175	0.00343529	0.0466459
Chst2	0.668006	5.05206	10.2906	0.00347146	0.0470679
Afg1l	0.428207	6.6455	10.2883	0.00347449	0.0470679
Ccdc148	-0.472153	6.08167	10.2787	0.00348753	0.0471895
Efhd2	0.561313	5.37099	10.2513	0.0035249	0.0476317
Rpl9	1.40535	2.76144	10.2488	0.00352843	0.0476317
Nrgn	-0.474465	7.59027	10.2448	0.00353388	0.0476499
Trp53i11	-1.05925	3.66194	10.2398	0.00354084	0.0476882
Ccdc190	0.913309	3.80642	10.2327	0.00355056	0.0477513
Id3	1.08429	3.4066	10.2304	0.00355376	0.0477513
Nr4a1	0.609236	5.99896	10.2073	0.00358588	0.0481272
Airn	-0.755898	4.78427	10.1729	0.00363446	0.0487228
Gm34245	1.20485	3.30049	10.1605	0.00365211	0.0489029
Dnah7b	0.773404	4.37447	10.1276	0.00369939	0.0494789
Snhg14	-0.287586	10.3325	10.123	0.00370602	0.0495104
Arhgap31	0.545346	6.21546	10.112	0.00372205	0.0496674
Fads1	0.49802	5.61253	10.0969	0.00374408	0.0499039
Pik3c2a	0.358037	6.90226	10.0743	0.00377746	0.050291
Ctsb	-0.443483	6.40153	10.0651	0.00379112	0.050415
Ndufa1	-1.71165	2.62224	10.0505	0.00381286	0.0506459
Cacna1c	-0.302895	9.79755	10.0347	0.00383656	0.0509024
Clstn2	-0.319755	9.93982	10.0169	0.00386338	0.0511997
Tpbg	-1.3996	3.08268	10.005	0.00388162	0.0513827
Cldn10	0.606572	5.19785	9.99346	0.00389919	0.0515565
Tiam1	-0.348764	7.83205	9.98039	0.00391928	0.051763
Plcl2	0.340889	8.17189	9.95024	0.00396605	0.052312
Rnf152	-0.70353	4.87668	9.94719	0.00397081	0.052312
Insig1	0.726469	4.42104	9.94491	0.00397438	0.052312
Cmtm3	1.32125	3.06819	9.93074	0.00399663	0.0524995
Gab1	0.495732	5.65393	9.93007	0.00399767	0.0524995
9330159F19Rik	0.415637	6.50137	9.91813	0.00401652	0.0526874
Hsp90ab1	-0.527737	7.41641	9.90395	0.00403904	0.0529228
Prkcg	-0.456655	6.66867	9.90061	0.00404436	0.0529327
Traip	-0.750017	4.66991	9.89403	0.00405486	0.0529607
Etv6	0.323895	7.71008	9.89356	0.00405563	0.0529607
Ppm1h	0.341718	8.26681	9.88624	0.00406735	0.053054
Tbr1	-0.669883	5.03188	9.87927	0.00407855	0.0530765
Gabrd	-0.815973	4.19707	9.87844	0.00407988	0.0530765
Ednrb	0.647843	5.26416	9.8764	0.00408317	0.0530765
Pde8b	0.321291	8.79331	9.87332	0.00408814	0.0530765
Zfp931	1.07438	3.1901	9.87095	0.00409197	0.0530765
Mgat5	0.311456	8.3286	9.86801	0.00409672	0.0530788
Tro	-0.448711	6.24348	9.85586	0.00411641	0.0531877
Lman2l	-0.697201	5.11388	9.85517	0.00411754	0.0531877
Vit	1.11954	3.36737	9.85434	0.00411888	0.0531877
Itm2c	-0.451577	6.3411	9.84911	0.0041274	0.0532384
Selenop	0.689383	5.04195	9.84251	0.00413818	0.053313
Wnk2	0.312712	8.26168	9.83924	0.00414353	0.053313
Map1b	-0.349569	8.92835	9.83714	0.00414697	0.053313
Mfsd4a	-0.497086	6.02833	9.8291	0.00416017	0.0534234
Lair1	0.808123	4.21535	9.82198	0.00417189	0.0535146
Tcerg1l	-0.545191	5.37488	9.79179	0.00422201	0.0540977
Kcna2	-0.421947	6.33242	9.78782	0.00422865	0.054123
Denn2b	0.541497	5.8246	9.73036	0.00432603	0.0553083
Necab1	-0.325609	7.31537	9.7235	0.00433782	0.0553662
Tmtc2	0.354781	7.33202	9.72217	0.0043401	0.0553662
Cnpy3	-0.893151	4.10262	9.70528	0.00436931	0.0556774
Itga7	1.01744	3.66319	9.68549	0.00440377	0.0560173
Rtn4	-0.329653	7.86434	9.68442	0.00440564	0.0560173
5330417C22Rik	-0.354976	7.0832	9.67744	0.00441789	0.0561115
Zcchc18	-0.521058	5.94698	9.64349	0.00447791	0.0567564
C030005K06Rik	1.28819	3.10036	9.64319	0.00447845	0.0567564
Slc46a3	0.943644	3.61886	9.61867	0.00452237	0.0572504
Wnt7b	0.830964	3.89488	9.61346	0.00453176	0.0573067
Csad	0.575928	5.20709	9.60364	0.00454953	0.0574532
Calm3	-0.503348	6.35214	9.60045	0.00455531	0.0574532
Foxp2	-0.570499	7.23255	9.59885	0.0045582	0.0574532
Ksr2	-0.322929	8.32867	9.59034	0.0045737	0.0575259
Trp53inp2	0.79928	4.08344	9.59023	0.0045739	0.0575259
Svop	-0.386695	6.74285	9.57837	0.00459557	0.0576632
Ranbp3	0.576907	5.15461	9.57772	0.00459676	0.0576632
Loxl3	1.23676	3.16125	9.57265	0.00460606	0.0576632
Hunk	0.598521	5.88295	9.57058	0.00460987	0.0576632
Crym	-0.882629	4.16655	9.5682	0.00461425	0.0576632
Calm2	-0.459038	7.58518	9.56798	0.00461465	0.0576632
Nedd9	0.908873	4.84117	9.56346	0.00462297	0.0577051
B230334C09Rik	-0.443949	5.95084	9.54444	0.00465821	0.0580443
Peli2	0.545381	5.99867	9.54338	0.00466016	0.0580443
Gm26652	-0.759429	4.90074	9.53666	0.00467268	0.0581202
Gm44895	1.19188	3.35646	9.53474	0.00467628	0.0581202
Ankrd29	0.637675	4.71571	9.53119	0.00468292	0.0581404
Aldh3a2	-0.750044	4.57961	9.52825	0.00468841	0.0581463
Csdc2	0.664304	4.86897	9.51742	0.00470875	0.0583361
Pitpnm3	0.371265	6.5811	9.47916	0.00478133	0.0591721
A330076H08Rik	-0.314994	7.80812	9.46414	0.00481016	0.0594655
Slc1a4	0.517768	5.52612	9.45116	0.00483521	0.0597115
Slc35f1	-0.386059	8.45863	9.43119	0.00487406	0.0601146
Npas2	0.317831	8.15042	9.42906	0.00487822	0.0601146
Ssbp2	-0.290035	9.02391	9.41793	0.00490004	0.0603152
Hsp90aa1	-0.64199	5.16155	9.41546	0.0049049	0.0603152
Mei4	-0.700113	4.77655	9.4069	0.00492177	0.0604088
Pdzd2	0.369327	8.10411	9.40631	0.00492293	0.0604088
Ppp2r5a	0.380861	6.59885	9.40361	0.00492827	0.0604103
Ablim2	-0.319369	7.8005	9.40097	0.00493348	0.0604103
Acsf2	1.03238	3.32664	9.39292	0.00494944	0.0605419
Ulk2	-0.333573	7.13247	9.38082	0.00497354	0.0607222
Mtx3	0.658963	5.03254	9.38026	0.00497466	0.0607222
Srrm3	-0.327742	7.71079	9.37581	0.00498355	0.0607669
Prag1	0.56517	5.21453	9.36907	0.00499707	0.0608676
Pax6os1	1.14921	3.17276	9.36552	0.0050042	0.0608905
Bahcc1	0.700531	4.84046	9.36074	0.00501382	0.0609437
Dync1li2	-0.371998	6.86331	9.32358	0.00508928	0.0617961
Nacc2	0.687914	4.96867	9.28426	0.0051705	0.0627166
Slc30a3	-0.804344	4.55781	9.26475	0.0052113	0.0631455
Igsf11	0.415751	6.52212	9.25879	0.00522384	0.0632314
Afap1l2	0.756189	4.27614	9.25012	0.00524215	0.06331
Tmem237	-0.765804	4.41498	9.24933	0.00524381	0.06331
Gm13187	0.968637	3.50617	9.24675	0.00524927	0.06331
Cxcl14	0.781035	4.86324	9.24384	0.00525544	0.06331
Malat1	0.285855	13.887	9.24281	0.00525763	0.06331
Prkacb	-0.346841	7.51884	9.23714	0.00526967	0.0633117
Syt6	-0.704559	5.11208	9.23208	0.00528043	0.0633117
Stmn3	-0.539052	5.8118	9.23118	0.00528236	0.0633117
Gm45179	-0.800397	4.21013	9.23031	0.00528421	0.0633117
Zfp39	-1.2991	3.10434	9.22991	0.00528507	0.0633117
Smim12	-1.74661	2.653	9.22568	0.0052941	0.0633544
Tle5	-0.730068	4.76232	9.22053	0.00530512	0.0634003
4930555F03Rik	-0.738468	4.41387	9.21878	0.00530887	0.0634003
Baz1a	0.895084	4.13531	9.20442	0.00533976	0.0637035
Nexmif	-0.432484	6.51677	9.1939	0.00536251	0.0638759
Cnn3	0.808228	4.65218	9.1925	0.00536554	0.0638759
Ubtd2	0.490826	5.77946	9.1901	0.00537073	0.0638759
BC034090	0.836839	3.98301	9.17148	0.00541133	0.0642928
Ctxn1	-0.843545	4.04466	9.16092	0.0054345	0.064502
Sap130	0.408981	6.31954	9.14039	0.00547986	0.064932
Cdh13	-0.381005	8.3543	9.13775	0.00548572	0.064932
Pde1a	-0.355705	9.48845	9.13544	0.00549085	0.064932
Myh6	0.819317	4.08608	9.13442	0.00549313	0.064932
Fsd1l	-0.399668	6.24862	9.12944	0.0055042	0.0649967
4732471J01Rik	-0.416786	6.40486	9.11329	0.00554034	0.0653568
Fth1	-0.846082	4.43113	9.105	0.005559	0.065479
Nrxn2	0.344682	8.04565	9.10367	0.00556199	0.065479
Kpnb1	-0.422625	6.62552	9.09186	0.00558871	0.0656705
Rai1	0.326578	7.34842	9.09147	0.00558958	0.0656705
Wwtr1	0.63526	5.44659	9.07835	0.00561941	0.0659542
Idh2	0.6357	4.71704	9.06261	0.00565545	0.06631
Wipf3	0.507931	6.03638	9.05699	0.00566837	0.0663944
Grik2	-0.287334	9.68076	9.02799	0.00573555	0.0671135
Celf4	-0.297184	9.34098	9.01137	0.00577446	0.0675006
Smoc2	-0.900691	4.26388	9.00132	0.00579813	0.0676744
Trpm3	0.37133	9.51506	9.0001	0.005801	0.0676744
Mast3	0.434094	6.18542	8.99591	0.0058109	0.0677218
Otx1	1.06916	3.39219	8.98863	0.00582815	0.0678546
Usp6nl	0.514362	5.48509	8.97945	0.00584997	0.0680404
Ccdc6	0.449939	5.91683	8.96025	0.00589592	0.0685061
Ube2m	-0.87467	3.9326	8.94774	0.00592608	0.0687877
Gm38348	0.865415	3.97665	8.94369	0.00593587	0.0688324
Celf5	-0.375585	6.88106	8.94063	0.00594329	0.0688495
Notch2	0.584611	6.03554	8.92066	0.0059919	0.0693434
Sall2	0.875392	4.15519	8.90479	0.00603086	0.0697247
Ftx	-0.34366	7.40664	8.90009	0.00604244	0.069789
Cmtm5	0.987276	3.42714	8.8963	0.00605181	0.0698277
Rasgef1b	-0.306594	8.48968	8.88577	0.00607789	0.0700589
Ephx4	-0.946522	3.75071	8.87276	0.0061103	0.0703626
Ube2ql1	0.436686	6.07572	8.85929	0.00614406	0.0706811
Unc80	-0.270581	9.15292	8.84699	0.00617506	0.0709673
Zfp24	0.652038	4.50226	8.83197	0.00621315	0.0712936
Slc44a5	-0.537653	6.20947	8.83095	0.00621575	0.0712936
Olfml1	0.922124	3.87549	8.79408	0.00631038	0.0723075
Rbm20	0.594921	5.094	8.77784	0.00635256	0.072719
Myadm	-0.908855	3.98723	8.77288	0.0063655	0.0727952
Sqle	0.557188	5.40819	8.76781	0.00637874	0.0728748
Slc39a11	0.482857	6.01742	8.74459	0.00643987	0.0735007
Slc12a4	0.849945	3.83313	8.73218	0.00647279	0.0738038
Spata1	0.939807	3.89862	8.71555	0.00651718	0.0742045
Tbc1d24	-0.463406	6.107	8.7117	0.00652751	0.0742045
Map3k19	0.838911	4.30782	8.71143	0.00652826	0.0742045
Slc9a6	-0.553711	5.25389	8.70946	0.00653353	0.0742045
Gm1043	-0.369219	6.58321	8.70574	0.00654354	0.0742455
Fuca1	0.831649	3.94431	8.69738	0.0065661	0.0744287
Akap13	0.428863	6.22127	8.68718	0.00659372	0.0746687
A230056P14Rik	-0.741606	4.35741	8.6786	0.00661704	0.0748597
Rab3a	-0.569137	5.07062	8.67399	0.00662962	0.0748886
Tank	0.436043	6.15613	8.67293	0.00663251	0.0748886
Dcaf6	-0.316431	7.89198	8.66814	0.00664562	0.0749636
Zbtb7a	-0.523484	5.39403	8.66504	0.00665411	0.0749864
Slc8a3	-0.466613	6.56998	8.65512	0.00668137	0.0752205
Zfp706	-0.65403	4.61023	8.64771	0.0067018	0.0753774
Lrp3	0.647858	4.84644	8.63727	0.00673072	0.0756293
Nedd4l	0.281747	8.84225	8.63175	0.00674608	0.0757285
Fabp7	1.02581	3.35544	8.61677	0.00678789	0.0760326
Cst3	0.458597	6.65229	8.61554	0.00679135	0.0760326
Mid1	0.53987	5.36475	8.61501	0.00679284	0.0760326
Foxo3	0.364797	6.59713	8.61159	0.00680241	0.0760663
Arl6ip1	-0.582016	5.47051	8.59761	0.0068418	0.0764331
Gnl3l	-0.411612	6.32808	8.5852	0.00687698	0.0766903
Sntg1	-0.278748	9.38736	8.58318	0.00688271	0.0766903
Apoe	0.439972	7.23286	8.58249	0.00688467	0.0766903
Syt2	-0.689526	4.38335	8.56216	0.00694278	0.0772634
Gm20696	-0.402238	6.47329	8.54888	0.00698105	0.0776148
Padi2	0.862719	3.75335	8.52946	0.0070374	0.0781663
Cystm1	0.514489	5.36247	8.52294	0.0070564	0.0783025
4931406C07Rik	0.590936	4.73084	8.50519	0.0071085	0.0787864
Kcnj16	0.830431	3.73572	8.50346	0.00711361	0.0787864
Gm28379	-1.00584	3.50943	8.49602	0.00713557	0.0788906
Shroom2	0.499601	5.58228	8.4934	0.00714332	0.0788906
Meis1	0.679641	4.56041	8.49337	0.00714342	0.0788906
Tpst1	-0.468587	5.58618	8.47821	0.00718848	0.0793127
Nsdhl	0.757428	4.91436	8.47561	0.00719625	0.0793229
Gm17501	1.00717	3.25347	8.47093	0.00721023	0.0794016
Cetn3	-0.564796	5.15253	8.46418	0.00723046	0.0795487
Exd1	1.09796	3.06087	8.44499	0.00728831	0.0801093
Cd200	-0.498705	5.45809	8.43917	0.00730596	0.0802272
Pmepa1	0.5039	5.20808	8.43246	0.00732634	0.0803748
Cfap36	-0.418817	6.24059	8.42079	0.00736197	0.0806546
Zfp637	-0.981025	3.56936	8.41956	0.00736575	0.0806546
Syt11	-0.32009	7.40707	8.41537	0.00737858	0.0807188
Btbd3	-0.422522	6.12709	8.40768	0.00740222	0.0809012
Dync1i2	-0.29338	7.88949	8.40198	0.00741981	0.0809628
Ppfibp2	0.761411	4.24929	8.40132	0.00742183	0.0809628
Gtf2f1	-0.729048	4.29229	8.39802	0.00743204	0.0809981
Nfatc1	1.01692	3.75413	8.39073	0.00745463	0.081168
Gm47472	-0.623371	4.93527	8.38701	0.00746619	0.0812175
Ankrd33b	0.350964	7.33082	8.36316	0.00754072	0.0819182
1700016P03Rik	0.811693	4.70323	8.36188	0.00754473	0.0819182
Stard4	0.952717	3.20468	8.3569	0.00756042	0.0820118
Ciapin1	0.567631	4.93779	8.34006	0.00761367	0.0825122
Tgfbr1	0.544009	5.30775	8.32853	0.00765038	0.0828327
Tbc1d13	0.755124	4.09336	8.32466	0.00766273	0.0828891
Chst9	-0.662908	4.76665	8.31988	0.00767804	0.0829772
Msh3	-0.470279	5.94168	8.30587	0.0077231	0.0833865
Col23a1	-0.555097	5.53696	8.30005	0.00774188	0.0835114
Gm33869	0.95578	3.47341	8.28853	0.00777925	0.0838366
Thrsp	0.972823	3.49591	8.27276	0.00783066	0.0843123
Stk32c	-0.477291	5.8913	8.25697	0.00788258	0.0847926
Dync1i1	-0.292641	8.51535	8.25059	0.00790365	0.0849404
Pcsk6	0.598372	5.14796	8.23776	0.00794619	0.085141
G3bp2	-0.415184	6.28218	8.23755	0.00794688	0.085141
Ap3b2	-0.401794	6.38153	8.23672	0.00794966	0.085141
Plch1	0.682369	4.90555	8.23611	0.00795169	0.085141
Ror1	0.701046	4.95486	8.22905	0.00797524	0.0853144
Rian	-0.263825	9.73093	8.20508	0.00805574	0.0860744
Hectd2os	0.712615	4.34559	8.20348	0.00806112	0.0860744
Phldb2	0.666248	4.71059	8.19905	0.00807613	0.0861553
Desi2	0.346848	6.88376	8.18981	0.00810749	0.0864103
Gm44801	-0.683097	4.59211	8.18164	0.0081353	0.0866272
Gabra3	-0.432976	6.09521	8.17369	0.00816249	0.0868369
Zfp280c	0.36141	6.42605	8.14077	0.00827612	0.0879579
Lyrm9	-0.700744	4.24567	8.13879	0.00828304	0.0879579
Junb	-1.15922	4.69586	8.13015	0.00831316	0.0881971
Nefl	-0.738094	5.01601	8.11977	0.00834953	0.088502
R3hdm4	-0.598003	4.78567	8.11417	0.00836922	0.0886297
Uevld	-0.702963	4.40668	8.10498	0.00840164	0.0888918
Enpp5	-0.457803	5.66599	8.10106	0.00841551	0.0889574
Rbfox1	-0.27976	11.9521	8.08758	0.00846339	0.0893821
C130089K02Rik	1.07907	3.39355	8.08229	0.00848228	0.0894996
Eef2	-0.53545	5.53179	8.08014	0.00848996	0.0894996
Nrf1	0.39733	6.91078	8.07414	0.00851146	0.0896448
Gpr22	-0.766945	4.68031	8.06082	0.00855936	0.0900485
Dzank1	-0.396218	6.24298	8.05917	0.00856532	0.0900485
Tram1l1	-1.14131	3.09372	8.0537	0.00858508	0.0901745
Slc22a17	-0.4439	6.28761	8.04895	0.00860229	0.0902735
B230219D22Rik	-0.583123	5.04528	8.03515	0.00865253	0.0907037
1700017B05Rik	1.09856	3.0597	8.0334	0.00865893	0.0907037
Son	0.271653	8.48911	8.0157	0.00872386	0.0912957
Hgf	0.691266	4.39518	8.01371	0.00873119	0.0912957
Prkcd	0.899573	3.80889	8.00373	0.00876806	0.0915986
Matk	-0.511939	5.34111	7.99985	0.00878247	0.0916665
Rin2	0.450356	5.56603	7.99381	0.0088049	0.091818
Cuedc1	0.445428	5.94552	7.98176	0.00884989	0.0922042
Ap1s2	0.645317	4.65437	7.97684	0.00886829	0.0922646
Arfgef3	-0.297165	8.24423	7.97596	0.00887159	0.0922646
Slc2a3	-0.41595	6.28407	7.96943	0.00889614	0.0924185
Plekho2	0.675973	4.20173	7.96738	0.00890385	0.0924185
Trp53bp1	0.334102	6.92936	7.9624	0.00892265	0.0924185
Thrb	0.289081	8.9998	7.95998	0.00893179	0.0924185
Skil	0.579708	5.4888	7.95985	0.00893225	0.0924185
Epha5	-0.276928	8.91789	7.95934	0.00893421	0.0924185
Slc27a1	0.460588	6.7685	7.95393	0.00895467	0.0925475
Gm15506	1.00344	3.25211	7.94827	0.00897615	0.092687
Zeb1	0.302643	8.75689	7.93554	0.00902469	0.0930848
Prkab2	0.551994	5.18345	7.93396	0.00903073	0.0930848
Lzts3	-0.626758	5.05954	7.92547	0.00906325	0.0933076
Wnt7a	0.850325	4.03546	7.92412	0.00906844	0.0933076
Ercc8	-0.720944	4.5588	7.91491	0.0091039	0.0935782
Wfs1	0.84958	3.57181	7.91151	0.00911707	0.0935782
C78859	-0.599225	5.07459	7.91045	0.00912116	0.0935782
Klhdc1	-0.601537	4.77571	7.90893	0.00912702	0.0935782
Ltbp1	0.40436	6.18445	7.8961	0.00917685	0.0939509
Tuba1a	-0.923852	4.00949	7.89536	0.00917971	0.0939509
Nap1l2	-0.975804	3.56158	7.89201	0.00919277	0.0939509
Midn	0.722084	4.64572	7.89124	0.00919578	0.0939509
Kcnq2	-0.332118	7.58202	7.88091	0.0092362	0.0942807
Garnl3	-0.28928	8.75942	7.87878	0.00924452	0.0942827
Sh3bp4	-0.603512	4.95374	7.86776	0.00928787	0.0945914
Tesk2	0.691039	4.59691	7.86695	0.0092911	0.0945914
Cox10	0.417223	6.03457	7.85857	0.00932421	0.0947294
Tbl1x	0.296656	7.26548	7.85803	0.00932635	0.0947294
Gfap	0.791583	4.81065	7.85732	0.00932916	0.0947294
Faim2	-0.400364	6.39136	7.85497	0.00933851	0.0947414
Pacsin3	0.809084	3.75138	7.8451	0.00937776	0.0950564
Pcyt1b	-0.665928	4.8672	7.84152	0.00939202	0.0951178
Acsl6	0.284199	7.56806	7.81164	0.00951219	0.0961306
Slc13a3	1.13731	2.9326	7.81142	0.00951305	0.0961306
Uvssa	-0.622585	4.76479	7.81047	0.00951689	0.0961306
Lrrc55	-0.819183	4.09368	7.80575	0.00953606	0.0962404
Tnfaip8	0.764996	4.90904	7.79973	0.00956054	0.0963777
Vip	-1.46695	3.29517	7.79832	0.00956629	0.0963777
Psma3	0.409862	6.02972	7.79531	0.00957855	0.0964174
Atp2b1	-0.280926	9.49517	7.78881	0.00960508	0.0966006
Gm42372	-0.760244	4.40174	7.76613	0.00969838	0.0974545
Bex2	-0.761175	4.19727	7.75849	0.00973005	0.097688
Pxdn	-0.376516	6.64077	7.73618	0.00982314	0.0985373
Fosb	-1.22129	3.72908	7.73222	0.00983975	0.0986186
Lifr	0.339838	6.68749	7.72719	0.00986089	0.0987451
Dcc	0.308102	9.80616	7.70863	0.0099394	0.0994454
Lmo7	-0.329477	6.84077	7.6996	0.00997783	0.0997439
Creg2	-0.46725	5.92408	7.69723	0.00998798	0.0997594
Mlst8	1.26527	2.77285	7.69036	0.0100173	0.0999666
Vps13a	-0.287191	8.36187	7.68744	0.0100299	0.100005
Ldah	-0.43731	5.90133	7.68288	0.0100494	0.100115
Bod1l	-0.336171	7.0409	7.67462	0.010085	0.100383
Stxbp3	0.507793	5.32035	7.67228	0.0100951	0.100397
Pigf	0.569809	4.7006	7.66377	0.010132	0.100678
Adamts2	-0.528408	6.11367	7.6537	0.0101757	0.100858
Arid2	0.324197	6.82536	7.65366	0.0101759	0.100858
Bpgm	0.698988	4.18905	7.65127	0.0101864	0.100858
Synj2	0.45092	6.4746	7.65002	0.0101918	0.100858
Wbp1l	0.487129	5.63254	7.64961	0.0101936	0.100858
Map4	0.275431	7.4801	7.64433	0.0102167	0.100957
Ncor2	0.279816	7.59291	7.64332	0.0102211	0.100957
Ldb2	-0.31343	8.45382	7.63944	0.0102381	0.10101
Jph1	-0.781741	4.56831	7.63815	0.0102438	0.10101
Prrg3	-0.724713	4.23294	7.63133	0.0102738	0.101219
D5Ertd579e	0.318155	6.73546	7.62429	0.0103048	0.101439
Gpr88	-0.964109	3.713	7.62145	0.0103174	0.101476
Gm37311	1.06743	3.16699	7.61601	0.0103415	0.101551
Tgfbr3	-0.661551	4.65808	7.61577	0.0103425	0.101551
Ctps2	-0.373921	6.54559	7.59902	0.0104172	0.102198
Prepl	-0.314713	7.19293	7.59188	0.0104491	0.102425
Camkk2	0.34223	6.91747	7.58974	0.0104588	0.102432
Ccser1	-0.278121	9.76804	7.58259	0.0104909	0.102661
Ndn	-1.2743	3.19927	7.57913	0.0105065	0.102663
Rapgef6	-0.294456	7.51276	7.5786	0.0105089	0.102663
Mrpl55	-0.99969	3.24337	7.56894	0.0105526	0.103003
Hivep3	0.282465	9.26957	7.55933	0.0105963	0.103268
Etf1	0.491072	5.17602	7.55776	0.0106035	0.103268
Arhgef28	-0.386171	6.2614	7.55712	0.0106064	0.103268
D130043K22Rik	-0.386094	6.22215	7.55504	0.0106159	0.103273
Hacd3	0.30221	7.21937	7.55213	0.0106292	0.103316
Lmo4	-0.389322	6.39067	7.54541	0.01066	0.103484
Arid1a	0.288913	7.34348	7.54445	0.0106643	0.103484
Inip	-0.891101	3.79835	7.52405	0.0107584	0.104309
Wdr20	0.354759	6.17763	7.51706	0.0107908	0.104536
B530045E10Rik	1.0957	3.01707	7.50249	0.0108588	0.105072
Gm47624	-1.20594	3.14924	7.50132	0.0108642	0.105072
Gm44168	-1.32783	2.8086	7.49889	0.0108756	0.105095
Pdzd4	-0.360991	6.41338	7.48847	0.0109246	0.10548
B930095G15Rik	0.411455	5.92149	7.47136	0.0110055	0.106173
Kdm3a	0.316828	6.81837	7.46193	0.0110504	0.106517
Ppp1r3c	0.866377	3.93824	7.45125	0.0111015	0.106921
Tnc	0.673076	4.17641	7.44415	0.0111355	0.10716
Dedd	0.650847	4.15393	7.43874	0.0111616	0.107287
Camk2n1	-0.447875	7.12305	7.43701	0.0111699	0.107287
Senp3	0.448073	5.56668	7.43565	0.0111765	0.107287
Ctps	0.536557	4.78104	7.42887	0.0112093	0.107437
Dzip1	-0.359785	6.4498	7.42571	0.0112246	0.107437
Rnaseh1	-0.961535	3.5553	7.42506	0.0112278	0.107437
Tjp2	0.490343	5.84963	7.4242	0.0112319	0.107437
Abcg2	-0.669381	4.49049	7.42286	0.0112385	0.107437
Eci1	0.89747	3.68986	7.42011	0.0112518	0.107476
Eps15l1	0.314361	7.16108	7.39551	0.0113722	0.108537
Srr	-0.416541	5.9938	7.39216	0.0113887	0.108605
Lrrc41	-0.58461	4.6581	7.38726	0.0114129	0.108746
Rtn2	-0.845395	3.72392	7.36731	0.0115119	0.109529
Atp6ap1	-0.645446	4.99429	7.366	0.0115185	0.109529
Gm40841	-0.322203	7.36369	7.36501	0.0115234	0.109529
Tub	-0.307101	7.02467	7.36303	0.0115333	0.109533
Scn2b	-0.593001	4.86207	7.35787	0.0115591	0.109681
Abcg1	-0.484634	5.58808	7.35614	0.0115678	0.109681
Oip5os1	-0.351796	6.38766	7.35425	0.0115773	0.109681
Tasor	-0.272832	7.42424	7.35139	0.0115916	0.109728
Fdft1	0.485882	5.97656	7.34142	0.0116418	0.110079
Ypel3	-0.648203	4.43325	7.34025	0.0116477	0.110079
Mtrr	-1.09224	3.30291	7.32586	0.0117207	0.110595
Pdzrn3	0.334569	8.66451	7.32498	0.0117252	0.110595
Gm26703	0.613004	4.51918	7.32368	0.0117318	0.110595
6030407O03Rik	0.915523	3.29344	7.32197	0.0117405	0.110595
Lnpk	-0.349629	6.74312	7.31327	0.011785	0.110924
Upp2	-0.30951	7.65735	7.31111	0.011796	0.110938
Hdac3	0.507273	4.99629	7.30396	0.0118327	0.111193
Gm43359	0.753651	3.94933	7.30036	0.0118512	0.111277
Peli3	-0.913647	3.86122	7.29493	0.0118792	0.111449
Nfkb1	0.338529	6.50408	7.28964	0.0119066	0.111481
Prkg2	0.56101	4.98084	7.28874	0.0119112	0.111481
Pgm2l1	-0.360325	7.3203	7.28871	0.0119114	0.111481
Vps41	-0.273487	7.46245	7.27787	0.0119677	0.111917
Calr	-0.417747	6.63797	7.27566	0.0119792	0.111933
Fam171a1	0.344648	6.71234	7.27327	0.0119916	0.111933
Gucy1a1	-0.446355	5.97368	7.27199	0.0119983	0.111933
Nf1	0.266135	8.58504	7.25692	0.0120772	0.112399
Capn6	-1.16185	2.93004	7.2543	0.012091	0.112399
Mobp	-0.648868	4.68806	7.25409	0.0120921	0.112399
Zc3h6	-0.578684	5.52132	7.25364	0.0120945	0.112399
Gm42608	0.613011	4.59244	7.25321	0.0120967	0.112399
Hsd17b12	0.433395	5.89737	7.25028	0.0121122	0.112452
C030037D09Rik	0.918784	3.86054	7.24245	0.0121536	0.112746
Gulp1	0.571523	5.37522	7.23911	0.0121713	0.11282
Kif23	-1.38813	2.83947	7.2372	0.0121814	0.112824
4930500H12Rik	0.817293	3.56757	7.23506	0.0121928	0.112839
Nlk	0.268618	8.55826	7.22877	0.0122262	0.113058
S100b	0.867653	3.49257	7.22434	0.0122498	0.113186
4933406I18Rik	-0.370384	6.63487	7.21505	0.0122995	0.113555
Hectd2	0.360053	6.36173	7.20998	0.0123268	0.113559
Bach2	0.389143	7.8825	7.2091	0.0123315	0.113559
Optn	0.656139	4.3672	7.20815	0.0123366	0.113559
BC017158	-0.68308	4.17321	7.20627	0.0123467	0.113559
Chil5	-1.03377	3.26192	7.20586	0.012349	0.113559
Igfbp4	-0.936018	3.82372	7.19724	0.0123955	0.113882
Gpc6	0.310951	9.58539	7.19573	0.0124036	0.113882
Gm14827	-1.00257	3.63426	7.19312	0.0124178	0.113921
Scamp1	-0.384595	6.50948	7.18245	0.0124758	0.114363
Cyp2j9	0.568478	5.03527	7.17346	0.0125248	0.114579
Gm42842	-1.04898	3.12399	7.1723	0.0125312	0.114579
Gm42456	0.593592	4.52761	7.17108	0.0125378	0.114579
Mctp1	-0.368799	8.61083	7.1709	0.0125388	0.114579
Dgkq	0.732812	3.91992	7.16781	0.0125557	0.114643
Canx	-0.397174	7.22876	7.16322	0.012581	0.114783
Gm37792	-1.07243	3.13818	7.16052	0.0125958	0.114797
Pde4a	0.405644	6.45321	7.15934	0.0126023	0.114797
Syndig1	0.289189	7.2222	7.1492	0.0126583	0.115217
L3mbtl1	-0.480957	5.46995	7.14425	0.0126857	0.115375
Tanc1	0.42385	5.77398	7.12125	0.012814	0.116451
Hnrnpul2	-0.425953	6.00266	7.11747	0.0128352	0.116552
Adcy8	-0.311395	7.24098	7.11286	0.0128612	0.116657
Tctn3	0.58953	4.63061	7.11185	0.0128669	0.116657
Banp	-0.67873	4.34543	7.10974	0.0128788	0.116674
Mob1a	0.673733	4.13443	7.10765	0.0128906	0.116689
Gm16835	-0.835115	3.91014	7.10114	0.0129274	0.116701
Slc17a7	-0.337433	7.01778	7.10034	0.0129319	0.116701
Col9a3	0.935528	3.2796	7.10028	0.0129322	0.116701
Lonrf2	-0.345932	6.41308	7.10008	0.0129334	0.116701
Agpat3	0.318057	6.51413	7.09852	0.0129422	0.116701
Naaa	0.708984	4.29484	7.08611	0.0130128	0.117246
Tle4	0.320982	7.74924	7.08385	0.0130257	0.117272
Ift88	-0.363544	6.25517	7.06836	0.0131145	0.117946
Stxbp1	-0.316536	8.30228	7.06724	0.0131209	0.117946
Atp9a	-0.307164	6.98105	7.06526	0.0131323	0.117957
Phkb	0.37215	7.03363	7.0503	0.0132188	0.118642
Kcna4	-0.597742	4.70324	7.02447	0.0133697	0.119903
5330434G04Rik	-0.357827	6.83821	7.01905	0.0134016	0.120045
Eqtn	-0.891388	3.75153	7.01826	0.0134062	0.120045
Myo9a	-0.262564	7.84638	7.01343	0.0134347	0.120207
Ostm1	0.454203	5.6063	7.00981	0.0134561	0.120306
Cit	-0.300474	7.79517	7.0079	0.0134674	0.120315
Eif1ax	-0.674771	4.88613	6.98601	0.0135977	0.121315
Abca2	-0.416968	5.78329	6.98559	0.0136003	0.121315
Vsnl1	-0.262468	8.19924	6.97586	0.0136587	0.121742
Ankrd45	-0.639127	4.78188	6.97008	0.0136935	0.121868
Nyap2	-0.307863	8.33062	6.97002	0.0136938	0.121868
Shroom4	0.537261	4.83541	6.96209	0.0137418	0.122048
Rest	0.944081	3.07262	6.96192	0.0137428	0.122048
Brdt	-0.397669	5.91608	6.96144	0.0137457	0.122048
Ccnd2	0.451083	5.41574	6.94491	0.0138462	0.12278
Dnmt3a	0.266735	7.97176	6.94349	0.0138549	0.12278
Sema4f	-0.518731	4.97226	6.94268	0.0138598	0.12278
Armcx4	-0.698677	4.44184	6.93728	0.0138929	0.122855
Plaat1	-1.3406	2.69872	6.93698	0.0138947	0.122855
Gm11837	-1.05443	3.40237	6.93611	0.0139001	0.122855
Lrrc57	-0.624794	4.57654	6.92702	0.013956	0.123255
Dstn	-0.518932	5.07199	6.92487	0.0139692	0.123278
Arl4a	-0.588518	4.61779	6.92118	0.0139919	0.123384
Sh3d19	-0.394848	6.107	6.91064	0.0140572	0.123819
Arrb1	0.340984	6.80149	6.90978	0.0140626	0.123819
Hcfc2	0.445903	6.39207	6.90604	0.0140858	0.123929
Gm37965	-0.873387	3.74623	6.89871	0.0141315	0.124237
Kmt2c	0.258539	8.52911	6.8881	0.0141979	0.124726
E230020A03Rik	-1.11982	3.24204	6.86163	0.0143651	0.126057
Tfeb	0.715416	4.12906	6.86056	0.0143719	0.126057
Serp2	-0.471817	5.30442	6.85899	0.0143819	0.126057
Dnmt1	-0.478482	5.45932	6.8508	0.0144342	0.126419
Irf2bp2	0.789888	3.80942	6.83786	0.0145171	0.126795
Nceh1	-0.439396	6.01999	6.83554	0.014532	0.126795
Klf5	-0.7618	3.93681	6.83517	0.0145344	0.126795
mt-Rnr2	-0.556646	6.52969	6.83281	0.0145496	0.126795
Gm20752	0.583747	5.17834	6.83245	0.014552	0.126795
Gng12	0.424253	6.42005	6.83168	0.0145569	0.126795
Srgap1	0.456647	5.92951	6.83059	0.0145639	0.126795
Gm48114	0.701059	3.78614	6.82745	0.0145842	0.126795
Syt3	-0.66479	4.27624	6.8268	0.0145884	0.126795
Fam117a	1.01746	3.61247	6.82436	0.0146042	0.126795
Abcd2	0.382171	5.88984	6.82414	0.0146056	0.126795
Marchf1	-0.289301	9.74145	6.82373	0.0146083	0.126795
Gm29521	0.874081	3.24378	6.81827	0.0146437	0.127007
Prps1	-1.01211	3.64436	6.81341	0.0146753	0.127057
Tmem35a	-0.92659	3.47039	6.81241	0.0146818	0.127057
Gm16759	0.754483	3.80449	6.81232	0.0146823	0.127057
Slc38a1	-0.358908	6.50177	6.8072	0.0147158	0.127147
Chrna4	-0.892034	4.06084	6.80593	0.014724	0.127147
Pik3r1	0.270699	7.6973	6.8047	0.0147321	0.127147
Paqr9	-0.701996	4.12571	6.80401	0.0147365	0.127147
Amn1	-0.491125	5.43934	6.79839	0.0147733	0.127369
Jakmip2	-0.263701	8.13946	6.79626	0.0147873	0.127395
Gm19265	-0.817933	3.65931	6.78879	0.0148365	0.127724
Atp6v1c1	-0.406738	6.05344	6.78493	0.0148619	0.12779
Mical2	0.272291	9.41184	6.78261	0.0148772	0.12779
D2hgdh	1.08009	3.03061	6.78261	0.0148772	0.12779
Crebrf	-0.348165	6.69288	6.77703	0.0149141	0.128012
Gm20754	-0.288154	8.17582	6.77254	0.0149439	0.128173
Lig3	-0.611689	4.64408	6.76913	0.0149665	0.128272
Celsr2	-0.399507	6.17063	6.76718	0.0149796	0.128289
Alg10b	-0.678857	4.22724	6.76116	0.0150197	0.128537
Tmem200a	-0.371619	5.9582	6.75566	0.0150564	0.128755
Nat8f6	0.831393	3.3487	6.75326	0.0150725	0.128755
Adam22	-0.251904	8.59963	6.75238	0.0150784	0.128755
Fam185a	-0.578008	4.95825	6.74553	0.0151244	0.129053
Lrrc45	-0.6055	4.66557	6.74342	0.0151386	0.129079
Nanos3	-1.01455	3.17005	6.73647	0.0151855	0.129303
Septin3	-0.3151	6.58259	6.7357	0.0151907	0.129303
Zfp536	-0.463402	6.58485	6.73457	0.0151983	0.129303
Sbno2	0.536206	4.71044	6.73226	0.0152139	0.129341
Wdr91	0.536473	5.05176	6.71952	0.0153004	0.129981
Sh3gl3	-0.382922	5.98237	6.71268	0.0153471	0.130282
Tdg	0.499891	5.0951	6.7092	0.0153709	0.130307
Meis2	0.275196	8.2585	6.70739	0.0153833	0.130307
Lgi3	-0.650942	4.69663	6.70734	0.0153837	0.130307
Snap47	-0.388608	5.85798	6.70407	0.0154061	0.130401
Klhl23	-0.558249	4.76891	6.69716	0.0154536	0.130604
Pclo	-0.252788	8.9882	6.69597	0.0154618	0.130604
Chst11	0.40525	6.57197	6.69567	0.0154639	0.130604
Mapk1ip1l	0.441789	5.28954	6.68304	0.0155512	0.131246
Trpc1	-0.373148	6.51501	6.67429	0.015612	0.131663
Rgs7	0.262947	10.1635	6.67246	0.0156248	0.131675
Ptk2b	-0.278661	7.50927	6.66698	0.015663	0.131901
Ulk1	-0.585851	4.67878	6.65372	0.015756	0.132588
Nefh	-1.04598	3.18976	6.64669	0.0158056	0.132909
Lgi4	0.718661	4.02215	6.64249	0.0158352	0.132991
Htr1f	-0.463447	6.69291	6.64206	0.0158383	0.132991
Arid3b	0.733495	3.6983	6.63601	0.0158811	0.133254
Sidt2	0.623511	4.62174	6.63132	0.0159145	0.133354
Lancl1	-0.435325	5.6539	6.6311	0.015916	0.133354
Sirt4	-0.810835	4.01401	6.62787	0.015939	0.133451
Smarcd3	0.469028	5.0673	6.62613	0.0159514	0.133455
Zfp932	-0.693967	4.52961	6.62457	0.0159626	0.133455
Zkscan16	-0.488749	5.50611	6.61758	0.0160125	0.133661
Mpv17l	-0.461066	5.62713	6.61644	0.0160207	0.133661
Myom1	0.999936	3.1647	6.61629	0.0160218	0.133661
Wasf2	0.467547	5.34403	6.60931	0.0160719	0.1338
Erc2	0.235773	10.4594	6.6082	0.0160799	0.1338
Slco3a1	-0.370048	6.77616	6.60773	0.0160832	0.1338
Uchl1	-0.403239	5.97847	6.60754	0.0160846	0.1338
Smim4	0.792793	3.50864	6.60217	0.0161233	0.134026
Plpp7	0.927195	3.39022	6.59762	0.0161562	0.134054
Poln	0.719395	3.90439	6.59689	0.0161615	0.134054
Ptpn1	0.372221	5.97884	6.59554	0.0161712	0.134054
Rnf112	-0.360828	6.20879	6.5953	0.016173	0.134054
Septin4	-0.483257	5.23408	6.59283	0.0161909	0.13408
Hectd4	-0.269135	8.31217	6.59167	0.0161993	0.13408
Atg13	-0.420956	5.80351	6.58455	0.016251	0.134413
Vbp1	-0.638989	5.03179	6.57258	0.0163384	0.13504
Cox20	0.880287	3.13907	6.56712	0.0163785	0.135199
Fbxo4	0.754727	3.76334	6.56585	0.0163878	0.135199
Sipa1l2	0.386204	5.97094	6.56518	0.0163927	0.135199
Mllt10	0.252137	8.20784	6.56081	0.0164248	0.135304
Gcn1	0.374712	5.79566	6.56028	0.0164287	0.135304
Spata7	-0.407109	6.01781	6.54786	0.0165205	0.135963
Nt5c3	-0.445818	5.5291	6.54179	0.0165656	0.136237
Ccdc138	0.464716	5.20705	6.53229	0.0166363	0.136722
Rnd3	0.80735	3.88157	6.52788	0.0166693	0.136896
Pld1	0.623737	4.84026	6.51134	0.0167936	0.137789
Trub1	-0.529035	4.95933	6.51024	0.0168019	0.137789
Rph3a	0.349253	6.72987	6.50868	0.0168137	0.137789
Lamb2	0.99208	3.0173	6.50454	0.016845	0.137948
Abhd13	-0.709895	4.10617	6.4836	0.0170044	0.139155
Cd63	0.747891	3.85339	6.47971	0.0170341	0.1393
Mthfd1l	0.368799	6.09025	6.47632	0.0170602	0.139407
Tsnax	0.420498	5.62004	6.47488	0.0170712	0.139407
Ntng2	0.438266	5.80716	6.46471	0.0171495	0.139948
Itpr1	-0.251461	8.71542	6.4598	0.0171875	0.140103
Trappc10	0.35155	6.12535	6.45913	0.0171927	0.140103
Mknk2	0.878527	3.38086	6.4425	0.017322	0.141058
Plcd1	0.598339	4.21839	6.43613	0.0173718	0.141364
Abcd3	0.410714	5.9021	6.43056	0.0174155	0.14162
Ibtk	-0.486293	5.52638	6.41948	0.0175028	0.14223
Brsk2	0.354888	6.20915	6.41767	0.0175171	0.142246
Snx17	0.66958	3.94949	6.40801	0.0175935	0.142475
Mlh3	-0.492042	4.97122	6.40629	0.0176072	0.142475
Ttbk1	-0.37712	5.96797	6.40624	0.0176076	0.142475
Gm15601	0.940224	3.31413	6.40535	0.0176147	0.142475
Fbn2	-0.524461	5.41496	6.40188	0.0176423	0.142475
Sema6d	0.249482	9.24947	6.40035	0.0176545	0.142475
Ap4s1	-0.3901	6.05052	6.40023	0.0176554	0.142475
Gm32014	-0.520615	4.96565	6.39913	0.0176642	0.142475
Dok7	0.857155	3.62417	6.39688	0.0176822	0.142475
Nfkbiz	0.611619	4.23786	6.39674	0.0176834	0.142475
Kdm7a	0.292539	6.6685	6.39627	0.0176871	0.142475
Septin8	0.300543	7.3995	6.39558	0.0176926	0.142475
Evc2	-0.480077	5.50866	6.39059	0.0177325	0.142697
Csf2ra	-0.706768	4.24658	6.38505	0.017777	0.142956
Sec11a	0.419674	5.77053	6.38343	0.01779	0.142961
Nkain3	-0.373209	6.47398	6.38023	0.0178157	0.143047
Slitrk5	-0.477282	5.48946	6.37838	0.0178306	0.143047
Arntl	0.299877	7.10239	6.3775	0.0178377	0.143047
Isoc2b	-0.905443	3.46232	6.37596	0.0178502	0.143048
Bbs7	-0.466822	5.27531	6.37296	0.0178743	0.143141
Gm42607	0.629826	4.31214	6.3705	0.0178942	0.143141
Gm42979	-0.798982	3.92493	6.36994	0.0178988	0.143141
Gucy1b1	-0.315035	6.67809	6.3553	0.0180177	0.143992
Il18bp	-1.01656	3.39761	6.35364	0.0180312	0.144001
Mxd4	0.491559	5.16204	6.34988	0.018062	0.144004
Gm28153	-1.02397	3.10817	6.34835	0.0180745	0.144004
H4c3	-1.20772	3.06565	6.34812	0.0180763	0.144004
Mir22hg	0.875291	3.32774	6.34752	0.0180813	0.144004
A530058N18Rik	-0.673704	4.11228	6.34052	0.0181387	0.144362
Mfsd6	-0.393171	5.97327	6.33839	0.0181561	0.144402
Dsg2	-1.06805	3.12584	6.32632	0.0182556	0.145094
Gprasp2	-0.51433	5.00845	6.31974	0.0183102	0.145405
Cntn4	-0.264173	9.77926	6.31858	0.0183198	0.145405
Cntn1	-0.237555	9.12818	6.31197	0.0183747	0.145588
Mest	-0.494996	5.5704	6.31108	0.0183822	0.145588
Gm43681	-1.15894	3.11377	6.31065	0.0183858	0.145588
Adhfe1	0.518051	4.81009	6.30977	0.0183931	0.145588
Dnm3	-0.264944	8.21518	6.30061	0.0184697	0.146094
Nudt19	-1.00383	3.30755	6.29344	0.0185298	0.146429
R3hdm1	0.247377	10.3666	6.29256	0.0185373	0.146429
Kcnh7	-0.260921	10.5779	6.29011	0.0185579	0.146492
Pkdcc	-1.12197	2.99707	6.28764	0.0185787	0.146523
Adal	-0.550083	4.72971	6.28664	0.0185871	0.146523
C2cd2l	-0.626468	4.59305	6.27462	0.0186888	0.147225
Gm16386	0.52495	4.60369	6.27297	0.0187028	0.147236
Eml6	-0.238344	8.52167	6.2704	0.0187247	0.147307
Cwc27	-0.339808	6.44806	6.26887	0.0187377	0.14731
Rgma	0.406657	6.10681	6.26408	0.0187785	0.147531
Dpp10	-0.2642	13.0506	6.25859	0.0188254	0.147799
Hspa8	-0.534046	6.16315	6.25221	0.01888	0.148128
Dhcr24	0.43471	5.40599	6.25036	0.018896	0.148152
Sugct	0.518044	5.3952	6.24858	0.0189112	0.148172
Icam5	-0.578987	4.91665	6.2412	0.0189749	0.14857
Gm527	-1.00211	3.25576	6.23847	0.0189984	0.148636
Phgdh	0.619044	4.61852	6.23726	0.0190088	0.148636
Gm44831	-0.601324	4.53595	6.22682	0.0190993	0.149204
Jph3	-0.845325	3.72553	6.22592	0.0191072	0.149204
Gprin1	-0.541096	4.68655	6.22129	0.0191475	0.149329
Tlcd1	0.758674	3.53979	6.22111	0.0191491	0.149329
Sin3b	0.389321	5.82956	6.21538	0.0191991	0.149619
Aplp1	-0.423986	6.51691	6.21157	0.0192325	0.149778
Msrb3	-0.465556	5.39213	6.20436	0.0192957	0.150164
Zmym5	0.374421	5.95295	6.20297	0.019308	0.150164
Fra10ac1	-0.519958	5.04888	6.20122	0.0193233	0.150183
Adipor2	0.476821	5.49195	6.19924	0.0193408	0.150218
Spice1	-0.64194	4.82929	6.19579	0.0193712	0.150353
Gm2115	0.92343	3.52903	6.1938	0.0193887	0.150389
Rai14	-0.432671	5.42443	6.18883	0.0194328	0.150592
Rlim	-0.492568	5.03247	6.18792	0.0194408	0.150592
Pfas	0.57527	4.72697	6.18222	0.0194914	0.150883
Ror2	-0.796998	4.20333	6.16723	0.0196251	0.151749
Mtmr9	-0.626967	4.74837	6.16675	0.0196294	0.151749
Gm48693	-1.09184	2.96822	6.16115	0.0196797	0.151891
Fam163b	-0.617883	4.68607	6.16065	0.0196842	0.151891
Spock2	-0.332439	7.28389	6.16013	0.0196889	0.151891
Tmem109	-0.731014	3.88502	6.15753	0.0197122	0.151891
Flt1	-0.8165	3.88047	6.15741	0.0197133	0.151891
Npc2	0.853385	3.54462	6.15008	0.0197794	0.152299
Rab9b	-1.0868	2.97728	6.1484	0.0197946	0.152315
Map3k4	-0.331399	6.35405	6.14664	0.0198105	0.152336
Thada	0.288781	7.0434	6.13892	0.0198805	0.152619
Mn1	0.525504	4.66505	6.13876	0.019882	0.152619
Mpp7	0.566531	4.94317	6.13822	0.0198869	0.152619
Srrt	-0.394953	6.23651	6.13077	0.0199547	0.153039
Gm34304	-0.561612	4.7752	6.12041	0.0200494	0.153623
Rapgefl1	-0.376161	6.08782	6.11653	0.020085	0.153623
Zdhhc20	-0.283877	6.79996	6.11413	0.0201071	0.153623
Lzts2	0.638869	4.04761	6.11353	0.0201127	0.153623
Gsdme	-0.454369	5.5166	6.10997	0.0201454	0.153623
Egln1	0.479035	5.07068	6.10939	0.0201508	0.153623
Gm10649	-0.589273	4.91412	6.10868	0.0201573	0.153623
Ctsl	-0.547914	4.56781	6.10857	0.0201583	0.153623
Dok6	-0.243298	8.6144	6.10649	0.0201775	0.153623
Nfe2l2	0.663587	4.07331	6.10551	0.0201865	0.153623
Tril	0.632459	4.18605	6.10501	0.0201912	0.153623
Hsdl2	0.581939	4.49208	6.10501	0.0201912	0.153623
Wls	0.415122	5.59704	6.10319	0.0202081	0.153623
Itgb5	0.525355	5.42234	6.10229	0.0202163	0.153623
Zfp618	-0.533398	4.87051	6.09264	0.0203059	0.154202
Col24a1	-0.700993	4.30522	6.08459	0.0203809	0.154592
Fancl	-0.462717	5.19241	6.08427	0.0203838	0.154592
Smo	0.700928	3.96287	6.08069	0.0204173	0.154745
Itprid2	0.397998	5.83917	6.07428	0.0204774	0.155018
Polr3c	-0.69963	4.1282	6.07398	0.0204802	0.155018
Kcnj2	-0.965147	3.37849	6.07122	0.0205061	0.155114
Anapc5	-0.32803	6.51203	6.06601	0.0205551	0.155339
Tmem65	-0.432874	5.83438	6.0652	0.0205627	0.155339
Timp3	0.586475	4.47467	6.05284	0.0206796	0.156121
Fmn2	0.266499	9.07917	6.04133	0.0207892	0.156776
Soat1	0.380226	6.09532	6.04087	0.0207935	0.156776
Gm31508	-0.507214	5.22522	6.03753	0.0208254	0.156842
Fam222b	0.33058	6.73537	6.03713	0.0208293	0.156842
Thy1	-0.391461	6.14692	6.01584	0.021034	0.15828
Oacyl	-0.801986	3.65904	6.01078	0.021083	0.158546
Slc17a6	-0.629525	4.43386	6.00868	0.0211034	0.158597
Ccnjl	0.678972	4.12971	6.00675	0.021122	0.158634
Slitrk4	-0.503252	5.18821	6.0005	0.0211828	0.158906
H2-DMa	0.751952	3.57987	5.99998	0.0211879	0.158906
Grm4	0.551299	4.6768	5.99881	0.0211993	0.158906
Setd3	0.331485	6.43989	5.99363	0.0212499	0.159182
Cpne2	0.6486	4.42632	5.98548	0.0213297	0.159619
Gm45457	0.645771	3.9986	5.98487	0.0213357	0.159619
Zfp78	-1.03884	2.94075	5.9825	0.021359	0.15969
Lyrm4	0.597024	4.72007	5.9773	0.0214102	0.159969
Cend1	-0.697148	4.30534	5.97196	0.0214628	0.16024
Gk	0.378214	6.27716	5.97083	0.0214741	0.16024
Ift27	0.749804	3.89987	5.96718	0.0215101	0.160406
Rsph3a	-0.80293	3.54907	5.9625	0.0215566	0.160649
Jph4	-0.351893	6.42408	5.95677	0.0216136	0.160971
Zfp239	-0.824207	3.78312	5.94596	0.0217216	0.161671
Saxo1	0.869864	3.07164	5.94327	0.0217485	0.161767
Kcng2	0.825954	3.45846	5.9383	0.0217984	0.162035
Pcdh7	0.22458	9.99824	5.93318	0.02185	0.162182
Lrrn3	-0.550749	4.67515	5.93258	0.0218561	0.162182
Slc16a10	-0.483531	5.22116	5.93123	0.0218696	0.162182
Uqcr10	-0.98553	3.305	5.93078	0.0218742	0.162182
Nav1	-0.268981	7.7101	5.92603	0.0219222	0.162434
5330431K02Rik	0.541296	4.46954	5.92359	0.0219469	0.162513
Lgalsl	0.666637	4.06696	5.91859	0.0219976	0.162699
Ndufa12	0.495006	4.93122	5.91771	0.0220065	0.162699
Tmem243	0.515032	4.75936	5.91697	0.0220141	0.162699
Kif21a	-0.232078	8.28394	5.91066	0.0220783	0.16307
Gabrb3	-0.235638	9.42302	5.90784	0.0221071	0.163179
Tspan15	0.793631	3.70565	5.90229	0.0221638	0.163493
Mro	0.609649	4.70283	5.89552	0.0222333	0.163902
Tab2	0.305348	6.55604	5.89374	0.0222515	0.163932
Zfp950	-0.26071	7.02732	5.88901	0.0223002	0.164089
Amot	0.577703	4.79074	5.88893	0.0223011	0.164089
Hs2st1	0.270554	7.63208	5.88265	0.0223659	0.164461
Ranbp9	-0.270886	7.76097	5.87326	0.0224633	0.165072
Tmx4	-0.30169	6.5619	5.87064	0.0224905	0.165144
Prkcz	-0.310923	6.95215	5.86959	0.0225015	0.165144
Rfc2	-0.695265	4.10961	5.86699	0.0225286	0.165238
Reln	-0.368692	6.666	5.86478	0.0225516	0.165302
Phactr3	0.259471	8.29487	5.858	0.0226225	0.165635
Armcx1	-0.62674	4.3881	5.85771	0.0226256	0.165635
Crtc1	-0.322362	6.43301	5.85439	0.0226603	0.165785
Cyp4x1	-0.550905	4.60519	5.84858	0.0227213	0.166024
Dipk1a	-0.395916	6.0781	5.8468	0.0227402	0.166024
Ears2	-0.949414	3.21909	5.84673	0.0227409	0.166024
Gm37107	0.616817	4.24681	5.84237	0.0227868	0.166024
H1f4	-0.881512	3.30877	5.84207	0.02279	0.166024
Map1a	-0.318059	7.14172	5.84022	0.0228095	0.166024
Tcf20	-0.256609	7.96733	5.83835	0.0228294	0.166024
Clvs2	-0.322634	6.31606	5.83833	0.0228296	0.166024
Gm44560	-0.751364	4.07327	5.83787	0.0228344	0.166024
Cdh18	-0.416207	8.95084	5.8377	0.0228362	0.166024
Slc35f4	-0.304923	7.75376	5.8341	0.0228744	0.16611
Pttg1ip	0.602531	4.51466	5.83389	0.0228766	0.16611
Vopp1	-0.381092	6.41994	5.82425	0.022979	0.166749
Ssr1	-0.391388	5.9283	5.821	0.0230137	0.166896
Tns3	0.395556	5.9708	5.8088	0.0231443	0.167738
Cfap44	-0.672884	4.10796	5.80694	0.0231643	0.167779
Cep85l	0.307011	7.19728	5.8013	0.0232251	0.168113
Hdgfl3	-0.302444	6.78466	5.79543	0.0232884	0.168467
Pde2a	-1.02624	3.01721	5.78007	0.0234552	0.169568
Mast4	0.25039	8.91205	5.7786	0.0234712	0.169578
Frrs1	0.863437	3.35495	5.77607	0.0234988	0.169671
Fnbp1l	-0.251676	8.13144	5.7747	0.0235138	0.169674
Hdac4	0.296177	7.93868	5.77257	0.0235371	0.169737
mt-Rnr1	-0.540269	6.74848	5.77091	0.0235553	0.169762
Parva	0.446053	5.23839	5.76786	0.0235887	0.169859
Gm10125	0.390678	5.82492	5.767	0.0235981	0.169859
Rnf145	-0.341481	6.1932	5.76026	0.0236722	0.170287
Lama3	0.653747	5.94961	5.75503	0.0237299	0.170471
Hnrnpll	0.315257	6.65255	5.75481	0.0237323	0.170471
Arhgef40	0.500742	4.82525	5.75394	0.0237419	0.170471
Rabl6	-0.271887	6.81086	5.75043	0.0237807	0.170644
Caskin1	0.323567	6.40585	5.74463	0.023845	0.170924
Ttpa	0.889032	3.18687	5.74425	0.0238492	0.170924
Zfp644	-0.372704	5.80546	5.74003	0.0238961	0.171154
Lta4h	-0.456891	5.10829	5.73871	0.0239108	0.171154
Sox8	0.631989	4.13682	5.7267	0.024045	0.172008
P4ha2	0.605425	4.17646	5.72509	0.024063	0.172031
Pygo1	-0.715767	3.74349	5.72266	0.0240902	0.17212
Rab27a	0.812366	3.66534	5.72011	0.0241189	0.172218
Elovl2	0.615919	4.2786	5.70794	0.0242561	0.173092
Gm37706	0.955093	3.03457	5.7045	0.0242951	0.173263
Mccc1	-0.4637	5.42456	5.70021	0.0243437	0.173352
Slc29a1	-1.21964	2.84824	5.69908	0.0243565	0.173352
Kitl	-0.353714	5.86541	5.69841	0.0243642	0.173352
Bace1	-0.392363	5.6644	5.69813	0.0243673	0.173352
Jarid2	0.240677	7.99972	5.68517	0.0245152	0.174297
4930447C04Rik	-0.576627	4.47543	5.68152	0.024557	0.174487
Ccnk	0.47594	4.96134	5.67784	0.0245993	0.174596
Qsox2	-0.575613	4.43145	5.67756	0.0246024	0.174596
Srcin1	-0.264627	7.5676	5.67352	0.0246489	0.174819
Gm37510	0.788043	3.34737	5.66249	0.0247763	0.175615
Slc25a19	0.604242	4.23534	5.66112	0.0247921	0.17562
Prelid3a	0.397627	5.61291	5.65633	0.0248478	0.175906
Reep1	-0.29159	7.27268	5.65031	0.0249177	0.176294
Fgd1	0.565455	4.75053	5.64723	0.0249537	0.176396
Srbd1	-0.335431	6.05809	5.64497	0.0249801	0.176396
Samd12	-0.239965	8.94994	5.64412	0.02499	0.176396
Ndufb6	0.744258	3.5865	5.64387	0.0249929	0.176396
Arrb2	-0.661159	4.11502	5.63798	0.0250618	0.17663
Tmem145	-0.556168	4.51537	5.63791	0.0250627	0.17663
Sncb	-0.456641	5.96811	5.63713	0.0250718	0.17663
Npy1r	-0.594288	4.55965	5.63565	0.0250892	0.176645
Gramd1b	0.262058	8.24876	5.63411	0.0251073	0.17666
Slc25a40	-0.492234	4.83308	5.6325	0.0251263	0.17666
Sorcs2	0.257145	7.73579	5.63158	0.025137	0.17666
2210408I21Rik	-0.277179	7.75103	5.62574	0.0252059	0.177037
Ranbp2	-0.265057	8.09156	5.61825	0.0252945	0.177526
Pdlim1	0.876992	3.17839	5.61726	0.0253061	0.177526
Gm10115	0.396575	5.51271	5.60426	0.0254608	0.178502
Trim2	-0.259694	7.88791	5.598	0.0255356	0.178919
Mtus2	-0.285287	7.82737	5.59506	0.0255708	0.179058
Gm37602	0.535545	4.56722	5.59128	0.0256161	0.179267
Rad21	-0.40738	5.54896	5.5851	0.0256906	0.179679
Slc38a7	-0.628071	4.14117	5.58179	0.0257305	0.17985
Ube2q2	0.34795	6.04362	5.57976	0.0257549	0.179912
Pigb	-0.577258	5.04156	5.57594	0.0258012	0.180127
Gm37266	-0.878572	3.5156	5.57033	0.0258693	0.180416
Cnot4	0.238908	7.54225	5.56996	0.0258737	0.180416
Nadk	0.428653	5.7132	5.56764	0.0259019	0.180504
Sgcz	-0.26023	10.1905	5.56594	0.0259226	0.18054
Psmc3	-0.554322	5.00557	5.56203	0.0259703	0.180607
Asap1	0.229725	9.17723	5.56153	0.0259763	0.180607
Gm36638	0.833613	3.2229	5.56132	0.025979	0.180607
Nsmf	0.414892	5.52791	5.55947	0.0260015	0.180618
Glg1	-0.24355	7.46286	5.55863	0.0260117	0.180618
Zfp532	0.297277	7.31011	5.55632	0.02604	0.180637
Gng3	-0.740173	3.87073	5.55586	0.0260456	0.180637
Gca	0.473864	4.91751	5.55005	0.0261168	0.180953
Nipal3	-0.53333	5.00621	5.54907	0.0261288	0.180953
Chmp3	-0.412584	5.48006	5.54833	0.026138	0.180953
Gm47987	0.736022	3.69356	5.54593	0.0261674	0.181048
Snx25	0.309658	6.45421	5.54382	0.0261935	0.181121
Grid2	0.278635	9.72373	5.54064	0.0262326	0.181182
Cyp2d22	0.778713	4.19226	5.54057	0.0262335	0.181182
Mtor	0.277436	6.79919	5.53488	0.0263038	0.181524
Borcs5	-0.456999	5.00513	5.53402	0.0263143	0.181524
Stam	-0.325833	6.2002	5.53185	0.0263413	0.181601
Leng8	0.256517	7.13933	5.52518	0.026424	0.182063
Ticam1	1.02085	2.93341	5.51616	0.0265364	0.182729
Prorp	-0.618624	4.47438	5.50751	0.0266448	0.183304
Cck	-0.464847	5.43001	5.50697	0.0266515	0.183304
Cd34	-0.517855	4.80647	5.50288	0.026703	0.183393
Vdac3	0.483417	4.80437	5.50235	0.0267096	0.183393
Zer1	-0.33437	6.20111	5.50192	0.026715	0.183393
Bmpr1a	0.315178	6.6353	5.50091	0.0267277	0.183393
Yrdc	-1.26415	2.63566	5.4972	0.0267745	0.183606
Rassf3	-0.626391	4.23956	5.49514	0.0268005	0.183675
Pkp4	-0.24604	7.67626	5.48932	0.026874	0.18407
4933412O06Rik	-0.645964	4.27523	5.48344	0.0269486	0.184391
Stt3a	-0.41052	5.36277	5.48313	0.0269526	0.184391
Slc29a4	0.88324	3.03332	5.47665	0.0270351	0.184846
Slc41a1	0.483704	4.95021	5.47264	0.0270863	0.185087
Cpox	-0.665524	4.17979	5.47023	0.0271171	0.185095
Lamc1	0.326287	6.4507	5.47006	0.0271193	0.185095
Ppm1b	0.264343	6.85149	5.46079	0.0272382	0.185797
Nfe2l3	0.636353	3.98872	5.44744	0.0274104	0.18672
Fmc1	-0.99398	3.15617	5.44566	0.0274335	0.18672
Mlx	0.717228	3.64928	5.44537	0.0274372	0.18672
Shd	-0.921649	3.12634	5.44503	0.0274417	0.18672
Cnih3	0.362152	5.97723	5.44406	0.0274541	0.18672
1700037H04Rik	-1.07954	2.77127	5.43857	0.0275255	0.18705
Ptk7	-0.502857	5.23394	5.43785	0.0275349	0.18705
Msi1	0.620798	5.08726	5.43244	0.0276054	0.187419
Fam234a	0.602262	4.16044	5.42724	0.0276734	0.187771
Shtn1	-0.293655	6.97413	5.42271	0.0277326	0.188063
Rgcc	0.575904	4.47635	5.42061	0.0277603	0.18814
Mterf2	-0.716	3.93885	5.41821	0.0277917	0.188158
Narf	-0.410617	5.47409	5.41794	0.0277953	0.188158
Kifbp	-0.381431	5.58775	5.41578	0.0278238	0.188241
Spag5	-0.599861	4.3139	5.41161	0.0278787	0.188502
Gpr156	0.838719	3.8168	5.41006	0.0278991	0.188509
Trim39	0.547301	4.34455	5.40907	0.0279121	0.188509
Fbxl12os	-0.963377	3.49184	5.40745	0.0279336	0.188544
Otud7b	-0.281894	6.59702	5.40154	0.0280119	0.188962
Glra3	-0.613368	4.1468	5.39951	0.0280388	0.189033
Thbs2	-0.891773	3.33225	5.39794	0.0280597	0.189064
Nkd1	0.699727	4.18272	5.39468	0.028103	0.189247
Pdss1	0.322097	6.0264	5.39099	0.0281522	0.189467
Flcn	0.488129	4.68683	5.38349	0.0282523	0.190031
Rasgef1c	0.559244	4.67915	5.38161	0.0282775	0.19009
Dpp6	-0.25415	9.21867	5.37943	0.0283067	0.190177
Ikzf4	-0.46965	4.82966	5.37674	0.0283428	0.190309
Dipk1c	0.79396	3.26442	5.37495	0.028367	0.190322
Rps3	-0.76407	3.8079	5.37416	0.0283775	0.190322
Thra	-0.271438	7.00412	5.36872	0.0284509	0.190703
Flrt3	-0.634752	4.34765	5.36598	0.0284879	0.190832
Hibadh	0.358507	6.00616	5.36486	0.028503	0.190832
Gm38365	0.887627	2.98694	5.35708	0.0286084	0.191427
Slc10a7	0.315064	6.21762	5.35151	0.0286841	0.191823
Plxnd1	-0.409984	5.64253	5.34944	0.0287123	0.191901
Gm43751	0.602689	3.97778	5.34742	0.0287399	0.191974
Bola3	0.709548	3.56568	5.34495	0.0287736	0.192004
Sgms1	0.23661	7.37435	5.34466	0.0287775	0.192004
Myorg	0.520817	4.56286	5.3421	0.0288126	0.192128
[truncated: 9,857 more rows]

## Sheet: Astro_P35
gene	logFC	logCPM	F	PValue	FDR
[truncated: 11,689 more rows]

## Sheet: CR cells_P07
gene	logFC	logCPM	F	PValue	FDR
[truncated: 10,015 more rows]

[truncated: 89 more sheets: Endo_P07, Endo_P14, Endo_P21, Endo_P28, Endo_P35, Immature_P07, Immature_P14, L23_P07, L23_P14, L23_P21, L23_P28, L23_P35, L4_P14, L4_P21, L4_P28, L4_P35, L5IT_P14, L5IT_P21, L5IT_P28, L5IT_P35 …]
