# Supplementary material for: Astrocyte glucocorticoid receptor signalling restricts neuronal plasticity
Source: Nature. 2026 May 20;655(8125):1233–41. doi: 10.1038/s41586-026-10512-9 (PMC13421323; doi:10.1038/s41586-026-10512-9)
Supplement: Supplementary file 6 — MERFISH gene panel. Custom 500 gene panel for V1 MERFISH assay. [file 41586_2026_10512_MOESM6_ESM.xlsx]

## Sheet: FinalGeneList_PostnatalV1-v2_CP
Gene Input	Vizgen Gene	Ensemble ID	Transcript
deltaCre	deltaCre		10174629-c065-4e9a-bbd6-3195d0bdf98b
Cre	Cre		297477c4-9202-4ee3-a60a-5794adf343e0
GFP	GFP		b83b911f-cf08-43b5-ba5f-4fc56d1e882e
TH	Th	ENSMUSG00000000214	ENSMUST00000000219
PDGFRA	Pdgfra	ENSMUSG00000029231	ENSMUST00000000476
GRASP	Grasp	ENSMUSG00000000531	ENSMUST00000000543
SERPINF1	Serpinf1	ENSMUSG00000000753	ENSMUST00000000769
ANXA4	Anxa4	ENSMUSG00000029994	ENSMUST00000001187
PPARD	Ppard	ENSMUSG00000002250	ENSMUST00000002320
FOSB	Fosb	ENSMUSG00000003545	ENSMUST00000003640
SEC14L2	Sec14l2	ENSMUSG00000003585	ENSMUST00000003681
CP	Cp	ENSMUSG00000003617	ENSMUST00000003714
CROT	Crot	ENSMUSG00000003623	ENSMUST00000003720
CALB2	Calb2	ENSMUSG00000003657	ENSMUST00000003754
SST	Sst	ENSMUSG00000004366	ENSMUST00000004480
CCN4	Ccn4	ENSMUSG00000005124	ENSMUST00000005255
SLC1A3	Slc1a3	ENSMUSG00000005360	ENSMUST00000005493
POR	Por	ENSMUSG00000005514	ENSMUST00000005651
KIT	Kit	ENSMUSG00000005672	ENSMUST00000005815
PVALB	Pvalb	ENSMUSG00000005716	ENSMUST00000005860
SQOR	Sqor	ENSMUSG00000005803	ENSMUST00000005953
EPHB3	Ephb3	ENSMUSG00000005958	ENSMUST00000006112
ARHGEF19	Arhgef19	ENSMUSG00000028919	ENSMUST00000006618
WNT10A	Wnt10a	ENSMUSG00000026167	ENSMUST00000006718
NPHS1	Nphs1	ENSMUSG00000006649	ENSMUST00000006825
CYP4F15	Cyp4f15	ENSMUSG00000073424	ENSMUST00000008801
VIPR2	Vipr2	ENSMUSG00000011171	ENSMUST00000011315
MERTK	Mertk	ENSMUSG00000014361	ENSMUST00000014505
LPL	Lpl	ENSMUSG00000015568	ENSMUST00000015712
WASF3	Wasf3	ENSMUSG00000029636	ENSMUST00000016143
PHF21B	Phf21b	ENSMUSG00000016624	ENSMUST00000016768
SDC4	Sdc4	ENSMUSG00000017009	ENSMUST00000017153
PTGIS	Ptgis	ENSMUSG00000017969	ENSMUST00000018113
PLOD1	Plod1	ENSMUSG00000019055	ENSMUST00000019199
MYH8	Myh8	ENSMUSG00000055775	ENSMUST00000019625
VIP	Vip	ENSMUSG00000019772	ENSMUST00000019906
NMBR	Nmbr	ENSMUSG00000019865	ENSMUST00000020015
NTS	Nts	ENSMUSG00000019890	ENSMUST00000020040
SLC17A8	Slc17a8	ENSMUSG00000019935	ENSMUST00000020102
CCN2	Ccn2	ENSMUSG00000019997	ENSMUST00000020171
HKDC1	Hkdc1	ENSMUSG00000020080	ENSMUST00000020277
APPL2	Appl2	ENSMUSG00000020263	ENSMUST00000020500
BTG2	Btg2	ENSMUSG00000020423	ENSMUST00000020692
TSPAN13	Tspan13	ENSMUSG00000020577	ENSMUST00000020896
FAM20A	Fam20a	ENSMUSG00000020614	ENSMUST00000020938
MAP2K6	Map2k6	ENSMUSG00000020623	ENSMUST00000020949
SLC9A3R1	Slc9a3r1	ENSMUSG00000020733	ENSMUST00000021077
PER1	Per1	ENSMUSG00000020893	ENSMUST00000021271
PIK3R5	Pik3r5	ENSMUSG00000020901	ENSMUST00000021283
FOS	Fos	ENSMUSG00000021250	ENSMUST00000021674
ID4	Id4	ENSMUSG00000021379	ENSMUST00000021810
LY86	Ly86	ENSMUSG00000021423	ENSMUST00000021860
ROR2	Ror2	ENSMUSG00000021464	ENSMUST00000021918
PCSK1	Pcsk1	ENSMUSG00000021587	ENSMUST00000022075
HMGCR	Hmgcr	ENSMUSG00000021670	ENSMUST00000022176
FGF10	Fgf10	ENSMUSG00000021732	ENSMUST00000022246
VCL	Vcl	ENSMUSG00000021823	ENSMUST00000022369
BCL6	Bcl6	ENSMUSG00000022508	ENSMUST00000023151
ARC	Arc	ENSMUSG00000022602	ENSMUST00000023268
RRN3	Rrn3	ENSMUSG00000022682	ENSMUST00000023363
ARHGAP31	Arhgap31	ENSMUSG00000022799	ENSMUST00000023487
PDIA5	Pdia5	ENSMUSG00000022844	ENSMUST00000023550
CHODL	Chodl	ENSMUSG00000022860	ENSMUST00000023568
ADAMTS1	Adamts1	ENSMUSG00000022893	ENSMUST00000023610
NR4A1	Nr4a1	ENSMUSG00000023034	ENSMUST00000023779
IGFBP6	Igfbp6	ENSMUSG00000023046	ENSMUST00000023807
SNCG	Sncg	ENSMUSG00000023064	ENSMUST00000023826
IVNS1ABP	Ivns1abp	ENSMUSG00000023150	ENSMUST00000023918
PLA2G7	Pla2g7	ENSMUSG00000023913	ENSMUST00000024706
EPAS1	Epas1	ENSMUSG00000024140	ENSMUST00000024954
ZEB1	Zeb1	ENSMUSG00000024238	ENSMUST00000025081
SNCAIP	Sncaip	ENSMUSG00000024534	ENSMUST00000025413
CSF1R	Csf1r	ENSMUSG00000024621	ENSMUST00000025523
CEMIP2	Cemip2	ENSMUSG00000024754	ENSMUST00000025663
TNFRSF25	Tnfrsf25	ENSMUSG00000024793	ENSMUST00000025706
GLDC	Gldc	ENSMUSG00000024827	ENSMUST00000025778
FOSL1	Fosl1	ENSMUSG00000024912	ENSMUST00000025850
SAT1	Sat1	ENSMUSG00000025283	ENSMUST00000026318
PHKG1	Phkg1	ENSMUSG00000025537	ENSMUST00000026617
SLC23A3	Slc23a3	ENSMUSG00000026205	ENSMUST00000027405
EPHA4	Epha4	ENSMUSG00000026235	ENSMUST00000027451
SNORC	Snorc	ENSMUSG00000026258	ENSMUST00000027476
HSD17B7	Hsd17b7	ENSMUSG00000026675	ENSMUST00000027989
MRC1	Mrc1	ENSMUSG00000026712	ENSMUST00000028045
PFKFB3	Pfkfb3	ENSMUSG00000026773	ENSMUST00000028114
GAD2	Gad2	ENSMUSG00000026787	ENSMUST00000028123
NR4A2	Nr4a2	ENSMUSG00000026826	ENSMUST00000028166
COL5A1	Col5a1	ENSMUSG00000026837	ENSMUST00000028280
TYRO3	Tyro3	ENSMUSG00000027298	ENSMUST00000028763
SPRED1	Spred1	ENSMUSG00000027351	ENSMUST00000028829
GGT7	Ggt7	ENSMUSG00000027603	ENSMUST00000029131
FAM83D	Fam83d	ENSMUSG00000027654	ENSMUST00000029183
SKIL	Skil	ENSMUSG00000027660	ENSMUST00000029194
AHCYL1	Ahcyl1	ENSMUSG00000027893	ENSMUST00000029490
NPY2R	Npy2r	ENSMUSG00000028004	ENSMUST00000029633
BCAR3	Bcar3	ENSMUSG00000028121	ENSMUST00000029766
F3	F3	ENSMUSG00000028128	ENSMUST00000029771
DDAH1	Ddah1	ENSMUSG00000028194	ENSMUST00000029845
CALB1	Calb1	ENSMUSG00000028222	ENSMUST00000029876
NR4A3	Nr4a3	ENSMUSG00000028341	ENSMUST00000030025
B4GALT1	B4galt1	ENSMUSG00000028413	ENSMUST00000030121
MFSD2A	Mfsd2a	ENSMUSG00000028655	ENSMUST00000030408
PTCH2	Ptch2	ENSMUSG00000028681	ENSMUST00000030443
RSPO1	Rspo1	ENSMUSG00000028871	ENSMUST00000030687
EVC	Evc	ENSMUSG00000029122	ENSMUST00000031005
FOSL2	Fosl2	ENSMUSG00000029135	ENSMUST00000031017
SPARCL1	Sparcl1	ENSMUSG00000029309	ENSMUST00000031249
LFNG	Lfng	ENSMUSG00000029570	ENSMUST00000031555
FLT1	Flt1	ENSMUSG00000029648	ENSMUST00000031653
AASS	Aass	ENSMUSG00000029695	ENSMUST00000031707
NPY	Npy	ENSMUSG00000029819	ENSMUST00000031843
ALDH1L1	Aldh1l1	ENSMUSG00000030088	ENSMUST00000032175
PRMT8	Prmt8	ENSMUSG00000030350	ENSMUST00000032500
TSPAN11	Tspan11	ENSMUSG00000030351	ENSMUST00000032501
SEMA4B	Sema4b	ENSMUSG00000030539	ENSMUST00000032754
PAK1	Pak1	ENSMUSG00000030774	ENSMUST00000033040
MKI67	Mki67	ENSMUSG00000031004	ENSMUST00000033310
SWAP70	Swap70	ENSMUSG00000031015	ENSMUST00000033325
NSDHL	Nsdhl	ENSMUSG00000031349	ENSMUST00000033715
PIR	Pir	ENSMUSG00000031379	ENSMUST00000033749
COL4A2	Col4a2	ENSMUSG00000031503	ENSMUST00000033899
MSMO1	Msmo1	ENSMUSG00000031604	ENSMUST00000034015
GALNT7	Galnt7	ENSMUSG00000031608	ENSMUST00000034021
CNTNAP4	Cntnap4	ENSMUSG00000031772	ENSMUST00000034225
SLC7A6	Slc7a6	ENSMUSG00000031904	ENSMUST00000034378
2310022B05RIK	2310022B05Rik	ENSMUSG00000031983	ENSMUST00000034464
OAF	Oaf	ENSMUSG00000032014	ENSMUST00000034512
ST3GAL4	St3gal4	ENSMUSG00000032038	ENSMUST00000034537
DSCAML1	Dscaml1	ENSMUSG00000032087	ENSMUST00000034592
IL10RA	Il10ra	ENSMUSG00000032089	ENSMUST00000034594
LDLR	Ldlr	ENSMUSG00000032193	ENSMUST00000034713
ACSBG1	Acsbg1	ENSMUSG00000032281	ENSMUST00000034822
RASGRF1	Rasgrf1	ENSMUSG00000032356	ENSMUST00000034912
STAC	Stac	ENSMUSG00000032502	ENSMUST00000035083
EPHB1	Ephb1	ENSMUSG00000032537	ENSMUST00000035129
CHRM1	Chrm1	ENSMUSG00000032773	ENSMUST00000035444
4932438H23RIK	4932438H23Rik	ENSMUSG00000039851	ENSMUST00000035689
MYO6	Myo6	ENSMUSG00000033577	ENSMUST00000035889
FAM107A	Fam107a	ENSMUSG00000021750	ENSMUST00000036070
STARD8	Stard8	ENSMUSG00000031216	ENSMUST00000036606
FHAD1	Fhad1	ENSMUSG00000051435	ENSMUST00000036701
KLF9	Klf9	ENSMUSG00000033863	ENSMUST00000036884
LMO1	Lmo1	ENSMUSG00000036111	ENSMUST00000036992
C1QL2	C1ql2	ENSMUSG00000036907	ENSMUST00000037286
INA	Ina	ENSMUSG00000034336	ENSMUST00000037636
MYLIP	Mylip	ENSMUSG00000038175	ENSMUST00000038275
DUSP5	Dusp5	ENSMUSG00000034765	ENSMUST00000038287
BTG1	Btg1	ENSMUSG00000036478	ENSMUST00000038377
MAN1C1	Man1c1	ENSMUSG00000037306	ENSMUST00000038628
TRHR	Trhr	ENSMUSG00000038760	ENSMUST00000038856
BAZ1A	Baz1a	ENSMUSG00000035021	ENSMUST00000038926
PBXIP1	Pbxip1	ENSMUSG00000042613	ENSMUST00000038942
GJB6	Gjb6	ENSMUSG00000040055	ENSMUST00000039380
EGLN3	Egln3	ENSMUSG00000035105	ENSMUST00000039516
THBS1	Thbs1	ENSMUSG00000040152	ENSMUST00000039559
PCDH8	Pcdh8	ENSMUSG00000036422	ENSMUST00000039568
ACTA2	Acta2	ENSMUSG00000035783	ENSMUST00000039631
RCSD1	Rcsd1	ENSMUSG00000040723	ENSMUST00000040357
PITPNC1	Pitpnc1	ENSMUSG00000040430	ENSMUST00000040380
RNF39	Rnf39	ENSMUSG00000036492	ENSMUST00000040498
SCCPDH	Sccpdh	ENSMUSG00000038936	ENSMUST00000040538
PARM1	Parm1	ENSMUSG00000034981	ENSMUST00000040576
MAOB	Maob	ENSMUSG00000040147	ENSMUST00000040820
VGF	Vgf	ENSMUSG00000037428	ENSMUST00000041543
TOB1	Tob1	ENSMUSG00000037573	ENSMUST00000041589
SDK2	Sdk2	ENSMUSG00000041592	ENSMUST00000041627
MLC1	Mlc1	ENSMUSG00000035805	ENSMUST00000042594
SMIM3	Smim3	ENSMUSG00000038059	ENSMUST00000042710
NPNT	Npnt	ENSMUSG00000040998	ENSMUST00000042744
ZBTB1	Zbtb1	ENSMUSG00000033454	ENSMUST00000042779
SLCO1B2	Slco1b2	ENSMUSG00000030236	ENSMUST00000042812
KCNJ2	Kcnj2	ENSMUSG00000041695	ENSMUST00000042970
SEMA7A	Sema7a	ENSMUSG00000038264	ENSMUST00000043059
GADD45A	Gadd45a	ENSMUSG00000036390	ENSMUST00000043098
GNG12	Gng12	ENSMUSG00000036402	ENSMUST00000043148
SCUBE1	Scube1	ENSMUSG00000016763	ENSMUST00000043634
CNTNAP5A	Cntnap5a	ENSMUSG00000070695	ENSMUST00000043725
WFS1	Wfs1	ENSMUSG00000039474	ENSMUST00000043964
FKBP1A	Fkbp1a	ENSMUSG00000032966	ENSMUST00000044011
GRM1	Grm1	ENSMUSG00000019828	ENSMUST00000044306
COLGALT2	Colgalt2	ENSMUSG00000032649	ENSMUST00000044311
RIMS4	Rims4	ENSMUSG00000035226	ENSMUST00000044734
ZSWIM5	Zswim5	ENSMUSG00000033948	ENSMUST00000044823
DDX24	Ddx24	ENSMUSG00000041645	ENSMUST00000044923
CPLX3	Cplx3	ENSMUSG00000039714	ENSMUST00000045068
HPSE	Hpse	ENSMUSG00000035273	ENSMUST00000045617
KIRREL2	Kirrel2	ENSMUSG00000036915	ENSMUST00000045817
FERMT2	Fermt2	ENSMUSG00000037712	ENSMUST00000045905
KCNK1	Kcnk1	ENSMUSG00000033998	ENSMUST00000046765
VAV3	Vav3	ENSMUSG00000033721	ENSMUST00000046864
PLEKHH2	Plekhh2	ENSMUSG00000040852	ENSMUST00000047206
DISP3	Disp3	ENSMUSG00000041544	ENSMUST00000047720
ATP1B2	Atp1b2	ENSMUSG00000041329	ENSMUST00000047889
TIPARP	Tiparp	ENSMUSG00000034640	ENSMUST00000047906
SGSM1	Sgsm1	ENSMUSG00000042216	ENSMUST00000048112
VAT1L	Vat1l	ENSMUSG00000046844	ENSMUST00000049509
RELB	Relb	ENSMUSG00000002983	ENSMUST00000049912
TRPC6	Trpc6	ENSMUSG00000031997	ENSMUST00000050433
TOB2	Tob2	ENSMUSG00000048546	ENSMUST00000050467
NEU4	Neu4	ENSMUSG00000034000	ENSMUST00000050890
CLDN14	Cldn14	ENSMUSG00000047109	ENSMUST00000050962
DDHD1	Ddhd1	ENSMUSG00000037697	ENSMUST00000051310
CIT	Cit	ENSMUSG00000029516	ENSMUST00000051704
HEPACAM	Hepacam	ENSMUSG00000046240	ENSMUST00000051839
PHKA1	Phka1	ENSMUSG00000034055	ENSMUST00000052012
SLC25A25	Slc25a25	ENSMUSG00000026819	ENSMUST00000052119
DACT2	Dact2	ENSMUSG00000048826	ENSMUST00000053218
UTP14B	Utp14b	ENSMUSG00000079470	ENSMUST00000053760
FOXO1	Foxo1	ENSMUSG00000044167	ENSMUST00000053764
VWC2L	Vwc2l	ENSMUSG00000045648	ENSMUST00000053922
FDFT1	Fdft1	ENSMUSG00000021273	ENSMUST00000054963
IER5	Ier5	ENSMUSG00000056708	ENSMUST00000055322
XXYLT1	Xxylt1	ENSMUSG00000047434	ENSMUST00000055389
S1PR1	S1pr1	ENSMUSG00000045092	ENSMUST00000055676
SBK1	Sbk1	ENSMUSG00000042978	ENSMUST00000056028
NPAS4	Npas4	ENSMUSG00000045903	ENSMUST00000056129
EVC2	Evc2	ENSMUSG00000050248	ENSMUST00000056365
WDR41	Wdr41	ENSMUSG00000042015	ENSMUST00000056512
OLIG1	Olig1	ENSMUSG00000046160	ENSMUST00000056882
OSR1	Osr1	ENSMUSG00000048387	ENSMUST00000057021
B4GALNT3	B4galnt3	ENSMUSG00000041372	ENSMUST00000057283
CD200R1	Cd200r1	ENSMUSG00000022667	ENSMUST00000057488
LAMP5	Lamp5	ENSMUSG00000027270	ENSMUST00000057503
DAAM2	Daam2	ENSMUSG00000040260	ENSMUST00000057610
FRMD6	Frmd6	ENSMUSG00000048285	ENSMUST00000057859
KLHL6	Klhl6	ENSMUSG00000043008	ENSMUST00000058839
ZBTB7C	Zbtb7c	ENSMUSG00000044646	ENSMUST00000058997
IRAK2	Irak2	ENSMUSG00000060477	ENSMUST00000059286
SYT12	Syt12	ENSMUSG00000049303	ENSMUST00000059295
P2RY6	P2ry6	ENSMUSG00000048779	ENSMUST00000060174
NXPH1	Nxph1	ENSMUSG00000046178	ENSMUST00000060369
CRH	Crh	ENSMUSG00000049796	ENSMUST00000061294
TMEM130	Tmem130	ENSMUSG00000043388	ENSMUST00000061446
KCNJ9	Kcnj9	ENSMUSG00000038026	ENSMUST00000062387
GLI2	Gli2	ENSMUSG00000048402	ENSMUST00000062483
MPP3	Mpp3	ENSMUSG00000052373	ENSMUST00000062801
KRT73	Krt73	ENSMUSG00000063661	ENSMUST00000063292
WNT5A	Wnt5a	ENSMUSG00000021994	ENSMUST00000063465
CX3CR1	Cx3cr1	ENSMUSG00000052336	ENSMUST00000064165
EZR	Ezr	ENSMUSG00000052397	ENSMUST00000064234
AFAP1	Afap1	ENSMUSG00000029094	ENSMUST00000064571
SLC6A13	Slc6a13	ENSMUSG00000030108	ENSMUST00000064580
JUNB	Junb	ENSMUSG00000052837	ENSMUST00000064922
CDH22	Cdh22	ENSMUSG00000053166	ENSMUST00000065438
HUNK	Hunk	ENSMUSG00000053414	ENSMUST00000065856
TNFAIP6	Tnfaip6	ENSMUSG00000053475	ENSMUST00000065927
SYT5	Syt5	ENSMUSG00000004961	ENSMUST00000065957
NPR3	Npr3	ENSMUSG00000022206	ENSMUST00000066529
CHIL5	Chil5	ENSMUSG00000043873	ENSMUST00000066537
KLF2	Klf2	ENSMUSG00000055148	ENSMUST00000067912
PDLIM1	Pdlim1	ENSMUSG00000055044	ENSMUST00000068439
IQGAP2	Iqgap2	ENSMUSG00000021676	ENSMUST00000068603
PER2	Per2	ENSMUSG00000055866	ENSMUST00000069620
GADL1	Gadl1	ENSMUSG00000056880	ENSMUST00000069651
PENK	Penk	ENSMUSG00000045573	ENSMUST00000070375
LDB2	Ldb2	ENSMUSG00000039706	ENSMUST00000070748
NFIL3	Nfil3	ENSMUSG00000056749	ENSMUST00000071065
VEGFA	Vegfa	ENSMUSG00000023951	ENSMUST00000071648
NPTX2	Nptx2	ENSMUSG00000059991	ENSMUST00000071782
CAR12	Car12	ENSMUSG00000032373	ENSMUST00000071889
TMEM65	Tmem65	ENSMUSG00000062373	ENSMUST00000072113
ETNPPL	Etnppl	ENSMUSG00000019232	ENSMUST00000072271
KLF10	Klf10	ENSMUSG00000037465	ENSMUST00000074043
OTOF	Otof	ENSMUSG00000062372	ENSMUST00000074171
CHRDL1	Chrdl1	ENSMUSG00000031283	ENSMUST00000074660
ZXDC	Zxdc	ENSMUSG00000034430	ENSMUST00000075117
ATP13A5	Atp13a5	ENSMUSG00000048939	ENSMUST00000075806
TSNAX	Tsnax	ENSMUSG00000056820	ENSMUST00000075896
PDZRN3	Pdzrn3	ENSMUSG00000035357	ENSMUST00000075994
CNTNAP5C	Cntnap5c	ENSMUSG00000038048	ENSMUST00000076038
SRRM4	Srrm4	ENSMUSG00000063919	ENSMUST00000076124
GPR155	Gpr155	ENSMUSG00000041762	ENSMUST00000076463
BRD3	Brd3	ENSMUSG00000026918	ENSMUST00000077737
CHST8	Chst8	ENSMUSG00000060402	ENSMUST00000078686
RPH3A	Rph3a	ENSMUSG00000029608	ENSMUST00000079204
GGTA1	Ggta1	ENSMUSG00000035778	ENSMUST00000079424
ETV5	Etv5	ENSMUSG00000013089	ENSMUST00000079601
DNAH9	Dnah9	ENSMUSG00000056752	ENSMUST00000080665
SHISAL1	Shisal1	ENSMUSG00000062760	ENSMUST00000080751
SCOC	Scoc	ENSMUSG00000063253	ENSMUST00000081506
ERBB3	Erbb3	ENSMUSG00000018166	ENSMUST00000082059
SPIRE1	Spire1	ENSMUSG00000024533	ENSMUST00000082243
LUZP2	Luzp2	ENSMUSG00000063297	ENSMUST00000082373
DIO2	Dio2	ENSMUSG00000007682	ENSMUST00000082432
TACC1	Tacc1	ENSMUSG00000065954	ENSMUST00000084512
TBC1D2	Tbc1d2	ENSMUSG00000039813	ENSMUST00000084621
SV2B	Sv2b	ENSMUSG00000053025	ENSMUST00000085164
SLC17A7	Slc17a7	ENSMUSG00000070570	ENSMUST00000085374
GLUL	Glul	ENSMUSG00000026473	ENSMUST00000086199
ALK	Alk	ENSMUSG00000055471	ENSMUST00000086639
OPALIN	Opalin	ENSMUSG00000050121	ENSMUST00000087176
PPP1R3C	Ppp1r3c	ENSMUSG00000067279	ENSMUST00000087321
GDA	Gda	ENSMUSG00000058624	ENSMUST00000087600
CBLN4	Cbln4	ENSMUSG00000067578	ENSMUST00000087950
MYRF	Myrf	ENSMUSG00000036098	ENSMUST00000088013
HS6ST2	Hs6st2	ENSMUSG00000062184	ENSMUST00000088172
PDE10A	Pde10a	ENSMUSG00000023868	ENSMUST00000089085
COL8A1	Col8a1	ENSMUSG00000068196	ENSMUST00000089332
TET3	Tet3	ENSMUSG00000034832	ENSMUST00000089622
FAM13A	Fam13a	ENSMUSG00000037709	ENSMUST00000089860
SYT6	Syt6	ENSMUSG00000027849	ENSMUST00000090697
ERMN	Ermn	ENSMUSG00000026830	ENSMUST00000090940
BCAN	Bcan	ENSMUSG00000004892	ENSMUST00000090971
QRFPR	Qrfpr	ENSMUSG00000058400	ENSMUST00000091227
AMZ2	Amz2	ENSMUSG00000020610	ENSMUST00000092500
LAMA2	Lama2	ENSMUSG00000019899	ENSMUST00000092639
ADGRG1	Adgrg1	ENSMUSG00000031785	ENSMUST00000093271
SPRED2	Spred2	ENSMUSG00000045671	ENSMUST00000093299
GAD1	Gad1	ENSMUSG00000070880	ENSMUST00000094934
WHRN	Whrn	ENSMUSG00000039137	ENSMUST00000095037
NXPH4	Nxph4	ENSMUSG00000040258	ENSMUST00000095266
IGF1	Igf1	ENSMUSG00000020053	ENSMUST00000095360
RFX4	Rfx4	ENSMUSG00000020037	ENSMUST00000095388
SYNDIG1L	Syndig1l	ENSMUSG00000071234	ENSMUST00000095550
EGR4	Egr4	ENSMUSG00000071341	ENSMUST00000095759
ETV1	Etv1	ENSMUSG00000004151	ENSMUST00000095767
MOXD1	Moxd1	ENSMUSG00000020000	ENSMUST00000095784
DEPTOR	Deptor	ENSMUSG00000022419	ENSMUST00000096433
ARID5A	Arid5a	ENSMUSG00000037447	ENSMUST00000097778
MIDN	Midn	ENSMUSG00000035621	ENSMUST00000099492
ARHGAP45	Arhgap45	ENSMUSG00000035697	ENSMUST00000099501
NHSL1	Nhsl1	ENSMUSG00000039835	ENSMUST00000100054
PTN	Ptn	ENSMUSG00000029838	ENSMUST00000101534
ALDOC	Aldoc	ENSMUSG00000017390	ENSMUST00000102478
ECE1	Ece1	ENSMUSG00000057530	ENSMUST00000102518
MEIS2	Meis2	ENSMUSG00000027210	ENSMUST00000102538
TJP1	Tjp1	ENSMUSG00000030516	ENSMUST00000102592
H2-T23	H2-T23	ENSMUSG00000067212	ENSMUST00000102678
HOMER1	Homer1	ENSMUSG00000007617	ENSMUST00000102752
ACOT11	Acot11	ENSMUSG00000034853	ENSMUST00000102762
AK4	Ak4	ENSMUSG00000028527	ENSMUST00000102780
TEK	Tek	ENSMUSG00000006386	ENSMUST00000102798
NTNG2	Ntng2	ENSMUSG00000035513	ENSMUST00000102873
CNTFR	Cntfr	ENSMUSG00000028444	ENSMUST00000102961
PECAM1	Pecam1	ENSMUSG00000020717	ENSMUST00000103069
KCNIP3	Kcnip3	ENSMUSG00000079056	ENSMUST00000103215
ZSWIM6	Zswim6	ENSMUSG00000032846	ENSMUST00000105097
BTBD11	Btbd11	ENSMUSG00000020042	ENSMUST00000105307
DOT1L	Dot1l	ENSMUSG00000061589	ENSMUST00000105336
PLK5	Plk5	ENSMUSG00000035486	ENSMUST00000105351
SH2D5	Sh2d5	ENSMUSG00000045349	ENSMUST00000105824
AUNIP	Aunip	ENSMUSG00000078521	ENSMUST00000105866
SERINC2	Serinc2	ENSMUSG00000023232	ENSMUST00000105996
TNRC6C	Tnrc6c	ENSMUSG00000025571	ENSMUST00000106344
JUN	Jun	ENSMUSG00000052684	ENSMUST00000107094
TNC	Tnc	ENSMUSG00000028364	ENSMUST00000107377
NELL1	Nell1	ENSMUSG00000055409	ENSMUST00000107603
ZFP189	Zfp189	ENSMUSG00000039634	ENSMUST00000107696
COL15A1	Col15a1	ENSMUSG00000028339	ENSMUST00000107730
KCNC3	Kcnc3	ENSMUSG00000062785	ENSMUST00000107906
DNAJB5	Dnajb5	ENSMUSG00000036052	ENSMUST00000107973
KLHL32	Klhl32	ENSMUSG00000040387	ENSMUST00000108218
TSHZ2	Tshz2	ENSMUSG00000047907	ENSMUST00000109159
TTLL8	Ttll8	ENSMUSG00000022388	ENSMUST00000109371
SLA2	Sla2	ENSMUSG00000027636	ENSMUST00000109561
NTRK2	Ntrk2	ENSMUSG00000055254	ENSMUST00000109838
NR3C2	Nr3c2	ENSMUSG00000031618	ENSMUST00000109912
CLMN	Clmn	ENSMUSG00000021097	ENSMUST00000109936
UNC5A	Unc5a	ENSMUSG00000025876	ENSMUST00000109994
BCL2L11	Bcl2l11	ENSMUSG00000027381	ENSMUST00000110341
PRAG1	Prag1	ENSMUSG00000050271	ENSMUST00000110492
GLI3	Gli3	ENSMUSG00000021318	ENSMUST00000110510
PAX6	Pax6	ENSMUSG00000027168	ENSMUST00000111087
EFR3B	Efr3b	ENSMUSG00000020658	ENSMUST00000111178
ADAMTS4	Adamts4	ENSMUSG00000006403	ENSMUST00000111315
ILDR2	Ildr2	ENSMUSG00000040612	ENSMUST00000111416
CUX2	Cux2	ENSMUSG00000042589	ENSMUST00000111752
NEURL1A	Neurl1a	ENSMUSG00000006435	ENSMUST00000111807
CFH	Cfh	ENSMUSG00000026365	ENSMUST00000111976
ENTPD1	Entpd1	ENSMUSG00000048120	ENSMUST00000112231
DPP10	Dpp10	ENSMUSG00000036815	ENSMUST00000112603
SLC25A18	Slc25a18	ENSMUSG00000004902	ENSMUST00000112682
NINJ2	Ninj2	ENSMUSG00000041377	ENSMUST00000112711
LYPD6	Lypd6	ENSMUSG00000050447	ENSMUST00000112712
RORB	Rorb	ENSMUSG00000036192	ENSMUST00000112832
DZIP1L	Dzip1l	ENSMUSG00000037784	ENSMUST00000112886
LHX6	Lhx6	ENSMUSG00000026890	ENSMUST00000112966
DAB2IP	Dab2ip	ENSMUSG00000026883	ENSMUST00000112983
PCDH11X	Pcdh11x	ENSMUSG00000034755	ENSMUST00000113358
KLHL4	Klhl4	ENSMUSG00000025597	ENSMUST00000113371
ADAMTS9	Adamts9	ENSMUSG00000030022	ENSMUST00000113438
JAM2	Jam2	ENSMUSG00000053062	ENSMUST00000114195
HACD1	Hacd1	ENSMUSG00000063275	ENSMUST00000114753
ROBO3	Robo3	ENSMUSG00000032128	ENSMUST00000115038
GRM8	Grm8	ENSMUSG00000024211	ENSMUST00000115323
FOXP2	Foxp2	ENSMUSG00000029563	ENSMUST00000115477
NR3C1	Nr3c1	ENSMUSG00000024431	ENSMUST00000115567
CDH13	Cdh13	ENSMUSG00000031841	ENSMUST00000117160
FGFR1	Fgfr1	ENSMUSG00000031565	ENSMUST00000117179
EGFEM1	Egfem1	ENSMUSG00000063600	ENSMUST00000119598
LYZL4	Lyzl4	ENSMUSG00000032530	ENSMUST00000120918
MAML3	Maml3	ENSMUSG00000061143	ENSMUST00000121440
LHFPL2	Lhfpl2	ENSMUSG00000045312	ENSMUST00000121618
SYT2	Syt2	ENSMUSG00000026452	ENSMUST00000121990
TAFA1	Tafa1	ENSMUSG00000059187	ENSMUST00000122120
FURIN	Furin	ENSMUSG00000030530	ENSMUST00000122232
ANKRD33B	Ankrd33b	ENSMUSG00000022237	ENSMUST00000123325
ADCY10	Adcy10	ENSMUSG00000026567	ENSMUST00000124037
MYO19	Myo19	ENSMUSG00000020527	ENSMUST00000124152
KATNAL2	Katnal2	ENSMUSG00000025420	ENSMUST00000126153
ITGA6	Itga6	ENSMUSG00000027111	ENSMUST00000126787
SYNJ2	Synj2	ENSMUSG00000023805	ENSMUST00000126881
CACNA1F	Cacna1f	ENSMUSG00000031142	ENSMUST00000128628
CCBE1	Ccbe1	ENSMUSG00000046318	ENSMUST00000130300
TMEM63C	Tmem63c	ENSMUSG00000034145	ENSMUST00000131878
A930001C03RIK	A930001C03Rik	ENSMUSG00000087132	ENSMUST00000132579
PPP1R3G	Ppp1r3g	ENSMUSG00000050423	ENSMUST00000132661
TRP73	Trp73	ENSMUSG00000029026	ENSMUST00000133533
1700016P03RIK	1700016P03Rik	ENSMUSG00000085609	ENSMUST00000134252
COL12A1	Col12a1	ENSMUSG00000032332	ENSMUST00000135009
H19	H19	ENSMUSG00000000031	ENSMUST00000136359
EMX2OS	Emx2os	ENSMUSG00000087095	ENSMUST00000136990
ADAMTS17	Adamts17	ENSMUSG00000058145	ENSMUST00000138009
HAP1	Hap1	ENSMUSG00000006930	ENSMUST00000138603
ADAMTS2	Adamts2	ENSMUSG00000036545	ENSMUST00000142118
ACSL3	Acsl3	ENSMUSG00000032883	ENSMUST00000142704
SVIL	Svil	ENSMUSG00000024236	ENSMUST00000143254
COL19A1	Col19a1	ENSMUSG00000026141	ENSMUST00000144297
MROH3	Mroh3	ENSMUSG00000087230	ENSMUST00000146112
CDH7	Cdh7	ENSMUSG00000026312	ENSMUST00000146282
ADAM33	Adam33	ENSMUSG00000027318	ENSMUST00000147333
SHB	Shb	ENSMUSG00000044813	ENSMUST00000147926
RHBDL2	Rhbdl2	ENSMUSG00000043333	ENSMUST00000148797
HEG1	Heg1	ENSMUSG00000075254	ENSMUST00000152782
HTRA1	Htra1	ENSMUSG00000006205	ENSMUST00000153290
RELL1	Rell1	ENSMUSG00000047881	ENSMUST00000154169
1700123M08RIK	1700123M08Rik	ENSMUSG00000085614	ENSMUST00000154194
SETD4	Setd4	ENSMUSG00000022948	ENSMUST00000154355
MTMR2	Mtmr2	ENSMUSG00000031918	ENSMUST00000155679
DLX4OS	Dlx4os	ENSMUSG00000086552	ENSMUST00000156477
PRDX6	Prdx6	ENSMUSG00000026701	ENSMUST00000156678
SPHKAP	Sphkap	ENSMUSG00000026163	ENSMUST00000159078
SELENOP	Selenop	ENSMUSG00000064373	ENSMUST00000159216
B230216N24RIK	B230216N24Rik	ENSMUSG00000089706	ENSMUST00000159324
SLC24A4	Slc24a4	ENSMUSG00000041771	ENSMUST00000159329
DLX6OS1	Dlx6os1	ENSMUSG00000090063	ENSMUST00000159827
STAC3	Stac3	ENSMUSG00000040287	ENSMUST00000160019
RELN	Reln	ENSMUSG00000042453	ENSMUST00000160791
NWD1	Nwd1	ENSMUSG00000048148	ENSMUST00000161254
ZMIZ1	Zmiz1	ENSMUSG00000007817	ENSMUST00000162645
AGL	Agl	ENSMUSG00000033400	ENSMUST00000162792
NRXN3	Nrxn3	ENSMUSG00000066392	ENSMUST00000163134
CPNE6	Cpne6	ENSMUSG00000022212	ENSMUST00000163767
FCGR3	Fcgr3	ENSMUSG00000059498	ENSMUST00000164044
RBM20	Rbm20	ENSMUSG00000043639	ENSMUST00000164202
SIAH3	Siah3	ENSMUSG00000091722	ENSMUST00000164848
EGR1	Egr1	ENSMUSG00000038418	ENSMUST00000165033
IGFN1	Igfn1	ENSMUSG00000051985	ENSMUST00000166193
STAT4	Stat4	ENSMUSG00000062939	ENSMUST00000168302
PPFIA4	Ppfia4	ENSMUSG00000026458	ENSMUST00000168515
ATP10A	Atp10a	ENSMUSG00000025324	ENSMUST00000168747
EBF3	Ebf3	ENSMUSG00000010476	ENSMUST00000169486
KCNN2	Kcnn2	ENSMUSG00000054477	ENSMUST00000169783
THBS2	Thbs2	ENSMUSG00000023885	ENSMUST00000170872
GCNT4	Gcnt4	ENSMUSG00000091387	ENSMUST00000171324
PRR5	Prr5	ENSMUSG00000036106	ENSMUST00000171460
MDGA1	Mdga1	ENSMUSG00000043557	ENSMUST00000171691
TRMT9B	Trmt9b	ENSMUSG00000039620	ENSMUST00000171777
APOE	Apoe	ENSMUSG00000002985	ENSMUST00000174064
BDNF	Bdnf	ENSMUSG00000048482	ENSMUST00000176893
HMGCS1	Hmgcs1	ENSMUSG00000093930	ENSMUST00000179869
F420014N23RIK	F420014N23Rik	ENSMUSG00000097331	ENSMUST00000181578
PRRX1	Prrx1	ENSMUSG00000026586	ENSMUST00000183691
POU2F1	Pou2f1	ENSMUSG00000026565	ENSMUST00000184799
SCG2	Scg2	ENSMUSG00000050711	ENSMUST00000185234
CLEC18A	Clec18a	ENSMUSG00000033633	ENSMUST00000188466
PAQR8	Paqr8	ENSMUSG00000025931	ENSMUST00000189400
TRAF5	Traf5	ENSMUSG00000026637	ENSMUST00000192628
IL6RA	Il6ra	ENSMUSG00000027947	ENSMUST00000197679
A230001M10RIK	A230001M10Rik	ENSMUSG00000105891	ENSMUST00000198712
ALPK1	Alpk1	ENSMUSG00000028028	ENSMUST00000198955
ZFP804B	Zfp804b	ENSMUSG00000092094	ENSMUST00000200317
SELPLG	Selplg	ENSMUSG00000048163	ENSMUST00000201931
PTPRZ1	Ptprz1	ENSMUSG00000068748	ENSMUST00000202579
NTF3	Ntf3	ENSMUSG00000049107	ENSMUST00000204542
9530026P05RIK	9530026P05Rik	ENSMUSG00000097462	ENSMUST00000204609
SLCO1C1	Slco1c1	ENSMUSG00000030235	ENSMUST00000205214
MAP3K19	Map3k19	ENSMUSG00000051590	ENSMUST00000208183
IGSF9B	Igsf9b	ENSMUSG00000034275	ENSMUST00000214357
TPD52L1	Tpd52l1	ENSMUSG00000000296	ENSMUST00000214644
MOBP	Mobp	ENSMUSG00000032517	ENSMUST00000214943
INF2	Inf2	ENSMUSG00000037679	ENSMUST00000222275
A330076C08RIK	A330076C08Rik	ENSMUSG00000113186	ENSMUST00000223513
FST	Fst	ENSMUSG00000021765	ENSMUST00000223640
EGR3	Egr3	ENSMUSG00000033730	ENSMUST00000225200
ALDH1A1	Aldh1a1	ENSMUSG00000053279	ENSMUST00000225337
CABLES1	Cables1	ENSMUSG00000040957	ENSMUST00000225430
MATN2	Matn2	ENSMUSG00000022324	ENSMUST00000227759
CDH9	Cdh9	ENSMUSG00000025370	ENSMUST00000228307
DBX2	Dbx2	ENSMUSG00000045608	ENSMUST00000229611
POLR3H	Polr3h	ENSMUSG00000022476	ENSMUST00000230066
SOX10	Sox10	ENSMUSG00000033006	ENSMUST00000230532
4930420G21RIK	4930420G21Rik	ENSMUSG00000116885	ENSMUST00000231793
4930547E14RIK	4930547E14Rik	ENSMUSG00000116894	ENSMUST00000232158
CDKN1A	Cdkn1a	ENSMUSG00000023067	ENSMUST00000233296
GPAM	Gpam	ENSMUSG00000024978	ENSMUST00000235957
MYBPC1	Mybpc1	ENSMUSG00000020061	ENSMUST00000238199
GPR52	Gpr52	ENSMUSG00000118401	ENSMUST00000238289
AQP4	Aqp4	ENSMUSG00000024411	ENSMUST00000238946
CATSPERE2	Catspere2	ENSMUSG00000091476	ENSMUST00000239155
