# Supplementary material for: Astrocyte glucocorticoid receptor signalling restricts neuronal plasticity
Source: Nature. 2026 May 20;655(8125):1233–41. doi: 10.1038/s41586-026-10512-9 (PMC13421323; doi:10.1038/s41586-026-10512-9)
Supplement: Supplementary file 7 — Mouse serum hormone LC–MS transitions. Transitions used for detection and analysis of aldosterone, cortisol, corticosterone and T4. [file 41586_2026_10512_MOESM7_ESM.xlsx]

## Sheet: LC-MS transitions
Compound	Q1	Q3	Dwell (ms)	EP (V)	CE (V)	CXP (V)	RT (min)	RT window (s)	Q0D (V)
Cortisol	363.32	327.25	75.5	2	20	14	9.2	90	50
Cortisol	363.32	120.99	75.5	2	32	6	9.2	90	50
Cortisol-D4	367.36	331.32	75.5	2	22	19	9.2	90	50
Cortisol-D4	367.36	120.99	75.5	2	32	7	9.2	90	50
Aldosterone	361.32	343.27	135.1	2	24	23	8.7	90	50
Aldosterone	361.32	315.31	135.1	2	28	13	8.7	90	50
Corticosterone	347.34	329.29	61.2	2	23	18	10.2	90	50
Corticosterone	347.34	120.97	61.2	2	29	6	10.2	90	50
Corticosterone-D8	355.38	337.36	61.2	2	22	18	10.2	90	50
Corticosterone-D8	355.38	125.01	61.2	2	30	12	10.2	90	50
T4	777.81	731.72	150	2	31	10	10.2	90	75
T4	777.81	351.07	150	2	62	18	10.2	90	75
T4-13C6	783.86	737.7	61.2	2	34	21	10.2	90	75
T4-13C6	783.86	357.15	61.2	2	59	15	10.2	90	75
