# Supplementary material for: Astrocyte glucocorticoid receptor signalling restricts neuronal plasticity
Source: Nature. 2026 May 20;655(8125):1233–41. doi: 10.1038/s41586-026-10512-9 (PMC13421323; doi:10.1038/s41586-026-10512-9)
Supplement: Supplementary file 8 — Differential peaks for astrocyte GR CUT&RUN. DiffBind output for GR CUT&RUN from P14 DR and NR V1 astrocytes. [file 41586_2026_10512_MOESM8_ESM.xlsx]

## Sheet: SuppTable5
seqnames	start	end	width	strand	Conc	Conc_NR	Conc_DR	Fold	p.value	FDR	Nearest gene
chr7	79194775	79195075	301	*	6.83004	7.74102	3.76738	3.93331	2.61970776263345e-08	0.000198132	Mfge8
chr3	88232300	88232600	301	*	7.34739	8.23591	4.59803	3.60316	3.18054383938469e-08	0.000198132	Mir9b-1
chr6	120666133	120666433	301	*	2.777	3.777	0	6.77603	9.13590864500866e-08	0.000308418	Cecr2
chr5	140659922	140660222	301	*	7.43487	8.30704	4.87505	3.39853	9.90186637878164e-08	0.000308418	Ttyh3
chr7	4123710	4124010	301	*	7.34571	8.21485	4.81807	3.36311	1.73688537603925e-07	0.000432797	9430041J12Rik
chr4	148288249	148288549	301	*	6.76083	7.64127	4.10847	3.49537	4.82059277773829e-07	0.000715543	Disp3
chr5	110770564	110770864	301	*	5.40705	6.32412	2.24505	4.01605	5.49505381006869e-07	0.000715543	Ep400
chr15	97767501	97767801	301	*	5.72247	6.63214	2.68012	3.89822	6.07775221506762e-07	0.000715543	Rapgef3
chr15	32920598	32920898	301	*	4.03322	4.97334	0.412705	4.41031	6.21494011727368e-07	0.000715543	Sdc2
chr11	97744734	97745034	301	*	3.88244	4.82995	0.0754572	4.56613	6.60648007145015e-07	0.000715543	Mir8102
chr9	110277535	110277835	301	*	7.07903	7.94066	4.62817	3.27799	7.60267239983909e-07	0.000715543	Mir6236
chr7	16286188	16286488	301	*	5.33183	6.24707	2.20041	3.98172	7.77407304604994e-07	0.000715543	Ccdc9
chr10	25359668	25359968	301	*	4.46709	5.39075	1.18899	4.10301	7.95112174751198e-07	0.000715543	Epb41l2
chr4	107923477	107923777	301	*	3.48664	4.44188	0	4.72348	8.69246412670481e-07	0.000715543	Cpt2
chr15	76696504	76696804	301	*	5.16336	6.0784	2.03535	3.97432	8.90202776270604e-07	0.000715543	Gpt
chr15	84482797	84483097	301	*	4.39515	5.3214	1.0685	4.14432	9.18909226469149e-07	0.000715543	Shisal1
chr11	20631649	20631949	301	*	3.94249	4.87864	0.412708	4.31596	1.03650376096771e-06	0.000744951	Sertad2
chr6	114094310	114094610	301	*	5.43072	6.33734	2.43483	3.84402	1.18858605507522e-06	0.000744951	Slc6a11
chr1	154139636	154139936	301	*	7.22561	8.07374	4.90248	3.13797	1.2323657077408e-06	0.000744951	Zfp648
chr5	149031450	149031750	301	*	3.38982	4.34195	0	4.62538	1.29619305523223e-06	0.000744951	Gm15408
chr4	33564962	33565262	301	*	3.35963	4.3115	0	4.61724	1.33887316318854e-06	0.000744951	Mir8118
chr2	92599585	92599885	301	*	3.34283	4.29446	0	4.61011	1.34601636076465e-06	0.000744951	Chst1
chr3	90254062	90254362	301	*	5.07226	5.98142	2.03784	3.8752	1.45457573163515e-06	0.000744951	Crtc2
chr15	85634532	85634832	301	*	6.4695	7.34613	3.8605	3.44626	1.48985277199848e-06	0.000744951	Lncppara
chr7	4111819	4112119	301	*	5.56843	6.47122	2.6287	3.78701	1.49480432617553e-06	0.000744951	Ttyh1
chr6	100833462	100833762	301	*	2.81468	3.78051	0	4.91152	1.61347579030856e-06	0.000773165	Ppp4r2
chr11	80428421	80428721	301	*	4.21035	5.13019	1.00072	4.02021	1.74496683493784e-06	0.000795846	Psmd11
chr3	108445060	108445360	301	*	3.86233	4.79372	0.433812	4.21082	1.81590039757376e-06	0.000795846	Sars
chr7	19669306	19669606	301	*	6.90745	7.76178	4.52721	3.19977	1.90199125325868e-06	0.000795846	Clptm1
chr17	10394957	10395257	301	*	7.17382	8.01695	4.89496	3.08872	1.9163158191567e-06	0.000795846	A230009B12Rik
chr7	16615139	16615439	301	*	6.2023	7.08314	3.54532	3.49583	1.99574968826203e-06	0.000802098	Arhgap35
chr17	84059225	84059525	301	*	6.39607	7.26931	3.82449	3.40529	2.20412383699496e-06	0.000831714	4933433H22Rik
chr5	124187152	124187452	301	*	5.00217	5.90387	2.07786	3.76013	2.21744190507891e-06	0.000831714	Pitpnm2os1
chr2	44927013	44927313	301	*	4.91311	5.81825	1.93916	3.80746	2.26970630678461e-06	0.000831714	Gtdc1
chr10	80676344	80676644	301	*	6.02243	6.90576	3.33622	3.52515	2.49259326766626e-06	0.000871593	Mknk2
chr19	6979892	6980192	301	*	5.76146	6.64928	3.02086	3.58077	2.51844740949184e-06	0.000871593	Gm51400
chr1	154102869	154103169	301	*	7.26266	8.09623	5.06452	2.99907	2.73743090704426e-06	0.000921774	Zfp648
chr8	110725495	110725795	301	*	6.57303	7.43434	4.12541	3.27174	3.04974886849092e-06	0.000999916	Mtss2
chr10	81401510	81401810	301	*	4.65663	5.55704	1.75051	3.73016	3.34240071893053e-06	0.00104766	Gm16104
chr16	94313162	94313462	301	*	4.61838	5.51819	1.72059	3.72079	3.43045625903067e-06	0.00104766	Hlcs
chr11	70539995	70540295	301	*	4.81506	5.71413	1.92763	3.71504	3.44762030584289e-06	0.00104766	Pld2
chr11	97884044	97884344	301	*	4.68874	5.5854	1.83406	3.67883	3.70429316334848e-06	0.00107406	Fbxo47
chr3	88238980	88239280	301	*	6.51107	7.37112	4.07595	3.25767	3.74386945903709e-06	0.00107406	Mir9b-1
chr6	85320424	85320724	301	*	7.16589	7.99731	4.98513	2.97927	4.10287268073698e-06	0.00107406	Sfxn5
chr11	109722127	109722427	301	*	5.02081	5.91339	2.2199	3.63082	4.19168131094751e-06	0.00107406	Fam20a
chr2	116975616	116975916	301	*	6.01155	6.88618	3.42493	3.41816	4.22504839034737e-06	0.00107406	D330050G23Rik
chr6	108660317	108660617	301	*	5.52024	6.40613	2.80326	3.55139	4.37870816805248e-06	0.00107406	Bhlhe40
chr11	78322879	78323179	301	*	5.98507	6.85934	3.40232	3.4138	4.45125444427434e-06	0.00107406	Aldoc
chr5	33705120	33705420	301	*	6.92222	7.76184	4.67358	3.05419	4.50073314337321e-06	0.00107406	Fgfr3
chr2	30265844	30266144	301	*	6.16994	7.03972	3.63556	3.36298	4.57914278221568e-06	0.00107406	Phyhd1
chr6	85522906	85523206	301	*	5.98503	6.85942	3.40092	3.41509	4.62022609956208e-06	0.00107406	Egr4
chr8	126667765	126668065	301	*	6.92084	7.7614	4.66417	3.06297	4.68201092727382e-06	0.00107406	Irf2bp2
chr10	127288969	127289269	301	*	4.27341	5.17378	1.36774	3.71689	4.72137967251978e-06	0.00107406	Mbd6
chr8	22565385	22565685	301	*	5.5289	6.41392	2.82253	3.54005	4.76614929666336e-06	0.00107406	Vdac3
chr11	109362753	109363053	301	*	4.58594	5.48088	1.75422	3.65071	4.85275508640755e-06	0.00107406	Gna13
chr11	115233581	115233881	301	*	6.02728	6.89857	3.47688	3.37933	4.88346605635906e-06	0.00107406	Grin2c
chr2	117120511	117120811	301	*	5.36313	6.25	2.63425	3.56133	4.91814744537379e-06	0.00107406	Spred1
chr1	74391433	74391733	301	*	4.522	5.41972	1.65297	3.68575	5.00002728093015e-06	0.00107406	Ctdsp1
chr8	70873653	70873953	301	*	3.35172	4.28002	0	4.10726	5.17092149415358e-06	0.00109194	Ccdc124
chr17	10335242	10335542	301	*	6.88331	7.72233	4.63979	3.04828	5.29247472202295e-06	0.00109643	1700110C19Rik
chr10	79802307	79802607	301	*	4.14696	5.0498	1.20652	3.74607	5.41760595611012e-06	0.00109643	Palm
chr5	65763899	65764199	301	*	2.98762	3.92635	0	4.26435	5.47226700892934e-06	0.00109643	N4bp2
chr13	74350123	74350423	301	*	3.83266	4.74574	0.736442	3.88475	5.63618744278223e-06	0.00109643	Sdha
chr8	70129285	70129585	301	*	6.65504	7.50166	4.34541	3.12053	5.84776381910291e-06	0.00109643	Nr2c2ap
chr4	137993557	137993857	301	*	3.29857	4.22516	0	4.07244	5.85932601013236e-06	0.00109643	Eif4g3
chr4	149954977	149955277	301	*	5.21609	6.10269	2.49038	3.55488	5.8627292208115e-06	0.00109643	Spsb1
chr4	138504713	138505013	301	*	5.37547	6.25989	2.67627	3.5297	5.8961913917003e-06	0.00109643	Camk2n1
chr7	19693598	19693898	301	*	6.05214	6.91933	3.545	3.33251	6.17701322847129e-06	0.00113176	Apoc1
chrX	94122408	94122708	301	*	2.95276	3.88995	0	4.22802	6.38442162431459e-06	0.00114567	Zfx
chr17	56079220	56079520	301	*	6.5281	7.3778	4.19083	3.15032	6.60954063226809e-06	0.00114567	Hdgfl2
chr8	122281344	122281644	301	*	5.12874	6.01262	2.436	3.51879	6.70684907356161e-06	0.00114567	Zfpm1
chr14	65890230	65890530	301	*	5.28647	6.16868	2.6135	3.50069	6.76267682135201e-06	0.00114567	Ccdc25
chr10	128498695	128498995	301	*	4.46492	5.35836	1.65288	3.62465	6.78963933158301e-06	0.00114567	Myl6b
chr13	51868636	51868936	301	*	5.71748	6.59363	3.11398	3.43228	6.87285852461461e-06	0.00114567	Gadd45g
chr1	134078992	134079292	301	*	5.54011	6.41947	2.90021	3.46875	7.10310162351175e-06	0.00114567	Btg2
chr4	133813683	133813983	301	*	3.66156	4.57938	0.486784	3.94561	7.13315874456946e-06	0.00114567	Arid1a
chr11	77982398	77982698	301	*	5.35199	6.23353	2.68687	3.49292	7.1631334784577e-06	0.00114567	Phf12
chr3	65958099	65958399	301	*	4.43326	5.3221	1.67998	3.5653	7.17251538200177e-06	0.00114567	Ccnl1
chr8	93810507	93810807	301	*	5.19515	6.07646	2.53279	3.4877	7.57070487692687e-06	0.00117544	Gnao1
chr17	84096595	84096895	301	*	6.29316	7.14947	3.89417	3.21642	7.72220253007345e-06	0.00117544	4933433H22Rik
chr14	122475148	122475448	301	*	4.96357	5.84523	2.29715	3.48781	7.87608842777415e-06	0.00117544	Zic2
chr4	136104489	136104789	301	*	6.09116	6.95218	3.64646	3.26507	8.00830113189361e-06	0.00117544	Id3
chr13	54693941	54694241	301	*	5.14456	6.028	2.45703	3.51226	8.03283608504256e-06	0.00117544	Rnf44
chr5	105519248	105519548	301	*	3.86767	4.76998	0.934701	3.72622	8.1871393345688e-06	0.00117544	Lrrc8c
chr1	21079160	21079460	301	*	3.74145	4.64995	0.71699	3.8084	8.2322137234596e-06	0.00117544	Tram2
chr5	134552205	134552505	301	*	4.91035	5.79479	2.21094	3.51984	8.34471785377321e-06	0.00117544	Clip2
chr12	116262879	116263179	301	*	2.94853	3.88339	0	4.17541	8.3749056901651e-06	0.00117544	Dync2i1
chrX	11664740	11665040	301	*	3.75678	4.66502	0.73645	3.80445	8.4370779577381e-06	0.00117544	H2al1j
chr18	35938521	35938821	301	*	4.80558	5.68857	2.12345	3.50011	8.49693638072299e-06	0.00117544	Psd2
chr5	151368497	151368797	301	*	5.82566	6.69399	3.30662	3.34293	8.55139306913686e-06	0.00117544	1700028E10Rik
chr9	34908097	34908397	301	*	5.71866	6.59088	3.15824	3.38568	9.07655982533821e-06	0.00117544	4930581F22Rik
chr8	22859118	22859418	301	*	4.4513	5.33678	1.73935	3.52162	9.16443129187808e-06	0.00117544	Kat6a
chr4	154655288	154655588	301	*	5.2873	6.165	2.66622	3.44494	9.17140375366701e-06	0.00117544	Actrt2
chr5	137786520	137786820	301	*	5.67531	6.54465	3.1456	3.35293	9.39348803380215e-06	0.00117544	Mepce
chr7	34596597	34596897	301	*	3.60053	4.51476	0.48567	3.8825	9.40884288435196e-06	0.00117544	Kctd15
chr9	25251911	25252211	301	*	4.32698	5.21472	1.58729	3.54628	9.45112962015972e-06	0.00117544	Septin7
chr1	36471441	36471741	301	*	4.12922	5.02532	1.28212	3.64724	9.46446471485568e-06	0.00117544	Cnnm4
chr4	106799747	106800047	301	*	5.25878	6.13579	2.64554	3.43624	9.49041411945543e-06	0.00117544	Acot11
chr4	155564416	155564716	301	*	4.20603	5.10211	1.35928	3.64796	9.75706163257685e-06	0.00117544	Nadk
chr4	155563417	155563717	301	*	5.6457	6.51507	3.11567	3.35276	9.96842342666759e-06	0.00117544	Nadk
chr7	45706834	45707134	301	*	4.45846	5.34268	1.76162	3.50537	1.03523432766277e-05	0.00117544	Dbp
chrX	12761828	12762128	301	*	4.63219	5.51494	1.95278	3.49153	1.037800052738e-05	0.00117544	Med14
chr2	124608611	124608911	301	*	2.46619	3.42123	0	4.51485	1.04104912227038e-05	0.00117544	4930583P06Rik
chr17	56552015	56552315	301	*	4.97702	5.85488	2.35424	3.44104	1.04256686562659e-05	0.00117544	Tincr
chr11	59165731	59166031	301	*	3.75286	4.65878	0.767291	3.76785	1.04352061120269e-05	0.00117544	Iba57
chr3	88000174	88000474	301	*	6.04783	6.90561	3.6347	3.23009	1.04557369333308e-05	0.00117544	Bcan
chr13	63919101	63919401	301	*	6.26689	7.11785	3.91803	3.16133	1.04717531570299e-05	0.00117544	Ercc6l2
chr2	102658281	102658581	301	*	6.53991	7.38131	4.27598	3.06914	1.04956153322426e-05	0.00117544	Slc1a2
chr7	4137299	4137599	301	*	5.21453	6.0925	2.59046	3.44591	1.06862644565591e-05	0.00117544	Leng8
chr9	63399159	63399459	301	*	4.30034	5.18628	1.58284	3.52212	1.0916216461516e-05	0.00117544	2300009A05Rik
chr15	85678984	85679284	301	*	6.24663	7.09797	3.89428	3.16491	1.09595637759895e-05	0.00117544	Lncppara
chr10	80622334	80622634	301	*	5.8959	6.75739	3.44644	3.2682	1.1055260741962e-05	0.00117544	Csnk1g2
chr7	97579484	97579784	301	*	6.11724	6.97187	3.73417	3.19775	1.11206686579226e-05	0.00117544	Aamdc
chr6	88842215	88842515	301	*	6.16584	7.01961	3.79081	3.18919	1.11225195663584e-05	0.00117544	Abtb1
chr1	154117677	154117977	301	*	5.54624	6.41703	3.00112	3.36724	1.11513677704673e-05	0.00117544	Zfp648
chr1	172297894	172298194	301	*	6.16834	7.0213	3.80092	3.18099	1.11720091535529e-05	0.00117544	Atp1a2
chr2	129577151	129577451	301	*	6.73903	7.57032	4.5593	2.97646	1.12711445593337e-05	0.00117544	Sirpa
chr4	138454189	138454489	301	*	4.99259	5.86763	2.4013	3.40829	1.14082022848364e-05	0.00117544	Camk2n1
chr3	22076023	22076323	301	*	3.93008	4.82865	1.04938	3.67203	1.14570644098926e-05	0.00117544	Tbl1xr1
chr11	102407414	102407714	301	*	4.33616	5.22153	1.62553	3.51522	1.15539393886632e-05	0.00117544	Slc25a39
chr3	51228915	51229215	301	*	4.81376	5.69219	2.18447	3.44352	1.1701093341814e-05	0.00117544	Noct
chr8	94172550	94172850	301	*	5.52708	6.39418	3.02079	3.32605	1.17222172202237e-05	0.00117544	Mt2
chr14	76489167	76489467	301	*	3.53116	4.44239	0.464329	3.83128	1.17353021869768e-05	0.00117544	Serp2
chr2	26445351	26445651	301	*	5.79561	6.65877	3.32955	3.28505	1.19142854422308e-05	0.00117544	0610009E02Rik
chr6	72512738	72513038	301	*	5.95363	6.81293	3.52575	3.245	1.19746746957696e-05	0.00117544	Capg
chr2	29082049	29082349	301	*	3.88793	4.78563	1.0192	3.65894	1.19965212741775e-05	0.00117544	Ttf1
chr4	123750205	123750505	301	*	4.2527	5.13691	1.55609	3.49934	1.20687557481412e-05	0.00117544	Akirin1
chr17	26792199	26792499	301	*	3.52772	4.43873	0.464535	3.82737	1.20760843095935e-05	0.00117544	Bnip1
chr2	25983373	25983673	301	*	5.11606	5.99119	2.52372	3.41067	1.23472549913142e-05	0.00119252	Camsap1
chr1	93478732	93479032	301	*	5.32648	6.19706	2.78358	3.36209	1.25569404184734e-05	0.00120344	Hdlbp
chr11	79646956	79647256	301	*	6.5612	7.39819	4.33466	3.02771	1.26945393739937e-05	0.00120734	Rab11fip4os1
chr9	99436485	99436785	301	*	4.30124	5.18501	1.60979	3.49427	1.2883070329218e-05	0.00121599	Mras
chr1	182517462	182517762	301	*	3.50695	4.41664	0.464329	3.80561	1.32931261293813e-05	0.0012324	Capn2
chr11	78322514	78322814	301	*	5.71257	6.57454	3.25836	3.27153	1.33298037425979e-05	0.0012324	Aldoc
chr3	88205632	88205932	301	*	6.86061	7.68314	4.74969	2.89976	1.33877251576158e-05	0.0012324	Mir3093
chr4	56654434	56654734	301	*	4.55059	5.42878	1.92407	3.43381	1.34556804300447e-05	0.0012324	Actl7b
chr2	91328090	91328390	301	*	6.50437	7.34263	4.26723	3.03915	1.36283878246188e-05	0.0012324	Arfgap2
chr4	46196194	46196494	301	*	3.50017	4.40942	0.464191	3.79859	1.36557047422558e-05	0.0012324	Xpa
chr12	8453350	8453650	301	*	5.29041	6.16063	2.75144	3.35692	1.38836213565154e-05	0.0012324	Rhob
chr4	107802037	107802337	301	*	4.34365	5.22249	1.7097	3.43681	1.40149444620368e-05	0.0012324	Lrp8
chr9	109096450	109096750	301	*	5.24686	6.11685	2.71035	3.35376	1.40765476317341e-05	0.0012324	Plxnb1
chr11	53891747	53892047	301	*	4.92975	5.80212	2.3676	3.37533	1.41624025942872e-05	0.0012324	Slc22a5
chr19	46395656	46395956	301	*	4.00803	4.89842	1.23534	3.56681	1.41718921937539e-05	0.0012324	Actr1a
chr11	76562703	76563003	301	*	6.31028	7.15463	4.02082	3.09598	1.42439330794037e-05	0.0012324	Abr
chr16	31200479	31200779	301	*	3.46811	4.376	0.452978	3.77662	1.43975774330403e-05	0.00123283	Acap2
chr1	178406247	178406547	301	*	5.57022	6.43316	3.1063	3.28034	1.48172174165624e-05	0.00123283	Efcab2
chr6	29768148	29768448	301	*	4.47202	5.34771	1.87354	3.40285	1.5015429490649e-05	0.00123283	Ahcyl2
chr16	55973573	55973873	301	*	4.58946	5.4663	1.97816	3.41799	1.51272634420804e-05	0.00123283	Zbtb11
chr5	140565880	140566180	301	*	4.62009	5.49459	2.03475	3.39242	1.52322172761156e-05	0.00123283	Grifin
chr1	75317557	75317857	301	*	6.66348	7.4924	4.50283	2.95473	1.52362964941613e-05	0.00123283	Dnpep
chr5	124352149	124352449	301	*	5.53227	6.39424	3.0781	3.26963	1.5264991518641e-05	0.00123283	Cdk2ap1
chr19	7494144	7494444	301	*	4.92384	5.79725	2.35048	3.38605	1.53638802807908e-05	0.00123283	Atl3
chr11	109611426	109611726	301	*	5.68051	6.54111	3.23984	3.25625	1.54057376029576e-05	0.00123283	Wipi1
chr2	28640805	28641105	301	*	3.82316	4.7174	1.00073	3.60907	1.54105518266581e-05	0.00123283	Tsc1
chr2	165321415	165321715	301	*	5.84885	6.70535	3.448	3.21463	1.55089905107044e-05	0.00123283	Elmo2
chr13	103774424	103774724	301	*	3.57676	4.47593	0.687868	3.66407	1.56020195326495e-05	0.00123283	Srek1
chr5	146794846	146795146	301	*	4.79595	5.6673	2.24489	3.36067	1.56298343914034e-05	0.00123283	Usp12
chr9	44107071	44107371	301	*	4.72794	5.60042	2.16464	3.37179	1.56342887579987e-05	0.00123283	C1qtnf5
chr12	33225356	33225656	301	*	3.68697	4.58697	0.786616	3.67756	1.6153648825003e-05	0.00126148	Atxn7l1
chr9	99401390	99401690	301	*	6.5468	7.37965	4.35449	2.98948	1.62000687937145e-05	0.00126148	Mras
chr7	4120567	4120867	301	*	5.89039	6.74303	3.52606	3.17544	1.63451773760592e-05	0.00126481	9430041J12Rik
chr5	32458777	32459077	301	*	5.481	6.34335	3.02299	3.27283	1.64458227432776e-05	0.00126481	Ppp1cb
chr19	6451966	6452266	301	*	6.49879	7.33336	4.2924	3.00489	1.65745147526476e-05	0.00126688	Nrxn2
chr5	33698129	33698429	301	*	5.71335	6.57034	3.30785	3.21848	1.71327605187885e-05	0.00127221	Fgfr3
chr5	124187948	124188248	301	*	6.22981	7.07281	3.9521	3.08247	1.72195338092558e-05	0.00127221	Pitpnm2os1
chrX	99442951	99443251	301	*	3.37954	4.28419	0.412842	3.72453	1.72831831190911e-05	0.00127221	Gm14812
chr8	93917959	93918259	301	*	6.90301	7.71812	4.84748	2.83737	1.76721918393743e-05	0.00127221	Amfr
chr3	100998202	100998502	301	*	3.91758	4.8044	1.18928	3.51852	1.78843706844711e-05	0.00127221	Ttf2
chr7	126861780	126862080	301	*	3.65092	4.54912	0.775324	3.65113	1.79145000008095e-05	0.00127221	Hirip3
chr11	113806311	113806611	301	*	6.28277	7.12301	4.02884	3.05653	1.7936336849883e-05	0.00127221	Cdc42ep4
chr6	91288575	91288875	301	*	4.50991	5.38316	1.93829	3.37434	1.82226157588063e-05	0.00127221	Fbln2
chr16	42876068	42876368	301	*	4.8753	5.74151	2.37818	3.30524	1.83660654980736e-05	0.00127221	Zbtb20
chr11	98786566	98786866	301	*	4.72065	5.58823	2.2094	3.31685	1.84833077889865e-05	0.00127221	Msl1
chr6	114403589	114403889	301	*	3.60228	4.49977	0.736466	3.63997	1.84968176299659e-05	0.00127221	Hrh1
chr11	106272843	106273143	301	*	5.72305	6.57863	3.33103	3.20379	1.85959640136645e-05	0.00127221	Smarcd2
chr6	125008786	125009086	301	*	5.27694	6.13979	2.81401	3.27529	1.86320568058089e-05	0.00127221	Zfp384
chr4	45408621	45408921	301	*	3.62185	4.51935	0.755797	3.64055	1.86791040604786e-05	0.00127221	Slc25a51
chr8	44937978	44938278	301	*	4.00926	4.8955	1.28799	3.51241	1.87504152287668e-05	0.00127221	Fat1
chr5	21701337	21701637	301	*	4.50264	5.37493	1.94135	3.36326	1.89883139664433e-05	0.00127221	Napepld
chr8	94123298	94123598	301	*	4.00601	4.89248	1.28199	3.51509	1.90056655231179e-05	0.00127221	Mt4
chr7	80216577	80216877	301	*	5.71376	6.56914	3.32354	3.20173	1.90460493294551e-05	0.00127221	Cib1
chr16	20672617	20672917	301	*	4.66133	5.52979	2.14086	3.32482	1.91251764750218e-05	0.00127221	Eif4g1
chr7	101108321	101108621	301	*	5.49433	6.35505	3.05251	3.25492	1.9246706315041e-05	0.00127221	Fchsd2
chr14	51929569	51929869	301	*	5.88531	6.73455	3.55213	3.14125	1.93316696939684e-05	0.00127221	Rnase13
chr5	137760004	137760304	301	*	6.90508	7.71819	4.86416	2.82081	1.95484555022667e-05	0.00127221	Spacdr
chr11	69592354	69592654	301	*	6.98715	7.79616	4.97556	2.78782	1.95774654486977e-05	0.00127221	Trp53
chr1	172295889	172296189	301	*	6.7019	7.52392	4.5948	2.89474	1.96703842717863e-05	0.00127221	Atp1a2
chr2	91284685	91284985	301	*	5.53893	6.39828	3.1106	3.24089	1.97150260972537e-05	0.00127221	Arfgap2
chr3	65528269	65528569	301	*	5.40328	6.26466	2.95506	3.26073	1.97304971286534e-05	0.00127221	Tiparp
chr4	133813250	133813550	301	*	4.79241	5.66005	2.28046	3.31834	1.97322416881013e-05	0.00127221	Arid1a
chrX	103493297	103493597	301	*	2.75296	3.67824	0	3.9743	1.98760383045777e-05	0.00127221	Jpx
chr5	140542858	140543158	301	*	6.37384	7.2078	4.17251	2.99873	1.98807961804014e-05	0.00127221	Grifin
chr15	78406221	78406521	301	*	3.75539	4.64579	0.982429	3.55565	1.99525556373392e-05	0.00127221	Mpst
chr10	81416896	81417196	301	*	5.09894	5.96452	2.60836	3.30134	1.99841390940867e-05	0.00127221	Mir1191b
chr2	128738804	128739104	301	*	6.62298	7.44858	4.48839	2.92523	2.00010141933391e-05	0.00127221	Mertk
chr4	154394087	154394387	301	*	5.89548	6.74629	3.54801	3.15648	2.00139532063127e-05	0.00127221	Arhgef16
chr18	5160019	5160319	301	*	6.29664	7.13426	4.06484	3.03199	2.03687154235313e-05	0.00128503	Gm26682
chr3	108210441	108210741	301	*	4.45846	5.32959	1.90979	3.34891	2.05079227094755e-05	0.00128503	Atxn7l2
chr14	45530063	45530363	301	*	4.88712	5.75346	2.38865	3.30585	2.05596288520016e-05	0.00128503	Fermt2
chr11	93995724	93996024	301	*	4.0653	4.94538	1.41711	3.44098	2.06281295473394e-05	0.00128503	Spag9
chr3	58576481	58576781	301	*	4.85708	5.7227	2.3661	3.29746	2.08091245073413e-05	0.00128986	Selenot
chr7	134938074	134938374	301	*	2.71833	3.64273	0	3.95701	2.10313375089621e-05	0.00129718	Insyn2a
chr12	55446729	55447029	301	*	6.04098	6.88673	3.73914	3.10754	2.11790698077071e-05	0.00129985	Nfkbia
chr15	97728857	97729157	301	*	6.59839	7.42274	4.47343	2.91439	2.13608407179061e-05	0.00130047	Endou
chr15	101266638	101266938	301	*	3.35668	4.25837	0.432425	3.67972	2.146119592703e-05	0.00130047	Nr4a1
chr14	51984653	51984953	301	*	4.16537	5.04103	1.5672	3.39273	2.15023261183583e-05	0.00130047	Arhgef40
chr10	94688483	94688783	301	*	3.88113	4.76493	1.18932	3.47918	2.18135674098056e-05	0.00131292	Cep83os
chr4	136136173	136136473	301	*	4.54934	5.41725	2.03467	3.31537	2.20669589430654e-05	0.00132179	Id3
chr8	120186438	120186738	301	*	4.56161	5.42645	2.07845	3.28329	2.23449608998205e-05	0.00133204	Cibar2
chr14	79480972	79481272	301	*	4.81047	5.6737	2.34363	3.27081	2.29451923432178e-05	0.00135764	Elf1
chr12	40222554	40222854	301	*	5.71138	6.56417	3.34562	3.17464	2.29923770815835e-05	0.00135764	Mir1938
chr2	158228690	158228990	301	*	3.92012	4.80283	1.24136	3.46596	2.34260573322889e-05	0.00136982	D630003M21Rik
chr2	157079060	157079360	301	*	4.46266	5.3315	1.93823	3.32288	2.34731363439564e-05	0.00136982	Soga1
chr4	45184535	45184835	301	*	4.19423	5.06865	1.60977	3.37833	2.35285402082767e-05	0.00136982	Frmpd1
chr9	25252420	25252720	301	*	4.87398	5.73548	2.42443	3.25365	2.40849312469703e-05	0.0013799	Septin7
chr1	64737670	64737970	301	*	3.96156	4.84434	1.28196	3.46715	2.41593406018269e-05	0.0013799	Fzd5
chr12	65073894	65074194	301	*	4.89878	5.76059	2.44624	3.25712	2.41730960248125e-05	0.0013799	Fkbp3
chr9	101073687	101073987	301	*	5.24151	6.10087	2.81302	3.23695	2.42177415074506e-05	0.0013799	Msl2
chr14	76749241	76749541	301	*	5.36456	6.22119	2.96253	3.21039	2.42554353759834e-05	0.0013799	4930431P22Rik
chr5	104112094	104112394	301	*	4.97768	5.84172	2.50281	3.28122	2.51763873662432e-05	0.00140667	Sparcl1
chr8	120191169	120191469	301	*	4.84052	5.70111	2.40005	3.2433	2.527811101917e-05	0.00140667	Cibar2
chr19	7483156	7483456	301	*	5.11404	5.97431	2.6767	3.24427	2.53008252306377e-05	0.00140667	Rtn3
chr11	109754049	109754349	301	*	6.61937	7.43934	4.52782	2.87685	2.55501009734674e-05	0.00140667	Fam20a
chr2	129593249	129593549	301	*	5.28458	6.14337	2.8617	3.23115	2.55997750539372e-05	0.00140667	Sirpa
chr12	55484820	55485120	301	*	4.64722	5.51117	2.17319	3.27415	2.56456531117303e-05	0.00140667	Nfkbia
chr4	149445309	149445609	301	*	3.93302	4.81486	1.26432	3.45504	2.56882292336027e-05	0.00140667	Rbp7
chr11	115233987	115234287	301	*	4.05536	4.93212	1.44495	3.40026	2.57032117907088e-05	0.00140667	Grin2c
chr16	21204486	21204786	301	*	6.01778	6.85866	3.75844	3.06064	2.58089383193954e-05	0.00140667	Ephb3
chr6	72627343	72627643	301	*	3.34953	4.2486	0.461995	3.64097	2.5950813427249e-05	0.00140667	Gm15401
chr17	9726028	9726328	301	*	6.90013	7.70767	4.89885	2.77573	2.61928403473584e-05	0.00140667	4930452A19Rik
chr7	139388826	139389126	301	*	6.44559	7.27241	4.30141	2.93507	2.6237713824124e-05	0.00140667	Inpp5a
chr8	13538785	13539085	301	*	5.45294	6.30844	3.06168	3.19928	2.62418359150209e-05	0.00140667	1700029H14Rik
chr9	44234091	44234391	301	*	4.75631	5.61651	2.3197	3.23732	2.66494255587853e-05	0.00140667	Cbl
chr19	59389224	59389524	301	*	4.73315	5.59498	2.28034	3.25354	2.66852628001535e-05	0.00140667	Pdzd8
chr9	31280710	31281010	301	*	3.96004	4.84118	1.29961	3.44674	2.67202857053061e-05	0.00140667	Prdm10
chr15	103239775	103240075	301	*	5.04645	5.90518	2.62411	3.22721	2.67448585128508e-05	0.00140667	Cbx5
chr18	38089244	38089544	301	*	4.03289	4.90912	1.42841	3.39359	2.68154582253027e-05	0.00140667	Arap3
chr9	108854362	108854662	301	*	5.55935	6.41067	3.20716	3.15841	2.68711427877498e-05	0.00140667	Slc26a6
chr5	25498878	25499178	301	*	3.69569	4.58127	0.982521	3.49137	2.72337145129389e-05	0.00141376	Kmt2c
chr3	35149295	35149595	301	*	3.52033	4.4116	0.736481	3.55228	2.73352621718757e-05	0.00141376	Mir6378
chr7	17058185	17058485	301	*	6.66421	7.4804	4.60078	2.84535	2.73715917141313e-05	0.00141376	Hif3a
chr5	140565520	140565820	301	*	5.69177	6.54068	3.36158	3.1356	2.7467181541696e-05	0.00141376	Grifin
chr4	139343694	139343994	301	*	3.53928	4.43054	0.755528	3.55254	2.75739946582645e-05	0.00141376	Mrto4
chr17	24549818	24550118	301	*	5.41263	6.26605	3.04095	3.17782	2.78253419101341e-05	0.0014208	Pkd1
chr2	26487264	26487564	301	*	6.74388	7.5562	4.70862	2.81381	2.80325890291489e-05	0.00142554	Mir6996
chr12	113000654	113000954	301	*	4.97241	5.83281	2.53387	3.24253	2.81917893524959e-05	0.00142781	Brf1
chr19	46483911	46484211	301	*	5.1711	6.02729	2.77334	3.20268	2.85830585122634e-05	0.00143789	Trim8
chr9	62828785	62829085	301	*	4.57006	5.43082	2.1279	3.23889	2.86215424541066e-05	0.00143789	Cln6
chr2	34904954	34905254	301	*	6.23069	7.06269	4.04534	2.97994	2.8911256542993e-05	0.00144318	Phf19
chr1	135162785	135163085	301	*	6.2357	7.06706	4.0555	2.97423	2.90257213538462e-05	0.00144318	Gpr37l1
chr7	19604395	19604695	301	*	3.75234	4.63711	1.04894	3.48178	2.95982993502263e-05	0.00144318	Clasrp
chr11	60537821	60538121	301	*	3.26161	4.15783	0.412882	3.59886	2.96513307788595e-05	0.00144318	Alkbh5
chr4	136094939	136095239	301	*	6.1757	7.00997	3.97174	3.00011	2.96606083748019e-05	0.00144318	Rpl11
chr14	51914016	51914316	301	*	6.33164	7.15875	4.18523	2.93709	2.96854180279721e-05	0.00144318	Ndrg2
chr4	140658148	140658448	301	*	6.47646	7.29933	4.3629	2.90087	2.97061786687483e-05	0.00144318	Arhgef10l
chr5	124425868	124426168	301	*	4.20857	5.07532	1.70585	3.29378	2.98975340156063e-05	0.00144318	Sbno1
chr6	72216702	72217002	301	*	5.717	6.56347	3.40879	3.1117	2.99202670730189e-05	0.00144318	Atoh8
chr8	126736046	126736346	301	*	6.7269	7.53861	4.6961	2.80866	2.99308947970943e-05	0.00144318	A630001O12Rik
chr5	118083249	118083549	301	*	4.75067	5.61085	2.31418	3.2359	3.0063570514214e-05	0.00144318	Tesc
chr8	94183157	94183457	301	*	4.77205	5.63033	2.35406	3.21718	3.01168576916438e-05	0.00144318	Mt1
chr7	44895958	44896258	301	*	4.30816	5.17484	1.80626	3.29426	3.04104513650082e-05	0.00144957	Fuz
chr7	74091598	74091898	301	*	4.5989	5.45931	2.1601	3.23532	3.06137566057913e-05	0.00144957	St8sia2
chr8	123653671	123653971	301	*	4.20696	5.07714	1.6684	3.32915	3.06828880669501e-05	0.00144957	Rhou
chr5	124111969	124112269	301	*	4.66483	5.52332	2.24483	3.21712	3.08344258895178e-05	0.00144957	Ogfod2
chr8	120382517	120382817	301	*	6.17826	7.01079	3.98849	2.98442	3.1022254580293e-05	0.00144957	Gse1
chr4	41569460	41569760	301	*	5.50612	6.35565	3.17033	3.13973	3.10714284067732e-05	0.00144957	Fam219a
chr3	8664578	8664878	301	*	3.63103	4.52214	0.849158	3.55146	3.11335640463408e-05	0.00144957	Hey1
chr16	33860021	33860321	301	*	6.1382	6.97214	3.93692	2.99694	3.13107936592603e-05	0.00144957	Itgb5
chr6	48444072	48444372	301	*	4.95588	5.8106	2.57203	3.18434	3.14772520643341e-05	0.00144957	Zfp467
chr3	144720143	144720443	301	*	3.84744	4.72536	1.22396	3.40586	3.16386075007315e-05	0.00144957	Sh3glb1
chr17	24068361	24068661	301	*	5.98685	6.82625	3.74005	3.04614	3.17176137647344e-05	0.00144957	Kctd5
chr5	33657891	33658191	301	*	5.38496	6.23702	3.02601	3.16327	3.17459499595236e-05	0.00144957	Tacc3
chr3	79567723	79568023	301	*	4.61727	5.4745	2.20945	3.20337	3.18747500981025e-05	0.00144957	Fnip2
chr12	86801255	86801555	301	*	6.37098	7.19573	4.243	2.91659	3.18792315891722e-05	0.00144957	Lrrc74a
chr7	79920592	79920892	301	*	4.57664	5.43566	2.15153	3.22036	3.20337468852378e-05	0.0014513	Ap3s2
chr10	80302561	80302861	301	*	6.79416	7.60155	4.79389	2.7742	3.25954778936147e-05	0.00146386	Apc2
chr11	88159374	88159674	301	*	3.65789	4.54029	0.982635	3.45053	3.28993256555766e-05	0.00146386	Mrps23
chr2	152766510	152766810	301	*	3.07479	3.98045	0.0931973	3.70377	3.29613601617649e-05	0.00146386	Cox4i2
chr10	84917424	84917724	301	*	3.3247	4.22047	0.482044	3.59334	3.30297461984416e-05	0.00146386	Ric8b
chr1	151500886	151501186	301	*	3.85723	4.73447	1.24131	3.39798	3.30553492053555e-05	0.00146386	Rnf2
chr8	94154538	94154838	301	*	6.54564	7.36338	4.47078	2.85766	3.30984121785303e-05	0.00146386	Mt3
chr12	16643691	16643991	301	*	5.32189	6.17381	2.9642	3.16106	3.31332690535968e-05	0.00146386	Lpin1
chr7	109518902	109519202	301	*	4.66406	5.52138	2.25541	3.20468	3.32587300461658e-05	0.00146421	Rpl27a
chr7	45016186	45016486	301	*	5.58727	6.43599	3.25883	3.13197	3.35344904745422e-05	0.00147115	Scaf1
chr5	9161561	9161861	301	*	4.60441	5.46009	2.21142	3.18716	3.40146804846531e-05	0.00148654	Dmtf1
chr7	93079749	93080049	301	*	5.79444	6.63473	3.54003	3.05341	3.41239074587102e-05	0.00148654	Gm15501
chr7	30588936	30589236	301	*	4.60255	5.45824	2.20946	3.18715	3.44290132507368e-05	0.00149088	Mir3569
chr19	7423333	7423633	301	*	5.18775	6.03933	2.83314	3.15608	3.44629486245394e-05	0.00149088	Mir6991
chr12	8344980	8345280	301	*	4.85464	5.70965	2.46799	3.18479	3.46381445710104e-05	0.00149328	Hs1bp3
chr2	26091848	26092148	301	*	4.80157	5.65557	2.42442	3.17392	3.51122311381049e-05	0.00150849	Nacc2
chr5	129941689	129941989	301	*	5.39686	6.24635	3.06145	3.13755	3.60964073226346e-05	0.00154207	Vkorc1l1
chr1	156036394	156036694	301	*	5.69039	6.53402	3.40718	3.08374	3.61412881824351e-05	0.00154207	Tor1aip1
chr9	43115918	43116218	301	*	5.4933	6.34087	3.1752	3.11986	3.64731146210659e-05	0.00154326	Tlcd5
chr15	85653845	85654145	301	*	4.68085	5.53425	2.30937	3.16555	3.64805024795256e-05	0.00154326	Lncppara
chr7	38107507	38107807	301	*	4.28905	5.15274	1.81756	3.261	3.6540833351331e-05	0.00154326	Ccne1
chr5	135460616	135460916	301	*	4.86075	5.71307	2.49936	3.15805	3.6854246711846e-05	0.00155124	Pom121
chr1	54557571	54557871	301	*	4.25843	5.12169	1.79135	3.25593	3.701051012833e-05	0.00155257	Pgap1
chr8	3279439	3279739	301	*	3.8836	4.75906	1.28773	3.37684	3.74474821808489e-05	0.00156498	Insr
chr6	115676467	115676767	301	*	4.58644	5.44064	2.20749	3.17142	3.76431079543708e-05	0.00156498	Raf1
chr4	150226836	150227136	301	*	6.59036	7.40304	4.55252	2.81604	3.77185910314092e-05	0.00156498	Eno1
chr1	75142559	75142859	301	*	4.38833	5.24877	1.94931	3.2294	3.78587093297198e-05	0.00156498	Retreg2
chr11	55097788	55098088	301	*	5.04042	5.89312	2.67552	3.16427	3.79342322139824e-05	0.00156498	Gm2a
chr3	107869148	107869448	301	*	5.86101	6.69794	3.63502	3.02234	3.84646255504082e-05	0.00158162	Eps8l3
chr7	141413999	141414299	301	*	4.51493	5.37046	2.12332	3.18297	3.86138411599156e-05	0.00158253	Gatd1
chr10	81320708	81321008	301	*	6.08724	6.91804	3.91146	2.9681	3.92387063890255e-05	0.00158626	Cactin
chr2	148875395	148875695	301	*	5.94698	6.78091	3.7458	2.99554	3.92502727435528e-05	0.00158626	Cst3
chr15	97766187	97766487	301	*	5.32033	6.16826	2.99898	3.12138	3.92874713851352e-05	0.00158626	Rapgef3
chr3	89430166	89430466	301	*	4.9711	5.82367	2.60738	3.16168	3.93631329572819e-05	0.00158626	Pygo2
chr9	13246717	13247017	301	*	2.91012	3.81041	0.00577738	3.62129	3.93866693610397e-05	0.00158626	Ccdc82
chr18	12168508	12168808	301	*	4.55127	5.40907	2.13798	3.20551	3.9468596570615e-05	0.00158626	Rmc1
chr12	86888526	86888826	301	*	4.54957	5.40227	2.18461	3.1558	3.96284620695223e-05	0.00158756	Irf2bpl
chr10	84803520	84803820	301	*	5.02821	5.87953	2.67598	3.15034	3.98576320594548e-05	0.00159162	Rfx4
chr6	115134764	115135064	301	*	3.85261	4.72685	1.27016	3.36194	4.02378753614313e-05	0.00159706	Gm17733
chr9	59486592	59486892	301	*	5.08479	5.93381	2.75367	3.12886	4.03626990201093e-05	0.00159706	Arih1
chr7	44869661	44869961	301	*	5.48252	6.32572	3.20301	3.0779	4.03933207116382e-05	0.00159706	Ptov1
chr6	90509114	90509414	301	*	4.06928	4.93445	1.58285	3.27124	4.05064739513661e-05	0.00159706	Aldh1l1
chr2	37422886	37423186	301	*	4.21255	5.0742	1.76154	3.23787	4.07950000846221e-05	0.00160336	Rc3h2
chr5	24423551	24423851	301	*	5.89266	6.7279	3.6807	3.00692	4.10140640397532e-05	0.0016069	Slc4a2
chr17	86166522	86166822	301	*	4.1097	4.97465	1.62545	3.26931	4.12404279975677e-05	0.00161053	Prkce
chr1	38987584	38987884	301	*	4.38588	5.24462	1.96348	3.21138	4.15078053418734e-05	0.00161053	Pdcl3
chr1	166002702	166003002	301	*	4.99897	5.84942	2.65476	3.14121	4.15836145328063e-05	0.00161053	Pou2f1
chr17	31564657	31564957	301	*	4.92398	5.77494	2.57508	3.14496	4.16236842441965e-05	0.00161053	Pknox1
chr12	69296494	69296794	301	*	3.98171	4.85015	1.46143	3.30252	4.25287522312972e-05	0.00164045	Klhdc2
chr1	78598508	78598808	301	*	4.02615	4.89504	1.50118	3.30797	4.2888538324517e-05	0.00164315	Acsl3
chr9	102717562	102717862	301	*	5.09264	5.93899	2.78545	3.1032	4.28968287906459e-05	0.00164315	Amotl2
chr19	6552374	6552674	301	*	5.28047	6.1252	2.98764	3.09003	4.29944628378829e-05	0.00164315	Slc22a12
chr8	110721251	110721551	301	*	5.05939	5.9067	2.74366	3.11168	4.37332743313336e-05	0.00166628	Mtss2
chr15	100615429	100615729	301	*	4.75821	5.60751	2.42442	3.12599	4.39817840395e-05	0.00166737	Dazap2
chr6	120038656	120038956	301	*	4.31817	5.17547	1.90969	3.19539	4.41673434259573e-05	0.00166737	Wnk1
chr18	6489945	6490245	301	*	4.26193	5.11861	1.8594	3.18838	4.42438110220006e-05	0.00166737	Mir1893
chr8	84774377	84774677	301	*	5.38614	6.22818	3.11675	3.06579	4.43476155753307e-05	0.00166737	Nfix
chr4	11007521	11007821	301	*	4.43343	5.28504	2.07858	3.14217	4.45325397284692e-05	0.00166737	Plekhf2
chr5	113930950	113931250	301	*	2.52676	3.44154	0	3.78116	4.47193044357174e-05	0.00166737	Coro1c
chr14	24939573	24939873	301	*	6.35855	7.17632	4.28345	2.85697	4.49142501720418e-05	0.00166737	Gm32123
chr5	123364687	123364987	301	*	3.18355	4.07229	0.431488	3.49587	4.49493217152805e-05	0.00166737	Bcl7a
chr3	97227509	97227809	301	*	5.32177	6.16685	3.02581	3.09346	4.52115536953413e-05	0.00166737	Acp6
chr1	93635609	93635909	301	*	5.27019	6.11724	2.95668	3.11159	4.52951453867975e-05	0.00166737	Stk25
chr6	81987062	81987362	301	*	5.28283	6.12758	2.98983	3.08985	4.57472157181927e-05	0.00166737	Gm20383
chr5	145231538	145231838	301	*	4.22983	5.08541	1.8378	3.17683	4.57637980993229e-05	0.00166737	Zfp655
chr1	42714386	42714686	301	*	4.66466	5.51406	2.33008	3.12482	4.59600364555831e-05	0.00166737	Pantr2
chr1	34664234	34664534	301	*	6.14615	6.97176	4.0114	2.92265	4.59898044496745e-05	0.00166737	Arhgef4
chr17	56584582	56584882	301	*	5.05977	5.90599	2.75366	3.10111	4.61112193343213e-05	0.00166737	Safb2
chr9	107659613	107659913	301	*	6.145	6.97004	4.01477	2.91764	4.61118564215029e-05	0.00166737	Slc38a3
chr7	138547948	138548248	301	*	4.81097	5.66017	2.47822	3.12528	4.61600403404625e-05	0.00166737	4930543N07Rik
chr1	125435618	125435918	301	*	5.2018	6.04561	2.91704	3.08019	4.61707240501923e-05	0.00166737	Actr3
chr1	119053399	119053699	301	*	5.18722	6.03454	2.87142	3.11293	4.63156437887315e-05	0.00166776	Gli2
chr4	148322204	148322504	301	*	6.09949	6.92586	3.95892	2.92888	4.66402222112384e-05	0.00167442	Disp3
chr3	107696503	107696803	301	*	5.83162	6.66509	3.63425	2.99021	4.71730268512204e-05	0.00167442	Ahcyl1
chr19	23170515	23170815	301	*	4.61475	5.4604	2.31375	3.08868	4.71822108709808e-05	0.00167442	Mir1192
chr5	36359911	36360211	301	*	5.44549	6.28719	3.179	3.06277	4.72248689374127e-05	0.00167442	Sorcs2
chr6	113306619	113306919	301	*	6.04079	6.86862	3.88865	2.94139	4.7231293871126e-05	0.00167442	Brpf1
chr3	101012254	101012554	301	*	4.36518	5.21826	1.99661	3.15455	4.74658005676476e-05	0.00167442	Cd101
chr16	20717573	20717873	301	*	4.95055	5.79618	2.64968	3.09379	4.76179109149919e-05	0.00167442	Clcn2
chr17	47694913	47695213	301	*	4.58057	5.4303	2.2429	3.12618	4.77731073609146e-05	0.00167442	Prickle4
chr17	47688000	47688300	301	*	3.78511	4.65635	1.2352	3.32599	4.77797350055947e-05	0.00167442	Tomm6
chr13	51847231	51847531	301	*	3.80006	4.67164	1.24654	3.3299	4.78442765096745e-05	0.00167442	Gadd45g
chr11	78094493	78094793	301	*	4.15354	5.01183	1.73557	3.20135	4.81908966350942e-05	0.00168182	Fam222b
chr19	6057680	6057980	301	*	4.42923	5.28222	2.06164	3.15424	4.86391158671988e-05	0.00168921	Mrpl49
chr5	142589456	142589756	301	*	6.88642	7.68029	4.97745	2.67013	4.86968037701707e-05	0.00168921	Mmd2
chr4	141872030	141872330	301	*	5.79789	6.63056	3.60698	2.98291	4.88645966966425e-05	0.00168921	Efhd2
chr16	21210990	21211290	301	*	5.32229	6.16473	3.04943	3.06832	4.89449948896e-05	0.00168921	Ephb3
chr1	106714122	106714422	301	*	4.09143	4.95344	1.63683	3.23686	4.9349355775217e-05	0.00169149	Bcl2
chr7	79228488	79228788	301	*	3.47557	4.35762	0.804575	3.43182	4.95882068187089e-05	0.00169149	Abhd2
chr5	140704649	140704949	301	*	5.59059	6.42868	3.35495	3.03029	4.9696339481631e-05	0.00169149	Brat1
chr1	166304434	166304734	301	*	5.5647	6.40371	3.32125	3.03862	4.96985202124759e-05	0.00169149	Ildr2
chr6	91346037	91346337	301	*	5.39429	6.23547	3.13232	3.05714	5.00909552161836e-05	0.00169149	Wnt7a
chr5	33721602	33721902	301	*	5.39361	6.23471	3.13232	3.05638	5.02489229391331e-05	0.00169149	Fgfr3
chr4	125144632	125144932	301	*	4.74287	5.58933	2.43463	3.09772	5.04946389430634e-05	0.00169149	Zc3h12a
chr15	38121055	38121355	301	*	5.13728	5.98	2.86193	3.06881	5.05189160217344e-05	0.00169149	Ubr5
chr2	166692187	166692487	301	*	5.84173	6.67451	3.6499	2.98395	5.05204659516969e-05	0.00169149	Prex1
chr15	78383884	78384184	301	*	5.3198	6.16189	3.04996	3.06489	5.05772373700542e-05	0.00169149	Tex33
chr14	21052367	21052667	301	*	4.5794	5.4254	2.27532	3.09064	5.0727404493628e-05	0.00169149	Adk
chr17	29873679	29873979	301	*	5.88924	6.72016	3.71256	2.96757	5.09068580007196e-05	0.00169149	Mdga1
chr3	87906004	87906304	301	*	4.46232	5.3117	2.12789	3.12012	5.09725488422486e-05	0.00169149	Hdgf
chr6	48593658	48593958	301	*	4.80554	5.65285	2.48972	3.10663	5.10883560249685e-05	0.00169149	Repin1
chr17	34031549	34031849	301	*	4.33769	5.18897	1.98586	3.13602	5.11757625146587e-05	0.00169149	Slc39a7
chr18	21001633	21001933	301	*	5.44837	6.2885	3.19531	3.04795	5.12011684252419e-05	0.00169149	Rnf138
chr11	102898436	102898736	301	*	6.02362	6.84875	3.89262	2.91783	5.13802236974409e-05	0.00169149	Gfap
chr4	136147670	136147970	301	*	4.73845	5.58428	2.43589	3.09151	5.18711693038868e-05	0.00169149	Id3
chr15	77366737	77367037	301	*	3.92975	4.79477	1.44484	3.26367	5.19990472369338e-05	0.00169149	Apol7a
chr10	122985905	122986205	301	*	4.28769	5.14145	1.91283	3.15851	5.21972440854697e-05	0.00169149	Mirlet7i
chr19	4492915	4493215	301	*	5.15509	5.99989	2.8616	3.08804	5.22037598730238e-05	0.00169149	2010003K11Rik
chr5	115623750	115624050	301	*	4.05295	4.91381	1.60972	3.22417	5.23567656840199e-05	0.00169149	1110006O24Rik
chr9	34995878	34996178	301	*	5.63461	6.47064	3.41618	3.01168	5.25018690469277e-05	0.00169149	4930581F22Rik
chr5	21701673	21701973	301	*	4.179	5.03568	1.77644	3.18484	5.29954161080517e-05	0.00169149	Napepld
chr3	115714812	115715112	301	*	6.48283	7.29196	4.47036	2.78675	5.31873563387806e-05	0.00169149	S1pr1
chr11	51688604	51688904	301	*	5.24535	6.08684	2.98069	3.05828	5.31993618633037e-05	0.00169149	0610009B22Rik
chr4	41615769	41616069	301	*	6.68176	7.48262	4.72641	2.72254	5.3222926145983e-05	0.00169149	Enho
chr12	104912543	104912843	301	*	6.31384	7.12966	4.25308	2.84048	5.32502489926584e-05	0.00169149	Clmn
chr5	96997467	96997767	301	*	4.68663	5.53317	2.37778	3.09691	5.34105261546857e-05	0.00169149	Bmp2k
chr3	121636419	121636719	301	*	6.54475	7.35185	4.54653	2.77079	5.35149661409612e-05	0.00169149	A730020M07Rik
chr13	59080086	59080386	301	*	6.06909	6.89387	3.94079	2.91483	5.36016295814588e-05	0.00169149	Ntrk2
chr11	98786881	98787181	301	*	4.31121	5.16479	1.93808	3.15687	5.36295455037062e-05	0.00169149	Msl1
chr4	131014394	131014694	301	*	3.12279	4.00809	0.412963	3.45019	5.3690691031942e-05	0.00169149	A930031H19Rik
chr2	157340256	157340556	301	*	6.29831	7.11475	4.23307	2.84544	5.37301271706446e-05	0.00169149	Ghrh
chr2	148874632	148874932	301	*	3.9365	4.80106	1.45628	3.25848	5.38333720916114e-05	0.00169149	Cst3
chr11	17158965	17159265	301	*	4.77407	5.61788	2.48932	3.07306	5.38984454534476e-05	0.00169149	Ppp3r1
chr10	60002993	60003293	301	*	4.43782	5.28592	2.11498	3.10713	5.41372138974305e-05	0.0016927	Anapc16
chr15	88751345	88751645	301	*	5.13541	5.97794	2.86181	3.06643	5.42087804100884e-05	0.0016927	Zbed4
chr6	85856109	85856409	301	*	5.44662	6.28554	3.20391	3.03644	5.44122371168885e-05	0.00169334	Nat8f2
chr2	158229118	158229418	301	*	4.56756	5.41427	2.25715	3.09626	5.46938299367591e-05	0.00169334	D630003M21Rik
chr8	87938932	87939232	301	*	4.23754	5.09014	1.87355	3.14612	5.4962105364224e-05	0.00169334	Zfp423
chr3	122619541	122619841	301	*	3.0568	3.94026	0.369085	3.42613	5.50894077975652e-05	0.00169334	Fnbp1l
chr4	136135066	136135366	301	*	5.48026	6.31795	3.248	3.02533	5.53132451502234e-05	0.00169334	Id3
chr5	33726156	33726456	301	*	5.90724	6.73515	3.75445	2.94115	5.54179783207269e-05	0.00169334	Fgfr3
chr4	126262101	126262401	301	*	5.1814	6.02375	2.90939	3.0651	5.54776446617451e-05	0.00169334	Trappc3
chr19	10101470	10101770	301	*	6.42874	7.23912	4.40738	2.79652	5.54795898913745e-05	0.00169334	Fads2
chr7	31077537	31077837	301	*	5.58277	6.41789	3.3718	3.00299	5.56479293143958e-05	0.00169334	Fxyd3
chr9	121810191	121810491	301	*	4.8894	5.73408	2.59696	3.08263	5.60367803302012e-05	0.00169334	Hhatl
chr8	41374607	41374907	301	*	5.33376	6.17347	3.08435	3.04248	5.60848617852862e-05	0.00169334	Asah1
chr5	140647073	140647373	301	*	4.33505	5.18456	1.99937	3.11836	5.60876555993138e-05	0.00169334	Ttyh3
chr2	73386553	73386853	301	*	5.37349	6.21367	3.1201	3.0471	5.60971257604396e-05	0.00169334	Gpr155
chr7	127477861	127478161	301	*	6.22344	7.04084	4.15109	2.8531	5.61321773179758e-05	0.00169334	Fbrs
chr7	6155935	6156235	301	*	5.92994	6.75854	3.77176	2.94705	5.63918007729276e-05	0.00169365	Zfp787
chr13	56296272	56296572	301	*	4.58931	5.43608	2.27835	3.09693	5.650175366022e-05	0.00169365	Cxcl14
chr17	84057379	84057679	301	*	5.47228	6.30869	3.2507	3.01364	5.66501481322591e-05	0.00169365	4933433H22Rik
chr15	94428749	94429049	301	*	4.62286	5.46759	2.33006	3.07853	5.6685945186939e-05	0.00169365	Adamts20
chr3	88222190	88222490	301	*	5.95365	6.78026	3.81118	2.92984	5.68370893092003e-05	0.0016941	Mir9b-1
chr10	83624893	83625193	301	*	3.61827	4.49139	1.04811	3.33767	5.76421433923723e-05	0.0017123	Appl2
chr2	18056800	18057100	301	*	6.06324	6.88406	3.9653	2.88105	5.78694368065145e-05	0.0017123	Mir7655
chr14	51913338	51913638	301	*	6.0907	6.91251	3.98529	2.88936	5.79636894625454e-05	0.0017123	Ndrg2
chr2	178158928	178159228	301	*	6.22987	7.04694	4.15998	2.85031	5.79974563988658e-05	0.0017123	Phactr3
chr3	87998804	87999104	301	*	6.38053	7.19129	4.3565	2.79936	5.84384966416051e-05	0.00172124	Bcan
chr6	108659478	108659778	301	*	5.69145	6.52252	3.51354	2.96747	5.87112941795873e-05	0.0017252	Bhlhe40
chr14	18239001	18239301	301	*	5.60071	6.43446	3.40101	2.99061	5.89924285119296e-05	0.00172938	Nr1d2
chr17	45807462	45807762	301	*	5.62879	6.46227	3.43135	2.98827	5.94398905874283e-05	0.00173434	F630040K05Rik
chr3	127706181	127706481	301	*	4.39214	5.24137	2.059	3.11601	5.94399841070682e-05	0.00173434	Neurog2
chr5	25499512	25499812	301	*	4.69167	5.53625	2.40013	3.07788	5.96595725956094e-05	0.00173668	Kmt2c
chr6	114040996	114041296	301	*	3.34796	4.22481	0.736519	3.36661	5.98283659576992e-05	0.00173753	Atp2b2
chr9	46913283	46913583	301	*	6.91824	7.70572	5.05019	2.62308	6.00301499127972e-05	0.00173934	2900052N01Rik
chr14	20393539	20393839	301	*	4.68361	5.5258	2.41293	3.05582	6.03649158925434e-05	0.00174185	Mrps16
chr2	132029990	132030290	301	*	5.289	6.12821	3.04382	3.03704	6.05490067464845e-05	0.00174185	Rassf2
chr15	85613494	85613794	301	*	6.4863	7.2926	4.49363	2.76422	6.06178110769519e-05	0.00174185	Wnt7b
chr8	125349366	125349666	301	*	3.46423	4.34275	0.833892	3.38831	6.06760116971163e-05	0.00174185	Sipa1l2
chr14	105732134	105732434	301	*	6.13174	6.95103	4.04529	2.86833	6.08193764435392e-05	0.00174195	Mir6390
chr8	40307822	40308122	301	*	3.73865	4.60489	1.24123	3.26906	6.15964822568136e-05	0.00176016	Mir7666
chr7	19388750	19389050	301	*	2.8565	3.75032	0.039623	3.52815	6.19904815058987e-05	0.00176737	Mir343
chr4	135798389	135798689	301	*	2.84157	3.73488	0.0313894	3.52108	6.25136503414732e-05	0.00177345	Myom3
chr6	82041512	82041812	301	*	4.07829	4.93137	1.70976	3.14668	6.26630264576731e-05	0.00177345	Eva1a
chr19	16132618	16132918	301	*	4.66199	5.50773	2.36024	3.08754	6.27999576912441e-05	0.00177345	Gnaq
chr9	109095361	109095661	301	*	4.3678	5.21556	2.04807	3.10112	6.29522980057222e-05	0.00177345	Plxnb1
chr15	100038469	100038769	301	*	3.71628	4.58202	1.22398	3.2632	6.30450662571301e-05	0.00177345	Dip2b
chr11	23306285	23306585	301	*	4.85748	5.69783	2.60261	3.04153	6.33779330385838e-05	0.00177345	Usp34
chr8	72655133	72655433	301	*	5.87351	6.69944	3.73634	2.92338	6.35812722850174e-05	0.00177345	Nwd1
chr19	38223953	38224253	301	*	4.62699	5.46928	2.35544	3.05528	6.35916643465332e-05	0.00177345	Fra10ac1
chr2	28523716	28524016	301	*	5.85037	6.67703	3.70749	2.92951	6.41535936665455e-05	0.00177345	Ralgds
chr19	53894851	53895151	301	*	3.55777	4.428	1.01864	3.30373	6.42258588611601e-05	0.00177345	Pdcd4
chr12	86823945	86824245	301	*	6.18463	6.99936	4.13191	2.83082	6.43079453814897e-05	0.00177345	Irf2bpl
chr3	22076579	22076879	301	*	4.94944	5.78907	2.70076	3.03621	6.44007906892236e-05	0.00177345	Tbl1xr1
chr15	81883384	81883684	301	*	3.97145	4.82783	1.57175	3.17611	6.44625290046817e-05	0.00177345	Aco2
chr13	91460908	91461208	301	*	5.70974	6.53896	3.54657	2.95103	6.47210818271498e-05	0.00177345	Ssbp2
chr15	84640755	84641055	301	*	5.70967	6.53958	3.54107	2.95694	6.50854481964215e-05	0.00177345	Prr5
chr9	59353267	59353567	301	*	3.84143	4.70802	1.34045	3.27384	6.51297133427752e-05	0.00177345	Bbs4
chr7	30457640	30457940	301	*	3.96815	4.82466	1.56725	3.17721	6.52183064854705e-05	0.00177345	Kirrel2
chr6	85915526	85915826	301	*	4.43005	5.27489	2.13625	3.07501	6.52996824905069e-05	0.00177345	Nat8f1
chr6	125165512	125165812	301	*	5.26288	6.09933	3.04097	3.01135	6.55819535211013e-05	0.00177345	Gapdh
chr17	26676587	26676887	301	*	3.13896	4.02172	0.459497	3.41794	6.56743578088619e-05	0.00177345	Atp6v0e
chr4	109225190	109225490	301	*	6.33348	7.14383	4.31231	2.79582	6.56864962980542e-05	0.00177345	Calr4
chr15	85669932	85670232	301	*	6.15677	6.97338	4.09028	2.84601	6.57648174491645e-05	0.00177345	Lncppara
chr2	28521614	28521914	301	*	6.295	7.10657	4.26521	2.80538	6.58045745877363e-05	0.00177345	Ralgds
chr14	65968388	65968688	301	*	5.83998	6.66432	3.71509	2.90958	6.63362055528755e-05	0.00177345	Clu
chr18	24205722	24206022	301	*	3.77429	4.63949	1.28749	3.258	6.64076639198661e-05	0.00177345	Galnt1
chr1	172349879	172350179	301	*	6.17113	6.98581	4.11874	2.83034	6.64214894146219e-05	0.00177345	Kcnj10
chr11	78324027	78324327	301	*	5.48074	6.31461	3.28004	2.99026	6.6436357894644e-05	0.00177345	Aldoc
chr16	20426300	20426600	301	*	4.82314	5.66178	2.58279	3.02526	6.64423229264447e-05	0.00177345	Abcc5
chr4	126256455	126256755	301	*	2.90133	3.79499	0.0864345	3.5264	6.65707711047547e-05	0.00177345	Map7d1
chr2	129244653	129244953	301	*	5.61329	6.44467	3.43291	2.9691	6.67220507431947e-05	0.00177345	A730036I17Rik
chr14	122464746	122465046	301	*	4.01005	4.86171	1.65471	3.13156	6.67490755695849e-05	0.00177345	Zic5
chr7	27591417	27591717	301	*	5.20022	6.03555	2.9875	3.00075	6.67587832864683e-05	0.00177345	Akt2
chr14	61439883	61440183	301	*	5.38735	6.22079	3.19022	2.98565	6.71580717885909e-05	0.00177842	Kpna3
chr11	87579327	87579627	301	*	4.34263	5.18879	2.03717	3.08529	6.72312702232555e-05	0.00177842	Mtmr4
chr11	69122658	69122958	301	*	4.10812	4.96004	1.75042	3.13519	6.76053348636471e-05	0.00178154	Hes7
chr14	121379209	121379509	301	*	3.62222	4.49292	1.07806	3.30964	6.77324985055068e-05	0.00178154	Stk24
chr15	85811566	85811866	301	*	4.7547	5.59381	2.51044	3.02815	6.77781322218995e-05	0.00178154	Cdpf1
chr11	100622748	100623048	301	*	4.06354	4.91945	1.6683	3.17217	6.81705147869011e-05	0.00178403	Dnajc7
chr12	117107129	117107429	301	*	4.8665	5.70549	2.62323	3.02878	6.81745724521878e-05	0.00178403	Gm10421
chr7	127478697	127478997	301	*	5.44196	6.27461	3.25127	2.97903	6.84697143293502e-05	0.00178403	Fbrs
chr17	79919977	79920277	301	*	4.62504	5.4659	2.3658	3.04164	6.85271084147653e-05	0.00178403	Atl2
chr11	69758516	69758816	301	*	5.93066	6.75164	3.8315	2.88142	6.89460119767568e-05	0.00178403	Polr2a
chr14	55590955	55591255	301	*	5.84065	6.66431	3.7211	2.9036	6.89954577867563e-05	0.00178403	Psme2
chr2	30807622	30807922	301	*	5.48585	6.3181	3.29834	2.97582	6.90256339235571e-05	0.00178403	Ntmt1
chr10	80148693	80148993	301	*	4.5861	5.4264	2.33164	3.03595	6.91233442944513e-05	0.00178403	Midn
chr4	82513116	82513416	301	*	5.32817	6.16188	3.12879	2.98742	6.91619346570749e-05	0.00178403	Gm11266
chr4	45084464	45084764	301	*	4.37658	5.22258	2.07255	3.08395	6.95693431898931e-05	0.00179084	Fbxo10
chr6	47454183	47454483	301	*	3.0835	3.96395	0.431015	3.38876	6.9965847787092e-05	0.00179133	Cul1
chr9	64066857	64067157	301	*	4.76067	5.59928	2.52052	3.0236	7.02847375623789e-05	0.00179133	Scarletltr
chr15	78832788	78833088	301	*	5.60528	6.43479	3.43988	2.95252	7.04100638009109e-05	0.00179133	Cdc42ep1
chr17	84183480	84183780	301	*	5.4871	6.31977	3.29626	2.97933	7.05060931937144e-05	0.00179133	Zfp36l2
chr3	40745295	40745595	301	*	3.90292	4.76246	1.47277	3.20391	7.05807620591756e-05	0.00179133	Hspa4l
chr14	65889737	65890037	301	*	5.80855	6.634	3.67507	2.91863	7.06118604980327e-05	0.00179133	Ccdc25
chr13	103920958	103921258	301	*	4.01379	4.86853	1.62975	3.15956	7.06737777568709e-05	0.00179133	Erbin
chr7	55841992	55842292	301	*	4.53209	5.37334	2.26948	3.0433	7.07388162172585e-05	0.00179133	Cyfip1
chr7	73618296	73618596	301	*	5.07646	5.91565	2.83145	3.03329	7.10407323923884e-05	0.00179162	Chaserr
chr11	75431436	75431736	301	*	6.67177	7.46682	4.7551	2.67815	7.1089508340455e-05	0.00179162	Serpinf2
chr9	50768097	50768397	301	*	3.86829	4.72767	1.43964	3.20173	7.12752868205188e-05	0.00179162	Fdxacb1
chr11	21370390	21370690	301	*	4.1268	4.97753	1.78012	3.12345	7.13255673435243e-05	0.00179162	Ugp2
chr15	8781235	8781535	301	*	5.84502	6.66941	3.71982	2.90966	7.15224953434033e-05	0.00179296	Slc1a3
chr5	146413066	146413366	301	*	6.18579	6.99961	4.13968	2.82315	7.20053768249841e-05	0.00179529	Wasf3
chr7	44848823	44849123	301	*	5.46303	6.29444	3.28234	2.96807	7.20401358236244e-05	0.00179529	Tbc1d17
chr10	95514904	95515204	301	*	5.00759	5.84577	2.77117	3.02314	7.20481158907773e-05	0.00179529	Ube2n
chr6	119848055	119848355	301	*	3.72254	4.58611	1.25241	3.23925	7.22974110712211e-05	0.00179791	Erc1
chr18	5334271	5334571	301	*	3.75384	4.61156	1.34134	3.18308	7.27996383559189e-05	0.00180569	Zfp438
chr7	25237716	25238016	301	*	4.38153	5.22627	2.08859	3.07198	7.29000468489877e-05	0.00180569	Gsk3a
chr10	128896044	128896344	301	*	4.86678	5.70264	2.64971	3.00044	7.35550323533288e-05	0.0018183	Gdf11
chr5	125578712	125579012	301	*	4.19942	5.04628	1.88769	3.08854	7.37134113774188e-05	0.0018186	Tmem132b
chr10	80152176	80152476	301	*	5.51792	6.34711	3.35507	2.94897	7.38906927172967e-05	0.00181938	Midn
chr3	35341164	35341464	301	*	6.20852	7.02113	4.1712	2.81328	7.42258165721334e-05	0.00182099	Gm6639
chr12	111687759	111688059	301	*	4.23179	5.08249	1.88525	3.12436	7.44040720996737e-05	0.00182099	Trmt61a
chr3	90079377	90079677	301	*	4.25248	5.09964	1.93805	3.092	7.45654570207108e-05	0.00182099	Tpm3
chr1	66174986	66175286	301	*	4.27849	5.12539	1.96641	3.08979	7.47692386207779e-05	0.00182099	Map2
chr1	43827784	43828084	301	*	5.41658	6.24889	3.22871	2.97528	7.48494400064252e-05	0.00182099	Uxs1
chr7	27626725	27627025	301	*	2.44682	3.35517	0	3.67419	7.49508524273776e-05	0.00182099	Ttc9b
chr11	77850886	77851186	301	*	5.20846	6.04154	3.01424	2.98019	7.52303834086996e-05	0.00182099	Pipox
chr1	182409037	182409337	301	*	5.1653	6.00033	2.95506	2.99688	7.5398150935132e-05	0.00182099	Trp53bp2
chr14	60378097	60378397	301	*	4.33774	5.17887	2.07621	3.03859	7.54661521471199e-05	0.00182099	Amer2
chr1	59763277	59763577	301	*	4.46823	5.30804	2.21799	3.02881	7.56340398394621e-05	0.00182099	Bmpr2
chr9	121369580	121369880	301	*	4.48228	5.3247	2.20961	3.0523	7.56429075349589e-05	0.00182099	Trak1
chr11	20741501	20741801	301	*	4.84447	5.68285	2.60626	3.02222	7.574897028347e-05	0.00182099	Aftph
chr3	108401756	108402056	301	*	4.71951	5.55549	2.50146	2.99893	7.58562524694081e-05	0.00182099	Celsr2
chr4	21879666	21879966	301	*	3.95516	4.80865	1.58285	3.14598	7.63688496978781e-05	0.00182977	Coq3
chr4	137744646	137744946	301	*	4.33515	5.17569	2.07865	3.03313	7.65974122981216e-05	0.00183172	Rap1gapos
chr18	35959843	35960143	301	*	5.80693	6.6287	3.70173	2.88721	7.72699614234421e-05	0.00184427	Psd2
chr12	80567454	80567754	301	*	6.26924	7.07763	4.26196	2.77974	7.78490456387617e-05	0.00185453	Galnt16
chr11	115231992	115232292	301	*	5.44556	6.27606	3.27224	2.95949	7.81217890485908e-05	0.00185748	Grin2c
chr11	94990721	94991021	301	*	5.7333	6.55771	3.60789	2.90903	7.82872054727126e-05	0.00185787	Ppp1r9b
chr5	108726855	108727155	301	*	4.6771	5.5121	2.46718	2.9894	7.86016459432413e-05	0.00185852	Fgfrl1
chr17	25795650	25795950	301	*	5.90532	6.72451	3.81963	2.866	7.89547928665679e-05	0.00185852	Antkmt
chr17	27575458	27575758	301	*	3.53102	4.39767	1.02946	3.26272	7.90253151196259e-05	0.00185852	Smim29
chr11	106788765	106789065	301	*	4.67033	5.5072	2.44483	3.00567	7.9058811528992e-05	0.00185852	Ddx5
chr1	172300262	172300562	301	*	4.92149	5.75662	2.71051	2.99416	7.906037849158e-05	0.00185852	Atp1a2
chr14	25461178	25461478	301	*	6.07278	6.8875	4.02015	2.82985	7.95016020168203e-05	0.00186537	Zmiz1
chr3	52601199	52601499	301	*	6.08977	6.90492	4.03394	2.83337	8.04793452922967e-05	0.00186746	Gm30173
chr2	25479615	25479915	301	*	4.50937	5.35067	2.24638	3.04194	8.09408809042277e-05	0.00186746	Ptgds
chr14	25371688	25371988	301	*	5.77081	6.59327	3.6604	2.89263	8.12219258220622e-05	0.00186746	Zmiz1
chr6	90463490	90463790	301	*	6.33085	7.13589	4.34692	2.7535	8.1409817529389e-05	0.00186746	Klf15
chr11	4174612	4174912	301	*	6.13262	6.94469	4.09919	2.80853	8.14320979941033e-05	0.00186746	Tbc1d10a
chr2	32625300	32625600	301	*	4.26785	5.10979	1.99938	3.04384	8.15309595301191e-05	0.00186746	Ak1
chr10	79766977	79767277	301	*	4.56348	5.39808	2.35689	2.98379	8.15634775449313e-05	0.00186746	Rnf126
chr6	145865377	145865677	301	*	3.95721	4.80924	1.59846	3.13121	8.16847198363593e-05	0.00186746	Bhlhe41
chr2	26485783	26486083	301	*	6.12423	6.93625	4.09119	2.80808	8.17771688671803e-05	0.00186746	Mir6996
chr17	24595218	24595518	301	*	4.53169	5.37062	2.28888	3.02122	8.18479983835783e-05	0.00186746	Tsc2
chr9	21546508	21546808	301	*	5.27085	6.1036	3.07939	2.97727	8.1951780689798e-05	0.00186746	Carm1
chr8	25358634	25358934	301	*	6.46083	7.26102	4.50999	2.71638	8.19805722846282e-05	0.00186746	5430421F17Rik
chr11	88644638	88644938	301	*	5.96698	6.7844	3.89448	2.85148	8.20053425771657e-05	0.00186746	Msi2
chr7	3704143	3704443	301	*	2.04296	2.98257	0	4.08683	8.22601387663722e-05	0.00186746	Rps9
chr2	155517794	155518094	301	*	5.77172	6.59328	3.66812	2.88504	8.22901928993615e-05	0.00186746	Acss2
chr7	44467836	44468136	301	*	5.04652	5.87962	2.85217	2.97783	8.24485874237407e-05	0.00186746	Josd2
chr8	120619188	120619488	301	*	4.53913	5.37527	2.31973	2.99673	8.25894468439564e-05	0.00186746	1190005I06Rik
chr14	121113858	121114158	301	*	6.75652	7.5433	4.89287	2.61748	8.26296846480261e-05	0.00186746	Farp1
chr2	102620767	102621067	301	*	6.82186	7.60562	4.97702	2.59595	8.26715450350638e-05	0.00186746	Slc1a2
chr11	77850403	77850703	301	*	4.50268	5.34069	2.26764	3.01247	8.28459300288563e-05	0.00186746	Pipox
chr17	46129733	46130033	301	*	4.80345	5.63957	2.58417	3.00082	8.28999550764369e-05	0.00186746	Rsph9
chr1	182475085	182475385	301	*	6.38578	7.18969	4.40965	2.74476	8.29037386012428e-05	0.00186746	Capn2
chr7	127841364	127841664	301	*	4.98017	5.81506	2.77112	2.99254	8.31715408897711e-05	0.00186746	Stx1b
chr7	111082244	111082544	301	*	4.57636	5.41288	2.35389	3.00047	8.31882678335554e-05	0.00186746	Eif4g2
chr11	113785853	113786153	301	*	6.00393	6.81981	3.94283	2.83889	8.33968939955037e-05	0.00186878	Cdc42ep4
chr18	35848167	35848467	301	*	6.20867	7.0178	4.19616	2.78526	8.37671523674917e-05	0.00187094	Cxxc5
chr1	191468836	191469136	301	*	4.47474	5.31238	2.24284	3.00866	8.38490768114667e-05	0.00187094	Gm32200
chr12	31949401	31949701	301	*	4.68888	5.52656	2.45661	3.01245	8.41172522601942e-05	0.00187094	Hbp1
chr7	126884578	126884878	301	*	4.55677	5.39037	2.35837	2.97473	8.43076090403198e-05	0.00187094	Taok2
chr8	120394024	120394324	301	*	4.95226	5.78615	2.75141	2.98327	8.44482658818396e-05	0.00187094	1700016A09Rik
chr3	28225527	28225827	301	*	5.75097	6.5726	3.64692	2.88537	8.45747495116791e-05	0.00187094	Tnik
chr1	93184190	93184490	301	*	4.57772	5.41643	2.33682	3.01961	8.45843576850063e-05	0.00187094	Crocc2
chr4	141901915	141902215	301	*	4.44681	5.28361	2.22191	3.00079	8.46946059604844e-05	0.00187094	Efhd2
chr19	4283108	4283408	301	*	4.53777	5.37595	2.30129	3.0143	8.49113742366826e-05	0.00187241	Ankrd13d
chr19	4397032	4397332	301	*	4.95543	5.78679	2.77525	2.96129	8.50883988208319e-05	0.00187243	Kdm2a
chr4	136285362	136285662	301	*	5.03924	5.87144	2.85215	2.9697	8.5419674115522e-05	0.00187243	Zfp46
chr1	155973224	155973524	301	*	5.35709	6.1862	3.19485	2.94628	8.54337464360924e-05	0.00187243	Cep350
chr10	128058772	128059072	301	*	3.99334	4.84467	1.64106	3.12458	8.57720523448632e-05	0.00187243	Ptges3
chr17	23829018	23829318	301	*	3.92784	4.7841	1.52936	3.16971	8.5898573514952e-05	0.00187243	Elob
chr11	20380187	20380487	301	*	4.37938	5.21781	2.14077	3.01387	8.59363935843439e-05	0.00187243	Slc1a4
chr4	151165549	151165849	301	*	4.38062	5.2164	2.16415	2.9909	8.59641958172455e-05	0.00187243	Gm13090
chrX	134276741	134277041	301	*	2.74611	3.63332	0.0129311	3.43867	8.66159503857563e-05	0.00187823	Trmt2b
chr17	31564350	31564650	301	*	5.31465	6.14627	3.13234	2.96745	8.66790036870587e-05	0.00187823	Pknox1
chr11	69591929	69592229	301	*	5.5699	6.39378	3.4486	2.90322	8.66828980464236e-05	0.00187823	Trp53
chr4	133754238	133754538	301	*	5.07784	5.9101	2.89031	2.97053	8.69024514881758e-05	0.00187972	Arid1a
chr1	42648517	42648817	301	*	5.56229	6.38823	3.42505	2.92056	8.72934237319877e-05	0.00188255	Pantr1
chr15	86058480	86058780	301	*	3.73638	4.59667	1.29876	3.20418	8.73355528638895e-05	0.00188255	Gramd4
chr7	45705929	45706229	301	*	4.60462	5.44041	2.38809	2.99416	8.76097540871548e-05	0.00188341	Dbp
chr7	25238037	25238337	301	*	4.15418	4.99752	1.87355	3.05384	8.767781706004e-05	0.00188341	Gsk3a
chr7	29518524	29518824	301	*	4.40076	5.24207	2.13762	3.03937	8.79660274238225e-05	0.00188475	Sipa1l3
chr12	104829744	104830044	301	*	4.77646	5.61046	2.57475	2.98121	8.82555237028143e-05	0.00188475	Clmn
chr7	35185087	35185387	301	*	4.56441	5.39948	2.35388	2.98713	8.84717160087467e-05	0.00188475	Slc7a10
chr4	133011407	133011707	301	*	3.89049	4.74581	1.50095	3.15953	8.84975605068956e-05	0.00188475	Ahdc1
chr1	172342750	172343050	301	*	6.56442	7.35818	4.65613	2.66809	8.85345154039128e-05	0.00188475	Kcnj10
chr5	137338274	137338574	301	*	4.08749	4.93428	1.77641	3.08389	8.86479909198865e-05	0.00188475	Slc12a9
chr11	69980587	69980887	301	*	5.2371	6.06788	3.06148	2.95937	8.89688410748973e-05	0.00188545	Ctdnep1
chr19	59394111	59394411	301	*	6.40934	7.20929	4.46013	2.71428	8.92283366130593e-05	0.00188545	Pdzd8
chr15	93275187	93275487	301	*	4.87685	5.70724	2.70447	2.95148	8.92962481213209e-05	0.00188545	Gxylt1
chr8	94152599	94152899	301	*	5.76125	6.58138	3.66851	2.87267	8.95292657166481e-05	0.00188545	Mt3
chr13	56295099	56295399	301	*	5.29363	6.12257	3.13274	2.94398	8.9702746338192e-05	0.00188545	Cxcl14
chr15	7129235	7129535	301	*	4.27678	5.11692	2.02365	3.02696	8.98584378578598e-05	0.00188545	Lifr
chr12	111693858	111694158	301	*	6.24754	7.05312	4.25993	2.75724	9.00110969369117e-05	0.00188545	Trmt61a
chr2	38287107	38287407	301	*	4.68202	5.51616	2.47918	2.98075	9.01066179670982e-05	0.00188545	Dennd1a
chr15	78369735	78370035	301	*	5.92012	6.73539	3.86346	2.83342	9.05750285031845e-05	0.00188545	Tex33
chr4	139967525	139967825	301	*	3.23241	4.10022	0.718802	3.2602	9.07516881033852e-05	0.00188545	Mir2139
chr7	97446607	97446907	301	*	6.45066	7.24879	4.51363	2.70051	9.12539858451607e-05	0.00188545	Kctd14
chr2	129241296	129241596	301	*	3.89133	4.74128	1.55175	3.10943	9.12794145355595e-05	0.00188545	A730036I17Rik
chr1	135347500	135347800	301	*	4.25662	5.09977	1.97757	3.05321	9.14506211815037e-05	0.00188545	Lmod1
chr10	128909637	128909937	301	*	5.16167	5.99005	3.00527	2.93771	9.16467602951829e-05	0.00188545	Cd63
chr11	69876889	69877189	301	*	2.70273	3.58836	0	3.4177	9.18105717143084e-05	0.00188545	Tmem95
chr1	75124819	75125119	301	*	3.77467	4.62832	1.40085	3.14124	9.1827106821672e-05	0.00188545	Slc23a3
chr1	37865018	37865318	301	*	4.84233	5.6766	2.63834	2.98429	9.20539232298696e-05	0.00188545	Tsga10
chr5	125175387	125175687	301	*	4.57369	5.41045	2.34913	3.00155	9.22139632959492e-05	0.00188545	Ncor2
chr11	20858939	20859239	301	*	6.60859	7.39957	4.71828	2.64762	9.22266785708106e-05	0.00188545	Lgalsl
chr4	125116163	125116463	301	*	3.75647	4.6099	1.38466	3.13882	9.25954026355417e-05	0.00188545	Zc3h12a
chr10	41809948	41810248	301	*	5.10363	5.93236	2.94441	2.93999	9.30499342818564e-05	0.00188545	Sesn1
chr8	85493274	85493574	301	*	4.27064	5.11006	2.02365	3.02014	9.3219762963384e-05	0.00188545	Gpt2
chr11	29373495	29373795	301	*	5.06174	5.88979	2.90797	2.93363	9.33733211498444e-05	0.00188545	Ccdc88a
chr9	100643395	100643695	301	*	5.69346	6.51424	3.59581	2.87757	9.37594383323429e-05	0.00188545	Stag1
chr11	52004070	52004370	301	*	4.24243	5.0814	1.99938	3.01554	9.37872087549943e-05	0.00188545	Cdkl3
chr14	25459070	25459370	301	*	4.28226	5.12147	2.03715	3.01822	9.39886310155948e-05	0.00188545	Zmiz1
chr11	30289829	30290129	301	*	4.18413	5.02639	1.9128	3.04396	9.40315706780472e-05	0.00188545	Sptbn1
chr8	124663200	124663500	301	*	4.44146	5.2791	2.20958	3.00685	9.40726634713768e-05	0.00188545	2310022B05Rik
chr8	105170412	105170712	301	*	5.00991	5.84095	2.83226	2.95849	9.409647391915e-05	0.00188545	Cbfb
chr1	92100639	92100939	301	*	5.09429	5.92507	2.91873	2.95731	9.44087619161675e-05	0.00188545	Hdac4
chr15	99474565	99474865	301	*	2.72673	3.61238	0.0127642	3.41816	9.44772597717572e-05	0.00188545	Bcdin3d
chr19	6235764	6236064	301	*	4.0187	4.86357	1.72458	3.0646	9.45317073924488e-05	0.00188545	Ppp2r5b
chr10	111164532	111164832	301	*	4.83762	5.66927	2.65507	2.96123	9.47551700352989e-05	0.00188545	Osbpl8
chr18	43360276	43360576	301	*	3.83364	4.68716	1.46107	3.1407	9.48697466953219e-05	0.00188545	Dpysl3
chr2	25500601	25500901	301	*	4.00261	4.85198	1.66824	3.10501	9.49514420077655e-05	0.00188545	Fbxw5
chr7	19668910	19669210	301	*	5.52514	6.34919	3.40256	2.90388	9.49614314556343e-05	0.00188545	Clptm1
chr16	20516808	20517108	301	*	4.51317	5.34616	2.31973	2.96768	9.49859091954468e-05	0.00188545	Dvl3
chr11	113750666	113750966	301	*	4.1263	4.96804	1.85942	3.03839	9.5153763246286e-05	0.00188545	Cdc42ep4
chr14	63164613	63164913	301	*	3.22769	4.09426	0.726834	3.24664	9.519429392922e-05	0.00188545	Fdft1
chr1	172343880	172344180	301	*	5.61785	6.43949	3.51375	2.8842	9.54246807646092e-05	0.00188545	Kcnj10
chr17	56108652	56108952	301	*	4.6945	5.52752	2.50084	2.97067	9.5728122282574e-05	0.00188545	Plin4
chr17	29490367	29490667	301	*	5.24251	6.07174	3.07938	2.94548	9.57924889666304e-05	0.00188545	Pim1
chr5	53589302	53589602	301	*	4.38564	5.21928	2.18681	2.97133	9.59162452150508e-05	0.00188545	Cckar
chr2	102598871	102599171	301	*	5.90385	6.71838	3.8526	2.82715	9.62675653012565e-05	0.00188545	Pamr1
chr11	76562199	76562499	301	*	5.22243	6.05138	3.06147	2.9429	9.63851291423737e-05	0.00188545	Abr
chr9	54734392	54734692	301	*	3.82783	4.68126	1.45604	3.13949	9.64614136855682e-05	0.00188545	Skic8
chr3	98050365	98050665	301	*	4.3042	5.14311	2.06153	3.01572	9.6510952941597e-05	0.00188545	Notch2
chr9	80066834	80067134	301	*	2.98889	3.86252	0.413041	3.30571	9.65897982093748e-05	0.00188545	Senp6
chr8	84799432	84799732	301	*	3.98608	4.8349	1.65675	3.09946	9.66317429218138e-05	0.00188545	Nfix
chr16	94473162	94473462	301	*	5.80096	6.61648	3.74243	2.83484	9.68703362774686e-05	0.00188545	Vps26c
chr4	140624762	140625062	301	*	6.27611	7.07909	4.30634	2.73704	9.69028728137712e-05	0.00188545	Arhgef10l
chr11	84870652	84870952	301	*	4.09884	4.94355	1.80618	3.06387	9.69765337686624e-05	0.00188545	Ggnbp2
chr3	130633878	130634178	301	*	5.46222	6.28747	3.3303	2.91355	9.70216545398284e-05	0.00188545	Etnppl
chr8	84773847	84774147	301	*	5.51967	6.34309	3.40183	2.89854	9.71099876006266e-05	0.00188545	Nfix
chr13	92916020	92916320	301	*	6.06823	6.87749	4.0548	2.78557	9.71446699969426e-05	0.00188545	Mtx3
chr8	47431398	47431698	301	*	5.478	6.30218	3.35441	2.90455	9.71771813105846e-05	0.00188545	Stox2
chr11	5761954	5762254	301	*	3.48807	4.35049	1.02935	3.21587	9.73065515966104e-05	0.00188545	Ube2d-ps
chr7	79148947	79149247	301	*	4.73317	5.56445	2.55362	2.95621	9.76567263958486e-05	0.00188619	Mfge8
chr14	75845080	75845380	301	*	5.26154	6.08855	3.1159	2.92668	9.76849696407779e-05	0.00188619	Tpt1
chr1	136346008	136346308	301	*	4.2221	5.06025	1.98588	3.00776	9.78790551236286e-05	0.00188619	Camsap2
chr11	54112913	54113213	301	*	5.23283	6.06265	3.06496	2.95034	9.79507278987833e-05	0.00188619	P4ha2
chr13	92856948	92857248	301	*	5.39365	6.22005	3.2528	2.92266	9.82150040955565e-05	0.00188837	Mtx3
chr9	43239794	43240094	301	*	5.14265	5.97058	2.98978	2.93321	9.85387497322019e-05	0.00189167	Oaf
chr11	87126977	87127277	301	*	4.28575	5.12408	2.04802	3.01	9.88248552497964e-05	0.00189424	Trim37
chr7	19701014	19701314	301	*	4.92214	5.75231	2.75138	2.94953	9.90168260944016e-05	0.00189501	Apoe
chr11	101189541	101189841	301	*	4.63516	5.46606	2.45864	2.9512	9.9890864335503e-05	0.0019088	Ccr10
chr10	42276587	42276887	301	*	5.13789	5.96524	2.98964	2.92805	0.000100368	0.00191117	Foxo3
chr3	96727468	96727768	301	*	4.79411	5.6222	2.64003	2.92981	0.000100434	0.00191117	Rnf115
chr2	26132915	26133215	301	*	4.55323	5.38567	2.36425	2.96306	0.000100475	0.00191117	Tmem250-ps
chr9	115604467	115604767	301	*	5.76475	6.58133	3.6985	2.84305	0.00010098	0.00191691	Mir467h
chr9	46086967	46087267	301	*	4.12964	4.97051	1.8703	3.03006	0.00010112	0.00191691	Sik3
chr12	72085893	72086193	301	*	3.93481	4.78219	1.61843	3.08488	0.000101238	0.00191691	Jkamp
chr11	116168078	116168378	301	*	4.7252	5.55548	2.55359	2.94729	0.000101477	0.00191724	Fbf1
chr10	80406693	80406993	301	*	4.80257	5.63258	2.63313	2.9462	0.000101661	0.00191724	Uqcr11
chr2	132043119	132043419	301	*	5.32241	6.1486	3.18315	2.92009	0.000101724	0.00191724	Rassf2
chr13	24280932	24281232	301	*	4.30941	5.14409	2.10208	2.97847	0.000101914	0.00191724	Carmil1
chr8	13548845	13549145	301	*	4.00509	4.85348	1.6797	3.09517	0.000102025	0.00191724	1700029H14Rik
chr5	115538675	115538975	301	*	3.87089	4.71807	1.55631	3.08199	0.000102454	0.0019209	Rplp0
chr6	30047926	30048226	301	*	4.58207	5.41205	2.41295	2.94236	0.000102581	0.0019209	Nrf1
chr4	151996231	151996531	301	*	5.30541	6.13149	3.16703	2.9189	0.000102682	0.0019209	Phf13
chr10	18318495	18318795	301	*	3.2475	4.11331	0.754482	3.23828	0.00010306	0.00192217	Nhsl1
chr11	100761774	100762074	301	*	3.36148	4.22021	0.939209	3.17511	0.000103472	0.00192217	Hcrt
chr13	92880034	92880334	301	*	4.89032	5.71901	2.73138	2.9361	0.000103551	0.00192217	Mtx3
chr13	91223909	91224209	301	*	3.41893	4.27903	0.983257	3.19012	0.000103598	0.00192217	Atg10
chr14	8313939	8314239	301	*	5.96811	6.77977	3.93761	2.80409	0.000103659	0.00192217	Fam107a
chr11	109358559	109358859	301	*	6.61134	7.39896	4.74236	2.62307	0.000103742	0.00192217	Gna13
chr7	27474546	27474846	301	*	5.16982	5.9958	3.0322	2.9167	0.000104063	0.00192217	Sertad3
chr9	110245198	110245498	301	*	3.50804	4.3621	1.13031	3.13652	0.000104118	0.00192217	Cspg5
chr3	98081645	98081945	301	*	2.9894	3.8615	0.43033	3.28794	0.00010415	0.00192217	Notch2
chr10	128565910	128566210	301	*	5.15735	5.98291	3.023	2.91301	0.000104293	0.00192217	Pa2g4
chr3	65441754	65442054	301	*	6.4361	7.23018	4.52573	2.67001	0.000104803	0.00192871	Ssr3
chr4	105175286	105175586	301	*	6.49714	7.28938	4.59875	2.65645	0.000105147	0.00193097	Plpp3
chr2	92389311	92389611	301	*	4.88957	5.71657	2.74402	2.92168	0.000105235	0.00193097	Mir7000
chr9	59036452	59036752	301	*	4.81945	5.6469	2.67037	2.92444	0.000105406	0.00193125	Neo1
chrX	13242756	13243056	301	*	4.91087	5.73969	2.75098	2.93727	0.000105574	0.00193148	2010308F09Rik
chr3	88950207	88950507	301	*	4.02546	4.86859	1.74662	3.04768	0.000106066	0.00193765	Ash1l
chr1	135158713	135159013	301	*	6.26556	7.06552	4.31628	2.7137	0.000106626	0.00194502	Gpr37l1
chr15	81960775	81961075	301	*	4.83895	5.66633	2.6904	2.92398	0.000107584	0.00195632	Pmm1
chr4	154960543	154960843	301	*	5.85768	6.6705	3.81884	2.81279	0.000107702	0.00195632	Hes5
chr6	85907178	85907478	301	*	3.2545	4.12001	0.764598	3.23475	0.000107857	0.00195632	Nat8f4
chr18	69346415	69346715	301	*	4.41488	5.24652	2.23235	2.95343	0.000107873	0.00195632	Tcf4
chr11	74652672	74652972	301	*	3.99569	4.84255	1.68388	3.08038	0.000108295	0.00195786	Cluh
chr7	19698935	19699235	301	*	6.56358	7.3525	4.68641	2.63228	0.000108485	0.00195786	Apoe
chr2	152411034	152411334	301	*	4.68726	5.51543	2.53249	2.92824	0.000108496	0.00195786	Zcchc3
chr7	128238259	128238559	301	*	3.93644	4.77819	1.66956	3.0338	0.000108816	0.00195786	9130023H24Rik
chr11	90130679	90130979	301	*	2.99497	3.86676	0.439128	3.28424	0.000108923	0.00195786	Mmd
chr6	28261821	28262121	301	*	4.43865	5.2704	2.25523	2.9546	0.000108948	0.00195786	Grm8
chr8	105297495	105297795	301	*	3.85204	4.70327	1.50067	3.11752	0.000109058	0.00195786	E2f4
chr2	35200922	35201222	301	*	5.38696	6.20997	3.27229	2.89346	0.000109791	0.00195875	Rab14
chr19	21272120	21272420	301	*	5.01116	5.83744	2.87124	2.91691	0.000109846	0.00195875	Zfand5
chr4	41479522	41479822	301	*	4.67337	5.50117	2.52147	2.92488	0.000109889	0.00195875	Nudt2
chr11	48817295	48817595	301	*	4.68505	5.51294	2.53249	2.92575	0.000109943	0.00195875	Trim41
chr19	53142422	53142722	301	*	6.5766	7.36447	4.7061	2.62467	0.000110051	0.00195875	Add3
chr17	29660458	29660758	301	*	3.90217	4.74813	1.59844	3.0704	0.000110124	0.00195875	Gm28043
chr17	27623406	27623706	301	*	3.90144	4.74731	1.59844	3.06957	0.000110336	0.00195875	Nudt3
chr15	85879062	85879362	301	*	4.8448	5.67161	2.70067	2.91912	0.000110365	0.00195875	Trmu
chr15	8710656	8710956	301	*	3.30619	4.17209	0.812196	3.2398	0.00011122	0.00196967	Slc1a3
chr9	41951175	41951475	301	*	3.4628	4.32197	1.03627	3.18096	0.000111448	0.00196967	Sorl1
chrX	85776689	85776989	301	*	5.00845	5.83564	2.86137	2.92442	0.000111464	0.00196967	Gk
chr4	108459739	108460039	301	*	4.13047	4.97278	1.85871	3.04123	0.000111638	0.00196967	Tut4
chr7	25316585	25316885	301	*	6.16999	6.97271	4.20204	2.73444	0.000112001	0.00196967	Megf8
chr8	111769759	111770059	301	*	4.07422	4.91653	1.8025	3.04049	0.000112087	0.00196967	Bcar1
chr16	21339825	21340125	301	*	5.15445	5.97848	3.03197	2.89968	0.000112088	0.00196967	Magef1
chr4	144929877	144930177	301	*	6.09811	6.90272	4.11715	2.74884	0.000112608	0.00197362	Dhrs3
chr1	39086212	39086512	301	*	5.97883	6.78928	3.95696	2.7942	0.000112702	0.00197362	Mir6349
chr15	77306808	77307108	301	*	4.96476	5.79135	2.82237	2.91876	0.000112787	0.00197362	Rbfox2
chr5	114175593	114175893	301	*	4.59405	5.42453	2.42087	2.94588	0.000113132	0.00197687	Acacb
chrX	11269202	11269502	301	*	4.73214	5.55847	2.59186	2.91313	0.000113483	0.00197703	H2al1a
chr8	121950019	121950319	301	*	4.69906	5.52853	2.53393	2.93899	0.000113518	0.00197703	Banp
chr2	4060718	4061018	301	*	6.77859	7.55624	4.97096	2.55266	0.000113651	0.00197703	Frmd4a
chr13	34077894	34078194	301	*	4.67183	5.49695	2.541	2.90216	0.000113849	0.00197703	Tubb2a
chr5	135008934	135009234	301	*	5.36008	6.18138	3.25852	2.87881	0.000113934	0.00197703	Abhd11
chr2	154543588	154543888	301	*	6.40299	7.19622	4.49817	2.66344	0.000114122	0.00197753	1700003F12Rik
chr10	80141343	80141643	301	*	4.21891	5.05377	2.01014	2.97729	0.000114374	0.00197807	Atp5d
chr5	137530695	137530995	301	*	3.60289	4.46407	1.15654	3.20393	0.000114471	0.00197807	Mir6418
chr18	36515653	36515953	301	*	4.25793	5.09292	2.04801	2.97899	0.000115529	0.00197944	Hbegf
chr11	70562750	70563050	301	*	3.85565	4.70545	1.51741	3.10327	0.00011618	0.00197944	Mink1
chr11	20332766	20333066	301	*	6.75629	7.53503	4.94216	2.56008	0.000116292	0.00197944	Slc1a4
chr15	81810192	81810492	301	*	5.85805	6.66932	3.83032	2.80022	0.00011641	0.00197944	Gm17597
chr4	40143183	40143483	301	*	5.05304	5.87861	2.91867	2.91104	0.000116428	0.00197944	Aco1
chr6	117879477	117879777	301	*	4.33673	5.16844	2.15363	2.95201	0.000116489	0.00197944	Zfp239
chr19	5424751	5425051	301	*	4.85897	5.68332	2.73405	2.89835	0.000116564	0.00197944	Drap1
chr11	115859645	115859945	301	*	2.98212	3.8527	0.439238	3.27006	0.000116594	0.00197944	Llgl2
chr2	11501943	11502243	301	*	5.38336	6.20488	3.28013	2.88062	0.000116753	0.00197944	Pfkfb3
chr14	122104825	122105125	301	*	3.44653	4.30477	1.02904	3.17074	0.00011708	0.00197944	A330035P11Rik
chr1	165236868	165237168	301	*	4.63545	5.46096	2.50149	2.90464	0.000117215	0.00197944	Tiprl
chr1	132520791	132521091	301	*	4.37384	5.20321	2.20955	2.9328	0.000117406	0.00197944	Tmem81
chr3	55447921	55448221	301	*	6.39205	7.18593	4.48302	2.66818	0.000117465	0.00197944	Dclk1
chr5	71095721	71096021	301	*	3.74141	4.59024	1.41192	3.09228	0.000117471	0.00197944	Gabra2
chr5	120699025	120699325	301	*	6.03323	6.83907	4.04373	2.75809	0.000117567	0.00197944	Dtx1
chr12	49382553	49382853	301	*	3.48127	4.34011	1.05796	3.17739	0.000117817	0.00197944	Foxg1
chr1	135375063	135375363	301	*	5.55437	6.3714	3.48477	2.84498	0.000117952	0.00197944	Shisa4
chr7	143822820	143823120	301	*	4.94499	5.7689	2.82343	2.8958	0.000118059	0.00197944	Nadsyn1
chr10	71347590	71347890	301	*	5.17736	6.00165	3.05288	2.90173	0.000118131	0.00197944	Ipmk
chr3	52642993	52643293	301	*	5.00938	5.83302	2.8899	2.8944	0.000118186	0.00197944	Gm2447
chr9	119983660	119983960	301	*	4.06308	4.90409	1.80252	3.02805	0.000118255	0.00197944	Csrnp1
chr2	37768974	37769274	301	*	6.25672	7.05468	4.32083	2.69831	0.000118621	0.00197944	Crb2
chr11	5444717	5445017	301	*	4.62223	5.4476	2.48939	2.90317	0.000118743	0.00197944	Znrf3
chr2	91291364	91291664	301	*	4.78182	5.60778	2.64439	2.91043	0.000119025	0.00197944	Arfgap2
chr4	8690151	8690451	301	*	3.58872	4.44139	1.22401	3.12329	0.000119054	0.00197944	Chd7
chr4	139574382	139574682	301	*	6.24515	7.04385	4.30435	2.70383	0.000119063	0.00197944	Aldh4a1
chr2	165323460	165323760	301	*	5.50367	6.32317	3.41567	2.86477	0.000119237	0.00197944	Elmo2
chr11	88204206	88204506	301	*	4.07031	4.90712	1.84528	2.99158	0.000119465	0.00197944	Mrps23
chr2	73312524	73312824	301	*	3.73772	4.58615	1.41192	3.08818	0.000119619	0.00197944	Cir1
chrX	164027968	164028268	301	*	3.42372	4.2807	1.0183	3.1576	0.000120053	0.00197944	Car5b
chr15	77933779	77934079	301	*	4.75906	5.58264	2.64007	2.89033	0.000120108	0.00197944	Txn2
chr5	132543153	132543453	301	*	4.26305	5.09702	2.06153	2.96977	0.000120417	0.00197944	Auts2
chr14	8213845	8214145	301	*	5.08462	5.90742	2.97163	2.88816	0.000120459	0.00197944	Kctd6
chr4	148338608	148338908	301	*	3.67287	4.52007	1.35813	3.07568	0.000120765	0.00197944	Disp3
chr8	94178963	94179263	301	*	5.88192	6.69022	3.87531	2.77668	0.000120827	0.00197944	Mt1
chr12	111696354	111696654	301	*	3.87912	4.72838	1.54586	3.09809	0.000120875	0.00197944	Bag5
chr8	88362055	88362355	301	*	2.32162	3.22285	0	3.56374	0.000121136	0.00197944	Brd7
chr12	70825305	70825605	301	*	4.66184	5.4895	2.51109	2.92258	0.000121237	0.00197944	Frmd6
chr14	118236916	118237216	301	*	5.07366	5.89621	2.96259	2.88591	0.00012135	0.00197944	Sox21
chr5	36324215	36324515	301	*	5.63667	6.45011	3.59334	2.81634	0.000121422	0.00197944	Mir7689
chr9	120456044	120456344	301	*	4.38077	5.21236	2.19864	2.95123	0.000121626	0.00197944	Eif1b
chr19	6519562	6519862	301	*	3.40271	4.25933	1.0008	3.1534	0.000121649	0.00197944	Slc22a12
chr11	31870654	31870954	301	*	5.81798	6.62861	3.79487	2.79475	0.00012167	0.00197944	Cpeb4
chr9	103657671	103657971	301	*	2.95741	3.8265	0.430351	3.25302	0.000121854	0.00197944	4932413F04Rik
chr8	105951056	105951356	301	*	5.45417	6.27178	3.38029	2.84888	0.000122013	0.00197944	Mir7074
chr19	55185699	55185999	301	*	6.28695	7.08428	4.35527	2.69355	0.000122342	0.00197944	Tectb
chr13	42049438	42049738	301	*	3.56348	4.41525	1.20714	3.11385	0.000122416	0.00197944	Hivep1
chr4	116685733	116686033	301	*	3.78379	4.63187	1.46108	3.08558	0.000122436	0.00197944	Prdx1
chr6	94601222	94601522	301	*	3.4553	4.31261	1.04675	3.16127	0.000122509	0.00197944	Mir7041
chr11	80183654	80183954	301	*	3.39884	4.25505	1.00081	3.14922	0.000122591	0.00197944	Rnf135
chr13	48545816	48546116	301	*	5.47557	6.29304	3.4027	2.84788	0.000122769	0.00197944	Mirlet7a-1
chr11	113791933	113792233	301	*	6.3852	7.17747	4.48659	2.65621	0.000122812	0.00197944	Cdc42ep4
chr3	55111938	55112238	301	*	4.2068	5.03984	2.01286	2.96089	0.000123332	0.00198526	Spart
chr6	128424498	128424798	301	*	3.78182	4.62968	1.46105	3.08344	0.000123727	0.00198844	Itfg2
chr17	84048453	84048753	301	*	5.95162	6.75952	3.94781	2.77363	0.000123888	0.00198844	4933433H22Rik
chr8	90869578	90869878	301	*	5.97223	6.77748	3.98695	2.75306	0.000124273	0.00198844	Chd9
chr5	120612859	120613159	301	*	5.43065	6.24986	3.34482	2.86164	0.000124292	0.00198844	Ddx54
chr11	116102037	116102337	301	*	4.29926	5.12981	2.12558	2.94101	0.000124563	0.00198844	Wbp2
chr10	41934663	41934963	301	*	5.875	6.68349	3.86706	2.77802	0.000124809	0.00198844	Armc2
chr4	148164075	148164375	301	*	5.20496	6.02582	3.10673	2.87321	0.000124962	0.00198844	Fbxo2
chr1	193238454	193238754	301	*	4.298	5.12838	2.12558	2.93957	0.000125059	0.00198844	Hsd11b1
chr2	164439182	164439482	301	*	5.92628	6.73324	3.9291	2.76617	0.000125075	0.00198844	Sdc4
chr7	113156365	113156665	301	*	4.23119	5.06457	2.03448	2.96408	0.000125255	0.00198844	4930543E12Rik
chr5	149184147	149184447	301	*	5.14272	5.96408	3.0407	2.87667	0.000125285	0.00198844	Uspl1
chr5	33726924	33727224	301	*	5.73786	6.54994	3.7043	2.80589	0.00012581	0.00199422	Fgfr3
chr9	110934039	110934339	301	*	5.51382	6.33056	3.44631	2.84211	0.000126131	0.00199679	Tdgf1
chr17	74528151	74528451	301	*	6.28407	7.07948	4.36506	2.67913	0.00012661	0.00199791	Birc6
chr8	122906579	122906879	301	*	5.31774	6.13653	3.23507	2.85725	0.00012661	0.00199791	Cdh15
chr9	102724042	102724342	301	*	6.45018	7.2389	4.57425	2.63044	0.000126683	0.00199791	Amotl2
chr16	91044397	91044697	301	*	5.05345	5.87454	2.95347	2.87336	0.000127353	0.00199878	Paxbp1
chr4	149791476	149791776	301	*	3.71079	4.55744	1.40096	3.07065	0.000127584	0.00199878	Slc25a33
chrX	140543125	140543425	301	*	5.30445	6.12397	3.21626	2.8631	0.000127672	0.00199878	Tsc22d3
chr12	51118164	51118464	301	*	5.92568	6.733	3.9259	2.76901	0.000127681	0.00199878	1700008C04Rik
chr4	46845040	46845340	301	*	4.97238	5.7962	2.85157	2.89472	0.000127807	0.00199878	Gabbr2
chr7	16400101	16400401	301	*	4.83956	5.66313	2.72067	2.89085	0.000128021	0.00199878	Zc3h4
chr17	49531748	49532048	301	*	4.59422	5.42193	2.44312	2.92132	0.000128192	0.00199878	Daam2
chr19	44294770	44295070	301	*	4.44628	5.27458	2.29052	2.92393	0.000128294	0.00199878	Scd2
chr17	25568281	25568581	301	*	5.10452	5.92728	2.9918	2.88763	0.000128366	0.00199878	Cerox1
chr10	108161931	108162231	301	*	4.86159	5.68541	2.74068	2.89328	0.000128456	0.00199878	Ppp1r12a
chr4	120188783	120189083	301	*	5.81562	6.62496	3.80165	2.78436	0.000128651	0.00199878	Edn2
chr8	105700970	105701270	301	*	3.62488	4.47656	1.26936	3.11366	0.000128698	0.00199878	Acd
chr16	35022242	35022542	301	*	4.36976	5.20311	2.17334	2.96523	0.000128824	0.00199878	Hacd2
chr13	100492507	100492807	301	*	2.65854	3.53845	0.0123492	3.3454	0.00012933	0.00200413	Gtf2h2
chr12	113163650	113163950	301	*	4.60429	5.4316	2.45629	2.91807	0.000129636	0.00200638	Tedc1
chr8	64692874	64693174	301	*	4.84828	5.66993	2.74402	2.87516	0.000129946	0.00200869	Cpe
chr11	70573941	70574241	301	*	5.23282	6.0522	3.14573	2.86113	0.000130217	0.00201037	Mink1
chr5	122502586	122502886	301	*	4.82237	5.6469	2.69607	2.89834	0.000130569	0.00201264	Atp2a2
chr5	64326362	64326662	301	*	4.17707	5.01253	1.96335	2.98021	0.000130687	0.00201264	1700027F09Rik
chr2	119873161	119873461	301	*	3.85439	4.69668	1.58286	3.03447	0.000130873	0.00201302	Mga
chr10	117845904	117846204	301	*	3.9437	4.78646	1.66809	3.03995	0.000131215	0.00201466	Rap1b
chr8	120368845	120369145	301	*	4.96667	5.78843	2.86166	2.87747	0.000131456	0.00201466	Gse1
chr10	127614162	127614462	301	*	6.06192	6.86535	4.08912	2.7391	0.000131546	0.00201466	Lrp1
chr8	12330912	12331212	301	*	4.13495	4.96972	1.92695	2.97355	0.000131626	0.00201466	Sox1ot
chr1	182483596	182483896	301	*	6.2835	7.07862	4.36637	2.67688	0.000132033	0.00201583	Capn2
chr11	104442193	104442493	301	*	3.87022	4.71203	1.60284	3.03033	0.000132124	0.00201583	Kansl1
chr15	85613891	85614191	301	*	4.56337	5.39	2.42072	2.91161	0.000132188	0.00201583	Wnt7b
chr7	28811208	28811508	301	*	3.65276	4.50435	1.2981	3.113	0.000132397	0.00201655	Hnrnpl
chr7	49525473	49525773	301	*	5.09439	5.91493	2.99856	2.86904	0.000132641	0.00201718	Dbx1
chr15	81937716	81938016	301	*	3.79714	4.64416	1.48394	3.07503	0.000132762	0.00201718	Csdc2
chr4	138553580	138553880	301	*	4.66698	5.49241	2.53375	2.90316	0.00013303	0.00201879	Vwa5b1
chr8	90828669	90828969	301	*	4.33663	5.16566	2.17499	2.92801	0.000133833	0.00202812	Chd9
chr6	85906856	85907156	301	*	5.13229	5.95308	3.03461	2.87139	0.000134104	0.00202812	Nat8f4
chr2	154544003	154544303	301	*	6.04874	6.85158	4.07999	2.73448	0.00013427	0.00202812	1700003F12Rik
chr12	112693477	112693777	301	*	3.79685	4.64328	1.48901	3.06938	0.000134296	0.00202812	Zbtb42
chr2	30066199	30066499	301	*	4.80352	5.62691	2.68603	2.88837	0.000134761	0.00203267	Set
chr5	36581862	36582162	301	*	5.08553	5.90797	2.97524	2.88434	0.000136294	0.00205119	Tbc1d14
chr14	34310634	34310934	301	*	5.69801	6.50945	3.66906	2.8002	0.000136318	0.00205119	Glud1
chr14	65149965	65150265	301	*	5.23211	6.05029	3.15398	2.85106	0.000136765	0.00205544	Extl3
chr11	87578374	87578674	301	*	3.71271	4.56441	1.35702	3.11473	0.000137122	0.00205831	Septin4
chr11	115603711	115604011	301	*	3.46926	4.32496	1.07606	3.1446	0.000137561	0.00206128	Mrps7
chr19	29047853	29048153	301	*	4.35782	5.18655	2.19862	2.92552	0.000137872	0.00206128	Ak3
chr19	6519890	6520190	301	*	3.66379	4.50816	1.37407	3.04813	0.000137942	0.00206128	Slc22a12
chr9	41148706	41149006	301	*	4.05858	4.89227	1.85943	2.96289	0.000137981	0.00206128	Ubash3b
chr7	73209030	73209330	301	*	5.09418	5.9126	3.01423	2.85151	0.000139156	0.00207039	4930429H19Rik
chr11	88718406	88718706	301	*	5.27582	6.09279	3.20673	2.84149	0.000139199	0.00207039	C030037D09Rik
chr14	65887111	65887411	301	*	5.43191	6.24789	3.37004	2.83485	0.000139279	0.00207039	Ccdc25
chr15	79028321	79028621	301	*	4.04653	4.88427	1.8138	2.99709	0.00013935	0.00207039	H1f0
chr1	155063024	155063324	301	*	4.08503	4.91889	1.88446	2.96471	0.000139422	0.00207039	Gm9530
chr4	123249136	123249436	301	*	5.53899	6.3532	3.49008	2.82129	0.000139658	0.00207143	Pabpc4
chr3	121722914	121723214	301	*	4.45434	5.28074	2.31345	2.90744	0.000140737	0.00208494	F3
chr17	34122486	34122786	301	*	4.28757	5.11501	2.1385	2.91354	0.000142017	0.0020994	Brd2
chr2	156720765	156721065	301	*	4.02946	4.86651	1.80249	2.99065	0.000142049	0.0020994	4930405A21Rik
chr18	46597493	46597793	301	*	4.13412	4.96743	1.93801	2.9603	0.000142664	0.00210482	Eif1a
chr11	116130541	116130841	301	*	4.20577	5.03568	2.03714	2.93274	0.000142982	0.00210482	Trim65
chr9	62415361	62415661	301	*	3.83719	4.67747	1.58286	3.01534	0.000143029	0.00210482	Anp32a
chr4	48043322	48043622	301	*	4.48235	5.30375	2.37998	2.86699	0.000143092	0.00210482	Nr4a3
chr2	150648582	150648882	301	*	4.20142	5.03502	2.00296	2.96366	0.00014404	0.00211454	E130215H24Rik
chr2	128698708	128699008	301	*	5.70512	6.51433	3.69206	2.78247	0.000144092	0.00211454	Mertk
chr1	36691325	36691625	301	*	4.23092	5.06093	2.06151	2.93385	0.000144355	0.00211525	Cox5b
chr6	49021200	49021500	301	*	6.03901	6.83997	4.08295	2.71999	0.00014462	0.00211525	Gpnmb
chr11	22512557	22512857	301	*	3.84434	4.68972	1.54571	3.05975	0.000144776	0.00211525	Tmem17
chr11	76268048	76268348	301	*	5.97519	6.77796	4.00693	2.73351	0.000144981	0.00211525	Glod4
chr11	102556137	102556437	301	*	4.58933	5.41178	2.479	2.87685	0.00014499	0.00211525	Gpatch8
chr14	121878427	121878727	301	*	4.77478	5.59784	2.65979	2.88459	0.000145616	0.0021219	Ubac2
chr13	96542464	96542764	301	*	4.61923	5.44016	2.52043	2.86499	0.000146097	0.00212367	Polk
chr4	154407715	154408015	301	*	4.39642	5.2208	2.27121	2.88965	0.000146127	0.00212367	Arhgef16
chr11	78152337	78152637	301	*	6.39617	7.18293	4.53267	2.61589	0.000146248	0.00212367	Traf4
chr12	4038684	4038984	301	*	3.92355	4.76398	1.66801	3.01767	0.000146477	0.00212452	Efr3b
chr9	94841518	94841818	301	*	5.24587	6.06252	3.17904	2.83846	0.00014685	0.00212467	Mir7656
chr8	46769854	46770154	301	*	6.05351	6.8528	4.10871	2.70735	0.00014692	0.00212467	Irf2
chr1	152902688	152902988	301	*	3.93715	4.77731	1.68383	3.01542	0.000146999	0.00212467	Smg7
chr11	61408212	61408512	301	*	3.12149	3.97812	0.719432	3.13843	0.00014772	0.0021326	Slc47a1
chr4	136021587	136021887	301	*	4.66935	5.49228	2.55536	2.88169	0.000148836	0.00214267	Eloa
chr10	62194523	62194823	301	*	5.16094	5.97637	3.10314	2.82771	0.000148905	0.00214267	Mir7662
chr6	87102580	87102880	301	*	3.35108	4.20219	1.00082	3.09681	0.000149211	0.00214267	D6Ertd527e
chr10	80433535	80433835	301	*	4.11294	4.94501	1.92694	2.94897	0.000149262	0.00214267	Tcf3
chr11	120824004	120824304	301	*	5.24082	6.05685	3.17858	2.83327	0.000149276	0.00214267	Fasn
chr15	81810797	81811097	301	*	6.07529	6.8734	4.13842	2.69839	0.000149625	0.00214417	Gm17597
chr2	131210205	131210505	301	*	4.51389	5.33684	2.39978	2.87938	0.000150015	0.00214417	Ap5s1
chr17	65884882	65885182	301	*	5.67665	6.48611	3.66188	2.78404	0.000150046	0.00214417	Ralbp1
chrX	20920932	20921232	301	*	2.61558	3.49234	0.00526062	3.30671	0.000150069	0.00214417	Syn1
chr14	76414626	76415133	508	*	5.18909	6.00551	3.12393	2.83589	0.000150632	0.00214974	Tsc22d1
chr12	54795550	54795850	301	*	3.15952	4.01651	0.754054	3.1426	0.000150894	0.00214998	Snx6
chr4	136143622	136143922	301	*	6.18599	6.98012	4.27532	2.66904	0.000150994	0.00214998	Id3
chr11	69681858	69682158	301	*	4.35258	5.17632	2.23234	2.88348	0.000151495	0.00215425	Senp3
chr2	27599167	27599467	301	*	5.39972	6.21455	3.34623	2.82495	0.000151681	0.00215425	Rxra
chr1	185493705	185494005	301	*	6.18138	6.97507	4.27359	2.66579	0.000152029	0.00215425	5033404E19Rik
chr2	152785513	152785813	301	*	5.9488	6.75089	3.98515	2.72811	0.000152059	0.00215425	Cox4i2
chr5	30399805	30400105	301	*	3.20679	4.0648	0.791499	3.15356	0.000152284	0.00215425	Otof
chr5	140609488	140609788	301	*	5.80414	6.60886	3.82246	2.74771	0.000152395	0.00215425	Lfng
chr1	177258352	177258652	301	*	3.84098	4.67988	1.59841	3.00249	0.000152504	0.00215425	Akt3
chr5	134314888	134315188	301	*	5.41941	6.23242	3.37925	2.81043	0.000152851	0.00215671	Gtf2i
chrX	140573009	140573309	301	*	3.88621	4.72544	1.64081	3.00617	0.000153343	0.00216121	Tsc22d3
chr8	120619529	120619829	301	*	4.10847	4.93999	1.92692	2.94402	0.00015396	0.00216277	1190005I06Rik
chr5	140549719	140550019	301	*	6.05207	6.85076	4.11132	2.70262	0.000154326	0.00216277	Grifin
chr4	154944346	154944646	301	*	4.80377	5.62269	2.72014	2.85098	0.000154351	0.00216277	Tnfrsf14
chr19	5406694	5406994	301	*	2.29633	3.19428	0	3.51585	0.000154573	0.00216277	4930481A15Rik
chr11	108920675	108920975	301	*	4.10634	4.93798	1.92382	2.94492	0.000154684	0.00216277	Axin2
chr11	86544691	86544991	301	*	4.71803	5.53695	2.63438	2.84972	0.000154684	0.00216277	Tubd1
chr5	65391271	65391571	301	*	3.75245	4.59572	1.47235	3.03835	0.000154824	0.00216277	Rpl9
chr12	77238530	77238830	301	*	4.61997	5.43954	2.53147	2.85348	0.000154843	0.00216277	Fut8
chr5	137533506	137533806	301	*	4.65475	5.47467	2.56357	2.8568	0.000155644	0.0021681	Gnb2
chr6	127405660	127405960	301	*	3.82351	4.66165	1.58734	2.99541	0.000155812	0.0021681	Parp11
chr16	18083736	18084036	301	*	5.34733	6.16309	3.28703	2.8318	0.000155835	0.0021681	Prodh
chr8	84198365	84198665	301	*	4.16439	4.99249	2.01013	2.91629	0.000156039	0.0021681	Mir23a
chr2	150786596	150786896	301	*	4.63661	5.45808	2.53373	2.86893	0.000156174	0.0021681	Pygb
chr14	55681746	55682046	301	*	4.42212	5.24597	2.30106	2.88497	0.000156387	0.0021681	Tinf2
chr17	45572459	45572759	301	*	3.22478	4.0827	0.810312	3.15287	0.00015663	0.0021681	Hsp90ab1
chr1	154157173	154157473	301	*	5.06746	5.8853	2.99184	2.84566	0.000156658	0.0021681	Zfp648
chr13	63336380	63336680	301	*	5.17913	5.9959	3.11148	2.83825	0.000156874	0.0021681	Mir3074-1
chr5	24960832	24961132	301	*	5.82185	6.6257	3.84611	2.74105	0.000157042	0.0021681	Prkag2os1
chr10	7956162	7956462	301	*	4.23138	5.0563	2.10209	2.89098	0.000157139	0.0021681	Tab2
chr14	65343780	65344080	301	*	5.65253	6.46197	3.6379	2.78349	0.00015785	0.00217104	Zfp395
chr4	148159964	148160264	301	*	5.69483	6.5017	3.69822	2.76374	0.000157962	0.00217104	Fbxo44
chrX	13230738	13231038	301	*	4.64552	5.46668	2.54501	2.86641	0.000158113	0.00217104	2010308F09Rik
chr11	113147601	113147901	301	*	4.26928	5.09439	2.13849	2.89303	0.000158121	0.00217104	2610035D17Rik
chr7	80134487	80134787	301	*	6.05002	6.84865	4.1097	2.70206	0.000158415	0.00217104	Idh2
chr2	91971297	91971597	301	*	3.072	3.92611	0.693867	3.11204	0.000158574	0.00217104	Dgkz
chr9	48675310	48675610	301	*	3.81998	4.65771	1.58734	2.9915	0.000158741	0.00217104	Nnmt
chr13	83715032	83715332	301	*	5.78743	6.59138	3.81106	2.74158	0.00015891	0.00217104	C130071C03Rik
chr16	18620233	18620533	301	*	4.72511	5.54365	2.64429	2.84656	0.000158921	0.00217104	Gp1bb
chr8	120657547	120657847	301	*	3.98145	4.81586	1.77633	2.96606	0.0001591	0.00217111	1190005I06Rik
chr6	91606723	91607023	301	*	5.44645	6.25915	3.40842	2.80803	0.000159811	0.00217843	Slc6a6
chr6	35398310	35398610	301	*	3.1363	3.99171	0.745871	3.12591	0.000160074	0.00217959	1700065J11Rik
chr6	143100028	143100328	301	*	4.0455	4.87542	1.8768	2.92917	0.0001607	0.00217959	C2cd5
chr12	51829231	51829746	516	*	4.18945	5.01396	2.06331	2.88699	0.000160704	0.00217959	Hectd1
chr8	120416817	120417117	301	*	5.30051	6.1142	3.25542	2.81462	0.000160825	0.00217959	1700016A09Rik
chr9	61405295	61405595	301	*	5.0005	5.81679	2.93635	2.83225	0.000160974	0.00217959	Tle3
chr17	83889621	83889921	301	*	6.38723	7.17232	4.53411	2.6038	0.000161443	0.00217959	C430042M11Rik
chr9	96631421	96631721	301	*	4.41609	5.23916	2.30107	2.87817	0.000161467	0.00217959	Rasa2
chr16	93711639	93711939	301	*	5.31179	6.1257	3.26504	2.81648	0.000161817	0.00217959	Dop1b
chr3	107850728	107851028	301	*	3.11989	3.97455	0.736584	3.11816	0.00016194	0.00217959	Eps8l3
chr9	24503171	24503471	301	*	3.99146	4.82528	1.79122	2.96079	0.000161987	0.00217959	Dpy19l1
chr1	87510337	87510637	301	*	4.25175	5.07626	2.12558	2.88766	0.000162006	0.00217959	Neu2
chr2	6229932	6230232	301	*	6.01479	6.81265	4.07956	2.69619	0.000162064	0.00217959	Echdc3
chr9	121366565	121366865	301	*	5.3986	6.20993	3.3705	2.7967	0.000162523	0.00217959	Trak1
chr17	29094539	29094839	301	*	3.14016	3.99513	0.753874	3.12162	0.000162627	0.00217959	Cdkn1a
chr14	20778599	20778899	301	*	6.33107	7.11846	4.4636	2.62007	0.000162694	0.00217959	Camk2g
chr9	110879493	110879793	301	*	5.10538	5.92049	3.04989	2.82401	0.000162759	0.00217959	Als2cl
chr4	63403070	63403370	301	*	4.83485	5.65241	2.76129	2.84009	0.00016287	0.00217959	Akna
chr11	70027446	70027746	301	*	4.40154	5.22432	2.28869	2.87556	0.000163183	0.00218143	Dlg4
chr8	70439522	70439822	301	*	4.26207	5.08654	2.13621	2.88731	0.000163559	0.00218328	Crtc1
chr13	47043260	47043560	301	*	5.42409	6.23457	3.40198	2.79024	0.000163759	0.00218328	Kdm1b
chr1	159570244	159570544	301	*	4.11163	4.94218	1.93797	2.93526	0.000163963	0.00218328	Tnr
chr4	149889782	149890082	301	*	5.36381	6.17574	3.3313	2.80124	0.000164074	0.00218328	Spsb1
chr8	94171369	94171669	301	*	4.17579	5.00623	2.00296	2.93494	0.000164343	0.00218328	Mt2
chr11	74724250	74724550	301	*	4.42706	5.25225	2.29569	2.89524	0.000164372	0.00218328	Pafah1b1
chr1	25008802	25009102	301	*	5.59886	6.40769	3.58851	2.77833	0.000165103	0.00218799	Gm20172
chr19	45363561	45363861	301	*	4.71673	5.53406	2.64496	2.8364	0.000165148	0.00218799	Btrc
chr4	108327958	108328258	301	*	4.28498	5.10906	2.16207	2.88432	0.00016563	0.00218799	Coa7
chr7	6727787	6728087	301	*	4.67098	5.48786	2.60251	2.8322	0.00016575	0.00218799	Peg3
chr12	111514355	111514655	301	*	5.47588	6.28619	3.45499	2.78915	0.000166056	0.00218799	Eif5
chr16	55822034	55822334	301	*	3.49721	4.3416	1.20738	3.04046	0.000166479	0.00218799	Nfkbiz
chr3	27474316	27474616	301	*	3.41976	4.27034	1.07438	3.0921	0.000166692	0.00218799	Ghsr
chr17	84182312	84182612	301	*	3.49772	4.34217	1.20735	3.04103	0.000166699	0.00218799	Zfp36l2
chr15	81858158	81858458	301	*	4.72855	5.54622	2.65424	2.83923	0.000166758	0.00218799	Tob2
chr3	90052584	90052884	301	*	4.73939	5.55709	2.66483	2.83962	0.000167093	0.00218799	Ubap2l
chr14	57571421	57571721	301	*	4.98891	5.80252	2.94432	2.81062	0.000167121	0.00218799	1700039M10Rik
chrX	74282568	74282868	301	*	2.8863	3.74848	0.429974	3.17601	0.000167167	0.00218799	Tafazzin
chr9	121383252	121383552	301	*	4.50552	5.32601	2.41009	2.8584	0.000167178	0.00218799	Trak1
chr15	79051844	79052144	301	*	4.76436	5.58067	2.70007	2.82895	0.000167343	0.00218799	Galr3
chr3	51408827	51409127	301	*	3.42665	4.27785	1.0756	3.09818	0.000167361	0.00218799	Ndufc1
chr5	142608687	142608987	301	*	4.786	5.60246	2.72058	2.83043	0.000167913	0.0021929	Mmd2
chr7	130951071	130951371	301	*	4.70935	5.52792	2.62836	2.84596	0.000168312	0.00219581	Htra1
chr7	97351832	97352132	301	*	4.63334	5.45316	2.54294	2.85483	0.000169177	0.00220404	Alg8
chr12	67212830	67213130	301	*	4.45415	5.27372	2.36564	2.8502	0.000169296	0.00220404	Mdga2
chr3	137918309	137918609	301	*	3.36605	4.21575	1.02867	3.08259	0.000169658	0.00220545	Lamtor3
chr6	86585090	86585390	301	*	4.80645	5.62115	2.75394	2.8167	0.000169879	0.00220545	Asprv1
chr13	58999407	58999707	301	*	4.42873	5.24786	2.34348	2.84633	0.000170089	0.00220545	Ntrk2
chr16	94570691	94570991	301	*	3.96579	4.79454	1.80643	2.91783	0.000170433	0.00220545	Dyrk1a
chr2	170131007	170131307	301	*	3.88137	4.71346	1.69514	2.94407	0.000170443	0.00220545	Zfp217
chr2	126707142	126707442	301	*	4.55893	5.37752	2.47779	2.8438	0.000170467	0.00220545	Usp8
chr4	148354030	148354330	301	*	5.48648	6.2953	3.47622	2.77736	0.000170707	0.00220626	Disp3
chr4	59035013	59035313	301	*	2.87894	3.74041	0.429747	3.16842	0.000170995	0.00220769	Gng10
chr14	54935938	54936238	301	*	5.80132	6.60315	3.83947	2.72512	0.000171286	0.00220805	Cmtm5
chr10	5500940	5501240	301	*	3.79749	4.63892	1.53337	3.02153	0.000171377	0.00220805	Syne1
chr17	24474651	24474951	301	*	4.93357	5.74705	2.89	2.80861	0.000172251	0.00221179	Bricd5
chr13	102593374	102593674	301	*	4.39237	5.21371	2.29042	2.86344	0.00017228	0.00221179	Cd180
chr17	9775877	9776177	301	*	6.02266	6.81954	4.09398	2.68861	0.000172472	0.00221179	4930452A19Rik
chr12	83268617	83268917	301	*	5.13776	5.95062	3.09859	2.80619	0.000172523	0.00221179	Dpf3
chr5	113043565	113043865	301	*	5.52417	6.33296	3.5141	2.77735	0.000172555	0.00221179	Crybb2
chr7	143064295	143064595	301	*	5.95878	6.75774	4.01621	2.70402	0.000173225	0.0022181	Tssc4
chr1	156035992	156036292	301	*	4.6961	5.51216	2.63366	2.82564	0.00017405	0.00222131	Tor1aip1
chr3	65455928	65456228	301	*	5.79836	6.59974	3.83947	2.72172	0.000174381	0.00222131	Ssr3
chr3	89421394	89421694	301	*	4.78947	5.60315	2.74442	2.8082	0.00017454	0.00222131	Shc1
chr9	65580102	65580402	301	*	5.14718	5.96086	3.10217	2.81254	0.000174636	0.00222131	Plekho2
chr14	33824366	33824666	301	*	4.84426	5.66045	2.78078	2.82878	0.000174702	0.00222131	4930503F20Rik
chr4	62619246	62619546	301	*	3.87701	4.71329	1.6564	2.97881	0.000174708	0.00222131	Rgs3
chr11	118438812	118439112	301	*	3.61366	4.45904	1.31509	3.05131	0.000174724	0.00222131	C1qtnf1
chr13	34148808	34149108	301	*	5.07674	5.88835	3.04659	2.7956	0.00017534	0.00222354	Psmg4
chr19	41981066	41981366	301	*	5.6916	6.49531	3.71681	2.73898	0.00017541	0.00222354	Mms19
chr7	101062259	101062559	301	*	5.925	6.7232	3.98752	2.69815	0.000175607	0.00222354	Fchsd2
chr4	155223023	155223323	301	*	4.60093	5.41529	2.55085	2.81094	0.000175731	0.00222354	Ski
chr17	37045847	37046147	301	*	3.5258	4.36962	1.24091	3.03536	0.000175792	0.00222354	Gabbr1
chr8	83783182	83783482	301	*	4.50046	5.32227	2.39498	2.86835	0.000176146	0.00222384	Adgre5
chr7	90130073	90130373	301	*	5.04368	5.85831	2.99168	2.81892	0.000176257	0.00222384	Picalm
chr1	135734659	135734959	301	*	6.1258	6.91811	4.22699	2.65508	0.000176351	0.00222384	Csrp1
chr11	58103930	58104230	301	*	4.81075	5.62473	2.76349	2.81078	0.000176899	0.00222695	Cnot8
chr11	59732727	59733027	301	*	4.3371	5.15744	2.2428	2.85428	0.000176955	0.00222695	1700007J10Rik
chr15	93518963	93519263	301	*	2.86109	3.72156	0.421691	3.15756	0.00017717	0.00222741	Prickle1
chr4	107178437	107178737	301	*	5.13381	5.94687	3.09321	2.80749	0.000177412	0.00222812	Tmem59
chrX	12840234	12840534	301	*	2.96476	3.82763	0.501622	3.1839	0.000177714	0.00222812	Gm14634
chr15	102406483	102406783	301	*	4.46951	5.28816	2.3879	2.84253	0.000177781	0.00222812	Sp1
chr14	40966926	40967226	301	*	4.74839	5.56446	2.68586	2.82625	0.00017808	0.00222812	Tspan14
chr12	91589828	91590128	301	*	4.87579	5.68915	2.83302	2.80676	0.000178255	0.00222812	Gtf2a1
chr10	81378513	81378813	301	*	5.60942	6.415	3.62183	2.75277	0.000178491	0.00222812	Fzr1
chr6	81987721	81988021	301	*	6.01403	6.80923	4.0964	2.67605	0.000178513	0.00222812	Gm20383
chr8	126666437	126666737	301	*	6.9001	7.66007	5.19424	2.43394	0.000178657	0.00222812	Irf2bp2
chr11	88118845	88119145	301	*	5.37518	6.18566	3.35311	2.78931	0.00017904	0.00222916	Cuedc1
chr2	160873015	160873315	301	*	4.93869	5.75416	2.88055	2.82412	0.000179098	0.00222916	Zhx3
chr6	124694187	124694487	301	*	5.34422	6.15471	3.32207	2.78918	0.000179884	0.0022355	Emg1
chr7	16400957	16401257	301	*	4.26966	5.09146	2.16427	2.86471	0.000179967	0.0022355	Zc3h4
chr11	98721478	98721778	301	*	4.3456	5.16542	2.25518	2.85003	0.000180423	0.00223894	Med24
chr8	33599430	33599730	301	*	3.56907	4.41336	1.2801	3.04012	0.000180685	0.00223996	Ppp2cb
chr11	79146313	79146613	301	*	4.49836	5.31443	2.4358	2.82252	0.000180891	0.00224028	Ksr1
chr7	4995990	4996290	301	*	3.94032	4.77151	1.76147	2.9364	0.00018124	0.00224237	Zfp579
chr16	43537353	43537653	301	*	3.80861	4.64365	1.59835	2.96661	0.000181855	0.00224527	Mir568
chr5	122526452	122526752	301	*	5.51809	6.32416	3.52706	2.75599	0.000181963	0.00224527	Atp2a2
chr6	90506925	90507225	301	*	5.88666	6.68536	3.94585	2.70167	0.000182015	0.00224527	Aldh1l1
chr17	17624986	17625286	301	*	5.43218	6.24075	3.42365	2.77474	0.000182397	0.00224685	Lnpep
chr6	48554641	48554941	301	*	4.48922	5.30752	2.41015	2.83986	0.000182504	0.00224685	Lrrc61
chr12	113142449	113142749	301	*	5.53378	6.34011	3.54094	2.75801	0.000183161	0.00225121	Crip2
chr3	84814359	84814659	301	*	5.01246	5.82332	2.98769	2.78871	0.000183219	0.00225121	Fbxw7
chr4	133910626	133911223	598	*	4.37791	5.19523	2.30616	2.83052	0.000183647	0.00225242	Rps6ka1
chr15	84670005	84670305	301	*	4.65653	5.47228	2.59636	2.82209	0.000183826	0.00225242	Prr5
chr11	87828381	87828681	301	*	4.69326	5.50976	2.6276	2.82853	0.00018386	0.00225242	Lpo
chr12	52390300	52390600	301	*	4.50679	5.32263	2.44595	2.82062	0.000184714	0.00225988	Gm35135
chr3	98315189	98315489	301	*	4.4116	5.22658	2.3571	2.81267	0.000185097	0.00225988	Phgdh
chr8	70447734	70448034	301	*	5.1979	6.00961	3.16699	2.7973	0.000185135	0.00225988	Crtc1
chr15	58076694	58076994	301	*	5.94245	6.74022	4.00777	2.69485	0.000185195	0.00225988	Zhx1
chr3	86787062	86787362	301	*	6.07281	6.86594	4.16865	2.66083	0.000186018	0.00226739	Dclk2
chr7	44428686	44428986	301	*	3.34385	4.19112	1.02844	3.05838	0.000186174	0.00226739	Lrrc4b
chr14	62837342	62837642	301	*	6.14725	6.93737	4.26243	2.6391	0.000186478	0.00226888	Wdfy2
chr4	155783967	155784267	301	*	4.63095	5.44631	2.57359	2.81857	0.000187278	0.00227638	Tmem88b
chr9	51008977	51009277	301	*	4.37515	5.19421	2.29045	2.8439	0.000187644	0.00227861	Sik2
chr10	4386779	4387079	301	*	4.70367	5.51787	2.65483	2.81044	0.000188076	0.0022813	Zbtb2
chr2	6256407	6256707	301	*	5.10193	5.91572	3.05602	2.81249	0.000188516	0.0022813	Echdc3
chr19	6941371	6941671	301	*	2.8729	3.73289	0.438246	3.15219	0.000188539	0.0022813	Bad
chr3	8923733	8924033	301	*	4.52692	5.34256	2.46752	2.81916	0.000188598	0.0022813	Mrps28
chr13	8870928	8871228	301	*	4.42142	5.23839	2.35224	2.82808	0.00018928	0.0022863	Wdr37
chr17	65871643	65871943	301	*	4.33781	5.15925	2.23513	2.86234	0.000189888	0.0022863	Ralbp1
chr9	43270962	43271262	301	*	5.3461	6.15439	3.33949	2.77178	0.00019026	0.0022863	D630033O11Rik
chr8	126591237	126591537	301	*	3.07172	3.92217	0.727489	3.07518	0.000190284	0.0022863	Irf2bp2
chr11	95414616	95414916	301	*	5.49646	6.30263	3.50472	2.75643	0.000190337	0.0022863	Spop
chr11	78188487	78188787	301	*	5.34266	6.15177	3.33036	2.778	0.00019039	0.0022863	Rab34
chr5	112383033	112383333	301	*	4.00471	4.8351	1.83222	2.93023	0.000190432	0.0022863	Asphd2
chr19	55123050	55123350	301	*	6.02235	6.81701	4.10816	2.67194	0.000190479	0.0022863	Gpam
chr16	94569323	94569623	301	*	5.2284	6.03961	3.20111	2.79341	0.000191068	0.00228724	Dyrk1a
chr8	84810938	84811238	301	*	4.78083	5.59574	2.72681	2.81694	0.000191432	0.00228724	Nfix
chr15	81839667	81839967	301	*	6.13929	6.92918	4.256	2.63728	0.000191598	0.00228724	Tob2
chr9	61371393	61371693	301	*	5.56851	6.37298	3.58856	2.74373	0.000191628	0.00228724	Tle3
chr17	31378361	31378661	301	*	4.71462	5.52684	2.68004	2.79509	0.000191687	0.00228724	Pde9a
chr8	94098347	94098647	301	*	5.38165	6.18924	3.37999	2.76658	0.000191693	0.00228724	Bbs2
chr10	128910625	128910925	301	*	4.93404	5.74261	2.9255	2.76978	0.000191843	0.00228724	Rdh5
chr8	120644695	120644995	301	*	5.83626	6.6346	3.89781	2.69863	0.000192665	0.00229342	1190005I06Rik
chr7	16399439	16399739	301	*	3.39419	4.24188	1.07501	3.06302	0.000192729	0.00229342	Zc3h4
chr18	38153524	38153824	301	*	4.71219	5.52408	2.68004	2.79235	0.000193724	0.0023005	Pcdh1
chr16	14159302	14159602	301	*	5.57583	6.3788	3.60615	2.73234	0.000193832	0.0023005	Mir484
chr16	32666435	32666735	301	*	5.01395	5.82577	2.98235	2.79572	0.000193878	0.0023005	Tnk2os
chr5	140608741	140609041	301	*	5.93617	6.73055	4.02388	2.66951	0.000194274	0.00230301	Lfng
chr7	44441867	44442167	301	*	4.03171	4.85377	1.92433	2.86288	0.000195447	0.0023147	Lrrc4b
chr1	86032279	86032579	301	*	6.26394	7.04812	4.41648	2.59673	0.000195861	0.00231715	2810459M11Rik
chr3	36552387	36552687	301	*	3.07892	3.92917	0.736589	3.07302	0.000196154	0.00231715	Exosc9
chr15	91049720	91050020	301	*	2.838	3.69612	0.421648	3.13242	0.000196285	0.00231715	Kif21a
chr17	86905375	86905675	301	*	4.82441	5.63626	2.79254	2.79349	0.00019645	0.00231715	Tmem247
chr10	111506386	111506686	301	*	5.33341	6.14139	3.32903	2.76902	0.000196644	0.00231715	Phlda1
chr3	55424078	55424378	301	*	4.69724	5.50839	2.67036	2.78632	0.000196917	0.00231715	Dclk1
chr1	121327679	121327979	301	*	4.54339	5.35832	2.48919	2.81342	0.000196955	0.00231715	Insig2
chr4	129189603	129189903	301	*	5.29555	6.10532	3.27849	2.78261	0.000197471	0.00231866	Yars
chr11	115282760	115283060	301	*	4.10723	4.92972	1.99661	2.86703	0.000197636	0.00231866	Fdxr
chr15	27466392	27466692	301	*	4.15493	4.98131	2.01426	2.89889	0.000197664	0.00231866	Ank
chr14	64440471	64440771	301	*	4.16094	4.98339	2.05061	2.86744	0.000197871	0.00231866	Msra
chr17	28341098	28341398	301	*	3.82214	4.65503	1.62951	2.94725	0.00019805	0.00231866	Tead3
chr7	49523843	49524143	301	*	5.24242	6.05172	3.22875	2.77841	0.0001982	0.00231866	Dbx1
chr15	96286625	96286925	301	*	4.88625	5.69709	2.86156	2.78644	0.00019857	0.00232081	Arid2
chr9	67043839	67044139	301	*	5.13721	5.94646	3.1239	2.77699	0.0001988	0.00232132	Tpm1
chr2	166792420	166792720	301	*	3.95287	4.78238	1.78747	2.92164	0.000199255	0.00232445	Trp53rkb
chr15	85994184	85994484	301	*	6.02933	6.82073	4.13635	2.64788	0.000200047	0.00232512	Celsr1
chr11	69685585	69685885	301	*	5.08109	5.88963	3.07275	2.77091	0.000200504	0.00232512	Tnfsf13
chr11	88583298	88583598	301	*	6.35207	7.1333	4.52279	2.576	0.0002006	0.00232512	Msi2
chr14	70153638	70153938	301	*	4.42447	5.24211	2.35032	2.83265	0.000200895	0.00232512	Ccar2
chr17	34120276	34120576	301	*	4.44626	5.26177	2.38787	2.81626	0.000200984	0.00232512	H2-DMa
chr5	140637056	140637356	301	*	5.19704	6.00573	3.18767	2.77319	0.000201397	0.00232512	Ttyh3
chr16	5255865	5256165	301	*	4.88322	5.69226	2.87137	2.77237	0.000201541	0.00232512	Eef2kmt
chr5	24953261	24953561	301	*	5.06927	5.87738	3.06395	2.76745	0.000201673	0.00232512	Prkag2os1
chr12	101028839	101029139	301	*	2.86461	3.72287	0.446871	3.13399	0.000201954	0.00232512	Ccdc88c
chr19	10087102	10087402	301	*	4.74929	5.56071	2.7205	2.78888	0.000201981	0.00232512	Fads2
chr11	78215848	78216148	301	*	5.58183	6.38511	3.61	2.73455	0.000202003	0.00232512	Proca1
chr18	36018180	36018480	301	*	3.63637	4.47249	1.41718	2.97017	0.000202023	0.00232512	Psd2
chr19	23133522	23133822	301	*	5.52186	6.32621	3.54272	2.74235	0.000202307	0.00232512	Klf9
chr7	118926538	118926838	301	*	4.99713	5.80895	2.9655	2.7952	0.00020249	0.00232512	Gprc5b
chr18	47151277	47151577	301	*	4.77001	5.58148	2.74087	2.7895	0.000202501	0.00232512	Commd10
chr13	24831430	24831730	301	*	4.2739	5.09314	2.18783	2.84313	0.000202772	0.00232512	Tdp2
chr14	122453746	122454046	301	*	4.94477	5.75464	2.92701	2.77948	0.000203149	0.00232512	Gm5089
chr1	66817458	66817758	301	*	4.66542	5.47716	2.63434	2.79011	0.0002032	0.00232512	Kansl1l
chr4	138503670	138503970	301	*	5.65016	6.45182	3.68941	2.72253	0.00020348	0.00232512	Camk2n1
chr19	4125716	4126016	301	*	5.00455	5.81402	2.98968	2.77706	0.00020367	0.00232512	Aip
chr2	31962583	31962883	301	*	5.57017	6.37297	3.60164	2.73074	0.000203908	0.00232512	Nup214
chr9	21615876	21616176	301	*	5.52063	6.32498	3.54146	2.74226	0.000204233	0.00232512	Smarca4
chr2	119674901	119675201	301	*	3.80042	4.63255	1.61393	2.94017	0.000204455	0.00232512	Rtf1
chr11	77893998	77894298	301	*	5.76137	6.55999	3.82108	2.70017	0.000204461	0.00232512	Pipox
chr7	139834048	139834348	301	*	4.3579	5.17227	2.30784	2.80608	0.000204793	0.00232512	Adgra1
chr7	113798888	113799188	301	*	4.86802	5.67913	2.84146	2.78793	0.000205062	0.00232512	Spon1
chr4	41480295	41480595	301	*	5.38496	6.19127	3.39227	2.75631	0.000205096	0.00232512	Nudt2
chr4	155235646	155235946	301	*	5.94001	6.73424	4.0287	2.6682	0.000205339	0.00232512	Ski
chr8	120113852	120114152	301	*	5.10746	5.91679	3.09351	2.77714	0.000205477	0.00232512	6430548M08Rik
chr15	79735301	79735601	301	*	3.22758	4.06963	0.958178	3.00708	0.000205886	0.00232512	Sun2
chr7	100706523	100706823	301	*	4.64559	5.45835	2.6072	2.79751	0.000206119	0.00232512	Fam168a
chr11	23498037	23498337	301	*	5.29696	6.10282	3.30737	2.7522	0.000206269	0.00232512	Ahsa2
chr9	58582122	58582422	301	*	4.99264	5.8017	2.98069	2.77366	0.000206281	0.00232512	Nptn
chr11	78178433	78178733	301	*	4.67269	5.48388	2.64559	2.78578	0.000206358	0.00232512	Mir7653
chr4	133339323	133339623	301	*	5.31865	6.12551	3.32207	2.76003	0.000206514	0.00232512	Wdtc1
chr13	78203383	78203683	301	*	4.55735	5.37109	2.51188	2.8038	0.000206713	0.00232512	Nr2f1
chr18	67774695	67774995	301	*	3.89036	4.71804	1.7394	2.9052	0.000206846	0.00232512	Seh1l
chr8	54779432	54779732	301	*	3.59362	4.43542	1.32629	3.01666	0.000206897	0.00232512	Wdr17
chr5	134582542	134582842	301	*	3.9881	4.8164	1.83223	2.91157	0.000206999	0.00232512	Rfc2
chr7	133637455	133637755	301	*	4.44928	5.26175	2.41297	2.79253	0.000207294	0.00232512	Edrf1
chr6	53801915	53802215	301	*	4.91993	5.72891	2.90848	2.77217	0.000207415	0.00232512	Tril
chr16	25465651	25465951	301	*	6.64457	7.41309	4.89057	2.48958	0.000207553	0.00232512	Tprg
chr5	142905980	142906280	301	*	5.57875	6.38065	3.61633	2.72391	0.000207662	0.00232512	Actb
chr3	31094546	31094846	301	*	4.86867	5.67841	2.85183	2.77736	0.000207716	0.00232512	Skil
chr15	84855999	84856299	301	*	3.57848	4.41341	1.36917	2.95852	0.000207952	0.00232512	Phf21b
chr15	59634975	59635275	301	*	4.45181	5.26646	2.39967	2.80934	0.000208065	0.00232512	Trib1
chr14	122450986	122451286	301	*	5.00354	5.81493	2.97499	2.79174	0.000208083	0.00232512	Gm5089
chr13	43560125	43560425	301	*	4.87761	5.68587	2.87125	2.76606	0.000209266	0.00233431	Mcur1
chr4	44072615	44072915	301	*	3.22767	4.06979	0.957662	3.00757	0.000209318	0.00233431	Gne
chrX	73672990	73673290	301	*	3.05092	3.89908	0.727527	3.05216	0.000209659	0.00233431	Slc6a8
chr17	46031769	46032069	301	*	4.66369	5.47302	2.64977	2.77134	0.00020984	0.00233431	Vegfa
chr5	63968851	63969151	301	*	4.60705	5.41889	2.5753	2.78968	0.000209842	0.00233431	Rell1
chr11	113046250	113046550	301	*	3.9967	4.82081	1.87356	2.87789	0.000210546	0.00234004	2610035D17Rik
chr7	98702878	98703178	301	*	5.38805	6.19225	3.40992	2.7401	0.000211067	0.00234374	Gm15506
chr10	127311627	127311927	301	*	4.22816	5.04676	2.14688	2.83708	0.000211361	0.00234419	Mars1
chr11	94211923	94212451	529	*	4.6726	5.48174	2.66008	2.76987	0.000211898	0.00234419	Tob1
chr13	48130805	48131105	301	*	5.77447	6.57228	3.83957	2.69402	0.000212442	0.00234419	4931429P17Rik
chr15	82380206	82380506	301	*	3.68939	4.52529	1.47196	2.9687	0.000212466	0.00234419	Cyp2d22
chr10	115315460	115315760	301	*	3.91201	4.73965	1.76143	2.90478	0.000212652	0.00234419	Rab21
chr7	126928679	126928979	301	*	3.34972	4.1945	1.05643	3.03414	0.000212745	0.00234419	Kctd13
chr19	23134809	23135109	301	*	5.79129	6.58876	3.8587	2.69146	0.000212848	0.00234419	Klf9
chr8	70629831	70630131	301	*	3.5909	4.42539	1.38512	2.9548	0.000212875	0.00234419	Gdf15
chr18	69016048	69016348	301	*	4.38861	5.2045	2.32737	2.81783	0.000213013	0.00234419	Mir145b
chr13	63563043	63563343	301	*	3.47988	4.3191	1.23468	2.99109	0.000213103	0.00234419	Ptch1
chr2	90504853	90505153	301	*	5.06281	5.87077	3.05855	2.76583	0.000213178	0.00234419	Ptprj
chr1	20890434	20890734	301	*	5.12077	5.92703	3.1284	2.75342	0.000213578	0.00234419	Paqr8
chr11	119086159	119086459	301	*	4.81811	5.62769	2.80239	2.77523	0.000213725	0.00234419	Cbx4
chr7	112170266	112170566	301	*	5.42513	6.23018	3.44122	2.7467	0.000213741	0.00234419	Dkk3
chr9	35109038	35109338	301	*	6.63605	7.4027	4.89278	2.47707	0.000214419	0.00234859	4930581F22Rik
chr19	8756897	8757197	301	*	3.92487	4.75225	1.77628	2.90276	0.000214916	0.00234859	Nxf1
chr3	122984497	122984797	301	*	4.50912	5.31927	2.48943	2.77518	0.000214962	0.00234859	Usp53
chr3	37419523	37419823	301	*	4.55012	5.36285	2.51191	2.79554	0.000214999	0.00234859	Spata5
chr8	93729155	93729455	301	*	4.74702	5.5567	2.73066	2.77487	0.000215085	0.00234859	Gm30606
chr4	106798823	106799123	301	*	4.5674	5.37829	2.5424	2.78165	0.000215443	0.00234956	Acot11
chr5	124221451	124221751	301	*	5.4163	6.21926	3.44671	2.73075	0.000215551	0.00234956	Pitpnm2os1
chr2	32757006	32757306	301	*	4.72696	5.53675	2.70978	2.77549	0.000216134	0.00235191	Tor2a
chr9	61623068	61623368	301	*	5.02032	5.82727	3.02316	2.7575	0.000216144	0.00235191	Tle3
chr11	5762278	5762578	301	*	4.67627	5.48666	2.6548	2.77934	0.000216809	0.00235687	Urgcp
chr2	102635638	102635938	301	*	6.76998	7.53191	5.05327	2.44624	0.000216979	0.00235687	Slc1a2
chr14	57133507	57133807	301	*	3.80295	4.63402	1.62509	2.93054	0.000217291	0.00235821	Gjb6
chr14	65922950	65923250	301	*	5.9004	6.69327	3.99793	2.65792	0.000218159	0.00236557	Scara3
chr17	84058560	84058860	301	*	5.02959	5.83752	3.0256	2.76497	0.000218811	0.0023669	4933433H22Rik
chr11	49243768	49244068	301	*	4.85672	5.66623	2.84153	2.77497	0.00021911	0.0023669	Mgat1
chr10	81496354	81496654	301	*	4.62177	5.43274	2.59626	2.78277	0.000219501	0.0023669	Ncln
chr4	130075079	130075379	301	*	4.81214	5.62256	2.79053	2.78129	0.000219586	0.0023669	Pef1
chr7	4658919	4659219	301	*	5.04297	5.84857	3.05515	2.74743	0.000219638	0.0023669	Ppp6r1
chr2	92609728	92610028	301	*	5.29995	6.10523	3.31443	2.74735	0.000219738	0.0023669	Chst1
chr19	10294676	10294976	301	*	4.40537	5.21853	2.36412	2.79656	0.000219771	0.0023669	Dagla
chr7	17017095	17017395	301	*	4.94227	5.75167	2.92786	2.77521	0.000219867	0.0023669	Ppp5c
chr9	110532224	110532524	301	*	5.07505	5.88228	3.07592	2.76013	0.000220085	0.0023669	Setd2
chr4	155943546	155943846	301	*	5.2697	6.07556	3.28016	2.75151	0.00022071	0.0023669	Ube2j2
chr2	3166811	3167111	301	*	3.28431	4.12682	1.01085	3.01174	0.000220751	0.0023669	Fam171a1
chr15	79546564	79546864	301	*	5.41078	6.2139	3.44005	2.73182	0.000220809	0.0023669	Ddx17
chr17	46680853	46681153	301	*	5.11876	5.92533	3.12427	2.7555	0.000220911	0.0023669	Klhdc3
chr16	94497937	94498237	301	*	5.75151	6.54913	3.81784	2.6924	0.000220941	0.0023669	Vps26c
chr8	23257008	23257308	301	*	4.03554	4.85455	1.95121	2.8372	0.000221677	0.00237044	Golga7
chr14	30649756	30650056	301	*	4.75556	5.5632	2.75354	2.75925	0.000221835	0.00237044	Rft1
chr5	67847314	67847614	301	*	4.90706	5.71681	2.89015	2.77737	0.00022196	0.00237044	Atp8a1
chr6	85911584	85911884	301	*	4.72822	5.53869	2.70621	2.78042	0.000222033	0.00237044	Tprkb
chr9	44604501	44604801	301	*	3.08498	3.93299	0.762967	3.05076	0.00022253	0.00237371	Ddx6
chr2	30721896	30722196	301	*	6.12047	6.90651	4.26146	2.60925	0.000223226	0.00237601	Mir3089
chr2	31141832	31142132	301	*	3.7238	4.55296	1.56113	2.91313	0.000223537	0.00237601	Fnbp1
chr5	73601555	73601855	301	*	4.33115	5.14568	2.27986	2.80608	0.000223638	0.00237601	Lrrc66
chr2	4169218	4169518	301	*	4.04019	4.86344	1.92375	2.8708	0.000223823	0.00237601	1700080N15Rik
chr10	63023829	63024129	301	*	4.52529	5.33475	2.5104	2.76984	0.00022387	0.00237601	Hnrnph3
chr13	107022238	107022538	301	*	3.16312	4.01268	0.827049	3.06696	0.00022389	0.00237601	3830408C21Rik
chr15	97784193	97784493	301	*	4.14171	4.95784	2.0787	2.81603	0.000224941	0.00237778	Slc48a1
chr15	102518575	102518875	301	*	4.68392	5.49183	2.68003	2.76017	0.000224965	0.00237778	Tarbp2
chr7	105736408	105736708	301	*	4.77605	5.58206	2.78539	2.74709	0.000224978	0.00237778	Ilk
chr4	152637091	152637391	301	*	4.42509	5.23769	2.38783	2.79231	0.000224987	0.00237778	Gm833
chr11	118436363	118436663	301	*	4.34167	5.1562	2.29042	2.80606	0.00022501	0.00237778	C1qtnf1
chr10	42501860	42502160	301	*	5.35186	6.15666	3.36963	2.74396	0.000225636	0.00238237	Snx3
chr2	6256025	6256325	301	*	5.38937	6.1927	3.41722	2.73312	0.000225994	0.00238413	Echdc3
chr9	63757990	63758290	301	*	4.56969	5.37936	2.55341	2.77182	0.000226787	0.00238446	Smad3
chr2	25228645	25228945	301	*	4.41092	5.22299	2.37746	2.78796	0.000227238	0.00238446	Tubb4b
chr1	190682289	190682589	301	*	5.66664	6.4646	3.73077	2.69438	0.000227757	0.00238446	Rps6kc1
chr4	139232529	139232829	301	*	5.02912	5.83575	3.03424	2.75471	0.000227999	0.00238446	Capzb
chr4	109980602	109980902	301	*	5.20013	6.0057	3.21257	2.74849	0.000228063	0.00238446	Dmrta2
chr13	49143338	49143638	301	*	5.58652	6.38568	3.64263	2.70295	0.00022811	0.00238446	Wnk2
chr2	25226880	25227180	301	*	5.14708	5.9529	3.15775	2.74989	0.00022813	0.00238446	Tubb4b
chrX	151017179	151017479	301	*	3.29627	4.13817	1.02802	3.00624	0.000228295	0.00238446	Gnl3l
chr6	94718118	94718418	301	*	4.2787	5.09541	2.21143	2.82212	0.000228363	0.00238446	Lrig1
chr15	38603937	38604237	301	*	4.72496	5.53296	2.72046	2.76124	0.000228533	0.00238446	2310043O21Rik
chr1	5019291	5019591	301	*	5.48384	6.286	3.51964	2.72487	0.0002287	0.00238446	Atp6v1h
chr7	30169630	30169930	301	*	4.31465	5.13155	2.24601	2.8239	0.000228935	0.00238446	Zfp146
chr3	108554634	108554934	301	*	5.17141	5.9765	3.18718	2.74452	0.000229005	0.00238446	Scarna2
chr7	112023303	112023603	301	*	3.42838	4.26468	1.20759	2.96381	0.000229073	0.00238446	Usp47
chr15	78166333	78166633	301	*	4.8284	5.63672	2.82164	2.7651	0.000229428	0.00238446	Ift27
chr8	71464491	71464791	301	*	5.49212	6.29423	3.52826	2.7245	0.000229679	0.00238446	Mrpl34
chr11	79339438	79339738	301	*	4.27622	5.09259	2.21145	2.81926	0.000229765	0.00238446	Nf1
chr19	25144736	25145036	301	*	6.03539	6.82296	4.16675	2.61988	0.000229781	0.00238446	Kank1
chr2	170287442	170287742	301	*	4.56754	5.37703	2.55245	2.7704	0.000229901	0.00238446	Bcas1os2
chr1	134062764	134063064	301	*	4.04727	4.86959	1.93795	2.86292	0.000229924	0.00238446	Btg2
chr7	84152030	84152330	301	*	3.93985	4.76582	1.80236	2.89052	0.000230045	0.00238446	Abhd17c
chr9	41697159	41697459	301	*	4.48801	5.29811	2.46868	2.77378	0.000230815	0.00239046	Mir125b-1
chr15	36609404	36609704	301	*	3.64037	4.47368	1.44434	2.94459	0.000231169	0.00239214	Pabpc1
chr9	97018702	97019002	301	*	4.32297	5.13637	2.27987	2.79675	0.000232252	0.00239793	Spsb4
chr12	4768536	4768836	301	*	5.65712	6.4552	3.72037	2.69521	0.000232576	0.00239793	Pfn4
chr1	161251038	161251338	301	*	4.06584	4.88426	1.9859	2.83244	0.000232594	0.00239793	Prdx6
chr6	53818783	53819083	301	*	3.59009	4.42253	1.40112	2.93622	0.000232714	0.00239793	Tril
chr10	128673812	128674112	301	*	3.6212	4.45416	1.42806	2.94117	0.000232787	0.00239793	Suox
chr8	86623823	86624123	301	*	4.23593	5.05179	2.17494	2.81461	0.000232884	0.00239793	Lonp2
chr9	106429290	106429590	301	*	4.16547	4.98771	2.05678	2.86358	0.00023325	0.00239972	Rpl29
chr11	120776104	120776404	301	*	4.44965	5.25897	2.43579	2.76726	0.000234357	0.00240865	Rfng
chr2	51082694	51082994	301	*	5.62239	6.42034	3.68657	2.69397	0.000234504	0.00240865	Rnd3
chr7	101349864	101350164	301	*	5.34643	6.14781	3.38755	2.71793	0.000234865	0.00241037	Arap1
chr7	19094051	19094351	301	*	3.93524	4.76062	1.80236	2.88534	0.000235409	0.00241396	Six5
chr8	79294798	79295098	301	*	4.92291	5.72603	2.95221	2.72682	0.000236041	0.00241845	Mmaa
chr9	72985293	72985593	301	*	4.34286	5.15349	2.31974	2.77562	0.000236572	0.00242035	Pierce2
chr1	155417318	155417618	301	*	4.94454	5.75044	2.95468	2.74794	0.000236944	0.00242035	Xpr1
chr11	23665803	23666103	301	*	4.22009	5.03556	2.16205	2.81112	0.000237341	0.00242035	Pex13
chr8	104340581	104340881	301	*	4.42337	5.23202	2.41431	2.76163	0.000237413	0.00242035	Cmtm3
chr10	53379734	53380034	301	*	4.45936	5.26863	2.44591	2.76683	0.000237477	0.00242035	Cep85l
chr8	83899481	83899781	301	*	5.24795	6.05	3.28456	2.72206	0.000237509	0.00242035	Adgrl1
chr2	178698649	178698949	301	*	5.98992	6.77752	4.12107	2.61991	0.000238012	0.00242035	Cdh26
chr14	45566603	45566903	301	*	3.25365	4.09376	1.00083	2.98887	0.000238042	0.00242035	4930527F14Rik
chr19	26680803	26681103	301	*	4.28325	5.09911	2.22224	2.81507	0.000238288	0.00242035	Smarca2
chr13	55450587	55450887	301	*	4.40271	5.21384	2.37596	2.78026	0.000238336	0.00242035	Mir6943
chr13	51902955	51903255	301	*	3.92051	4.74544	1.79109	2.88147	0.000238412	0.00242035	Gadd45g
chr17	46857432	46857732	301	*	4.86234	5.66989	2.86092	2.75942	0.000238558	0.00242035	Bicral
chr11	69605825	69606125	301	*	6.16765	6.94952	4.33443	2.57976	0.000239052	0.00242339	Atp1b2
chr8	126594555	126594855	301	*	6.50848	7.27753	4.75143	2.4927	0.000239302	0.00242395	Irf2bp2
chr2	165420336	165420636	301	*	5.06249	5.86517	3.09483	2.72495	0.000239657	0.00242557	Ocstamp
chr12	80525545	80525845	301	*	3.95811	4.77903	1.85946	2.85014	0.000240759	0.00242773	Galnt16
chr11	79729789	79730089	301	*	5.83798	6.6299	3.94165	2.65044	0.000240938	0.00242773	Mir365-2
chr7	82866117	82866417	301	*	4.85732	5.66269	2.87117	2.74267	0.000240948	0.00242773	Mex3b
chr11	93968273	93968573	301	*	5.05739	5.86208	3.07588	2.74002	0.000240979	0.00242773	Nme1
chr4	10874368	10874668	301	*	3.83026	4.65451	1.70609	2.87455	0.000241625	0.00242773	Cfap418
chr6	56797612	56797912	301	*	4.40217	5.21532	2.36093	2.79542	0.000241832	0.00242773	Kbtbd2
chr4	148314456	148314756	301	*	4.69254	5.49883	2.69999	2.74739	0.000241907	0.00242773	Disp3
chr1	134494466	134494766	301	*	4.42375	5.23471	2.39821	2.77904	0.000242138	0.00242773	Rabif
chr7	73238398	73238698	301	*	4.65695	5.46238	2.67035	2.74044	0.000242392	0.00242773	4930429H19Rik
chr10	62866538	62866838	301	*	4.80333	5.60777	2.82361	2.73493	0.000242612	0.00242773	Tet1
chr8	84794041	84794341	301	*	5.70453	6.50036	3.78276	2.67843	0.000242644	0.00242773	Nfix
chr4	41503010	41503310	301	*	5.87311	6.66513	3.97611	2.65125	0.000242689	0.00242773	Myorg
chr5	140536106	140536406	301	*	5.22242	6.02646	3.24537	2.73673	0.000242742	0.00242773	Grifin
chr10	81551615	81551915	301	*	4.14107	4.95568	2.08919	2.80348	0.000243016	0.00242773	Gna11
chr12	98746788	98747088	301	*	3.59787	4.42928	1.4172	2.92724	0.000243082	0.00242773	Zc3h14
chr8	69903166	69903466	301	*	4.63923	5.44838	2.62665	2.76819	0.000243101	0.00242773	Yjefn3
chr2	157432503	157432803	301	*	4.80439	5.61067	2.81194	2.74876	0.000243189	0.00242773	Src
chr16	15887091	15887391	301	*	4.99006	5.79488	3.00772	2.7401	0.000243556	0.00242773	Cebpd
chr11	98773915	98774215	301	*	6.67945	7.44081	4.96592	2.44231	0.000244078	0.00242773	Nr1d1
chr17	84081714	84082014	301	*	6.26098	7.03888	4.45182	2.55238	0.000244149	0.00242773	4933433H22Rik
chr2	134785970	134786270	301	*	3.89948	4.72361	1.77628	2.87419	0.00024417	0.00242773	Plcb1
chr16	90692761	90693061	301	*	5.38114	6.18231	3.42369	2.71637	0.000244315	0.00242773	Mis18a
chr4	154499790	154500090	301	*	6.06504	6.84914	4.21811	2.59511	0.000244352	0.00242773	Gm13133
chr15	81585969	81586269	301	*	3.72005	4.54737	1.57201	2.89677	0.000244935	0.00243023	Ep300
chr4	107814509	107814809	301	*	4.71155	5.51763	2.72045	2.74596	0.000244993	0.00243023	Lrp8os2
chr19	36705600	36705900	301	*	5.819	6.6125	3.91241	2.66184	0.000245468	0.00243133	Hectd2os
chr17	56467643	56467943	301	*	3.81427	4.63734	1.6992	2.86446	0.000245494	0.00243133	Ptprs
chr19	38238554	38238854	301	*	3.65893	4.49114	1.47177	2.93493	0.00024662	0.00244034	Fra10ac1
chr3	5326633	5326933	301	*	4.24137	5.05321	2.20957	2.78338	0.000246795	0.00244034	2700069I18Rik
chr10	117148421	117148721	301	*	4.36192	5.17461	2.32396	2.79123	0.000247115	0.00244156	Frs2
chr15	84987923	84988223	301	*	3.99202	4.81267	1.89538	2.84807	0.000248495	0.00245155	5031439G07Rik
chr8	93931368	93931668	301	*	6.20774	6.9867	4.39227	2.55947	0.000248521	0.00245155	Amfr
chr5	72914182	72914482	301	*	4.71138	5.51546	2.73407	2.73089	0.000248851	0.00245155	Slain2
chr6	125088972	125089272	301	*	5.21028	6.01177	3.25072	2.71722	0.000248913	0.00245155	Chd4
chr1	66692819	66693119	301	*	3.62512	4.45594	1.44926	2.92246	0.000249368	0.00245229	Rpe
chr15	25754648	25754948	301	*	5.79875	6.59053	3.90335	2.64912	0.000249382	0.00245229	Retreg1
chr8	123442810	123443110	301	*	3.05611	3.90091	0.76257	3.0194	0.00025037	0.00245833	Def8
chr8	110217697	110217997	301	*	4.80904	5.61456	2.82178	2.74293	0.000250391	0.00245833	Cmtr2
chr9	62527157	62527457	301	*	4.46877	5.27475	2.47841	2.74168	0.000250616	0.0024586	Coro2b
chr11	94998270	94998570	301	*	5.29669	6.0994	3.32873	2.72714	0.000251122	0.00246163	Ppp1r9b
chr1	42684836	42685136	301	*	4.40066	5.20769	2.4029	2.74861	0.000251456	0.00246296	Pantr1
chr12	86947142	86947442	301	*	5.45834	6.25669	3.51984	2.69567	0.000251773	0.00246413	Cipc
chr17	29078894	29079194	301	*	4.15833	4.97177	2.115	2.79407	0.000252132	0.00246571	Trp53cor1
chr8	95157187	95157487	301	*	5.04579	5.848	3.08126	2.72097	0.00025246	0.00246698	Kifc3
chr3	116808065	116808365	301	*	4.71647	5.52179	2.73065	2.74004	0.000252752	0.00246789	Agl
chr13	9276428	9276728	301	*	2.7734	3.62558	0.413176	3.07078	0.00025388	0.00247697	Dip2c
chr9	62520199	62520499	301	*	4.28328	5.09461	2.25516	2.77951	0.00025441	0.00248019	Coro2b
chr7	118594120	118594420	301	*	5.02447	5.8261	3.06395	2.71627	0.000255037	0.00248072	B230311B06Rik
chr2	167569986	167570286	301	*	3.45874	4.29344	1.25131	2.94932	0.000255055	0.00248072	Snai1
chr4	105181113	105181413	301	*	6.75121	7.50841	5.06059	2.41554	0.000255061	0.00248072	Plpp3
chr5	139252100	139252400	301	*	4.58511	5.38974	2.60405	2.73298	0.000255656	0.00248457	Get4
chr15	36608885	36609185	301	*	5.21704	6.01686	3.26868	2.70475	0.000256173	0.00248684	Pabpc1
chr2	105680573	105680873	301	*	4.83715	5.63816	2.88079	2.70946	0.000256481	0.00248684	Pax6os1
chr4	126062832	126063132	301	*	4.37869	5.19029	2.34861	2.78261	0.000257068	0.00248684	Oscp1
chr6	72571886	72572186	301	*	4.14277	4.95584	2.1021	2.79091	0.000257237	0.00248684	Elmod3
chr11	20200939	20201239	301	*	6.1776	6.95715	4.35852	2.5634	0.000257251	0.00248684	Rab1a
chr2	4036721	4037021	301	*	6.34223	7.11629	4.55595	2.52607	0.000257951	0.00248684	Frmd4a
chr13	48227764	48228064	301	*	5.98695	6.77262	4.1302	2.60589	0.000257975	0.00248684	Id4
chr10	59899629	59899929	301	*	6.66599	7.4269	4.95499	2.43924	0.000257979	0.00248684	Dnajb12
chr8	124551250	124551550	301	*	4.53925	5.34759	2.53237	2.76004	0.000258083	0.00248684	Agt
chr19	38263867	38264167	301	*	4.41456	5.22624	2.38391	2.78361	0.000258157	0.00248684	Lgi1
chr14	25740268	25740568	301	*	5.63942	6.43352	3.72897	2.66521	0.000258469	0.00248684	Zcchc24
chr17	43572360	43572660	301	*	3.94484	4.76398	1.85947	2.83516	0.000258628	0.00248684	Pla2g7
chr1	172309660	172309960	301	*	3.80004	4.62681	1.65627	2.89279	0.000258941	0.00248684	Atp1a2
chr2	124610372	124610672	301	*	4.80121	5.60557	2.82201	2.73378	0.000259101	0.00248684	4930583P06Rik
chr16	4932613	4932913	301	*	3.6805	4.51193	1.49966	2.92809	0.000259497	0.00248684	Nudt16l1
chr11	80476615	80476915	301	*	3.00262	3.84529	0.727762	2.9986	0.000259528	0.00248684	Cdk5r1
chr11	116146227	116146527	301	*	3.98475	4.80357	1.90178	2.83298	0.000259762	0.00248684	Mrpl38
chr9	104002473	104002773	301	*	5.58511	6.38039	3.6669	2.67359	0.000260156	0.00248684	Nphp3
chr16	20695996	20696296	301	*	4.46534	5.27222	2.46867	2.74797	0.000260233	0.00248684	Fam131a
chr9	108753430	108753730	301	*	4.39559	5.20229	2.40015	2.74581	0.000260329	0.00248684	Ip6k2
chr10	43540872	43541172	301	*	4.47745	5.28461	2.47885	2.7502	0.000260343	0.00248684	Mtres1
chr5	125221921	125222221	301	*	6.19589	6.97463	4.38177	2.55776	0.000260387	0.00248684	Ncor2
chr12	8365382	8365682	301	*	4.22731	5.04052	2.18567	2.7927	0.000260522	0.00248684	Hs1bp3
chr3	52641872	52642172	301	*	5.79232	6.58178	3.9117	2.6323	0.000260704	0.00248684	Gm2447
chr11	48816937	48817237	301	*	4.36287	5.17375	2.33797	2.77664	0.000260879	0.00248684	Trim41
chr17	86753500	86753800	301	*	5.30499	6.10503	3.35517	2.70696	0.000261375	0.0024885	Epas1
chr11	102467017	102467317	301	*	4.6759	5.4797	2.7005	2.72789	0.000261453	0.0024885	Itga2b
chr19	4558194	4558494	301	*	5.51386	6.30937	3.5942	2.67485	0.000261795	0.00248881	Pcx
chr6	113604470	113604770	301	*	3.67861	4.5098	1.49972	2.92589	0.000262131	0.00248881	Brk1
chr2	167062585	167062885	301	*	3.99526	4.81403	1.91274	2.83245	0.000262176	0.00248881	Zfas1
chr16	4541834	4542134	301	*	5.75832	6.55024	3.862	2.6498	0.000262288	0.00248881	Srl
chr6	70792079	70792379	301	*	5.27058	6.07017	3.32377	2.70331	0.000263055	0.00248881	Rpia
chr5	33378499	33378799	301	*	5.47373	6.27109	3.54188	2.68816	0.000263061	0.00248881	Uvssa
chr15	81831469	81831769	301	*	4.59029	5.39414	2.61461	2.72697	0.000263072	0.00248881	Tob2
chr1	155083240	155083540	301	*	4.84426	5.64778	2.8708	2.72801	0.000263208	0.00248881	Gm9530
chr6	86328389	86328689	301	*	4.59121	5.3953	2.61384	2.7288	0.000263359	0.00248881	Fam136a
chr5	24604832	24605132	301	*	4.71988	5.52429	2.74036	2.7329	0.000263483	0.00248881	Mir671
chr6	83268260	83268560	301	*	5.04256	5.84591	3.07032	2.72905	0.000263728	0.00248924	Slc4a5
chr14	105512922	105513222	301	*	4.56326	5.36903	2.57433	2.74085	0.000264235	0.00249003	4930449E01Rik
chr11	103159023	103159323	301	*	4.28691	5.09702	2.26752	2.7697	0.000264534	0.00249003	Fmnl1
chr9	72662227	72662527	301	*	4.70744	5.51145	2.73064	2.72973	0.00026501	0.00249003	Nedd4
chr5	125203813	125204113	301	*	4.15081	4.96321	2.115	2.78557	0.000265083	0.00249003	Ncor2
chr17	24478954	24479254	301	*	4.35809	5.16606	2.35377	2.75456	0.000265289	0.00249003	Mlst8
chr4	131873343	131873643	301	*	4.28633	5.09635	2.26752	2.76903	0.000265368	0.00249003	Srsf4
chr9	58440079	58440379	301	*	5.20372	6.00455	3.24863	2.71183	0.000265461	0.00249003	4930461G14Rik
chr17	27635164	27635464	301	*	4.21257	5.02182	2.19922	2.76232	0.000266041	0.00249003	Rps10
chr3	88231436	88231736	301	*	5.6147	6.40809	3.70887	2.65979	0.000266079	0.00249003	Mir9b-1
chr15	85610685	85610985	301	*	5.473	6.27042	3.54065	2.68861	0.000266345	0.00249003	Wnt7b
chr2	73892648	73892948	301	*	5.41746	6.2139	3.49159	2.68113	0.000266387	0.00249003	Atf2
chr12	26370050	26370350	301	*	6.10063	6.88175	4.27206	2.57406	0.000266505	0.00249003	4930549C15Rik
chr9	107612636	107612936	301	*	4.7842	5.58747	2.81245	2.72522	0.000266976	0.00249003	Sema3b
chr1	154156776	154157076	301	*	7.19141	7.92647	5.61597	2.27968	0.000267054	0.00249003	Zfp648
chr10	80260931	80261231	301	*	4.52657	5.33165	2.54238	2.73514	0.000267063	0.00249003	Gamt
chr17	46383368	46383668	301	*	5.20495	6.00449	3.25852	2.70223	0.000267169	0.00249003	Zfp318
chr3	156561693	156561993	301	*	4.40475	5.21283	2.39962	2.75592	0.00026721	0.00249003	Negr1
chr11	30367433	30367733	301	*	5.68395	6.47768	3.7759	2.66261	0.000267469	0.00249058	Sptbn1
chr9	122294425	122294725	301	*	4.54906	5.35435	2.56338	2.73702	0.000268287	0.00249553	Ano10
chr16	10347563	10347863	301	*	3.76155	4.5874	1.62497	2.88427	0.000268651	0.00249553	Gm1600
chr6	90435215	90435515	301	*	3.86854	4.69058	1.76136	2.85605	0.000268759	0.00249553	Cfap100
chr10	79704206	79704506	301	*	4.61099	5.41499	2.63427	2.72818	0.000268801	0.00249553	Bsg
chr8	12395398	12395698	301	*	6.2141	6.9912	4.40973	2.54653	0.000270002	0.00250002	Sox1
chr6	50689449	50689749	301	*	4.18339	4.99558	2.14913	2.78398	0.000270007	0.00250002	Npvf
chr3	107261879	107262179	301	*	3.9663	4.78889	1.85488	2.86171	0.000270044	0.00250002	Lamtor5
chr6	86903856	86904156	301	*	4.03178	4.85058	1.94901	2.83305	0.000270228	0.00250002	Aak1
chr11	32963681	32963981	301	*	5.24889	6.0476	3.308	2.69643	0.000270289	0.00250002	Smim23
chr1	93079707	93080007	301	*	5.91715	6.70366	4.05519	2.61144	0.00027095	0.00250258	Kif1a
chr7	127017233	127017533	301	*	4.03123	4.84955	1.95207	2.82912	0.000270968	0.00250258	Mvp
chr13	119790697	119790997	301	*	4.02437	4.83899	1.97242	2.80062	0.000271412	0.00250381	Zfp131
chr6	85302348	85302648	301	*	6.6706	7.42938	4.97133	2.42548	0.00027155	0.00250381	Sfxn5
chr5	140543269	140543569	301	*	5.40688	6.20392	3.47707	2.68527	0.000271703	0.00250381	Grifin
chr8	119791961	119792261	301	*	3.66673	4.49112	1.54148	2.87077	0.000272269	0.00250475	Meak7
chr4	107828938	107829238	301	*	5.40086	6.19927	3.46195	2.69533	0.000272434	0.00250475	Lrp8os2
chr14	70766623	70766923	301	*	3.72853	4.55356	1.59833	2.87687	0.000272828	0.00250475	Xpo7
chr18	10610006	10610306	301	*	3.60623	4.43531	1.44422	2.90655	0.000272855	0.00250475	Esco1
chr6	86472251	86472551	301	*	4.96829	5.77096	3.00063	2.72292	0.000273039	0.00250475	A430078I02Rik
chr17	9903396	9903696	301	*	5.80687	6.59593	3.92887	2.62923	0.000273082	0.00250475	4930452A19Rik
chr14	78732690	78732990	301	*	3.85219	4.67302	1.75414	2.8459	0.000273213	0.00250475	Dgkh
chr2	121866747	121867047	301	*	3.91865	4.73617	1.84537	2.8213	0.000274581	0.00251544	Golm2
chr14	70289343	70289643	301	*	4.02743	4.84524	1.95209	2.82479	0.000275297	0.00252015	Ppp3cc
chr11	76450146	76450446	301	*	3.27628	4.11381	1.04529	2.96505	0.000275608	0.00252054	Timm22
chr3	122924092	122924392	301	*	4.54743	5.34953	2.58371	2.71304	0.000275784	0.00252054	1810037I17Rik
chr1	154150154	154150454	301	*	3.90598	4.72756	1.80226	2.85255	0.000275946	0.00252054	Zfp648
chr7	27621028	27621328	301	*	5.86882	6.65661	3.99878	2.62035	0.00027675	0.00252603	Akt2
chr12	69361431	69361731	301	*	3.25039	4.08695	1.02756	2.95588	0.000277129	0.00252668	Nemf
chr8	25201369	25201669	301	*	3.74136	4.56605	1.6138	2.87417	0.000277337	0.00252668	Mir8108
chr8	15004763	15005063	301	*	5.85654	6.64244	3.99836	2.60692	0.00027743	0.00252668	Kbtbd11
chr16	17405763	17406063	301	*	4.99279	5.7941	3.03443	2.71292	0.000277703	0.00252701	Snap29
chr5	112276359	112276659	301	*	5.7252	6.5158	3.8373	2.63996	0.000277872	0.00252701	Tpst2
chr11	104231154	104231454	301	*	4.48372	5.28722	2.51039	2.72249	0.000278468	0.00252817	Mapt
chr11	118418944	118419244	301	*	4.85233	5.65287	2.89914	2.70554	0.000278667	0.00252817	Cant1
chr2	131909816	131910116	301	*	5.23027	6.02887	3.2901	2.69528	0.000278668	0.00252817	Prn
chr3	115845764	115846064	301	*	5.28498	6.08483	3.33644	2.70498	0.000278992	0.00252817	Dph5
chr4	149517915	149518215	301	*	5.66505	6.45606	3.77456	2.64264	0.000279101	0.00252817	Ctnnbip1
chr17	45760991	45761291	301	*	4.75318	5.55658	2.78061	2.72531	0.000279217	0.00252817	F630040K05Rik
chr2	83724244	83724544	301	*	5.14814	5.94622	3.21142	2.69072	0.000279778	0.00252905	Itgav
chr2	91710733	91711033	301	*	3.47488	4.30813	1.27929	2.93626	0.000279885	0.00252905	Harbi1
chr15	85687022	85687322	301	*	5.65434	6.44848	3.7436	2.66523	0.000279923	0.00252905	Mirlet7c-2
chr6	55444367	55444667	301	*	5.90875	6.69533	4.04635	2.61179	0.000280393	0.00253079	Adcyap1r1
chr2	122702578	122702878	301	*	3.40384	4.23514	1.22407	2.91826	0.000280833	0.00253079	Slc30a4
chr9	110249764	110250064	301	*	5.08161	5.88153	3.13263	2.70352	0.000280851	0.00253079	Cspg5
chr8	87960435	87960735	301	*	4.50541	5.30902	2.53137	2.72346	0.000280929	0.00253079	Zfp423
chr8	60632650	60632950	301	*	4.96818	5.76754	3.02296	2.69813	0.000281534	0.00253247	Mfap3l
chr15	99343441	99343741	301	*	4.74033	5.54146	2.78319	2.70828	0.000281865	0.00253247	Fmnl3
chr7	105811018	105811318	301	*	5.57195	6.36447	3.6717	2.65305	0.000281914	0.00253247	Mrpl17
chr4	137593952	137594252	301	*	4.56318	5.36747	2.58442	2.72928	0.000281928	0.00253247	Usp48
chr11	71033544	71033844	301	*	3.94441	4.76564	1.8434	2.84998	0.000282584	0.00253332	6330403K07Rik
chr17	56074914	56075214	301	*	4.25149	5.06008	2.24279	2.75728	0.000282631	0.00253332	Ubxn6
chr11	120039684	120039984	301	*	3.96808	4.78466	1.90177	2.81412	0.00028282	0.00253332	Aatk
chr8	94121680	94121980	301	*	4.63838	5.4396	2.6806	2.70759	0.000282836	0.00253332	Mt4
chr17	25561676	25561976	301	*	6.13109	6.90947	4.31905	2.55503	0.000283061	0.00253352	Cerox1
chr9	101404681	101404981	301	*	4.53181	5.33733	2.54462	2.73783	0.000283544	0.00253565	Gm28979
chr6	113012500	113012800	301	*	6.25494	7.02812	4.47383	2.51979	0.000283706	0.00253565	Thumpd3
chr7	110804360	110804660	301	*	4.71784	5.51856	2.76343	2.70495	0.000284383	0.00253988	Ampd3
chr1	92130567	92130867	301	*	5.36479	6.16118	3.43929	2.67997	0.000284633	0.00254029	Hdac4
chr9	102779572	102779872	301	*	3.98868	4.80171	1.94836	2.78727	0.000284968	0.00254128	Gm5627
chr14	122474136	122474436	301	*	5.44983	6.24484	3.5334	2.6704	0.000285152	0.00254128	2610035F20Rik
chr11	101171308	101171608	301	*	5.96449	6.74791	4.12176	2.58959	0.00028612	0.00254777	Plekhh3
chr19	29806414	29806714	301	*	5.14738	5.94647	3.20391	2.69798	0.000286483	0.00254777	9930021J03Rik
chr13	63064762	63065062	301	*	2.79577	3.64601	0.45353	3.05132	0.000286531	0.00254777	Aopep
chr17	29268711	29269011	301	*	4.43155	5.23355	2.46853	2.71041	0.000286699	0.00254777	BC004004
chr7	45154176	45154761	586	*	4.52406	5.32718	2.55335	2.71986	0.000287194	0.00255036	Pih1d1
chr17	85090439	85090739	301	*	3.86926	4.68943	1.77621	2.84029	0.000287925	0.00255503	Camkmt
chr10	60831481	60831781	301	*	4.45377	5.25595	2.48945	2.71205	0.000288379	0.00255568	Unc5b
chr19	24477370	24477670	301	*	3.30053	4.13762	1.07319	2.96123	0.000288409	0.00255568	Pabir1
chr5	128576083	128576383	301	*	4.48143	5.28605	2.5004	2.73033	0.000288853	0.0025578	Fzd10os
chr18	61555080	61555380	301	*	5.03769	5.83619	3.09821	2.6924	0.000289271	0.00255968	Csnk1a1
chr4	100996221	100996521	301	*	5.23241	6.02836	3.30985	2.6756	0.000289996	0.00256252	Raver2
chr14	30923776	30924076	301	*	5.72451	6.51309	3.84946	2.62534	0.000290003	0.00256252	Itih3
chr11	94549039	94549339	301	*	4.67861	5.47989	2.72041	2.70835	0.000290426	0.0025626	Rsad1
chr9	82975344	82975930	587	*	5.36093	6.15674	3.43929	2.67553	0.000290466	0.0025626	Phip
chr2	129218669	129218969	301	*	4.78951	5.59241	2.82031	2.72177	0.00029063	0.0025626	A730036I17Rik
chr11	22990420	22990720	301	*	3.51101	4.33679	1.37498	2.87683	0.000291245	0.00256385	Cct4
chr11	4291688	4291988	301	*	5.78592	6.57379	3.91537	2.62045	0.00029127	0.00256385	Lif
chr2	25852650	25852950	301	*	5.08477	5.88385	3.14141	2.69711	0.000291388	0.00256385	Sohlh1
chr7	4121051	4121351	301	*	3.94773	4.7639	1.88444	2.81037	0.000292415	0.00256943	9430041J12Rik
chr8	126593858	126594158	301	*	5.25705	6.05357	3.33064	2.67996	0.000292435	0.00256943	Irf2bp2
chr10	63382671	63382971	301	*	4.12865	4.94166	2.08841	2.78862	0.000292922	0.00257037	Dnajc12
chr16	46497197	46497497	301	*	5.36086	6.15654	3.44007	2.67453	0.000292979	0.00257037	Nectin3
chr5	112952480	112952780	301	*	4.62341	5.4272	2.64811	2.72597	0.000293347	0.00257037	Myo18b
chr4	8865837	8866137	301	*	4.72038	5.52189	2.76064	2.71048	0.000293367	0.00257037	Chd7
chr16	94472563	94472863	301	*	6.38131	7.14909	4.63153	2.48371	0.000293594	0.00257054	Vps26c
chr8	70128467	70128767	301	*	5.32887	6.12427	3.40992	2.67223	0.000294334	0.00257522	Nr2c2ap
chr2	24975831	24976131	301	*	5.80201	6.59079	3.92572	2.62691	0.000294794	0.00257743	Pnpla7
chr15	93129677	93129977	301	*	3.07282	3.91452	0.806339	2.98989	0.000295118	0.00257845	Gxylt1
chr8	85840775	85841075	301	*	3.66649	4.48887	1.55671	2.85353	0.000295582	0.0025807	Phkb
chr9	48736427	48736727	301	*	4.77572	5.57638	2.8217	2.70493	0.000296299	0.00258515	Zbtb16
chr17	28177020	28177320	301	*	3.18879	4.02228	0.991206	2.92755	0.000296606	0.00258601	Zfp523
chr12	85350902	85351202	301	*	5.61582	6.40759	3.72046	2.64757	0.000297174	0.00258716	Nek9
chr1	139422053	139422353	301	*	3.84866	4.66807	1.76136	2.83362	0.000297369	0.00258716	Zbtb41
chr19	28380748	28381048	301	*	4.67278	5.4732	2.72035	2.70178	0.000297386	0.00258716	D930032P07Rik
chr4	53440152	53440452	301	*	4.67369	5.47425	2.7204	2.70274	0.000297569	0.00258716	Slc44a1
chr11	3903108	3903408	301	*	5.7721	6.55996	3.90164	2.6202	0.000298632	0.00258947	Dusp18
chr15	87715331	87715631	301	*	5.00369	5.80183	3.06662	2.68914	0.000298742	0.00258947	Mir6393
chrX	152368953	152369253	301	*	2.98276	3.82208	0.736618	2.96681	0.000298817	0.00258947	Gpr173
chr4	137783659	137783959	301	*	5.08553	5.88285	3.15393	2.68401	0.000298843	0.00258947	Alpl
chr1	60180309	60180609	301	*	5.38682	6.18201	3.46919	2.67108	0.000298873	0.00258947	Nbeal1
chr11	98353985	98354285	301	*	3.75592	4.57904	1.64045	2.86081	0.000299779	0.00259551	1700003D09Rik
chr12	111687381	111687681	301	*	4.63447	5.43583	2.67572	2.70803	0.000300009	0.00259571	Trmt61a
chr6	72570716	72571016	301	*	4.38401	5.18933	2.39815	2.73391	0.000300471	0.00259615	Capg
chr19	4615734	4616034	301	*	4.01138	4.82701	1.95206	2.80668	0.000300547	0.00259615	Lrfn4
chr4	43973712	43974012	301	*	4.6006	5.40163	2.64408	2.70514	0.00030084	0.00259615	Ccin
chr18	11902945	11903245	301	*	6.32688	7.09586	4.57023	2.49156	0.000301082	0.00259615	Mir1901
chr17	56462188	56462488	301	*	5.63812	6.42813	3.75399	2.635	0.000301126	0.00259615	Ptprs
chr2	92375205	92375505	301	*	6.25238	7.02414	4.4796	2.51004	0.000301752	0.00259615	Large2
chr13	60601719	60602019	301	*	3.55317	4.37895	1.41721	2.87712	0.000302279	0.00259615	Dapk1
chr6	5496304	5496604	301	*	6.30381	7.07399	4.54021	2.49953	0.000302295	0.00259615	Pdk4
chr7	141228486	141228786	301	*	3.61535	4.43637	1.51589	2.84156	0.000302393	0.00259615	Phrf1
chr13	112114846	112115146	301	*	4.05678	4.86881	2.02362	2.77985	0.000302489	0.00259615	Ankrd55
chr2	30716685	30716985	301	*	3.60179	4.42826	1.46034	2.88376	0.000302538	0.00259615	Mir3089
chr14	32322315	32322615	301	*	3.56656	4.39267	1.42799	2.88009	0.000302802	0.00259615	Ogdhl
chr19	59943547	59943847	301	*	3.65114	4.47826	1.50459	2.88993	0.000303089	0.00259615	Rab11fip2
chr6	115994887	115995187	301	*	2.72321	3.57072	0.405718	3.02387	0.000303279	0.00259615	Plxnd1
chr4	133757456	133757756	301	*	4.92698	5.72627	2.98219	2.69659	0.000303311	0.00259615	Arid1a
chr1	62771186	62771486	301	*	4.83126	5.62862	2.89933	2.68131	0.000303485	0.00259615	Nrp2
chr8	108027232	108027532	301	*	3.58262	4.40873	1.44404	2.88036	0.000303685	0.00259615	Zfhx3
chr7	64287445	64287745	301	*	4.60582	5.4085	2.63813	2.71717	0.000303946	0.00259615	Mtmr10
chr8	121935374	121935674	301	*	5.16702	5.9637	3.23958	2.68009	0.000304019	0.00259615	Car5a
chr7	121539978	121540278	301	*	6.49834	7.26119	4.77649	2.45141	0.000304278	0.00259657	1700025J12Rik
chr5	24685517	24685817	301	*	5.13897	5.93732	3.20049	2.69198	0.000304635	0.00259784	Nub1
chr8	105965983	105966283	301	*	4.05549	4.86734	2.02362	2.77839	0.000305099	0.00260002	Slc12a4
chr1	134530624	134530924	301	*	5.63513	6.42531	3.74996	2.63609	0.000305561	0.00260218	Mgat4e
chr12	77052847	77053147	301	*	4.63115	5.43212	2.67508	2.70491	0.000306348	0.0026071	Max
chr3	146499590	146499890	301	*	3.95252	4.76741	1.89858	2.79997	0.000306773	0.00260783	Gng5
chr11	69921514	69921814	301	*	5.45344	6.24865	3.53573	2.67145	0.000306853	0.00260783	Eif5a
chr7	79536145	79536445	301	*	3.5801	4.40588	1.44408	2.87747	0.000308121	0.00261664	Mir9-3
chr11	70731222	70731522	301	*	5.64458	6.43498	3.75798	2.63768	0.00030844	0.00261664	Mir6925
chr5	52833806	52834106	301	*	4.687	5.48862	2.7265	2.7104	0.00030854	0.00261664	Anapc4
chr4	41616224	41616524	301	*	4.25905	5.06519	2.26751	2.73801	0.000308741	0.00261664	Enho
chr19	4191903	4192203	301	*	4.74626	5.54367	2.81401	2.68047	0.00030894	0.00261664	Ppp1ca
chr19	4820692	4820992	301	*	4.9434	5.7424	3.00053	2.69453	0.000309177	0.00261687	Rbm14
chr2	38350854	38351154	301	*	5.94856	6.72883	4.12515	2.56731	0.000309394	0.00261693	Lhx2
chr3	88230363	88230663	301	*	4.35541	5.16198	2.36086	2.74232	0.000310033	0.00261701	Mir9b-1
chr5	103789117	103789417	301	*	3.89836	4.71746	1.81336	2.83153	0.000310199	0.00261701	Aff1
chr12	85599175	85599475	301	*	3.70264	4.5243	1.5983	2.84784	0.000310866	0.00261701	Jdp2
chr2	132686780	132687080	301	*	4.07881	4.89016	2.05057	2.77463	0.000310955	0.00261701	Shld1
chr13	54324227	54324527	301	*	4.51388	5.3168	2.54458	2.7174	0.000311268	0.00261701	Cplx2
chr1	172359092	172359392	301	*	5.02737	5.82504	3.0934	2.6857	0.000311406	0.00261701	Pigm
chr9	44076794	44077094	301	*	3.51094	4.33535	1.38552	2.86491	0.00031148	0.00261701	Usp2
chr4	101062163	101062463	301	*	4.07907	4.89082	2.04793	2.7778	0.000311642	0.00261701	Raver2
chr1	168384306	168384606	301	*	6.3219	7.09052	4.56736	2.48902	0.00031204	0.00261701	Pbx1
chr17	83967016	83967316	301	*	4.19641	5.00499	2.18779	2.75539	0.000312202	0.00261701	8430430B14Rik
chr13	48260703	48261003	301	*	6.67385	7.42843	4.99747	2.39849	0.000312252	0.00261701	Id4
chr7	115216875	115217175	301	*	4.33974	5.14314	2.36712	2.71866	0.000312435	0.00261701	A730082K24Rik
chr6	81990602	81990902	301	*	4.61613	5.41644	2.66453	2.69968	0.000312616	0.00261701	Gm20383
chr2	152705963	152706263	301	*	5.49242	6.28433	3.59611	2.64771	0.000312906	0.00261701	Mcts2
chr19	55621103	55621403	301	*	4.4777	5.28013	2.5117	2.71331	0.000312991	0.00261701	Tcf7l2
chr5	129878969	129879269	301	*	4.3047	5.11082	2.31331	2.73821	0.000313066	0.00261701	Chchd2
chr11	55419293	55419593	301	*	5.12343	5.92008	3.19625	2.67919	0.000313391	0.00261701	Sparc
chr11	71758557	71758857	301	*	5.9055	6.68834	4.06634	2.58505	0.000313801	0.00261701	Wscd1
chr3	121723331	121723631	301	*	5.52431	6.31599	3.62955	2.64614	0.00031381	0.00261701	F3
chr14	51921827	51922127	301	*	6.24801	7.01931	4.47792	2.50678	0.000314071	0.00261701	Rnase13
chr19	54180636	54180936	301	*	4.93009	5.72848	2.99138	2.68969	0.000314557	0.00261701	Adra2a
chr4	101356080	101356380	301	*	3.5094	4.33362	1.38547	2.86321	0.000314654	0.00261701	E130102H24Rik
chr8	71542643	71542943	301	*	4.41838	5.22028	2.45605	2.70856	0.000314768	0.00261701	Mvb12a
chr15	98145552	98145852	301	*	3.73024	4.55204	1.62487	2.8492	0.000314828	0.00261701	Asb8
chr2	166713741	166714041	301	*	5.51739	6.30807	3.62901	2.63897	0.000314864	0.00261701	Prex1
chr5	143548470	143548770	301	*	3.67439	4.50096	1.53221	2.88538	0.000314864	0.00261701	Fam220a
chr8	121892962	121893262	301	*	4.56827	5.36754	2.62363	2.6914	0.000315556	0.00262076	Slc7a5
chr3	121291581	121291881	301	*	4.81674	5.61477	2.88037	2.68569	0.000315736	0.00262076	Alg14
chr11	90168418	90168718	301	*	4.90899	5.70696	2.97301	2.6864	0.000316056	0.00262082	Mmd
chr1	92437040	92437340	301	*	4.1803	4.98842	2.17492	2.7515	0.000316164	0.00262082	Mir6900
chr4	141239404	141239704	301	*	4.24057	5.04871	2.2351	2.75215	0.000317873	0.0026317	Arhgef19
chr10	122913063	122913363	301	*	6.29056	7.05937	4.5349	2.49021	0.0003179	0.0026317	Mirlet7i
chr6	90466042	90466342	301	*	4.08649	4.89739	2.06145	2.77101	0.000318417	0.00263268	Klf15
chr16	10545166	10545466	301	*	3.6978	4.51882	1.59828	2.84241	0.000318441	0.00263268	Clec16a
chr7	27473177	27473477	301	*	5.22432	6.01826	3.31492	2.66031	0.000319092	0.00263631	Sertad3
chr17	27622678	27622978	301	*	3.24272	4.07624	1.04497	2.92802	0.000319765	0.00264013	Nudt3
chr7	127745774	127746074	301	*	5.82961	6.61344	3.98437	2.59161	0.00032025	0.00264238	Fbxl19
chr7	143052596	143052896	301	*	4.27463	5.07693	2.30952	2.70948	0.000320773	0.00264491	Cd81
chr7	27614038	27614338	301	*	5.88205	6.6642	4.04713	2.58009	0.000320982	0.00264491	Akt2
chr19	46501136	46501628	493	*	5.03782	5.83368	3.11577	2.67246	0.00032177	0.00264966	Trim8
chr17	35164872	35165172	301	*	5.75773	6.54393	3.89773	2.60801	0.000322299	0.00265226	Prrc2a
chr7	126041228	126041528	301	*	5.74134	6.52776	3.87998	2.6095	0.000322571	0.00265274	Gsg1l
chr4	124052459	124052759	301	*	4.85341	5.64867	2.93535	2.66591	0.000324	0.00266274	Rragc
chr10	80142146	80142446	301	*	5.11524	5.91072	3.19575	2.67037	0.000324519	0.00266525	Atp5d
chr2	26445774	26446074	301	*	4.24974	5.05454	2.26751	2.72741	0.000324988	0.00266664	0610009E02Rik
chr11	102218813	102219113	301	*	5.64982	6.43761	3.77976	2.61886	0.000325653	0.00266664	Mir8101
chr9	8004506	8004806	301	*	4.26151	5.06388	2.29594	2.70982	0.000325667	0.00266664	Yap1
chr5	104110405	104110705	301	*	6.73824	7.48875	5.08363	2.37292	0.000325947	0.00266664	Sparcl1
chr12	87147416	87147716	301	*	5.2183	6.01267	3.30609	2.66325	0.00032613	0.00266664	Gstz1
chr7	64392523	64392823	301	*	4.78876	5.58543	2.86144	2.67518	0.000326151	0.00266664	Mcee
chr18	76011176	76011476	301	*	3.75837	4.5745	1.69545	2.80551	0.000326605	0.00266664	2900057B20Rik
chr16	8671513	8671813	301	*	4.18624	4.99368	2.18566	2.74607	0.000326667	0.00266664	Carhsp1
chr18	35562018	35562318	301	*	4.26042	5.06524	2.27804	2.7276	0.000326759	0.00266664	Snora74a
chr16	21248450	21248750	301	*	3.45853	4.2877	1.29588	2.89976	0.000326855	0.00266664	Mir7680
chr9	56928167	56928467	301	*	4.59529	5.39397	2.65464	2.68707	0.000327727	0.00266664	Snx33
chr2	92424949	92425249	301	*	6.52377	7.28361	4.81868	2.43178	0.000327936	0.00266664	Cry2
chr3	37380599	37380899	301	*	4.27354	5.07847	2.29037	2.72869	0.000327981	0.00266664	Spata5
chr1	42441460	42441760	301	*	3.64311	4.46299	1.55227	2.83204	0.000328182	0.00266664	Pantr1
chr11	78327047	78327347	301	*	4.55513	5.35492	2.607	2.69458	0.000328578	0.00266664	Pigs
chr4	46854942	46855242	301	*	6.30253	7.07119	4.54772	2.48917	0.000328702	0.00266664	Gabbr2
chr11	88148960	88149260	301	*	5.54642	6.33556	3.6679	2.62783	0.000328743	0.00266664	Cuedc1
chr5	113041634	113041934	301	*	5.38695	6.17882	3.49097	2.64644	0.000328761	0.00266664	Grk3
chr4	138325586	138325886	301	*	3.75749	4.57349	1.6955	2.80449	0.00032889	0.00266664	Pink1
chr2	20968904	20969204	301	*	4.27118	5.07577	2.29039	2.72593	0.000328969	0.00266664	Gm13375
chr16	22509221	22509521	301	*	4.70898	5.50735	2.77031	2.6864	0.00032943	0.00266864	9230117E06Rik
chr2	123387326	123387626	301	*	5.98352	6.76247	4.16813	2.55805	0.000329937	0.00267101	Sqor
chr9	106438271	106438571	301	*	5.58767	6.377	3.70792	2.62939	0.000330443	0.0026724	Acy1
chr5	129779099	129779399	301	*	4.10956	4.91681	2.1103	2.74377	0.000330641	0.0026724	Cct6a
chr10	42251274	42251574	301	*	6.15372	6.92725	4.37059	2.5215	0.000330752	0.0026724	Foxo3
chr4	135353088	135353388	301	*	4.93927	5.73524	3.01655	2.67187	0.000331158	0.00267394	Srrm1
chr11	97745089	97745389	301	*	5.36367	6.15528	3.46931	2.64445	0.000331827	0.00267601	Mir8102
chr5	77156999	77157299	301	*	2.47323	3.33446	0.026357	3.12974	0.000331844	0.00267601	Hopx
chrX	153497991	153498291	301	*	4.14237	4.95234	2.12391	2.76413	0.000332172	0.00267692	Ubqln2
chr8	41239380	41239680	301	*	4.19511	5.00197	2.19855	2.74165	0.000332872	0.00268083	Pcm1
chr17	84148886	84149186	301	*	5.91166	6.69227	4.08617	2.56928	0.000333571	0.00268456	Zfp36l2
chr10	116950300	116950600	301	*	4.18213	4.98867	2.1878	2.73908	0.000334115	0.00268456	Rab3ip
chr19	6921825	6922125	301	*	6.43812	7.20078	4.71739	2.44985	0.000334154	0.00268456	Esrra
chr14	25725200	25725500	301	*	4.87095	5.67125	2.91939	2.70247	0.000334196	0.00268456	Ppifos
chr4	41499728	41500028	301	*	4.89656	5.69152	2.98049	2.66399	0.000334457	0.00268492	Myorg
chr11	60699554	60699854	301	*	3.5962	4.4205	1.47158	2.86477	0.000334981	0.00268728	Llgl1
chr12	104896663	104896963	301	*	4.94428	5.73969	3.02526	2.66774	0.000336091	0.00268728	Clmn
chr7	118577618	118577918	301	*	2.10595	2.99154	0	3.34714	0.000336168	0.00268728	Tmc7
chr19	55184477	55184777	301	*	5.18166	5.97568	3.27167	2.66025	0.000336357	0.00268728	Tectb
chr2	116065661	116065961	301	*	5.28056	6.07352	3.37751	2.65337	0.000336621	0.00268728	G630016G05Rik
chr1	42667596	42667896	301	*	5.69869	6.48488	3.83875	2.60757	0.000336643	0.00268728	Pantr1
chr8	11636516	11636816	301	*	5.76724	6.55082	3.92353	2.58948	0.000336935	0.00268728	Ankrd10
chr2	33876636	33876936	301	*	5.47324	6.26244	3.59425	2.62785	0.000336972	0.00268728	Mvb12b
chr3	104059198	104059498	301	*	5.4144	6.20709	3.51312	2.65241	0.000337163	0.00268728	Phtf1os
chr12	102677125	102677425	301	*	3.68612	4.5056	1.59827	2.82928	0.00033751	0.00268728	Mir1936
chr1	75479292	75479592	301	*	5.18506	5.97805	3.28177	2.65284	0.000337523	0.00268728	Tmem198
chr2	156862888	156863188	301	*	4.52743	5.32634	2.58521	2.68757	0.000337741	0.00268728	Rab5if
chr5	104102170	104102470	301	*	5.74055	6.52625	3.88367	2.60424	0.000337806	0.00268728	Sparcl1
chr3	98224267	98224567	301	*	3.71579	4.53569	1.62479	2.83303	0.000338341	0.00268728	Reg4
chr5	30949837	30950137	301	*	4.69318	5.48866	2.77366	2.66509	0.000338385	0.00268728	Abhd1
chr2	27442215	27442515	301	*	4.67954	5.47852	2.73688	2.69008	0.000338529	0.00268728	Brd3os
chr16	18089058	18089358	301	*	5.14109	5.93287	3.2456	2.64377	0.000338601	0.00268728	Prodh
chr12	110781238	110781538	301	*	4.7366	5.53462	2.80029	2.68394	0.000338657	0.00268728	Wdr20
chr11	53350598	53350898	301	*	4.14182	4.94813	2.14912	2.73673	0.000339172	0.00268728	Aff4
chr6	51731008	51731308	301	*	4.43094	5.22677	2.5092	2.6642	0.000339363	0.00268728	Snx10
chr11	70844594	70844894	301	*	4.23051	5.03403	2.25703	2.71742	0.000339718	0.00268728	Rabep1
chr5	35056542	35056842	301	*	4.04764	4.85687	2.03443	2.7572	0.000339748	0.00268728	Dok7
chr8	70317178	70317478	301	*	5.11304	5.90636	3.20769	2.65442	0.0003398	0.00268728	Cers1
chr4	48552331	48552631	301	*	4.76902	5.56746	2.82989	2.6874	0.000340186	0.00268728	Msantd3
chr18	35975772	35976072	301	*	5.37219	6.16297	3.48322	2.63832	0.000340989	0.00268728	Psd2
chr16	91862045	91862345	301	*	6.30877	7.07577	4.56345	2.47813	0.000341047	0.00268728	Donson
chr15	59648448	59648748	301	*	4.24079	5.04429	2.26751	2.7172	0.000341292	0.00268728	Trib1
chr11	32546625	32546925	301	*	3.86733	4.68327	1.80573	2.80527	0.000341472	0.00268728	Stk10
chr5	134688678	134688978	301	*	4.95189	5.74608	3.04081	2.65899	0.000341591	0.00268728	Limk1
chr16	23108134	23108434	301	*	3.75985	4.57996	1.66727	2.83528	0.000341614	0.00268728	Snord2
chr7	35036406	35036706	301	*	4.39113	5.19049	2.44589	2.68896	0.000341682	0.00268728	Cebpg
chr5	116419738	116420038	301	*	3.37928	4.20542	1.2405	2.87263	0.000342014	0.00268728	Hspb8
chr11	88702319	88702619	301	*	5.15434	5.9478	3.24803	2.65583	0.000342048	0.00268728	Msi2
chr5	115436473	115436773	301	*	6.48829	7.24763	4.78591	2.42849	0.000342486	0.00268728	Msi1
chr9	95511783	95512083	301	*	3.53935	4.36195	1.4279	2.84968	0.00034264	0.00268728	U2surp
chr15	82147011	82147311	301	*	6.0893	6.86346	4.30242	2.52556	0.000342717	0.00268728	Srebf2
chr15	86070251	86070551	301	*	4.87107	5.66489	2.96243	2.65532	0.000342731	0.00268728	Gramd4
chr13	84449219	84449519	301	*	6.94207	7.68188	5.34279	2.30764	0.000342996	0.00268766	Tmem161b
chr7	16874969	16875269	301	*	6.77835	7.52484	5.14481	2.34806	0.000344183	0.00269464	Dact3
chr12	111504956	111505256	301	*	4.99732	5.79179	3.08443	2.66142	0.000344319	0.00269464	Gm266
chr5	21056086	21056386	301	*	5.56323	6.35165	3.68924	2.6226	0.000344856	0.00269715	Ptpn12
chr17	25564516	25564816	301	*	5.26867	6.06093	3.37008	2.64817	0.000345384	0.00269958	Cerox1
chr5	116420754	116421054	301	*	5.54328	6.33168	3.6694	2.62236	0.000346702	0.00270763	Hspb8
chr4	40853947	40854247	301	*	5.02321	5.81685	3.11575	2.65567	0.000346848	0.00270763	B4galt1
chr5	123990543	123990843	301	*	3.38562	4.21202	1.24476	2.87468	0.000347548	0.00270902	Mir7032
chr2	83840217	83840517	301	*	3.22647	4.05696	1.05324	2.90099	0.000347587	0.00270902	Fam171b
chr6	52713556	52713856	301	*	3.18257	4.01291	1.01056	2.89886	0.000347678	0.00270902	Tax1bp1
chr3	88177634	88177934	301	*	4.87953	5.67326	2.9715	2.65464	0.000347979	0.00270967	1700113A16Rik
chr8	90870445	90870745	301	*	5.7902	6.57362	3.94747	2.58832	0.000348261	0.00270987	Chd9
chr9	77750615	77750915	301	*	4.1368	4.94206	2.15137	2.72858	0.000348617	0.00270987	Gclc
chr6	71144177	71144477	301	*	2.94698	3.78203	0.736631	2.92716	0.000348829	0.00270987	Thnsl2
chr11	54312038	54312338	301	*	6.33457	7.09961	4.60039	2.46522	0.000348875	0.00270987	Acsl6
chr2	151603773	151604073	301	*	5.77999	6.56089	3.95272	2.57078	0.00034999	0.00271684	Snph
chr6	53820472	53821048	577	*	5.17298	5.96512	3.27522	2.64635	0.000350819	0.00272158	Tril
chr9	57072928	57073228	301	*	4.75297	5.54707	2.84251	2.65565	0.000351339	0.00272392	Sin3a
chr7	38084877	38085177	301	*	5.05568	5.84915	3.14933	2.65469	0.000351691	0.00272495	Ccne1
chr5	29568920	29569220	301	*	5.02983	5.82396	3.1191	2.65921	0.000353002	0.00273341	Ube3c
chr11	60245363	60245663	301	*	4.35284	5.1536	2.39815	2.69826	0.000353498	0.00273555	Srebf1
chr13	49100501	49100801	301	*	5.75891	6.54071	3.92617	2.57683	0.000354995	0.0027444	Wnk2
chr17	25567273	25567573	301	*	4.71757	5.51429	2.78985	2.67392	0.000355706	0.0027444	Cerox1
chr9	44482607	44482907	301	*	5.33673	6.12764	3.44686	2.63878	0.000355721	0.0027444	Bcl9l
chr10	40516454	40516754	301	*	4.8464	5.64179	2.92752	2.66594	0.000356128	0.0027444	Slc22a16
chr7	80440137	80440437	301	*	3.49871	4.31944	1.40144	2.83353	0.000357098	0.0027444	Furin
chr18	47255868	47256168	301	*	2.4355	3.29509	0.0048731	3.11242	0.000357272	0.0027444	Sema6a
chr12	32953913	32954213	301	*	4.58999	5.38639	2.66446	2.66978	0.000357427	0.0027444	Sypl
chr2	129243789	129244089	301	*	5.81294	6.59405	3.98442	2.57219	0.00035746	0.0027444	A730036I17Rik
chr3	8666962	8667262	301	*	5.83819	6.61849	4.01462	2.56664	0.000357495	0.0027444	Hey1
chr17	25985673	25985973	301	*	4.47138	5.26846	2.54136	2.67307	0.000357605	0.0027444	Capn15
chr4	138464603	138464903	301	*	4.09502	4.89984	2.11266	2.72464	0.000357677	0.0027444	Camk2n1
chr11	120269793	120270093	301	*	5.37924	6.16754	3.506	2.62054	0.000357862	0.0027444	Bahcc1
chr18	38050089	38050389	301	*	5.95214	6.72917	4.14825	2.54456	0.000357927	0.0027444	Arap3
chr17	9906152	9906452	301	*	6.21985	6.98868	4.46408	2.48993	0.00035795	0.0027444	4930452A19Rik
chr11	109831603	109831903	301	*	4.51663	5.31405	2.58429	2.67617	0.000358437	0.0027444	1700012B07Rik
chr18	23522119	23522419	301	*	6.67619	7.42588	5.02586	2.36771	0.000358609	0.0027444	Dtna
chr1	119878991	119879291	301	*	5.48244	6.26989	3.61458	2.6151	0.000359026	0.0027444	Tmem177
chr15	25775147	25775447	301	*	4.9581	5.74877	3.06978	2.6336	0.000359051	0.0027444	Retreg1
chr11	22001533	22001833	301	*	5.8421	6.6222	4.01975	2.56526	0.000359552	0.0027444	Otx1
chr12	49400992	49401292	301	*	5.63563	6.4204	3.78457	2.59698	0.000359561	0.0027444	3110039M20Rik
chr8	121578674	121578974	301	*	3.4732	4.30061	1.3244	2.88445	0.000359609	0.0027444	Fbxo31
chr18	74064878	74065178	301	*	4.19383	4.9956	2.23234	2.70339	0.000359619	0.0027444	Mapk4
chr1	167660855	167661155	301	*	4.72526	5.51973	2.81234	2.65777	0.000359709	0.0027444	Lmx1a
chr5	92435055	92435355	301	*	4.62863	5.42181	2.72414	2.64732	0.00036034	0.00274754	Nup54
chr9	43269182	43269482	301	*	5.07095	5.86407	3.16683	2.6522	0.000360631	0.00274807	D630033O11Rik
chr10	86300388	86300688	301	*	4.82028	5.61317	2.9177	2.64763	0.000361165	0.00274852	Timp3
chr1	91209840	91210140	301	*	6.06988	6.8432	4.28797	2.51965	0.000361297	0.00274852	Ramp1
chr10	83861688	83861988	301	*	4.93756	5.72961	3.04036	2.6431	0.000361361	0.00274852	1500009L16Rik
chr11	120189936	120190236	301	*	6.51595	7.27212	4.83092	2.40819	0.000361571	0.00274852	Reno1
chr13	111489895	111490195	301	*	5.6988	6.48283	3.85226	2.59209	0.000362222	0.00275178	Gm15290
chr10	5823903	5824203	301	*	4.63883	5.43212	2.73363	2.64818	0.000362517	0.00275213	Mtrf1l
chr2	32966822	32967122	301	*	3.19066	4.01992	1.02725	2.88955	0.000362987	0.00275213	Snora65
chr5	125215909	125216209	301	*	4.00242	4.81333	1.97733	2.76812	0.00036368	0.00275213	Ncor2
chr7	138160082	138160382	301	*	4.90199	5.695	2.99865	2.64942	0.000363753	0.00275213	Tcerg1l
chr10	3740206	3740506	301	*	4.11622	4.92036	2.13848	2.71965	0.000363776	0.00275213	Plekhg1
chr7	128461221	128461521	301	*	3.08178	3.91921	0.851645	2.94998	0.000364037	0.00275213	Tial1
chr11	69579311	69579611	301	*	5.24004	6.02997	3.35647	2.63094	0.000364057	0.00275213	Wrap53
chr18	21177489	21177789	301	*	4.2171	5.02216	2.23305	2.72766	0.000364233	0.00275213	Mep1b
chr1	78590624	78590924	301	*	6.42341	7.18396	4.71442	2.43602	0.000364337	0.00275213	Acsl3
chr8	14732169	14732469	301	*	4.6668	5.46181	2.75038	2.66069	0.000364476	0.00275213	Cln8
chr7	30444541	30444841	301	*	3.68452	4.50232	1.60926	2.81502	0.00036486	0.00275313	Aplp1
chr15	84664544	84664844	301	*	4.36763	5.16517	2.43448	2.67499	0.000365137	0.00275313	Prr5
chr18	10706645	10706945	301	*	4.50042	5.29678	2.57516	2.66807	0.000365272	0.00275313	Abhd3
chr5	142988598	142988898	301	*	3.05506	3.89166	0.831905	2.94209	0.000365504	0.00275321	Fscn1
chr7	110061924	110062224	301	*	4.47696	5.27292	2.55425	2.66498	0.000366056	0.0027557	Zfp143
chr2	102624578	102624878	301	*	6.45268	7.2115	4.75317	2.42502	0.000367021	0.0027613	Slc1a2
chr2	150765685	150765985	301	*	5.89862	6.67588	4.09336	2.5459	0.000367631	0.00276422	Entpd6
chr12	111377612	111377912	301	*	4.22594	5.02454	2.28575	2.68073	0.000368536	0.00276629	Cdc42bpb
chr8	22807897	22808197	301	*	5.47957	6.26488	3.62506	2.59994	0.000368643	0.00276629	Ap3m2
chr9	65546060	65546360	301	*	4.41187	5.20941	2.47878	2.67534	0.000368662	0.00276629	Ankdd1a
chr8	84779554	84779854	301	*	4.04615	4.85325	2.04793	2.74034	0.000368992	0.00276629	Nfix
chr2	91324741	91325041	301	*	5.60417	6.38815	3.75798	2.59121	0.000369017	0.00276629	Arfgap2
chr10	63338920	63339220	301	*	4.5712	5.36613	2.65528	2.65874	0.000369591	0.00276893	Sirt1
chr3	89225954	89226254	301	*	5.78023	6.56145	3.95106	2.57265	0.000370358	0.0027713	Mtx1
chr5	104113578	104113878	301	*	5.31588	6.10578	3.43248	2.63122	0.000370383	0.0027713	Sparcl1
chr6	8209060	8209360	301	*	4.08443	4.89158	2.08586	2.74113	0.000370574	0.0027713	Mios
chr18	35771270	35771570	301	*	4.45685	5.2545	2.52298	2.67663	0.000370842	0.00277164	Ube2d2a
chr10	40519685	40519985	301	*	5.2297	6.0196	3.3463	2.63052	0.000371425	0.00277433	Slc22a16
chr16	30553005	30553305	301	*	5.68441	6.46691	3.84734	2.58123	0.000371762	0.00277518	Tmem44
chr17	24169294	24169887	594	*	4.55521	5.35199	2.62715	2.67164	0.000372017	0.00277543	Atp6v0c
chr7	4119404	4119704	301	*	3.86127	4.67088	1.84543	2.75626	0.000372458	0.00277705	Ttyh1
chr9	123851380	123851680	301	*	3.55552	4.37668	1.455	2.83748	0.000372775	0.00277776	Fyco1
chr4	156197298	156197598	301	*	2.39394	3.25216	0	3.09757	0.000373135	0.00277877	Agrn
chr17	45766991	45767291	301	*	6.89978	7.63826	5.30724	2.29952	0.00037348	0.00277968	F630040K05Rik
chr8	84789822	84790122	301	*	4.55845	5.35316	2.64405	2.65683	0.000374476	0.00278398	Nfix
chr11	121388216	121388516	301	*	4.24885	5.05018	2.29037	2.7005	0.000374706	0.00278398	Rab40b
chr9	65176092	65176392	301	*	4.38602	5.18328	2.45479	2.67284	0.000374728	0.00278398	Parp16
chr11	60878765	60879065	301	*	5.25771	6.04683	3.37928	2.62515	0.000375708	0.0027885	Tmem11
chr8	123786258	123786558	301	*	4.55356	5.35022	2.6263	2.67067	0.000375983	0.0027885	Rab4a
chr5	45493251	45493551	301	*	4.95815	5.74841	3.07246	2.63033	0.000376356	0.0027885	Lap3
chr11	69671229	69671529	301	*	4.48403	5.2797	2.56331	2.66266	0.000376661	0.0027885	Eif4a1
chr9	21265082	21265382	301	*	4.6955	5.48843	2.79267	2.64597	0.000376764	0.0027885	Atg4d
chr1	36068142	36068442	301	*	4.33791	5.13401	2.41433	2.66394	0.000376782	0.0027885	Hs6st1
chr11	64500906	64501206	301	*	5.39976	6.18677	3.53467	2.61127	0.000376903	0.0027885	Hs3st3a1
chr19	46338550	46338850	301	*	4.48911	5.28683	2.55482	2.67734	0.000377156	0.00278871	Cuedc2
chr13	107890072	107890372	301	*	6.3972	7.15682	4.69329	2.42998	0.000377847	0.00279125	Zswim6
chr13	92610870	92611170	301	*	4.68234	5.47465	2.78349	2.6414	0.000377947	0.00279125	Serinc5
chr1	78537702	78538002	301	*	4.04089	4.84761	2.04528	2.73721	0.000378261	0.00279191	Mogat1
chr5	124213369	124213669	301	*	4.52896	5.32507	2.6053	2.66636	0.000379171	0.00279671	Pitpnm2os1
chr1	55027357	55027657	301	*	4.26864	5.06677	2.33161	2.67753	0.000379359	0.00279671	Sf3b1
chr9	75409830	75410130	301	*	4.12198	4.92509	2.15136	2.71172	0.000380031	0.00279875	Mapk6
chr5	31452274	31452574	301	*	4.3632	5.16219	2.42038	2.68486	0.000380341	0.00279875	Zfp512
chr1	155234354	155234654	301	*	3.14526	3.97211	1.00086	2.86816	0.000380525	0.00279875	BC034090
chr9	3403864	3404164	301	*	3.42167	4.24625	1.29496	2.85954	0.000381052	0.00279875	Cwf19l2
chr14	21020507	21020807	301	*	6.47709	7.23398	4.78817	2.41261	0.000381113	0.00279875	Ap3m1
chr11	97619334	97619634	301	*	4.24462	5.04271	2.30785	2.67699	0.000381169	0.00279875	Epop
chr2	69897056	69897356	301	*	4.12972	4.93633	2.13497	2.7372	0.000381208	0.00279875	Ubr3
chr6	125095983	125096283	301	*	4.36974	5.16588	2.44589	2.66441	0.000382167	0.00280413	Chd4
chr5	125148709	125149009	301	*	4.14638	4.94962	2.1749	2.7129	0.000382705	0.00280643	Ncor2
chr17	83954423	83954723	301	*	4.89211	5.68358	2.99865	2.63801	0.000383265	0.00280888	8430430B14Rik
chr9	99388150	99388450	301	*	5.47103	6.25737	3.61014	2.60687	0.000383758	0.00280945	Esyt3
chr7	127233064	127233364	301	*	3.17573	4.00314	1.02696	2.87327	0.000383794	0.00280945	Gm4532
chr16	4964170	4964470	301	*	5.76027	6.54007	3.93968	2.56271	0.000384726	0.00281463	Anks3
chr9	110781441	110781741	301	*	3.78265	4.59509	1.74652	2.77551	0.00038538	0.00281776	Prss42
chr9	78481763	78482063	301	*	5.61828	6.39999	3.7861	2.57525	0.000386133	0.00282053	Eef1a1
chr5	139389367	139389667	301	*	5.12996	5.92177	3.23428	2.64298	0.000386213	0.00282053	Gpr146
chr15	97723952	97724252	301	*	4.51824	5.31153	2.61302	2.64603	0.000386993	0.00282457	Endou
chr2	25428452	25428752	301	*	3.62575	4.44123	1.56755	2.79533	0.000387677	0.00282791	Abca2
chr9	118980535	118980835	301	*	5.989	6.76326	4.20157	2.52557	0.000387992	0.00282855	Mir26a-1
chr9	110287437	110287737	301	*	6.33225	7.09347	4.61948	2.44016	0.000388784	0.00282978	Mir6236
chr11	98587140	98587440	301	*	4.14474	4.94444	2.19721	2.68716	0.000389137	0.00282978	Ormdl3
chr7	73201378	73201678	301	*	3.68922	4.50498	1.62901	2.79856	0.000389284	0.00282978	Gm6567
chr2	76648032	76648332	301	*	5.445	6.23229	3.57809	2.61337	0.000389358	0.00282978	Prkra
chr13	17805272	17805572	301	*	5.1465	5.93432	3.27634	2.61478	0.000389401	0.00282978	Cdk13
chr7	112469870	112470170	301	*	4.3109	5.1085	2.37741	2.67392	0.000389598	0.00282978	Parva
chr11	5261587	5261887	301	*	3.28972	4.11987	1.1192	2.89836	0.000389751	0.00282978	Kremen1
chr10	128368831	128369131	301	*	4.68873	5.4806	2.79266	2.63817	0.000390137	0.00283094	Coq10a
chr18	34506710	34507010	301	*	3.22947	4.058	1.07183	2.88347	0.000391236	0.00283535	Fam13b
chr13	95186075	95186375	301	*	4.08874	4.89494	2.09681	2.73366	0.000391274	0.00283535	Pde8b
chr9	107554382	107554682	301	*	4.17707	4.97945	2.21141	2.70656	0.000391667	0.00283535	Rassf1
chr10	62294133	62294433	301	*	3.78029	4.59241	1.74649	2.77294	0.000391955	0.00283535	Tacr2
chr8	64880862	64881162	301	*	4.12981	4.93283	2.15979	2.71096	0.000392027	0.00283535	Klhl2
chr12	111691335	111691894	560	*	5.25409	6.0428	3.37823	2.62198	0.000392111	0.00283535	Trmt61a
chr8	126907415	126907715	301	*	6.29615	7.05892	4.57481	2.45001	0.000392635	0.0028375	Tomm20
chr5	142367244	142367544	301	*	4.13915	4.94132	2.17491	2.70458	0.000393939	0.00284395	Foxk1
chr4	109280091	109280391	301	*	4.33189	5.12931	2.39957	2.67272	0.000393985	0.00284395	Eps15
chr3	88361659	88361959	301	*	4.6517	5.44439	2.75038	2.64331	0.000394405	0.00284533	Paqr6
chr6	89339499	89339799	301	*	4.52513	5.31785	2.62361	2.64187	0.000395285	0.00285003	Plxna1
chr16	91729066	91729366	301	*	6.6182	7.36796	4.96754	2.36788	0.000395578	0.00285049	Itsn1
chr1	185203910	185204210	301	*	4.49737	5.29187	2.58427	2.65406	0.000396282	0.00285368	Rab3gap2
chr1	74014669	74014969	301	*	4.01446	4.8235	2.00265	2.75332	0.000396478	0.00285368	Tns1
chr1	161034949	161035249	301	*	5.16309	5.95083	3.2934	2.61427	0.000397286	0.00285458	Zbtb37
chr12	80132517	80132817	301	*	4.08364	4.88874	2.09936	2.72502	0.000397308	0.00285458	2310015A10Rik
chr4	155130018	155130318	301	*	4.85441	5.6467	2.95571	2.64299	0.000397699	0.00285458	Morn1
chr4	66425811	66426111	301	*	4.16433	4.96674	2.19851	2.70664	0.000397726	0.00285458	Astn2
chr4	101437162	101437462	301	*	5.19792	5.98664	3.32204	2.62146	0.000397874	0.00285458	Ak4
chr9	120360359	120360659	301	*	4.97909	5.76937	3.09329	2.63027	0.000397977	0.00285458	Myrip
chr3	107895738	107896038	301	*	5.31814	6.106	3.44767	2.61637	0.000398392	0.00285527	Gstm5
chr7	139213135	139213435	301	*	4.45563	5.25171	2.53217	2.66465	0.000398693	0.00285527	Stk32c
chr10	80701958	80702258	301	*	6.98209	7.71412	5.42155	2.26139	0.000398952	0.00285527	Mob3a
chr10	60405857	60406157	301	*	5.08376	5.87311	3.20386	2.62482	0.000399543	0.00285527	Gm17455
chr6	148831371	148831671	301	*	4.70775	5.49784	2.82309	2.62571	0.000399758	0.00285527	Ipo8
chr5	124425514	124425814	301	*	4.03007	4.83485	2.04793	2.72199	0.000399993	0.00285527	Sbno1
chr2	28543974	28544274	301	*	3.90256	4.71048	1.89854	2.74334	0.000400196	0.00285527	Cel
chr2	164879210	164879510	301	*	3.37581	4.19879	1.26147	2.84506	0.00040021	0.00285527	Pcif1
chr1	21218594	21218894	301	*	3.27383	4.09379	1.18231	2.81897	0.000400576	0.00285527	Tmem14a
chr11	104272377	104272677	301	*	5.0808	5.87209	3.18849	2.63848	0.000400792	0.00285527	Mapt
chr5	65537068	65537368	301	*	4.19866	5.00073	2.23506	2.70443	0.000400816	0.00285527	Ube2k
chr19	28087925	28088225	301	*	4.21294	5.01233	2.2675	2.68542	0.000400838	0.00285527	Rfx3
chr19	28011453	28011753	301	*	5.30233	6.08902	3.43929	2.60792	0.000401195	0.00285527	Rfx3
chr9	65562072	65562372	301	*	5.40047	6.18663	3.54072	2.6049	0.000401282	0.00285527	Plekho2
chr14	79390578	79390878	301	*	4.4829	5.27672	2.57424	2.6489	0.000401753	0.00285699	Naa16
chr5	25613983	25614283	301	*	6.2259	6.99134	4.48945	2.46732	0.000402815	0.0028626	1700096K18Rik
chr8	72646477	72646777	301	*	6.04353	6.81439	4.27602	2.50275	0.000403002	0.0028626	Nwd1
chr3	95228591	95228891	301	*	3.7608	4.57172	1.7356	2.76316	0.000403254	0.00286276	Cdc42se1
chr11	88187632	88187932	301	*	4.70495	5.49457	2.82334	2.62224	0.000403709	0.00286436	Mrps23
chr1	172364755	172365055	301	*	4.74696	5.53563	2.8714	2.61611	0.000404384	0.00286751	Pigm
chr15	81989650	81989950	301	*	5.71902	6.49862	3.89964	2.56096	0.000405193	0.00287162	Xrcc6
chr5	113049891	113050191	301	*	4.37083	5.16541	2.45726	2.65277	0.00040543	0.00287166	Crybb2
chr14	76819633	76819933	301	*	5.75845	6.53815	3.9385	2.56174	0.000406482	0.00287748	4930431P22Rik
chr2	18064459	18064759	301	*	5.07375	5.86048	3.21043	2.60618	0.000407219	0.00288106	Mir7655
chr7	25278996	25279296	301	*	4.6582	5.44834	2.77327	2.6252	0.000407523	0.00288157	Cic
chr13	56093707	56094007	301	*	4.25629	5.05256	2.33161	2.66342	0.000408743	0.00288856	Macroh2a1
chr10	40499838	40500138	301	*	5.65313	6.43451	3.82289	2.57294	0.000409413	0.00289165	Slc22a16
chr13	63901178	63901478	301	*	4.15855	4.95692	2.21996	2.67707	0.000410088	0.0028932	Ercc6l2
chr7	144600403	144600703	301	*	4.6128	5.40189	2.73456	2.61725	0.000410097	0.0028932	Fadd
chr11	21997011	21997311	301	*	5.55143	6.33282	3.72119	2.57249	0.000410369	0.00289348	Otx1
chr17	81064963	81065263	301	*	3.30611	4.12615	1.21403	2.81996	0.000410744	0.00289449	Thumpd2
chr11	21091099	21091399	301	*	6.03223	6.80285	4.26615	2.50103	0.000410992	0.0028946	Peli1
chr7	17060931	17061231	301	*	5.06702	5.85747	3.18009	2.63219	0.000411896	0.00289933	Hif3a
chr15	85680079	85680379	301	*	4.40207	5.1964	2.49011	2.65119	0.000412384	0.00290113	Mirlet7c-2
chr5	121220054	121220354	301	*	4.28633	5.07956	2.38151	2.64213	0.000413124	0.00290469	Hectd4
chrX	73008068	73008368	301	*	3.95168	4.75899	1.95195	2.73907	0.000413592	0.00290634	Mir2137
chr17	24351788	24352088	301	*	4.01131	4.81495	2.03709	2.71296	0.000413922	0.00290702	Abca3
chr5	123057922	123058222	301	*	4.4762	5.26488	2.60055	2.61262	0.000414782	0.00291142	Tmem120b
chr2	32236439	32236739	301	*	3.3379	4.15866	1.24044	2.82614	0.000415253	0.00291309	Pomt1
chr14	64949782	64950082	301	*	5.07744	5.86643	3.1999	2.62185	0.000415987	0.00291523	Ints9
chr2	163602124	163602424	301	*	3.1235	3.94756	1.00087	2.84388	0.000416153	0.00291523	Ttpal
chr15	81960176	81960476	301	*	4.465	5.25775	2.56327	2.64083	0.000416261	0.00291523	Pmm1
chr5	132229706	132230006	301	*	4.63179	5.42089	2.75347	2.61743	0.000417076	0.0029193	Auts2
chr10	127266158	127266458	301	*	4.40769	5.19992	2.50931	2.63646	0.000417947	0.00292376	Dctn2
chr11	88424307	88424607	301	*	2.68185	3.52199	0.428797	2.95276	0.000418394	0.00292523	Mir378b
chr12	111668491	111668791	301	*	4.45721	5.24721	2.57314	2.62145	0.00041909	0.00292846	Ckb
chr9	48480501	48480801	301	*	3.75284	4.56264	1.73561	2.75417	0.000420814	0.00293886	Rexo2
chr10	94035835	94036135	301	*	6.02338	6.79294	4.26343	2.49392	0.000421119	0.00293934	Fgd6
chr1	74332545	74332845	301	*	4.02114	4.82463	2.04791	2.71185	0.000421429	0.00293984	Tmbim1
chr19	5771281	5771581	301	*	3.95584	4.75884	1.98593	2.70753	0.000421732	0.00293984	Scyl1
chr1	182461893	182462193	301	*	4.16474	4.96592	2.20721	2.69704	0.000421905	0.00293984	Trp53bp2
chr15	86189134	86189434	301	*	3.56175	4.37949	1.48695	2.8091	0.000422134	0.00293984	Cerk
chr2	31119815	31120115	301	*	5.78814	6.56532	3.98333	2.54452	0.000422771	0.00294259	Fnbp1
chr16	25464740	25465040	301	*	3.18878	4.01444	1.05371	2.85805	0.000423019	0.00294259	Tprg
chr18	10029911	10030211	301	*	3.12115	3.9449	1.00087	2.84116	0.000423238	0.00294259	Usp14
chr4	21847834	21848134	301	*	4.53353	5.32428	2.64469	2.62749	0.000423783	0.00294369	Pnisr
chr9	62526489	62526789	301	*	6.69824	7.44225	5.07752	2.33254	0.000423869	0.00294369	Coro2b
chr3	105364749	105365049	301	*	4.8104	5.59887	2.93608	2.61513	0.000424108	0.00294371	Kcnd3
chr2	157339494	157339794	301	*	3.9945	4.79805	2.02087	2.71202	0.00042475	0.00294652	Ghrh
chr17	69382757	69383057	301	*	4.88914	5.67847	3.00942	2.62197	0.000426374	0.00295611	Zbtb14
chr17	46327888	46328188	301	*	4.56578	5.35675	2.67558	2.62932	0.000426606	0.00295611	Abcc10
chr6	134566752	134567052	301	*	3.47621	4.29251	1.41196	2.79619	0.000427074	0.00295659	Lrp6
chr15	85611779	85612079	301	*	5.36441	6.14812	3.51987	2.58725	0.000427149	0.00295659	Wnt7b
chrX	38634873	38635173	301	*	4.70249	5.49196	2.82181	2.62068	0.000427706	0.00295739	C1galt1c1
chr1	74386867	74387167	301	*	5.48239	6.26363	3.65302	2.5709	0.00042777	0.00295739	Ctdsp1
chr7	112213452	112213752	301	*	4.87922	5.66728	3.00754	2.61298	0.000427978	0.00295739	Mical2
chr15	81836448	81836748	301	*	5.30947	6.0936	3.46232	2.58979	0.000429089	0.0029618	Tob2
chr2	11494817	11495117	301	*	5.9259	6.69855	4.14798	2.51421	0.000429284	0.0029618	Pfkfb3
chr2	3283886	3284186	301	*	5.75098	6.52758	3.94967	2.54036	0.000429329	0.0029618	Nmt2
chr4	139310581	139310881	301	*	3.49213	4.30844	1.42786	2.79647	0.000429634	0.00296226	Akr7a5
chr17	86906160	86906460	301	*	3.41022	4.23192	1.30564	2.83464	0.000430393	0.00296384	Tmem247
chr13	83727080	83727380	301	*	3.9034	4.70943	1.91264	2.72848	0.000430448	0.00296384	C130071C03Rik
chr9	102726286	102726586	301	*	4.54209	5.33265	2.65452	2.62608	0.000430577	0.00296384	Amotl2
chr9	102496393	102496693	301	*	3.97754	4.78059	2.00735	2.7079	0.000431298	0.00296395	Ky
chr13	21408469	21408769	301	*	3.50566	4.32166	1.4436	2.79432	0.000431342	0.00296395	Zkscan3
chr7	79547121	79547421	301	*	4.30174	5.09426	2.40155	2.63685	0.000431389	0.00296395	Mir9-3
chr17	6106692	6106992	301	*	3.95668	4.76312	1.96306	2.73215	0.000431544	0.00296395	Tulp4
chr3	55461695	55461995	301	*	5.9087	6.68233	4.12499	2.52076	0.000432059	0.00296469	Dclk1
chr1	162570439	162570739	301	*	4.55243	5.34295	2.66509	2.6259	0.000432312	0.00296469	Vamp4
chr5	121452315	121452615	301	*	4.68894	5.47968	2.8002	2.62922	0.000432365	0.00296469	Erp29
chr9	80164881	80165181	301	*	5.05681	5.84334	3.19474	2.6042	0.000432771	0.00296493	Myo6
chr12	110737793	110738093	301	*	4.22079	5.01765	2.29214	2.66641	0.000433014	0.00296493	Wdr20
chr14	24779169	24779469	301	*	5.18908	5.97348	3.3403	2.59062	0.000433114	0.00296493	Rps24
chr12	25160985	25161285	301	*	5.86874	6.64206	4.0869	2.51849	0.00043381	0.00296806	Gm17746
chr2	125672908	125673208	301	*	2.36417	3.21924	0	3.06476	0.000434426	0.00296819	Eid1
chr6	113000958	113001258	301	*	3.99559	4.80192	2.00268	2.73175	0.000434451	0.00296819	Thumpd3
chr10	75517239	75517539	301	*	5.26162	6.04661	3.40922	2.59524	0.000434652	0.00296819	Snrpd3
chr3	35225224	35225524	301	*	3.43908	4.25387	1.38593	2.78355	0.000434782	0.00296819	Mir6378
chr2	119208777	119209077	301	*	4.14771	4.94444	2.21996	2.66464	0.000435095	0.0029687	Dnajc17
chr14	57115843	57116143	301	*	6.50921	7.26016	4.85221	2.37502	0.000436578	0.00297534	Gjb2
chr7	127478289	127478589	301	*	4.88745	5.67645	3.00974	2.61955	0.000436605	0.00297534	Fbrs
chr14	12177526	12177826	301	*	4.64385	5.43173	2.77323	2.60871	0.000436785	0.00297534	3830406C13Rik
chr6	136518961	136519261	301	*	4.14476	4.94427	2.19852	2.68419	0.000437094	0.00297582	Atf7ip
chr19	10018032	10018332	301	*	4.14701	4.94333	2.22193	2.6617	0.000437869	0.00297923	Rab3il1
chr4	22494971	22495271	301	*	6.1657	6.9297	4.43739	2.45759	0.000438237	0.00297923	Gm30731
chr6	146724781	146725081	301	*	4.24257	5.03674	2.33161	2.64763	0.000438424	0.00297923	Stk38l
chr17	24478634	24478934	301	*	4.75217	5.54026	2.88027	2.61146	0.00043855	0.00297923	Mlst8
chr5	120681042	120681342	301	*	3.64869	4.46099	1.61358	2.7699	0.000438865	0.00297974	Dtx1
chr8	26015506	26015806	301	*	3.00065	3.83184	0.821768	2.89274	0.000439247	0.00298071	Fnta
chr13	15556795	15557095	301	*	5.63163	6.41065	3.8158	2.55622	0.000440163	0.00298169	Gli3
chr19	44447959	44448259	301	*	4.24282	5.03982	2.31326	2.66755	0.000440247	0.00298169	Scd1
chr5	24908292	24908592	301	*	3.78676	4.59563	1.77607	2.74706	0.000440443	0.00298169	Prkag2os1
chr17	28000952	28001252	301	*	3.82942	4.63447	1.84548	2.72	0.000440566	0.00298169	Tcp11
chr4	106232492	106232792	301	*	6.05036	6.8178	4.30252	2.47986	0.000440952	0.00298169	Gm12724
chr8	70699931	70700231	301	*	3.16702	3.99114	1.04391	2.8446	0.000441065	0.00298169	Jund
chr11	109320475	109320775	301	*	6.66208	7.40613	5.04114	2.33272	0.000441267	0.00298169	Rgs9
chr11	117551986	117552286	301	*	5.57056	6.34984	3.75307	2.55782	0.000441306	0.00298169	2900041M22Rik
chr1	88623585	88623885	301	*	4.69289	5.48265	2.81042	2.62219	0.000442004	0.00298243	Gm19589
chr11	115584070	115584370	301	*	2.63566	3.47395	0.398215	2.93541	0.000442338	0.00298243	Mrps7
chr7	101310713	101311013	301	*	4.59918	5.38619	2.73409	2.60198	0.000442611	0.00298243	Stard10
chr11	79792710	79793010	301	*	5.55455	6.33417	3.73508	2.55995	0.000442756	0.00298243	Mir365-2
chr6	124931200	124931500	301	*	5.48078	6.26235	3.64947	2.57292	0.000443151	0.00298243	Mlf2
chr5	64336885	64337185	301	*	5.67682	6.4547	3.86784	2.5486	0.000443404	0.00298243	1700027F09Rik
chr18	13972544	13972844	301	*	4.83172	5.62047	2.95561	2.61696	0.000443506	0.00298243	Zfp521
chr2	91470250	91470550	301	*	4.12957	4.92873	2.18563	2.68139	0.000443541	0.00298243	Lrp4
chr13	34874291	34874591	301	*	4.45227	5.2429	2.56419	2.62519	0.00044357	0.00298243	Prpf4b
chr1	36309551	36309851	301	*	5.58517	6.36458	3.767	2.55861	0.000444531	0.002987	Arid5a
chr9	108991816	108992116	301	*	4.57193	5.35988	2.70097	2.60801	0.00044473	0.002987	Pfkfb4
chr19	53944021	53944321	301	*	4.22646	5.01999	2.31974	2.64261	0.00044664	0.00299822	Shoc2
chr11	88629679	88629979	301	*	6.00713	6.77637	4.24897	2.49161	0.000447497	0.00300158	Msi2
chr2	45113202	45113502	301	*	3.33295	4.1517	1.25054	2.80927	0.000447623	0.00300158	Zeb2os
chr15	96285427	96285727	301	*	4.67295	5.45898	2.81401	2.59601	0.000449189	0.00300933	Arid2
chr9	44881380	44881680	301	*	5.11994	5.90543	3.26436	2.59735	0.000449425	0.00300933	Kmt2a
chr17	45896402	45896702	301	*	4.67076	5.45828	2.80244	2.60626	0.000449855	0.00300933	4930542M03Rik
chr19	36677283	36677583	301	*	5.96948	6.7396	4.20626	2.49728	0.000450165	0.00300933	Hectd2os
chr15	58823435	58823735	301	*	5.27983	6.06399	3.43248	2.5895	0.000450169	0.00300933	Tmem65
chr11	106193459	106193759	301	*	5.10843	5.89352	3.25534	2.59444	0.000450229	0.00300933	Strada
chr17	5189778	5190078	301	*	5.59962	6.37831	3.78575	2.5537	0.000450598	0.00301019	Arid1b
chr12	84114186	84114486	301	*	3.85305	4.65745	1.87358	2.71524	0.000451112	0.00301201	Dnal1
chr7	138501434	138501734	301	*	3.17465	3.99769	1.05978	2.83584	0.00045138	0.00301218	4930543N07Rik
chr2	11501286	11501586	301	*	4.41056	5.19839	2.54031	2.60512	0.000452228	0.00301464	Pfkfb3
chr1	58423949	58424249	301	*	4.03438	4.83586	2.07488	2.69654	0.000452233	0.00301464	Clk1
chr2	27540153	27540453	301	*	4.98624	5.77071	3.13701	2.5889	0.000452624	0.00301564	Wdr5
chr2	160731474	160731774	301	*	3.62596	4.43723	1.59821	2.76131	0.0004533	0.00301853	Plcg1
chr17	83903451	83903751	301	*	4.20069	4.99391	2.29594	2.6401	0.000453773	0.00301997	C430042M11Rik
chr19	46573145	46573445	301	*	5.58654	6.36396	3.78031	2.54503	0.000454163	0.00301997	Arl3
chr18	34859740	34860040	301	*	5.46182	6.24253	3.63574	2.56676	0.000454244	0.00301997	Egr1
chr7	28411109	28411409	301	*	4.03253	4.8341	2.07232	2.69718	0.000454613	0.00301998	Paf1
chr2	126151954	126152254	301	*	4.1616	4.95978	2.22424	2.67434	0.000454758	0.00301998	Dtwd1
chr1	151167772	151168072	301	*	3.78111	4.5892	1.77599	2.7408	0.000454973	0.00301998	C730036E19Rik
chr18	45899001	45899301	301	*	6.20806	6.96978	4.49251	2.4428	0.000455722	0.00302248	A330093E20Rik
chr12	55491865	55492165	301	*	4.90769	5.69559	3.03696	2.61174	0.000456004	0.00302248	Nfkbia
chr3	52401626	52401926	301	*	5.58857	6.36722	3.77496	2.55332	0.000456174	0.00302248	Gm30173
chr5	110859285	110859585	301	*	4.90398	5.69033	3.04306	2.60087	0.00045632	0.00302248	Chek2
chr4	133814049	133814349	301	*	3.99218	4.793	2.03708	2.69111	0.000458093	0.00303261	Arid1a
chr18	34887389	34887689	301	*	4.3508	5.14434	2.44395	2.64385	0.000458524	0.00303386	Egr1
chr10	81570792	81571092	301	*	5.27269	6.05596	3.43092	2.58307	0.000459164	0.00303648	Tle2
chr12	8674027	8674327	301	*	4.41847	5.20587	2.55098	2.60203	0.000459408	0.00303648	Pum2
chr14	122405891	122406191	301	*	2.73858	3.5778	0.493291	2.94452	0.00046069	0.00304207	Gm5089
chr7	6728638	6728938	301	*	5.66853	6.44623	3.8606	2.54719	0.000460742	0.00304207	Peg3
chr17	47762980	47763280	301	*	5.19924	5.98288	3.35514	2.58507	0.000462518	0.003049	Tfeb
chr2	145860265	145860565	301	*	5.10314	5.88739	3.25532	2.58835	0.000462578	0.003049	Naa20
chr11	116826559	116826859	301	*	3.74891	4.55607	1.75029	2.7332	0.00046298	0.003049	Mxra7
chr1	153487554	153487854	301	*	3.76258	4.57013	1.76121	2.73634	0.000463193	0.003049	Dhx9
chr16	4475073	4475373	301	*	3.77711	4.58462	1.77603	2.73617	0.000463269	0.003049	Adcy9
chr2	167624754	167625054	301	*	4.17152	4.96987	2.23303	2.67558	0.000463729	0.003049	Ube2v1
chr4	133107774	133108074	301	*	3.41324	4.23307	1.32275	2.819	0.00046424	0.003049	Wasf2
chr12	16653315	16653615	301	*	4.85358	5.63899	2.99856	2.59363	0.000464255	0.003049	Ntsr2
chr9	35402645	35402945	301	*	6.31339	7.06953	4.6285	2.4073	0.000464361	0.003049	Cdon
chr8	95143801	95144101	301	*	4.41889	5.21247	2.5118	2.64482	0.000464687	0.003049	Kifc3
chr12	8496504	8496804	301	*	4.70766	5.4949	2.8411	2.60451	0.00046469	0.003049	Rhob
chr4	148384402	148384702	301	*	5.79473	6.56826	4.01157	2.51947	0.00046496	0.003049	Ubiad1
chr1	178399930	178400230	301	*	3.88927	4.69326	1.91259	2.71246	0.000464974	0.003049	Efcab2
chr15	38710171	38710471	301	*	3.83264	4.63612	1.85952	2.7078	0.000465244	0.00304917	Gm45924
chr1	136140346	136140646	301	*	4.79178	5.57595	2.94439	2.58443	0.000465937	0.00305019	Kif21b
chr11	107390615	107390915	301	*	4.86291	5.64951	3.00036	2.60201	0.000465991	0.00305019	Pitpnc1
chr13	78163068	78163368	301	*	5.32117	6.10147	3.49756	2.56299	0.000466515	0.00305019	A830082K12Rik
chr11	30267979	30268279	301	*	3.43151	4.25146	1.34012	2.82028	0.000466625	0.00305019	Sptbn1
chr15	76091556	76091856	301	*	4.51037	5.30014	2.62782	2.61936	0.000466648	0.00305019	Nrbp2
chr4	34231346	34231646	301	*	2.90109	3.72846	0.752657	2.8583	0.000466869	0.00305019	Spaca1
chr4	139380320	139380620	301	*	4.54952	5.33815	2.67424	2.61198	0.000467593	0.00305332	Ubr4
chr1	20951477	20951777	301	*	4.55116	5.33741	2.69078	2.59567	0.000469188	0.00306041	Efhc1
chr12	3833915	3834215	301	*	4.91568	5.70014	3.06654	2.58775	0.000469361	0.00306041	Dnmt3a
chr19	54181430	54181730	301	*	4.43549	5.22659	2.54438	2.62769	0.000469415	0.00306041	Adra2a
chr7	19227937	19228237	301	*	5.22771	6.01103	3.38563	2.58295	0.000470007	0.00306175	Opa3
chr5	24981795	24982095	301	*	4.64021	5.42595	2.78309	2.59319	0.000470222	0.00306175	Prkag2os1
chr2	26503664	26503964	301	*	4.9905	5.77245	3.15679	2.57139	0.000470555	0.00306175	Notch1
chr14	14070923	14071223	301	*	4.37785	5.16861	2.48893	2.62459	0.000470603	0.00306175	Psmd6
chr17	45563737	45564037	301	*	4.06848	4.86555	2.13847	2.66509	0.000472097	0.00306986	Slc35b2
chr8	84639459	84639759	301	*	3.82991	4.63752	1.82813	2.7374	0.000472637	0.00307066	Ier2
chr5	135688968	135689268	301	*	5.48936	6.26826	3.67423	2.55436	0.000472713	0.00307066	Por
chr12	50893734	50894034	301	*	5.17431	5.95794	3.33029	2.58462	0.000473265	0.00307265	1700008C04Rik
chr5	148552597	148552897	301	*	4.78635	5.57099	2.93606	2.58741	0.00047395	0.00307549	Ubl3
chr19	55125022	55125322	301	*	4.0971	4.89148	2.18484	2.64663	0.000474643	0.00307609	Gpam
chr7	3693510	3693810	301	*	4.02925	4.82589	2.10212	2.66145	0.000474702	0.00307609	Mboat7
chr17	45733677	45733977	301	*	6.07659	6.84133	4.34415	2.46195	0.000474898	0.00307609	1600014C23Rik
chr4	57915241	57915541	301	*	4.1812	4.9758	2.26749	2.64902	0.00047503	0.00307609	D630039A03Rik
chr4	134930779	134931079	301	*	4.27437	5.06661	2.37591	2.63358	0.00047547	0.00307734	Syf2
chr19	26511962	26512262	301	*	3.47066	4.28403	1.42784	2.77219	0.000475754	0.00307758	Smarca2
chrX	13846478	13846778	301	*	4.3978	5.18814	2.51161	2.62168	0.000476228	0.00307905	Cask
chr15	57848077	57848377	301	*	3.9854	4.78562	2.03438	2.68634	0.000476751	0.00308083	Derl1
chr4	120405570	120405870	301	*	2.38282	3.23627	0.0107729	3.04833	0.000477783	0.00308215	Scmh1
chr4	152406596	152406896	301	*	3.53666	4.34468	1.532	2.7347	0.000477809	0.00308215	Chd5
chr16	90934733	90935033	301	*	4.14082	4.9378	2.21138	2.66512	0.00047788	0.00308215	Cfap298
chr1	191224281	191224581	301	*	2.85911	3.68517	0.720943	2.84648	0.000477945	0.00308215	D730003I15Rik
chr4	141245189	141245489	301	*	5.10917	5.89283	3.26493	2.58417	0.000479143	0.00308685	Arhgef19
chr4	132212087	132212387	301	*	4.22642	5.02093	2.31326	2.64872	0.000479411	0.00308685	Ythdf2
chr9	47530164	47530464	301	*	5.48578	6.26425	3.67327	2.55132	0.000480072	0.00308685	Cadm1
chr4	103215131	103215431	301	*	3.92277	4.72592	1.95191	2.70618	0.000480506	0.00308685	Slc35d1
chr4	135832164	135832464	301	*	4.20236	4.9967	2.29035	2.64722	0.00048053	0.00308685	Srsf10
chr13	59143366	59143666	301	*	6.37848	7.13269	4.70406	2.39505	0.00048055	0.00308685	Ntrk2
chr9	42439487	42439787	301	*	4.56901	5.35505	2.71003	2.59416	0.000480754	0.00308685	Tecta
chr11	101783164	101783464	301	*	5.5054	6.28291	3.69867	2.5449	0.000480808	0.00308685	Etv4
chr17	34024537	34024837	301	*	2.91403	3.74096	0.769027	2.85459	0.000480903	0.00308685	Ring1
chr5	123993363	123993663	301	*	5.25688	6.03875	3.4237	2.57305	0.000481516	0.00308919	Mir7032
chr11	69758106	69758406	301	*	5.34625	6.12581	3.5271	2.55794	0.000482219	0.00309211	Polr2a
chr10	78261313	78261613	301	*	4.20081	4.9949	2.29036	2.64541	0.00048251	0.00309238	Trappc10
chr16	38452582	38452882	301	*	4.31492	5.10415	2.43577	2.61296	0.000482931	0.00309349	Adprh
chr5	32854148	32854448	301	*	4.0215	4.82145	2.0723	2.68462	0.000483304	0.00309379	Prr14l
chr12	87266198	87266498	301	*	4.74218	5.52565	2.89914	2.5787	0.000483475	0.00309379	Vipas39
chr15	102470286	102470586	301	*	5.10263	5.88552	3.26318	2.5787	0.000483747	0.00309394	Pcbp2
chr18	38211825	38212125	301	*	3.37117	4.18911	1.29481	2.80279	0.000484021	0.00309411	Pcdh1
chr8	83577465	83577765	301	*	3.26363	4.07874	1.20815	2.77852	0.000485192	0.00309656	Ndufb7
chr7	113059205	113059505	301	*	5.90312	6.67221	4.14583	2.49006	0.000485219	0.00309656	4930543E12Rik
chr15	77820174	77820474	301	*	3.75054	4.56148	1.72521	2.76001	0.000485361	0.00309656	Myh9
chr11	88119243	88119543	301	*	5.82423	6.59581	4.05253	2.50632	0.000485845	0.00309656	Cuedc1
chr2	157303185	157303485	301	*	5.35684	6.13785	3.52885	2.56793	0.000485931	0.00309656	Mroh8
chr17	10399445	10399745	301	*	5.51239	6.28991	3.70553	2.545	0.000486381	0.00309656	A230009B12Rik
chr5	148928588	148928888	301	*	4.23534	5.02907	2.32726	2.64314	0.000486511	0.00309656	8430423G03Rik
chr9	121969806	121970106	301	*	4.23662	5.03081	2.32556	2.64648	0.000486643	0.00309656	Gask1a
chr13	103774080	103774380	301	*	3.46389	4.27633	1.42775	2.76471	0.000486669	0.00309656	Srek1
chr5	34369579	34369879	301	*	4.91131	5.69597	3.06092	2.58879	0.00048689	0.00309656	Fam193a
chr4	44973499	44973799	301	*	4.17492	4.96855	2.2675	2.64176	0.000487638	0.0030991	Grhpr
chr15	99701979	99702279	301	*	4.61026	5.39644	2.75032	2.59555	0.000487786	0.0030991	Smarcd1
chr1	157047627	157047927	301	*	5.27217	6.05393	3.43968	2.57233	0.000488386	0.00310133	Tex35
chr14	25660787	25661087	301	*	3.34758	4.16468	1.27751	2.79553	0.000488727	0.00310191	Ppif
chr3	88207632	88207932	301	*	4.49008	5.27837	2.61693	2.60838	0.000489396	0.00310435	Mir3093
chr11	103132245	103132545	301	*	3.86414	4.66651	1.89851	2.69962	0.000489876	0.00310435	Hexim2
chr3	131564564	131564864	301	*	5.59587	6.36982	3.81027	2.5213	0.000490182	0.00310435	Papss1
chr4	141655959	141656259	301	*	4.87144	5.6554	3.02533	2.58354	0.000490391	0.00310435	Plekhm2
chr3	65527751	65528051	301	*	3.46347	4.27585	1.42781	2.7641	0.000490785	0.00310435	Tiparp
chr14	8309702	8310002	301	*	6.47485	7.2244	4.82523	2.3661	0.000490815	0.00310435	Fam107a
chr13	51929807	51930107	301	*	3.89052	4.69309	1.9236	2.70128	0.000491014	0.00310435	Gadd45g
chr4	97772168	97772468	301	*	6.78828	7.52341	5.21244	2.27922	0.000491105	0.00310435	Nfia
chr18	75527951	75528251	301	*	4.78082	5.56458	2.93601	2.58099	0.000491653	0.00310548	Gm10532
chr2	24919533	24919833	301	*	3.90493	4.70708	1.94085	2.6984	0.000491783	0.00310548	Ehmt1
chr2	174858508	174858808	301	*	4.36912	5.15851	2.48893	2.61453	0.000492611	0.00310563	Edn3
chr17	9632571	9632871	301	*	5.54138	6.31849	3.73703	2.54227	0.000492957	0.00310563	Pabpc6
chr9	110922814	110923114	301	*	2.35153	3.20377	0	3.03577	0.000493271	0.00310563	Fam240a
chr7	63965190	63965490	301	*	5.6026	6.37927	3.80086	2.53957	0.000493343	0.00310563	Klf13
chr11	102579771	102580071	301	*	5.09886	5.88256	3.25438	2.58413	0.000493576	0.00310563	Gm11627
chr8	94549119	94549419	301	*	4.36876	5.1581	2.48893	2.61411	0.000493712	0.00310563	Cpne2
chr4	130663113	130663413	301	*	4.07206	4.86773	2.15135	2.65456	0.000493906	0.00310563	Pum1
chr12	102116624	102116924	301	*	3.85065	4.65264	1.88763	2.6967	0.000493954	0.00310563	Slc24a4
chr16	30540406	30540706	301	*	5.54817	6.32575	3.74098	2.54547	0.000494124	0.00310563	Tmem44
chr15	36283038	36283338	301	*	4.00474	4.80382	2.06138	2.67792	0.000494298	0.00310563	Rnf19a
chr4	116557481	116557781	301	*	4.18419	4.97196	2.31432	2.60127	0.000495252	0.00310868	Gpbp1l1
chr12	70714369	70714669	301	*	2.86775	3.6929	0.736659	2.839	0.000495652	0.00310868	Frmd6
chr10	79681862	79682162	301	*	5.29916	6.08051	3.46911	2.56968	0.000495658	0.00310868	Cdc34
chr2	164460785	164461085	301	*	5.26447	6.04489	3.44007	2.56308	0.000495913	0.00310868	Dbndd2
chr3	121643303	121643603	301	*	3.77579	4.58639	1.75286	2.75752	0.000496471	0.00310868	A730020M07Rik
chr10	83648572	83648872	301	*	4.96177	5.74438	3.12409	2.57512	0.00049656	0.00310868	Appl2
chr15	64312649	64312949	301	*	4.15938	4.95253	2.25514	2.63795	0.000496895	0.00310868	Asap1
chr5	129019965	129020265	301	*	3.90167	4.70379	1.93778	2.698	0.000496936	0.00310868	Ran
chr15	58888923	58889223	301	*	3.43371	4.25243	1.35154	2.80985	0.000497244	0.00310868	Rnf139
chr13	92880639	92880939	301	*	4.45393	5.24168	2.58421	2.6041	0.00049728	0.00310868	Mtx3
chr7	44360027	44360327	301	*	3.3639	4.1809	1.29456	2.7949	0.000498146	0.00311228	Syt3
chr1	39947713	39948013	301	*	5.06386	5.84558	3.23156	2.57016	0.000498542	0.00311228	Map4k4
chr15	79670673	79670973	301	*	3.5088	4.32154	1.47052	2.76755	0.00049876	0.00311228	Tomm22
chr7	99539551	99539851	301	*	5.46801	6.24717	3.65133	2.55571	0.000499326	0.00311228	Arrb1
chr3	104318956	104319256	301	*	4.4804	5.26609	2.62358	2.59031	0.000499392	0.00311228	Magi3
chr15	76660026	76660326	301	*	4.76894	5.55369	2.91798	2.58751	0.000499466	0.00311228	Zftraf1
[truncated: 4,275 more rows]
