# Supplementary material for: Astrocyte glucocorticoid receptor signalling restricts neuronal plasticity
Source: Nature. 2026 May 20;655(8125):1233–41. doi: 10.1038/s41586-026-10512-9 (PMC13421323; doi:10.1038/s41586-026-10512-9)
Supplement: Supplementary file 9 — Consensus peaks for astrocyte NFIA CUT&RUN. Consensus peaks (2 of 3 biological replicates) for NFIA CUT&RUN from P14 NR V1 astrocytes. [file 41586_2026_10512_MOESM9_ESM.xlsx]

## Sheet: SuppTable6
seqnames	start	end	Nearest gene
chr1	4785593	4785893	Mrpl15
chr1	4807633	4807933	Lypla1
chr1	4857548	4857848	Tcea1
chr1	5017919	5018219	Atp6v1h
chr1	5019298	5019598	Atp6v1h
chr1	5020183	5020483	Atp6v1h
chr1	5020692	5020992	Atp6v1h
chr1	5022923	5023223	Atp6v1h
chr1	5023845	5024145	Atp6v1h
chr1	5033242	5033542	Atp6v1h
chr1	5082963	5083263	Rgs20
chr1	6214474	6214774	Rb1cc1
chr1	6866864	6867164	Pcmtd1
chr1	7088744	7089044	Pcmtd1
chr1	7397873	7398173	Pcmtd1
chr1	9545159	9545459	Rrs1
chr1	9547898	9548198	Adhfe1
chr1	9564533	9564833	Adhfe1
chr1	9630280	9630580	2610203C22Rik
chr1	9700315	9700615	Mybl1
chr1	9748305	9748605	Vcpip1
chr1	9798018	9798318	Sgk3
chr1	9944014	9944314	Snhg6
chr1	10009012	10009312	Ppp1r42
chr1	10013904	10014204	Ppp1r42
chr1	10014474	10014774	Ppp1r42
chr1	10039653	10039953	Cops5
chr1	10040017	10040317	Cops5
chr1	10232896	10233196	Arfgef1
chr1	10990980	10991280	Prex2
chr1	10993327	10993627	Prex2
chr1	11045704	11046004	Prex2
chr1	11066200	11066500	Prex2
chr1	11177740	11178040	Prex2
chr1	12000592	12000892	Mir6341
chr1	13372408	13372708	Ncoa2
chr1	13426364	13426664	Ncoa2
chr1	13935852	13936449	Gm5523
chr1	14108940	14109240	Eya1
chr1	14218862	14219162	Eya1
chr1	14244880	14245180	Eya1
chr1	14292330	14292630	Eya1
chr1	14309620	14309920	Eya1
chr1	15913191	15913491	Sbspon
chr1	16104587	16104887	Rpl7
chr1	16105209	16105509	Rdh10
chr1	16619217	16619517	Ube2w
chr1	16656879	16657179	Eloc
chr1	18465452	18465752	Defb41
chr1	18551260	18551560	Defb41
chr1	19849931	19850231	4930486I03Rik
chr1	20058300	20058600	4930486I03Rik
chr1	20820238	20820538	Mcm3
chr1	20845713	20846013	Mcm3
chr1	20867570	20867870	6720483E21Rik
chr1	20890421	20890721	6720483E21Rik
chr1	20890955	20891255	Paqr8
chr1	20905620	20905920	Paqr8
chr1	20906155	20906455	Paqr8
chr1	20907543	20907843	Paqr8
chr1	20908565	20908865	Paqr8
chr1	20919782	20920082	Paqr8
chr1	20935165	20935465	Efhc1
chr1	20951469	20951769	Efhc1
chr1	21002707	21003007	Efhc1
chr1	21052662	21052962	Tram2
chr1	21074301	21074601	Tram2
chr1	21079160	21079460	Tram2
chr1	21166303	21166603	Tmem14a
chr1	21218642	21218942	Tmem14a
chr1	23256001	23256301	Mir30a
chr1	23256662	23256962	Mir30a
chr1	23383245	23383545	Ogfrl1
chr1	23762823	23763123	B3gat2
chr1	23922261	23922561	Smap1
chr1	24005513	24005813	Sdhaf4
chr1	24100326	24100626	Fam135a
chr1	24226084	24226384	Col9a1
chr1	24678413	24678713	Lmbrd1
chr1	24773716	24774016	Lmbrd1
chr1	24938555	24938855	Lmbrd1
chr1	25008804	25009104	Gm20172
chr1	25057667	25057967	Gm20172
chr1	25105409	25105709	Gm20172
chr1	25281512	25281812	Gm20172
chr1	25474510	25474810	Gm20172
chr1	25686156	25686456	Adgrb3
chr1	25824647	25824947	Adgrb3
chr1	25830070	25830370	Adgrb3
chr1	25893006	25893306	Adgrb3
chr1	30776253	30776553	Phf3
chr1	30873486	30873786	Phf3
chr1	30873804	30874104	Phf3
chr1	30949658	30949958	Ptp4a1
chr1	31233652	31233952	Dnaaf6
chr1	32172495	32172795	Khdrbs2
chr1	33214842	33215142	Prim2
chr1	33647222	33647522	Prim2
chr1	34121289	34121589	Mir6896
chr1	34150796	34151096	Mir6896
chr1	34268504	34268804	Mir6896
chr1	34439615	34439915	Ccdc115
chr1	34583743	34584043	Amer3
chr1	34664218	34664518	Arhgef4
chr1	34665307	34665607	Arhgef4
chr1	34666382	34666682	Arhgef4
chr1	34677991	34678291	Arhgef4
chr1	34696594	34696894	Arhgef4
chr1	34700697	34700997	Arhgef4
chr1	34720096	34720396	Arhgef4
chr1	34814038	34814338	Fam168b
chr1	34842054	34842354	Fam168b
chr1	34842927	34843227	Fam168b
chr1	35697280	35697580	Hs6st1
chr1	35749646	35749946	Hs6st1
chr1	35869732	35870032	Hs6st1
chr1	36030410	36030710	Hs6st1
chr1	36064924	36065224	Hs6st1
chr1	36068135	36068435	Hs6st1
chr1	36244184	36244484	Uggt1
chr1	36303623	36303923	Arid5a
chr1	36307582	36307882	Arid5a
chr1	36309530	36309830	Arid5a
chr1	36369029	36369329	Kansl3
chr1	36379582	36379882	Fer1l5
chr1	36445181	36445481	Lman2l
chr1	36471444	36471744	Cnnm4
chr1	36478298	36478598	Cnnm4
chr1	36511671	36511971	Cnnm3
chr1	36513357	36513657	Cnnm3
chr1	36528345	36528645	Ankrd23
chr1	36547169	36547469	Ankrd39
chr1	36556550	36556850	Sema4c
chr1	36557115	36557415	Sema4c
chr1	36581329	36581629	Sema4c
chr1	36596169	36596469	Sema4c
chr1	36683560	36683860	Fam178b
chr1	36684128	36684428	Fam178b
chr1	36691302	36691602	Cox5b
chr1	36709875	36710175	4933424G06Rik
chr1	36939473	36939773	Tmem131
chr1	36939795	36940095	Tmem131
chr1	37097409	37097709	Vwa3b
chr1	37429952	37430252	Coa5
chr1	37865136	37865436	Tsga10
chr1	37890273	37890573	Mitd1
chr1	37903294	37903594	Mrpl30
chr1	37903924	37904224	Lyg2
chr1	37956737	37957037	Lyg1
chr1	37957084	37957384	Lyg1
chr1	37959529	37959829	Lyg1
chr1	37977512	37977812	Lyg1
chr1	37985785	37986085	Txndc9
chr1	37997140	37997440	Txndc9
chr1	37997931	37998231	Eif5b
chr1	38129594	38129894	Rev1
chr1	38199911	38200211	Gm5099
chr1	38334328	38334628	Gm5099
chr1	38390886	38391186	Gm5099
chr1	38410461	38410761	Aff3
chr1	38450675	38450975	Aff3
chr1	38877015	38877315	Chst10
chr1	38897878	38898178	Chst10
chr1	38911421	38911721	Chst10
chr1	38987566	38987866	Pdcl3
chr1	39084914	39085214	Pdcl3
chr1	39086193	39086493	Mir6349
chr1	39193521	39193821	Npas2
chr1	39267517	39267817	Npas2
chr1	39281501	39281801	Rpl31
chr1	39317958	39318258	Rpl31
chr1	39367645	39367945	Rpl31
chr1	39387538	39387838	Rpl31
chr1	39478712	39479012	Tbc1d8
chr1	39535576	39535876	Cnot11
chr1	39577318	39577618	Rnf149
chr1	39598758	39599058	Rnf149
chr1	39646413	39646713	Creg2
chr1	39714288	39714588	Rfx8
chr1	39761418	39761718	Rfx8
chr1	39762018	39762318	Rfx8
chr1	39774110	39774410	Gm3646
chr1	39900687	39900987	Map4k4
chr1	39902758	39903058	Map4k4
chr1	39906990	39907290	Map4k4
chr1	39941822	39942122	Map4k4
chr1	39947753	39948053	Map4k4
chr1	39977407	39977707	Map4k4
chr1	40139845	40140145	Gm16894
chr1	40266401	40266701	Il1r1
chr1	40375199	40375499	Il1rl2
chr1	41390166	41390466	4930448I06Rik
chr1	41605087	41605387	4930448I06Rik
chr1	41652734	41653034	4930448I06Rik
chr1	41810361	41810661	4930448I06Rik
chr1	41814472	41814772	4930448I06Rik
chr1	42229646	42229946	Pantr1
chr1	42230640	42230940	Pantr1
chr1	42262698	42262998	Pantr1
chr1	42441366	42441666	Pantr1
chr1	42539067	42539367	Pantr1
chr1	42540210	42540510	Pantr1
chr1	42629757	42630057	Pantr1
chr1	42648570	42648870	Pantr1
chr1	42662240	42662540	Pantr1
chr1	42667643	42667943	Pantr1
chr1	42684805	42685105	Pantr1
chr1	42685329	42685629	Pantr1
chr1	42686737	42687037	Pantr1
chr1	42691222	42691522	Pantr1
chr1	42694110	42694410	Pantr1
chr1	42695537	42695837	Pou3f3
chr1	42711067	42711367	Pantr2
chr1	42713323	42713623	Pantr2
chr1	42714358	42714658	Pantr2
chr1	42718536	42718836	Pantr2
chr1	42851056	42851356	Mrps9
chr1	42923924	42924224	Gpr45
chr1	43098563	43098863	Tgfbrap1
chr1	43317140	43317440	Fhl2
chr1	43358223	43358523	Nck2
chr1	43467725	43468025	Nck2
chr1	43694799	43695099	Ecrg4
chr1	43698602	43698902	Ecrg4
chr1	43730544	43730844	Ecrg4
chr1	43827775	43828075	Uxs1
chr1	43933771	43934071	Tpp2
chr1	44102343	44102643	Tex30
chr1	44118745	44119045	Poglut2
chr1	44119261	44119561	Bivm
chr1	44552435	44552735	Gulp1
chr1	44553256	44553556	Gulp1
chr1	45723477	45723777	Wdr75
chr1	45795310	45795610	Wdr75
chr1	46852764	46853064	Slc39a10
chr1	46853367	46853667	Slc39a10
chr1	46854029	46854329	Slc39a10
chr1	51478368	51478668	Nabp1
chr1	51969043	51969343	Stat4
chr1	52113723	52114023	Stat1
chr1	52119269	52119569	Stat1
chr1	52233184	52233484	Gls
chr1	52302575	52302875	Gls
chr1	52500396	52500696	Nab1
chr1	52630495	52630795	Nemp2
chr1	52648205	52648505	Nemp2
chr1	52817580	52817880	Inpp1
chr1	52820700	52821000	Inpp1
chr1	52844737	52845037	Hibch
chr1	53296916	53297216	Pms1
chr1	53785085	53785385	Stk17b
chr1	53818419	53818719	Mir7681
chr1	53823758	53824058	Mir7681
chr1	54250518	54250818	Ccdc150
chr1	54438870	54439170	Gtf3c3
chr1	54557558	54557858	Pgap1
chr1	55027339	55027639	Sf3b1
chr1	55052553	55052853	Coq10b
chr1	55087983	55088283	Hspe1
chr1	55131075	55131375	Mob4
chr1	55161107	55161407	Mob4
chr1	55193388	55193688	Rftn2
chr1	55194507	55194807	Rftn2
chr1	55198555	55198855	Rftn2
chr1	55201833	55202133	Rftn2
chr1	55205892	55206192	Rftn2
chr1	55221407	55221707	Rftn2
chr1	55223997	55224297	Rftn2
chr1	55225339	55225639	Rftn2
chr1	55237006	55237306	Mars2
chr1	55405678	55405978	Plcl1
chr1	55618982	55619282	Plcl1
chr1	55665885	55666185	Plcl1
chr1	57266801	57267101	BC055402
chr1	57387931	57388231	1700066M21Rik
chr1	57428843	57429143	Tyw5
chr1	57849935	57850235	Spats2l
chr1	57884924	57885224	Sgo2a
chr1	57969945	57970245	Sgo2a
chr1	57995786	57996086	Sgo2a
chr1	58029649	58029949	Aox1
chr1	58030627	58030927	Aox1
chr1	58392613	58392913	Bzw1
chr1	58392941	58393241	Bzw1
chr1	58423944	58424244	Clk1
chr1	58504880	58505180	Orc2
chr1	58713089	58713389	Cflar
chr1	58973373	58973673	Trak2
chr1	59119983	59120283	Tmem237
chr1	59237151	59237451	Als2
chr1	59309174	59309474	Cdk15
chr1	59481887	59482187	Fzd7
chr1	59483816	59484116	Fzd7
chr1	59508441	59508741	Gm973
chr1	59516300	59516600	Gm973
chr1	59524145	59524445	Gm973
chr1	59535470	59535770	Gm973
chr1	59625473	59625773	Sumo1
chr1	59684786	59685086	Nop58
chr1	59763238	59763538	Bmpr2
chr1	59789811	59790111	Bmpr2
chr1	59795380	59795680	Bmpr2
chr1	59912783	59913083	Fam117b
chr1	60098074	60098374	Carf
chr1	60180276	60180576	Nbeal1
chr1	60343149	60343663	Cyp20a1
chr1	60409526	60409826	Abi2
chr1	60566657	60566957	Raph1
chr1	60612117	60612417	Raph1
chr1	60683903	60684203	Cd28
chr1	61146390	61146690	Icos
chr1	61309697	61309997	9530026F06Rik
chr1	61310085	61310385	9530026F06Rik
chr1	61531487	61531787	Pard3b
chr1	61552898	61553198	Pard3b
chr1	62630031	62630331	Nrp2
chr1	62707603	62707903	Nrp2
chr1	62770593	62770893	Nrp2
chr1	62771168	62771468	Nrp2
chr1	62795622	62795922	Nrp2
chr1	62859102	62859402	Nrp2
chr1	63114553	63114853	Ino80d
chr1	63176592	63176892	Eef1b2
chr1	63181081	63181381	Snora41
chr1	63182287	63182587	Snora41
chr1	63459184	63459484	Adam23
chr1	63763269	63763569	4933402D24Rik
chr1	63934913	63935213	Gm13749
chr1	63999594	63999894	Gm13749
chr1	64020693	64020993	Mir6899
chr1	64119907	64120207	Klf7
chr1	64121541	64121841	Klf7
chr1	64122126	64122426	Klf7
chr1	64196288	64196588	Klf7
chr1	64198881	64199181	Klf7
chr1	64200677	64200977	Klf7
chr1	64256055	64256355	Klf7
chr1	64409288	64409588	Creb1
chr1	64412552	64412852	Creb1
chr1	64445398	64445698	Creb1
chr1	64446029	64446329	Creb1
chr1	64532800	64533100	Creb1
chr1	64617085	64617385	Mettl21a
chr1	64690632	64690932	2810408I11Rik
chr1	64737707	64738007	Fzd5
chr1	64757310	64757610	Fzd5
chr1	64902888	64903188	Plekhm3
chr1	65178252	65178552	Idh1
chr1	65179105	65179405	Idh1
chr1	65186474	65186774	Idh1
chr1	66175031	66175331	Map2
chr1	66226451	66226751	Map2
chr1	66226995	66227295	Map2
chr1	66252017	66252317	Map2
chr1	66386782	66387082	Unc80
chr1	66638251	66638551	Rpe
chr1	66700646	66700946	Rpe
chr1	66816914	66817214	Kansl1l
chr1	66817495	66817795	Kansl1l
chr1	66862681	66862981	Acadl
chr1	66863171	66863471	Acadl
chr1	69687107	69687407	Ikzf2
chr1	72255101	72255401	Pecr
chr1	72284183	72284483	Pecr
chr1	72307268	72307568	Xrcc5
chr1	72383064	72383364	Xrcc5
chr1	72452891	72453191	Marchf4
chr1	72583024	72583324	Smarcal1
chr1	72739709	72740009	Rpl37a
chr1	72751297	72751597	Rpl37a
chr1	72832858	72833158	Igfbp2
chr1	72871110	72871410	Igfbp5
chr1	72872570	72872870	Igfbp5
chr1	72874780	72875080	Igfbp5
chr1	72930917	72931217	Igfbp5
chr1	72931353	72931653	Igfbp5
chr1	72936724	72937024	Igfbp5
chr1	73004898	73005198	1700027A15Rik
chr1	73006100	73006400	1700027A15Rik
chr1	73077183	73077483	Tnp1
chr1	73153450	73153750	Tnp1
chr1	73261481	73261781	D530049I02Rik
chr1	73265065	73265365	D530049I02Rik
chr1	73353055	73353355	D530049I02Rik
chr1	73418251	73418551	Pinc
chr1	73640753	73641053	Mir6351
chr1	73725497	73725797	Mir6351
chr1	73850663	73850963	Mir6351
chr1	73943695	73943995	6030407O03Rik
chr1	73944473	73944773	6030407O03Rik
chr1	73979314	73979614	6030407O03Rik
chr1	74014639	74014939	Tns1
chr1	74097412	74097712	Tns1
chr1	74111468	74111768	Tns1
chr1	74119165	74119465	Tns1
chr1	74168099	74168399	Cxcr2
chr1	74236271	74236571	Arpc2
chr1	74284659	74284959	Aamp
chr1	74290170	74290470	Pnkd
chr1	74295784	74296084	Tmbim1
chr1	74299014	74299314	Tmbim1
chr1	74332536	74332836	Tmbim1
chr1	74340395	74340695	Catip
chr1	74361909	74362209	Catip
chr1	74386872	74387172	Ctdsp1
chr1	74391439	74391739	Ctdsp1
chr1	74397314	74397614	Mir26b
chr1	74505805	74506105	Cnot9
chr1	74542406	74542706	Plcd4
chr1	74542734	74543034	Plcd4
chr1	74544190	74544490	Usp37
chr1	74584961	74585261	Zfp142
chr1	74587974	74588274	Zfp142
chr1	74601272	74601572	Rnf25
chr1	74661546	74661846	Ttll4
chr1	74750677	74750977	Prkag3
chr1	74775618	74775918	Wnt6
chr1	74797523	74797823	Wnt10a
chr1	74816858	74817158	Wnt10a
chr1	74854686	74854986	Cdk5r2
chr1	75015664	75015964	Nhej1
chr1	75124823	75125123	Slc23a3
chr1	75142568	75142868	Cnppd1
chr1	75168479	75168779	Zfand2b
chr1	75179598	75179898	Abcb6
chr1	75179944	75180244	Abcb6
chr1	75191894	75192194	Ankzf1
chr1	75208852	75209152	Glb1l
chr1	75210659	75210959	Glb1l
chr1	75214386	75214686	Stk16
chr1	75214943	75215243	Stk16
chr1	75219134	75219434	Tuba4a
chr1	75236315	75236615	Dnajb2
chr1	75317582	75317882	Dnpep
chr1	75342918	75343218	Des
chr1	75365550	75365850	Des
chr1	75399907	75400207	Speg
chr1	75477440	75477740	Chpf
chr1	75479313	75479613	Tmem198
chr1	75521333	75521633	Stk11ip
chr1	75653860	75654160	Slc4a3
chr1	75704767	75705067	Slc4a3
chr1	75738636	75738936	Slc4a3
chr1	76039078	76039378	Gm17751
chr1	76535609	76535909	Mir6343
chr1	76550948	76551248	Mir6343
chr1	76637346	76637646	Mir6343
chr1	76705525	76705825	Mir6343
chr1	76942761	76943061	Mir6343
chr1	77410218	77410518	Mir6352
chr1	77429159	77429459	Mir6352
chr1	77493924	77494224	Mir6352
chr1	77496830	77497130	Mir6352
chr1	77515019	77515319	Epha4
chr1	78488703	78489003	Farsb
chr1	78537684	78537984	Mogat1
chr1	78568288	78568588	Mogat1
chr1	78590615	78590915	Acsl3
chr1	78593870	78594170	Acsl3
chr1	78594646	78594946	Acsl3
chr1	78598582	78598882	Acsl3
chr1	78657642	78657942	Acsl3
chr1	78972195	78972495	Kcne4
chr1	79775919	79776219	Mrpl44
chr1	79823168	79823468	Serpine2
chr1	79824291	79824591	Serpine2
chr1	79858513	79858813	Serpine2
chr1	79860723	79861023	Serpine2
chr1	79861270	79861570	Serpine2
chr1	79861608	79861908	Serpine2
chr1	79956152	79956452	Serpine2
chr1	80096477	80096777	Fam124b
chr1	80238778	80239078	Fam124b
chr1	80408613	80408913	1700016L21Rik
chr1	81744623	81744923	Mir6344
chr1	82243340	82243640	Irs1
chr1	82283303	82283603	Irs1
chr1	82291228	82291528	Irs1
chr1	82316419	82316719	Rhbdd1
chr1	82433383	82433683	Rhbdd1
chr1	82634507	82634807	Col4a3
chr1	82724720	82725020	Mff
chr1	84404918	84405218	Pid1
chr1	84419415	84419715	Pid1
chr1	84422963	84423263	Pid1
chr1	84443712	84444012	Pid1
chr1	84536118	84536418	Mir5126
chr1	84549687	84549987	Mir5126
chr1	84585293	84585593	Mir5126
chr1	84621299	84621599	Mir5126
chr1	84646818	84647118	Mir5126
chr1	84695702	84696002	Mir5126
chr1	84839366	84839666	Fbxo36
chr1	85894401	85894701	Itm2c
chr1	85896463	85896763	Itm2c
chr1	85902065	85902365	Itm2c
chr1	85921773	85922073	4933407L21Rik
chr1	85922215	85922515	4933407L21Rik
chr1	85928331	85928631	4933407L21Rik
chr1	85969564	85969864	Gpr55
chr1	86007830	86008130	Spata3
chr1	86018157	86018457	Spata3
chr1	86032273	86032573	2810459M11Rik
chr1	86053270	86053570	2810459M11Rik
chr1	86059420	86059720	Psmd1
chr1	86154588	86154888	Armc9
chr1	86358920	86359220	Ncl
chr1	86359313	86359613	Ncl
chr1	86434420	86434720	Tex44
chr1	86440562	86440862	Tex44
chr1	86442496	86442796	Tex44
chr1	86487266	86487566	Ptma
chr1	86504071	86504371	Ptma
chr1	86525232	86525532	Ptma
chr1	86526473	86526773	Ptma
chr1	86528169	86528469	Ptma
chr1	87174329	87174629	Prss56
chr1	87175824	87176124	Prss56
chr1	87182721	87183021	Prss56
chr1	87213764	87214064	Eif4e2
chr1	87270677	87270977	Efhd1
chr1	87273579	87273879	Efhd1
chr1	87292867	87293167	Efhd1
chr1	87316662	87316962	Gigyf2
chr1	87326747	87327047	Gigyf2
chr1	87458085	87458385	Snorc
chr1	87471975	87472275	Snorc
chr1	87493588	87493888	Neu2
chr1	87508626	87508926	Neu2
chr1	87509397	87509697	Neu2
chr1	87510317	87510617	Neu2
chr1	87517996	87518296	Neu2
chr1	87527279	87527579	Neu2
chr1	87574882	87575182	Ngef
chr1	87614593	87614893	Inpp5d
chr1	87700592	87700892	Atg16l1
chr1	87709244	87709544	Atg16l1
chr1	87755793	87756093	Atg16l1
chr1	87853087	87853387	Dgkd
chr1	87879802	87880102	Gm19582
chr1	88134461	88134761	Ugt1a6a
chr1	88277049	88277349	Hjurp
chr1	88277474	88277774	Hjurp
chr1	88562403	88562703	Gm19589
chr1	88623596	88623896	Gm19589
chr1	88658376	88658676	Arl4c
chr1	88668342	88668642	Arl4c
chr1	88668869	88669169	Arl4c
chr1	88702001	88702301	Arl4c
chr1	88739563	88739863	Platr5
chr1	88924273	88924573	1700067G17Rik
chr1	89070029	89070329	Sh3bp4
chr1	89235396	89235696	Sh3bp4
chr1	89312985	89313285	C030007H22Rik
chr1	89400584	89400884	C030007H22Rik
chr1	89454644	89454944	Agap1
chr1	89587962	89588262	4933400F21Rik
chr1	89671407	89671707	4933400F21Rik
chr1	89860404	89860704	Gbx2
chr1	90603282	90603582	Cops8
chr1	90797283	90797583	Col6a3
chr1	91199850	91200150	Ramp1
chr1	91209338	91209638	Ramp1
chr1	91209851	91210151	Ramp1
chr1	91216014	91216314	Ube2f
chr1	91250020	91250320	Ube2f
chr1	91298117	91298417	Scly
chr1	91398729	91399029	Ilkap
chr1	91413143	91413443	Hes6
chr1	91414349	91414649	Hes6
chr1	91422781	91423081	Hes6
chr1	91436340	91436640	Hes6
chr1	91459257	91459557	Per2
chr1	91494472	91494772	Traf3ip1
chr1	91540378	91540678	Asb1
chr1	91600730	91601030	Asb1
chr1	91967114	91967414	Twist2
chr1	91978482	91978782	Twist2
chr1	92030489	92030789	Hdac4
chr1	92057109	92057409	Hdac4
chr1	92083696	92083996	Hdac4
chr1	92100293	92100593	Hdac4
chr1	92100656	92100956	Hdac4
chr1	92130471	92130771	Hdac4
chr1	92180347	92180647	Hdac4
chr1	92180751	92181051	Hdac4
chr1	92216052	92216352	Hdac4
chr1	92258097	92258397	Hdac4
chr1	92437026	92437326	Mir6900
chr1	92437720	92438020	Mir6900
chr1	92439522	92439822	Mir6900
chr1	92473671	92473971	Ndufa10
chr1	92837915	92838215	Gpc1
chr1	92906721	92907021	Dusp28
chr1	92934201	92934501	Capn10
chr1	92934554	92934854	Capn10
chr1	92972895	92973195	Gpr35
chr1	93079665	93079965	Kif1a
chr1	93083444	93083744	Kif1a
chr1	93085191	93085491	Kif1a
chr1	93101785	93102085	Kif1a
chr1	93115114	93115414	Kif1a
chr1	93184225	93184525	Crocc2
chr1	93207526	93207826	Sned1
chr1	93210285	93210585	Sned1
chr1	93220828	93221128	Sned1
chr1	93227305	93227605	Sned1
chr1	93235651	93235951	Sned1
chr1	93343455	93343755	Pask
chr1	93445546	93445846	Hdlbp
chr1	93478302	93478602	Hdlbp
chr1	93478746	93479046	Hdlbp
chr1	93511844	93512144	Farp2
chr1	93540345	93540645	Farp2
chr1	93609612	93609912	Stk25
chr1	93635654	93635954	Stk25
chr1	93754690	93754990	Thap4
chr1	93801832	93802132	Dtymk
chr1	93803741	93804041	Ing5
chr1	93825082	93825674	D2hgdh
chr1	95313435	95313735	Fam174a
chr1	97553759	97554059	Macir
chr1	97660603	97660903	Macir
chr1	97661844	97662144	Macir
chr1	97769958	97770258	Gin1
chr1	97843648	97843948	Ppip5k2
chr1	98095503	98095803	Pam
chr1	103767340	103767640	Cdh20
chr1	104769272	104769572	Cdh20
chr1	104838294	104838594	Cdh20
chr1	105111262	105111562	Gm17634
chr1	105663617	105663917	Pign
chr1	105906477	105906777	Gm7160
chr1	105990206	105990506	Gm7160
chr1	105993858	105994158	Zcchc2
chr1	106155341	106155641	Gm20753
chr1	106171513	106171813	Gm20753
chr1	106199716	106200016	Phlpp1
chr1	106232507	106232807	Phlpp1
chr1	106241084	106241384	Phlpp1
chr1	106242181	106242481	Phlpp1
chr1	106257166	106257466	Phlpp1
chr1	106584875	106585175	Mir3473f
chr1	106597140	106597440	Mir3473f
chr1	106602983	106603283	Mir3473f
chr1	106712360	106712660	Bcl2
chr1	106714110	106714410	Bcl2
chr1	106759676	106759976	Kdsr
chr1	106796603	106796903	Vps4b
chr1	106822377	106822677	Vps4b
chr1	106870051	106870351	Serpinb5
chr1	118321667	118321967	Nifk
chr1	118388816	118389116	Clasp1
chr1	118389209	118389509	Clasp1
chr1	118437908	118438208	2900060B14Rik
chr1	118458943	118459243	2900060B14Rik
chr1	118459397	118459697	2900060B14Rik
chr1	118476930	118477230	2900060B14Rik
chr1	118481279	118481579	2900060B14Rik
chr1	118485617	118485917	2900060B14Rik
chr1	118649890	118650190	Tfcp2l1
chr1	118756199	118756499	Tfcp2l1
chr1	118899627	118899927	Mir6346
chr1	118905372	118905672	Mir6346
chr1	118909136	118909436	Mir6346
chr1	118911113	118911413	Mir6346
chr1	118913457	118913757	Mir6346
chr1	118916152	118916452	Mir6346
chr1	118936126	118936426	Mir6346
chr1	118940484	118940784	Mir6346
chr1	118955150	118955450	Mir6346
chr1	118976565	118976865	Mir6346
chr1	118980691	118980991	Mir6346
chr1	119019111	119019411	Gli2
chr1	119023679	119023979	Gli2
chr1	119033926	119034226	Gli2
chr1	119049866	119050166	Gli2
chr1	119050294	119050594	Gli2
chr1	119052162	119052462	Gli2
chr1	119053415	119053715	Gli2
chr1	119087594	119087894	Gli2
chr1	119202492	119202792	Gli2
chr1	119255458	119255758	Inhbb
chr1	119256809	119257109	Inhbb
chr1	119295160	119295460	Inhbb
chr1	119328959	119329259	Inhbb
chr1	119388667	119388967	Inhbb
chr1	119390139	119390439	Inhbb
chr1	119421078	119421378	Inhbb
chr1	119447751	119448051	Inhbb
chr1	119453854	119454154	Inhbb
chr1	119492176	119492476	Ralb
chr1	119504694	119504994	Ralb
chr1	119525986	119526286	Tmem185b
chr1	119533448	119533748	3830432H09Rik
chr1	119557494	119557794	3830432H09Rik
chr1	119837380	119837680	Ptpn4
chr1	119878975	119879275	Tmem177
chr1	119895075	119895375	Tmem177
chr1	119913033	119913333	Tmem177
chr1	120033089	120033389	Sctr
chr1	120037015	120037315	Sctr
chr1	120112174	120112474	Dbi
chr1	120115683	120115983	Dbi
chr1	120116155	120116455	Dbi
chr1	120120090	120120390	Dbi
chr1	120120957	120121257	Dbi
chr1	120189353	120189653	3110009E18Rik
chr1	120207528	120207828	Steap3
chr1	120245810	120246110	Steap3
chr1	120248146	120248446	Steap3
chr1	120265198	120265498	Steap3
chr1	120357382	120357682	C1ql2
chr1	121087206	121087506	Celrr
chr1	121327685	121327985	Insig2
chr1	121430907	121431207	Ccdc93
chr1	125381079	125381379	Actr3
chr1	125435569	125435869	Actr3
chr1	125560374	125560674	Slc35f5
chr1	125560777	125561077	Slc35f5
chr1	126024543	126024843	Lypd1
chr1	126684008	126684308	Nckap5
chr1	126737901	126738201	Nckap5
chr1	126830353	126830653	Nckap5
chr1	126830692	126830992	Nckap5
chr1	126865525	126865825	Nckap5
chr1	126925538	126925838	Nckap5
chr1	127107525	127107825	Mgat5
chr1	127160381	127160681	Mgat5
chr1	127160791	127161091	Mgat5
chr1	127185898	127186198	Mgat5
chr1	127204807	127205107	Mgat5
chr1	127348678	127348978	Mgat5
chr1	127408977	127409277	Mgat5
chr1	127414554	127414854	Mgat5
chr1	127773932	127774232	2900009J06Rik
chr1	127868620	127868920	Rab3gap1
chr1	128080969	128081269	Zranb3
chr1	128082803	128083103	Zranb3
chr1	128103029	128103329	Zranb3
chr1	128244039	128244339	Ubxn4
chr1	128303955	128304255	Lct
chr1	128359623	128359923	Mcm6
chr1	128417210	128417510	Dars
chr1	128551737	128552037	Cxcr4
chr1	128592203	128592503	Cxcr4
chr1	128595565	128595865	Cxcr4
chr1	128613255	128613555	Cxcr4
chr1	128803766	128804066	Cxcr4
chr1	129002353	129002653	Thsd7b
chr1	130700025	130700325	C4bp-ps1
chr1	130715785	130716085	Yod1
chr1	130717329	130717629	Yod1
chr1	131068441	131068741	Mapkapk2
chr1	131097705	131098005	Mapkapk2
chr1	131134181	131134481	Dyrk3
chr1	131138183	131138483	Dyrk3
chr1	131153027	131153327	Eif2d
chr1	131357173	131357473	Ikbke
chr1	131431883	131432183	Srgap2
chr1	131527626	131527926	Fam72a
chr1	131770652	131770952	Pm20d1
chr1	131802703	131803003	Pm20d1
chr1	131827798	131828098	Slc41a1
chr1	131839294	131839594	Slc41a1
chr1	131846283	131846583	Slc41a1
chr1	131867069	131867369	Rab29
chr1	131910282	131910582	Nucks1
chr1	132007404	132007704	Elk4
chr1	132200629	132200929	Mir135b
chr1	132319189	132319489	Nuak2
chr1	132333776	132334076	Nuak2
chr1	132364925	132365225	Tmcc2
chr1	132367626	132367926	Tmcc2
chr1	132374104	132374404	Tmcc2
chr1	132386312	132386612	Tmcc2
chr1	132417280	132417580	Dstyk
chr1	132505211	132505511	Tmem81
chr1	132520790	132521090	Tmem81
chr1	132525916	132526216	Cntn2
chr1	132640280	132640580	Gm10538
chr1	132647939	132648239	Gm10538
chr1	132680091	132680391	Gm10538
chr1	132727639	132727939	Gm10538
chr1	132741647	132741947	Nfasc
chr1	132803886	132804186	Nfasc
chr1	132844130	132844430	Lrrn2
chr1	132858827	132859127	Lrrn2
chr1	132938959	132939259	Lrrn2
chr1	133131026	133131326	Ppp1r15b
chr1	133159075	133159375	Plekha6
chr1	133188023	133188323	Plekha6
chr1	133302560	133302860	Golt1a
chr1	133367737	133368037	Etnk2
chr1	133382084	133382384	Etnk2
chr1	133434525	133434825	Sox13
chr1	133503417	133503717	Sox13
chr1	133596334	133596634	Snrpe
chr1	133596720	133597020	Snrpe
chr1	133610209	133610509	Snrpe
chr1	133661283	133661583	Zc3h11a
chr1	133744646	133744946	Mir6903
chr1	133800928	133801228	Atp2b4
chr1	133834242	133834542	Atp2b4
chr1	133896338	133896638	Optc
chr1	133916041	133916341	Prelp
chr1	133921441	133921741	Prelp
chr1	133961734	133962034	Prelp
chr1	134041966	134042266	Fmod
chr1	134046001	134046301	Fmod
chr1	134053254	134053554	Fmod
chr1	134060888	134061188	Btg2
chr1	134062735	134063035	Btg2
chr1	134063468	134063768	Btg2
chr1	134078995	134079295	Btg2
chr1	134096305	134096605	Chit1
chr1	134181950	134182250	Chil1
chr1	134196485	134196785	Mybph
chr1	134219605	134219905	Adora1
chr1	134232473	134232773	Adora1
chr1	134233067	134233367	Adora1
chr1	134234745	134235045	Adora1
chr1	134244218	134244518	Adora1
chr1	134265793	134266093	Myog
chr1	134322641	134322941	Ppfia4
chr1	134332735	134333035	Ppfia4
chr1	134361872	134362172	Tmem183a
chr1	134415175	134415475	Adipor1
chr1	134455352	134455652	Klhl12
chr1	134494443	134494743	Rabif
chr1	134518673	134518973	Rabif
chr1	134530168	134530468	Mgat4e
chr1	134530638	134530938	Mgat4e
chr1	134556929	134557229	Kdm5b
chr1	134560016	134560316	Kdm5b
chr1	134651404	134651704	Syt2
chr1	134955826	134956126	Ppp1r12b
chr1	134995434	134995734	Ube2t
chr1	134998218	134998518	Ube2t
chr1	135012590	135012890	Ube2t
chr1	135019127	135019427	Ube2t
chr1	135019808	135020108	Ube2t
chr1	135043907	135044207	Lgr6
chr1	135098465	135098765	Lgr6
chr1	135108668	135108968	Lgr6
chr1	135146633	135146933	Arl8a
chr1	135147410	135147710	Arl8a
chr1	135154455	135154755	Arl8a
chr1	135158711	135159011	Gpr37l1
chr1	135159768	135160068	Gpr37l1
chr1	135160433	135160733	Gpr37l1
chr1	135162792	135163092	Gpr37l1
chr1	135166906	135167206	Gpr37l1
chr1	135167453	135167753	Gpr37l1
chr1	135169842	135170142	Gpr37l1
chr1	135172011	135172311	Gpr37l1
chr1	135280723	135281023	Rnpep
chr1	135283897	135284197	Rnpep
chr1	135313666	135313966	Timm17a
chr1	135347511	135347811	Lmod1
chr1	135368222	135368522	Shisa4
chr1	135369083	135369383	Shisa4
chr1	135375042	135375342	Shisa4
chr1	135544766	135545066	Gm4793
chr1	135548839	135549139	Gm4793
chr1	135558167	135558467	Gm4793
chr1	135563728	135564028	Gm4793
chr1	135565172	135565472	Gm4793
chr1	135619201	135619501	Gm4793
chr1	135644130	135644430	Nav1
chr1	135665517	135665817	Nav1
chr1	135670416	135670716	Nav1
chr1	135729021	135729321	Csrp1
chr1	135734190	135734490	Csrp1
chr1	135734661	135734961	Csrp1
chr1	135735148	135735448	Csrp1
chr1	135739472	135739772	Csrp1
chr1	135749069	135749369	Phlda3
chr1	135752984	135753284	Phlda3
chr1	135759781	135760081	Phlda3
chr1	135765974	135766274	Phlda3
chr1	135781262	135781562	Tnni1
chr1	136017823	136018123	Tmem9
chr1	136030259	136030559	Ascl5
chr1	136131119	136131419	Gm15850
chr1	136132062	136132362	Kif21b
chr1	136140320	136140620	Kif21b
chr1	136345990	136346290	Camsap2
chr1	136362628	136362928	Camsap2
chr1	136381647	136381947	Ddx59
chr1	136415101	136415401	Ddx59
chr1	136415412	136415712	9230116N13Rik
chr1	136466150	136466450	Kif14
chr1	136624677	136624977	Zfp281
chr1	137898389	137898689	Mir181a-1
chr1	137900160	137900460	Mir181a-1
chr1	137927919	137928219	Mir181a-1
chr1	137966145	137966445	Mir181a-1
chr1	138576897	138577197	Nek7
chr1	138617985	138618285	Nek7
chr1	138619127	138619427	Nek7
chr1	139346626	139346926	Crb1
chr1	139422068	139422368	Zbtb41
chr1	143053223	143053523	B3galt2
chr1	143053672	143053972	B3galt2
chr1	143055184	143055484	B3galt2
chr1	143080341	143080641	B3galt2
chr1	143702674	143702974	Cdc73
chr1	143777013	143777313	Ro60
chr1	143941538	143941838	Rgs2
chr1	144004065	144004365	Rgs2
chr1	149402348	149402648	Pla2g4a
chr1	150392657	150392957	Tpr
chr1	150393098	150393398	Odr4
chr1	151167778	151168078	C730036E19Rik
chr1	151236387	151236687	C730036E19Rik
chr1	151344264	151344564	Ivns1abp
chr1	151345170	151345470	Ivns1abp
chr1	151428376	151428676	Swt1
chr1	151500813	151501113	Rnf2
chr1	151626703	151627003	Niban1
chr1	151755109	151755409	Edem3
chr1	151825076	151825376	Edem3
chr1	151948133	151948433	1700025G04Rik
chr1	152090200	152090500	1700025G04Rik
chr1	152386536	152386836	Tsen15
chr1	152409388	152409688	Colgalt2
chr1	152410705	152411005	Colgalt2
chr1	152414559	152414859	Colgalt2
chr1	152462412	152462712	Colgalt2
chr1	152556127	152556427	Colgalt2
chr1	152560496	152560796	Colgalt2
chr1	152576763	152577063	Apobec4
chr1	152589339	152589639	Apobec4
chr1	152606787	152607087	Apobec4
chr1	152640600	152640900	Apobec4
chr1	152766398	152766698	Arpc5
chr1	152779069	152779369	Arpc5
chr1	152902602	152902902	Smg7
chr1	152903205	152903505	Smg7
chr1	153014761	153015061	Nmnat2
chr1	153037718	153038018	Nmnat2
chr1	153084167	153084467	Lamc2
chr1	153092233	153092533	Lamc2
chr1	153235661	153235961	Lamc2
chr1	153332730	153333030	Lamc1
chr1	153487575	153487875	Dhx9
chr1	153506312	153506612	Dhx9
chr1	153539146	153539446	Npl
chr1	153598852	153599152	Npl
chr1	153635574	153635874	Rgs8
chr1	153679179	153679479	Rgs8
chr1	153703455	153703755	C230024C17Rik
chr1	153703771	153704071	C230024C17Rik
chr1	153899741	153900041	Mir8114
chr1	153974310	153974610	Glul
chr1	153978336	153978636	Glul
chr1	154032571	154032871	Glul
chr1	154044760	154045060	Glul
chr1	154102878	154103178	Zfp648
chr1	154112504	154112804	Zfp648
chr1	154117556	154117856	Zfp648
chr1	154118180	154118480	Zfp648
chr1	154118683	154118983	Zfp648
chr1	154120740	154121040	Zfp648
chr1	154139575	154139875	Zfp648
chr1	154150186	154150486	Zfp648
chr1	154156764	154157064	Zfp648
chr1	154157157	154157457	Zfp648
chr1	154180995	154181295	Zfp648
chr1	154202673	154202973	Zfp648
chr1	154661522	154661822	Cacna1e
chr1	155063026	155063326	Gm9530
chr1	155083225	155083525	Gm9530
chr1	155092004	155092304	Ier5
chr1	155092443	155092743	Ier5
chr1	155099524	155099824	Ier5
chr1	155122554	155122854	Ier5
chr1	155140134	155140434	Mr1
chr1	155158482	155158782	Stx6
chr1	155204593	155204893	BC034090
chr1	155212575	155212875	BC034090
chr1	155212953	155213253	BC034090
chr1	155302672	155302972	BC034090
chr1	155339756	155340056	Xpr1
chr1	155417309	155417609	Xpr1
chr1	155427518	155427818	Xpr1
chr1	155699645	155699945	Lhx4
chr1	155700917	155701217	Lhx4
chr1	155855445	155855745	Qsox1
chr1	155973245	155973545	Cep350
chr1	156003526	156003826	Cep350
chr1	156035962	156036262	Tor1aip1
chr1	156036382	156036682	Tor1aip1
chr1	156040715	156041015	Tor1aip1
chr1	156111673	156111973	Tor1aip1
chr1	156179943	156180243	Fam163a
chr1	156420710	156421301	Axdnd1
chr1	156428428	156428728	Axdnd1
chr1	156474178	156474478	Soat1
chr1	156558640	156558940	Abl2
chr1	156674212	156674512	Tor3a
chr1	156718978	156719278	Fam20b
chr1	156748687	156748987	Fam20b
chr1	156754722	156755022	Fam20b
chr1	156939449	156939749	Ralgps2
chr1	156997969	156998269	Ralgps2
chr1	157039307	157039607	Tex35
chr1	157039616	157039916	Tex35
chr1	157047726	157048026	Tex35
chr1	157076335	157076635	Tex35
chr1	157077068	157077368	Tex35
chr1	157256603	157256903	Tex35
chr1	157412483	157412783	Rasal2
chr1	157458351	157458651	Cryzl2
chr1	157519474	157519774	Gm15486
chr1	157969648	157969948	Brinp2
chr1	158510869	158511169	Mir488
chr1	158547880	158548180	Mir488
chr1	159232029	159232329	Cop1
chr1	159570247	159570547	Tnr
chr1	159632592	159632892	Tnr
chr1	159661200	159661500	Tnr
chr1	159670834	159671134	Tnr
chr1	159681287	159681587	Tnr
chr1	159686409	159686709	Tnr
chr1	159696804	159697104	Tnr
chr1	159741283	159741583	Tnr
chr1	159763916	159764216	Tnr
chr1	159852128	159852428	4930523C07Rik
chr1	159865593	159865893	4930523C07Rik
chr1	159920636	159920936	4930523C07Rik
chr1	160194959	160195259	Mrps14
chr1	160212866	160213166	Cacybp
chr1	160351897	160352197	Mir1927
chr1	160693119	160693419	Rabgap1l
chr1	160792758	160793058	Rabgap1l
chr1	160906220	160906520	Rc3h1
chr1	161034904	161035204	Zbtb37
chr1	161070551	161070851	Dars2
chr1	161196052	161196352	Tex50
chr1	161224895	161225195	Prdx6
chr1	161248228	161248528	Prdx6
chr1	161251054	161251354	Prdx6
chr1	161260794	161261094	Prdx6
chr1	161269466	161269766	Prdx6
chr1	161273537	161273837	Prdx6
chr1	161876727	161877027	Suco
chr1	161903128	161903428	Suco
chr1	161925384	161925684	Pigc
chr1	161963023	161963323	Pigc
chr1	161969005	161969305	Pigc
chr1	161983494	161983794	4930558K02Rik
chr1	162000032	162000332	2810442N19Rik
chr1	162037874	162038174	2810442N19Rik
chr1	162093846	162094146	2810442N19Rik
chr1	162294117	162294417	Mir214
chr1	162548438	162548738	Mettl13
chr1	162570417	162570717	Vamp4
chr1	162589521	162589821	Vamp4
chr1	162608278	162608578	Myoc
chr1	162611241	162611541	Myoc
chr1	162639905	162640205	Myoc
chr1	162643805	162644105	Myoc
chr1	162665158	162665458	Myocos
chr1	162740422	162740722	Prrc2c
chr1	162858395	162858970	Fmo1
chr1	162859721	162860304	Fmo1
chr1	163060481	163060781	Mroh9
chr1	163090557	163090857	Mroh9
chr1	163150484	163150784	Mroh9
chr1	163215176	163215476	Prrx1
chr1	163257314	163257614	Prrx1
chr1	163304993	163305293	Prrx1
chr1	163725292	163725592	Ntmt2
chr1	163779430	163779730	Kifap3
chr1	163929572	163929872	Scyl3
chr1	163929878	163930178	Scyl3
chr1	164178545	164178845	Gm16548
chr1	164185377	164185677	Gm16548
chr1	164248697	164248997	Slc19a2
chr1	164275457	164275757	Ccdc181
chr1	164307442	164307742	Blzf1
chr1	164320762	164321062	Blzf1
chr1	164456197	164456497	Atp1b1
chr1	164457871	164458171	Atp1b1
chr1	164458291	164458591	Atp1b1
chr1	164493068	164493368	Gm26685
chr1	164532194	164532494	Gm26685
chr1	164744961	164745261	Dpt
chr1	164770658	164770958	Dpt
chr1	164862981	164863281	Gm20743
chr1	164898794	164899094	Gm20743
chr1	164899097	164899397	Gm20743
chr1	165236874	165237174	Tiprl
chr1	165302884	165303184	Gpr161
chr1	165460414	165460714	Dcaf6
chr1	165460932	165461232	Mpc2
chr1	165634437	165634737	Mpzl1
chr1	165763547	165763847	Creg1
chr1	165935132	165935432	Pou2f1
chr1	166002697	166002997	Pou2f1
chr1	166003310	166003610	Pou2f1
chr1	166244377	166244677	Mael
chr1	166253913	166254213	Ildr2
chr1	166280644	166280944	Ildr2
chr1	166281305	166281605	Ildr2
chr1	166282612	166282912	Ildr2
chr1	166304418	166304718	Ildr2
chr1	166360183	166360483	Tada1
chr1	166378921	166379519	Tada1
chr1	166402086	166402386	Pogk
chr1	166409740	166410040	Pogk
chr1	167270059	167270359	Uck2
chr1	167308517	167308817	Tmco1
chr1	167349802	167350102	Aldh9a1
chr1	167465020	167465320	Lrrc52
chr1	167466831	167467131	Lrrc52
chr1	167618044	167618344	Rxrg
chr1	167660895	167661195	Lmx1a
chr1	167782105	167782405	Lmx1a
chr1	167943193	167943493	Lmx1a
chr1	168245617	168245917	Pbx1
chr1	168247378	168247678	Pbx1
chr1	168384323	168384623	Pbx1
chr1	168386232	168386532	Pbx1
chr1	168392212	168392512	Pbx1
chr1	168431992	168432569	Pbx1
chr1	168550167	168550467	Mir6348
chr1	169093630	169093930	Mir6354
chr1	169462819	169463119	Nuf2
chr1	169467877	169468177	Nuf2
chr1	169483011	169483311	Nuf2
chr1	169485385	169485685	Nuf2
chr1	169506357	169506657	Nuf2
chr1	169531393	169531693	Nuf2
chr1	169924609	169924909	Ccdc190
chr1	169928024	169928324	Ccdc190
chr1	169928546	169928846	Ccdc190
chr1	169929093	169929393	Ccdc190
chr1	169934060	169934360	Ccdc190
chr1	169969157	169969457	Hsd17b7
chr1	170174894	170175194	Uap1
chr1	170215256	170215556	Uhmk1
chr1	170424622	170424922	Spata46
chr1	170459950	170460250	Nos1ap
chr1	170512704	170513004	Nos1ap
chr1	170549144	170549444	Nos1ap
chr1	170589677	170589977	Nos1ap
chr1	170632415	170632715	Olfml2b
chr1	170644298	170644598	Olfml2b
chr1	170694789	170695089	Olfml2b
chr1	170695364	170695664	Olfml2b
chr1	170867672	170867972	Atf6
chr1	171222441	171222741	Tomm40l
chr1	171247037	171247337	Adamts4
chr1	171270173	171270473	B4galt3
chr1	171281093	171281393	Ppox
chr1	171287816	171288116	Usp21
chr1	171329068	171329368	Dedd
chr1	171329415	171329715	Dedd
chr1	171345522	171345822	Nit1
chr1	171360709	171361009	Klhdc9
chr1	171411170	171411470	Usf1
chr1	171980088	171980388	Vangl2
chr1	171980455	171980755	Vangl2
chr1	172012074	172012374	Vangl2
chr1	172016995	172017295	Vangl2
chr1	172027230	172027530	Vangl2
chr1	172147906	172148206	Dcaf8
chr1	172201200	172201500	Pea15a
chr1	172204814	172205114	Pea15a
chr1	172206593	172206893	Pea15a
chr1	172217186	172217486	Casq1
chr1	172220436	172220736	Casq1
chr1	172242418	172242718	Atp1a4
chr1	172295893	172296193	Atp1a2
chr1	172296827	172297127	Atp1a2
chr1	172297215	172297515	Atp1a2
chr1	172297899	172298199	Atp1a2
chr1	172299571	172299871	Atp1a2
chr1	172300231	172300531	Atp1a2
chr1	172308478	172308778	Atp1a2
chr1	172309684	172309984	Atp1a2
chr1	172310104	172310404	Atp1a2
chr1	172312172	172312472	Atp1a2
chr1	172340973	172341273	Kcnj10
chr1	172342696	172342996	Kcnj10
chr1	172343919	172344219	Kcnj10
chr1	172346747	172347047	Kcnj10
chr1	172349871	172350171	Kcnj10
chr1	172357590	172357890	Kcnj10
chr1	172358400	172358700	Kcnj10
chr1	172358930	172359230	Pigm
chr1	172364786	172365086	Pigm
chr1	172376321	172376621	Pigm
chr1	172392052	172392352	Pigm
chr1	172632908	172633208	Dusp23
chr1	173973191	173973491	Ifi202b
chr1	174469780	174470080	Or6y1
chr1	174501626	174501926	Fmn2
chr1	174502528	174502828	Fmn2
chr1	174522397	174522697	Fmn2
chr1	174553647	174553947	Fmn2
chr1	175128643	175128943	Grem2
chr1	175221906	175222206	Rgs7
chr1	175331933	175332233	Rgs7
chr1	175360229	175360529	Rgs7
chr1	175625523	175625823	Fh1
chr1	175692764	175693064	Opn3
chr1	176098986	176099286	Pld5
chr1	176813486	176813786	Cep170
chr1	176814097	176814397	Cep170
chr1	176814596	176814896	Sdccag8
chr1	176916016	176916316	Sdccag8
chr1	177175481	177175781	Akt3
chr1	177257187	177257487	Akt3
chr1	177258398	177258698	Akt3
chr1	177338787	177339087	Akt3
chr1	177441921	177442221	Zbtb18
chr1	177573399	177573699	2310043L19Rik
chr1	177594441	177594741	2310043L19Rik
chr1	177684310	177684610	2310043L19Rik
chr1	177796533	177796833	Adss
chr1	178187191	178187491	Desi2
chr1	178318092	178318392	Cox20
chr1	178318625	178318925	Cox20
chr1	178318965	178319265	Cox20
chr1	178336426	178336726	Hnrnpu
chr1	178337640	178337940	Hnrnpu
chr1	178368904	178369204	Hnrnpu
chr1	178405520	178405820	Efcab2
chr1	178406246	178406546	Efcab2
chr1	178463765	178464065	Efcab2
chr1	179003515	179003815	Kif26b
chr1	179012294	179012594	Kif26b
chr1	179517910	179518210	Smyd3
chr1	179546235	179546535	Tfb2m
chr1	179644210	179644510	Sccpdh
chr1	179645688	179645988	Sccpdh
chr1	179668132	179668432	Sccpdh
chr1	179705192	179705492	Sccpdh
chr1	179803488	179803788	Ahctf1
chr1	179859255	179859555	Ahctf1
chr1	179959785	179960085	Cdc42bpa
chr1	179961391	179961691	Cdc42bpa
chr1	180195947	180196247	Coq8a
chr1	180256207	180256507	Psen2
chr1	180330337	180330637	Itpkb
chr1	180358061	180358361	Itpkb
chr1	180365208	180365508	Itpkb
chr1	180365515	180365815	Itpkb
chr1	180377329	180377629	Itpkb
chr1	180387489	180387789	Itpkb
chr1	180407836	180408136	Stum
chr1	180434195	180434495	Stum
chr1	180541905	180542205	Parp1
chr1	180568694	180568994	Parp1
chr1	180725862	180726162	Acbd3
chr1	180777615	180777915	H3f3a
chr1	180813477	180813777	H3f3a
chr1	180850900	180851200	Sde2
chr1	181009815	181010115	Ephx1
chr1	181015579	181015879	Ephx1
chr1	181016566	181016866	Ephx1
chr1	181144141	181144441	Nvl
chr1	181211862	181212162	Wdr26
chr1	181308057	181308357	Cnih3
chr1	181365416	181365969	Cnih3
chr1	181393842	181394142	Cnih3
chr1	181445960	181446260	Ccdc121rt1
chr1	181484749	181485049	Ccdc121rt1
chr1	181529443	181529743	Ccdc121rt1
chr1	181851550	181851850	Lbr
chr1	181878337	181878637	Lbr
chr1	181888854	181889154	Lbr
chr1	181994873	181995173	Enah
chr1	181995725	181996025	Enah
chr1	181998713	181999013	Enah
chr1	182019815	182020115	Enah
chr1	182021153	182021453	Enah
chr1	182086820	182087120	Srp9
chr1	182088905	182089205	Srp9
chr1	182089935	182090235	Srp9
chr1	182111756	182112056	Srp9
chr1	182115710	182116010	Srp9
chr1	182124568	182124868	Srp9
chr1	182133900	182134200	Srp9
chr1	182237452	182237752	Degs1
chr1	182249471	182249771	Degs1
chr1	182341485	182341785	Fbxo28
chr1	182398247	182398547	Trp53bp2
chr1	182408955	182409255	Trp53bp2
chr1	182439896	182440196	Trp53bp2
chr1	182448284	182448584	Trp53bp2
chr1	182461892	182462192	Trp53bp2
chr1	182475061	182475361	Capn2
chr1	182483690	182483990	Capn2
chr1	182489801	182490101	Capn2
chr1	182517451	182517751	Capn2
chr1	182663700	182664000	Ccdc185
chr1	183147379	183147679	Disp1
chr1	183296875	183297175	Aida
chr1	183369533	183369833	Mia3
chr1	183388743	183389043	Taf1a
chr1	183439072	183439372	Hhipl2
chr1	183783798	183784098	Gm34068
chr1	184002530	184002830	Dusp10
chr1	184034161	184034461	1700056E22Rik
chr1	184235643	184235943	1700056E22Rik
chr1	184609649	184609949	1700112H15Rik
chr1	184824518	184824818	Mir1981
chr1	184845714	184846014	Mtarc2
chr1	185201023	185201323	Rab3gap2
chr1	185203906	185204206	Rab3gap2
chr1	185253299	185253599	Mir664
chr1	185285257	185285557	Mir194-1
chr1	185329235	185329535	Iars2
chr1	185331973	185332273	Bpnt1
chr1	185362832	185363132	Eprs
chr1	185439276	185439576	9630028B13Rik
chr1	185454694	185454994	Slc30a10
chr1	185493649	185493949	5033404E19Rik
chr1	186117177	186117477	Lyplal1
chr1	186250367	186250667	Lyplal1
chr1	186627659	186627959	A730004F24Rik
chr1	186655140	186655440	Tgfb2
chr1	186685668	186685968	Tgfb2
chr1	187300614	187300914	Gpatch2
chr1	187795568	187795868	Esrrg
chr1	188118173	188118473	9330162B11Rik
chr1	188660984	188661284	Kctd3
chr1	189007716	189008016	Kctd3
chr1	189080899	189081199	Kctd3
chr1	189187834	189188134	Kctd3
chr1	189195801	189196101	Kctd3
chr1	189217679	189217979	Kcnk2
chr1	189645375	189645675	Cenpf
chr1	189688073	189688373	Cenpf
chr1	190682299	190682599	Rps6kc1
chr1	190725086	190725386	Rps6kc1
chr1	190728159	190728459	Rps6kc1
chr1	190729597	190729897	Rps6kc1
chr1	190741495	190741795	Rps6kc1
chr1	190768313	190768613	Rps6kc1
chr1	190928381	190928681	Angel2
chr1	190995635	190995935	Vash2
chr1	191026117	191026417	Flvcr1
chr1	191062799	191063099	Tatdn3
chr1	191183171	191183471	Garin4
chr1	191224254	191224554	D730003I15Rik
chr1	191292404	191292704	Nenf
chr1	191312712	191313012	Nenf
chr1	191397093	191397393	Ppp2r5a
chr1	191397496	191397796	Ppp2r5a
chr1	191411789	191412089	Ppp2r5a
chr1	191420414	191420714	Ppp2r5a
chr1	191435361	191435661	Gm32200
chr1	191468848	191469148	Gm32200
chr1	191469214	191469514	Gm32200
chr1	191470703	191471003	Gm32200
chr1	191528167	191528467	Dtl
chr1	191575486	191575786	Dtl
chr1	191575900	191576200	Ints7
chr1	191793028	191793328	Nek2
chr1	191808766	191809066	Nek2
chr1	191863901	191864201	Nek2
chr1	191906549	191906849	Slc30a1
chr1	191977216	191977516	Rd3
chr1	191990067	191990367	Mir3473c
chr1	191992038	191992338	Mir3473c
chr1	192092454	192092754	Traf5
chr1	192136520	192136820	Gm10516
chr1	192137897	192138197	Rcor3
chr1	192789187	192789487	Hhat
chr1	192834676	192834976	A730013G03Rik
chr1	193089711	193090011	Utp25
chr1	193090391	193090691	Utp25
chr1	193130188	193130488	Utp25
chr1	193173358	193173658	A130010J15Rik
chr1	193238454	193238754	Hsd11b1
chr1	193315998	193316298	G0s2
chr1	193317086	193317386	G0s2
chr1	193386204	193386504	Camk1g
chr1	193546128	193546428	Mir205
chr1	193575940	193576240	Mir205
chr1	193868955	193869255	4930503O07Rik
chr1	194226852	194227152	4930503O07Rik
chr1	194573912	194574212	Plxna2
chr1	194587586	194587886	Plxna2
chr1	194613484	194613784	Plxna2
chr1	194746852	194747152	Mir3962
chr1	194976167	194976467	A330023F24Rik
chr1	194976849	194977149	Gm16897
chr1	194978153	194978453	Gm16897
chr1	195016782	195017082	Mir29b-2
chr1	195018173	195018473	Mir29b-2
chr1	195130932	195131232	Cr1l
chr10	3342590	3342890	Ppp1r14c
chr10	3394260	3394560	Ppp1r14c
chr10	3427736	3428036	Ppp1r14c
chr10	3507814	3508114	Iyd
chr10	3573017	3573317	Iyd
chr10	3690600	3690900	Plekhg1
chr10	3696595	3696895	Plekhg1
chr10	3697000	3697300	Plekhg1
chr10	3706295	3706595	Plekhg1
chr10	3717936	3718236	Plekhg1
chr10	3718486	3718786	Plekhg1
chr10	3740134	3740434	Plekhg1
chr10	3741171	3741471	Plekhg1
chr10	3819364	3819664	Plekhg1
chr10	3920417	3920717	Mthfd1l
chr10	4079898	4080198	Mthfd1l
chr10	4163025	4163325	Gm30570
chr10	4341462	4341762	Zbtb2
chr10	4386717	4387017	Zbtb2
chr10	4432225	4432525	Rmnd1
chr10	5310449	5310749	Syne1
chr10	5499747	5500047	Syne1
chr10	5500948	5501248	Syne1
chr10	5507504	5507804	Syne1
chr10	5528369	5528669	Syne1
chr10	5550701	5551001	Syne1
chr10	5554992	5555292	Syne1
chr10	5805453	5805753	Fbxo5
chr10	5805866	5806166	Fbxo5
chr10	5823844	5824144	Mtrf1l
chr10	5922214	5922514	Rgs17
chr10	7211124	7211424	Cnksr3
chr10	7212154	7212454	Cnksr3
chr10	7212616	7212916	Cnksr3
chr10	7663169	7663469	Nup43
chr10	7725793	7726093	Katna1
chr10	7780845	7781145	Ginm1
chr10	7955794	7956094	Tab2
chr10	7956151	7956451	Tab2
chr10	8027086	8027386	Tab2
chr10	8035388	8035688	Tab2
chr10	8038206	8038506	Tab2
chr10	8053322	8053622	Tab2
chr10	8059859	8060159	Tab2
chr10	8063579	8063879	Tab2
chr10	8196310	8196610	Tab2
chr10	8214507	8214807	Tab2
chr10	8518726	8519026	Ust
chr10	8729484	8729784	Sash1
chr10	8749057	8749357	Sash1
chr10	8749598	8749898	Sash1
chr10	8752483	8752783	Sash1
chr10	8797869	8798169	Sash1
chr10	8801178	8801478	Sash1
chr10	8804333	8804633	Sash1
chr10	8807604	8807904	Sash1
chr10	8852198	8852498	Sash1
chr10	8883807	8884107	Sash1
chr10	8886130	8886430	Sash1
chr10	8929036	8929336	Sash1
chr10	8943076	8943376	Sash1
chr10	8943796	8944096	Sash1
chr10	8991698	8991998	Sash1
chr10	9092528	9092828	Sash1
chr10	9901113	9901413	Stxbp5
chr10	9901978	9902278	Stxbp5
chr10	10321116	10321416	Adgb
chr10	11149238	11149538	Shprh
chr10	11274506	11274806	Fbxo30
chr10	11281129	11281429	Fbxo30
chr10	11343549	11343849	Epm2a
chr10	12547340	12547640	Utrn
chr10	12837759	12838059	Utrn
chr10	12860802	12861102	Utrn
chr10	12867933	12868233	Utrn
chr10	12869047	12869347	Utrn
chr10	12922711	12923011	B230208H11Rik
chr10	12923086	12923386	B230208H11Rik
chr10	13008252	13008552	Sf3b5
chr10	13090617	13090917	Plagl1
chr10	13108082	13108382	Plagl1
chr10	13151303	13151603	Zc2hc1b
chr10	13193023	13193323	Ltv1
chr10	13412259	13412559	Phactr2
chr10	13553009	13553309	Pex3
chr10	13569908	13570208	Pex3
chr10	13917036	13917336	Gm32172
chr10	13964577	13964877	Hivep2
chr10	13965572	13965872	Hivep2
chr10	13966862	13967162	Hivep2
chr10	13967417	13967717	Hivep2
chr10	13982925	13983225	Hivep2
chr10	14056882	14057182	Hivep2
chr10	14195819	14196119	Hivep2
chr10	14705423	14705723	Nmbr
chr10	17722219	17722519	Cited2
chr10	17723058	17723358	Cited2
chr10	17947947	17948247	Heca
chr10	18055388	18055688	Reps1
chr10	18070204	18070504	Reps1
chr10	18315130	18315430	Nhsl1
chr10	18318500	18318800	Nhsl1
chr10	18360185	18360485	Nhsl1
chr10	18366690	18366990	Nhsl1
chr10	18386328	18386628	Nhsl1
chr10	18389248	18389548	Nhsl1
chr10	18508623	18508923	Hebp2
chr10	18886959	18887259	Perp
chr10	19015258	19015558	Tnfaip3
chr10	19591673	19591973	Ifngr1
chr10	19907197	19907497	Pex7
chr10	20045757	20046057	Map7
chr10	20046141	20046441	Map7
chr10	20170501	20170801	Map7
chr10	20311888	20312188	Bclaf1
chr10	20312265	20312565	Bclaf1
chr10	20312753	20313053	Bclaf1
chr10	20379110	20379410	Mtfr2
chr10	20673874	20674174	Pde7b
chr10	20724888	20725188	Pde7b
chr10	20736298	20736598	Pde7b
chr10	20854963	20855263	Ahi1
chr10	20952424	20952724	Ahi1
chr10	21295814	21296114	Hbs1l
chr10	21994427	21994727	Semp2l2b
chr10	22731296	22731596	Tbpl1
chr10	23674699	23674999	Snora33
chr10	23787171	23787471	Rps12
chr10	24149149	24149449	Stx7
chr10	24464449	24464749	Ccn2
chr10	24869774	24870074	Med23
chr10	25016184	25016484	Arg1
chr10	25023135	25023435	Arg1
chr10	25023885	25024185	Arg1
chr10	25140222	25140522	Akap7
chr10	25170181	25170481	Akap7
chr10	25199997	25200297	Akap7
chr10	25219163	25219463	Akap7
chr10	25280196	25280496	Akap7
chr10	25297006	25297306	Akap7
chr10	25359662	25359962	Epb41l2
chr10	25608615	25608915	Gm36908
chr10	25633121	25633421	Gm36908
chr10	25730506	25730806	4930401C15Rik
chr10	26772970	26773270	Arhgap18
chr10	27387587	27387887	4930579H20Rik
chr10	27616682	27616982	Lama2
chr10	27681410	27681710	Lama2
chr10	28345386	28345686	Ptprk
chr10	29146954	29147254	Soga3
chr10	29211495	29211795	9330159F19Rik
chr10	29213742	29214042	9330159F19Rik
chr10	29313328	29313628	Echdc1
chr10	29361927	29362227	Rnf146
chr10	29414449	29414749	Rnf146
chr10	29821625	29821925	Rspo3
chr10	29845723	29846023	Rspo3
chr10	29897816	29898116	Cenpw
chr10	29967294	29967594	Cenpw
chr10	30600587	30600887	Trmt11
chr10	30618337	30618637	Hint3
chr10	30842752	30843052	Hey2
chr10	30979826	30980126	Hey2
chr10	31144130	31144430	Hddc2
chr10	31173204	31173504	Hddc2
chr10	31313263	31313862	Hddc2
chr10	31318501	31318801	Hddc2
chr10	31331388	31331688	Hddc2
chr10	31632062	31632362	Rnf217
chr10	32871061	32871361	Nkain2
chr10	32881943	32882243	Nkain2
chr10	33951123	33951423	Zup1
chr10	34019564	34019864	Rwdd1
chr10	34282009	34282309	Tspyl1
chr10	36974983	36975283	Hdac2
chr10	37078486	37078786	Marcks
chr10	37135940	37136240	Marcks
chr10	37136938	37137238	Marcks
chr10	37137496	37137796	Marcks
chr10	37138776	37139076	Marcks
chr10	37140887	37141187	Marcks
chr10	37157229	37157529	Marcks
chr10	37170501	37170801	Marcks
chr10	37315079	37315379	Marcks
chr10	37357729	37358029	Marcks
chr10	37692004	37692304	4930591E09Rik
chr10	38366828	38367128	4930591E09Rik
chr10	38380428	38380728	4930591E09Rik
chr10	38380774	38381074	4930591E09Rik
chr10	38381841	38382141	4930591E09Rik
chr10	38553744	38554044	Rfpl4b
chr10	38848217	38848517	Rfpl4b
chr10	39133814	39134114	Fam229b
chr10	39171181	39171481	Ccn6
chr10	39171781	39172081	Ccn6
chr10	39209206	39209506	Ccn6
chr10	39209775	39210075	Ccn6
chr10	39238662	39238962	Ccn6
chr10	39239889	39240189	Ccn6
chr10	39266663	39266963	Fyn
chr10	39291158	39291458	Fyn
chr10	39369552	39369852	Fyn
chr10	39472070	39472370	Fyn
chr10	39502306	39502606	Traf3ip2
chr10	39520343	39520643	Traf3ip2
chr10	39541031	39541331	Traf3ip2
chr10	39614660	39614960	Gm16364
chr10	39640822	39641122	Gm16364
chr10	39659484	39659784	Gm16364
chr10	39674849	39675149	E130307A14Rik
chr10	39731394	39731694	E130307A14Rik
chr10	39731814	39732114	E130307A14Rik
chr10	39732238	39732538	Rev3l
chr10	39960162	39960462	Mfsd4b3-ps
chr10	40257540	40257840	Gtf3c6
chr10	40258486	40258786	Snord3a
chr10	40300738	40301038	Amd2
chr10	40302132	40302432	Amd2
chr10	40349072	40349372	Cdk19
chr10	40351186	40351486	Cdk19
chr10	40499839	40500139	Slc22a16
chr10	40516478	40516778	Slc22a16
chr10	40519679	40519979	Slc22a16
chr10	40629819	40630119	Ddo
chr10	40883324	40883624	Wasf1
chr10	40998389	40998689	Gpr6
chr10	41450217	41450517	Zbtb24
chr10	41477760	41478060	Mical1
chr10	41490258	41490558	Smpd2
chr10	41501033	41501333	Ppil6
chr10	41505495	41505795	Cd164
chr10	41519061	41519361	Cd164
chr10	41809978	41810278	Sesn1
chr10	41810326	41810626	Sesn1
chr10	41887178	41887478	Sesn1
chr10	41909043	41909343	Sesn1
chr10	41926749	41927049	Armc2
chr10	41934666	41934966	Armc2
chr10	42014211	42014511	Armc2
chr10	42018302	42018602	Armc2
chr10	42031103	42031403	Armc2
chr10	42092535	42092835	Armc2
chr10	42241852	42242152	Foxo3
chr10	42251265	42251565	Foxo3
chr10	42274356	42274656	Foxo3
chr10	42276598	42276898	Foxo3
chr10	42277567	42277867	Foxo3
chr10	42277997	42278297	Foxo3
chr10	42308236	42308536	Foxo3
chr10	42327660	42327960	Foxo3
chr10	42339709	42340009	Foxo3
chr10	42346567	42346867	Foxo3
chr10	42347156	42347456	Foxo3
chr10	42384870	42385170	Afg1l
chr10	42410809	42411109	Afg1l
chr10	42417619	42417919	Afg1l
chr10	42478445	42478745	Afg1l
chr10	42501854	42502154	Snx3
chr10	42583539	42583839	Ostm1
chr10	42585991	42586291	Ostm1
chr10	42591647	42591947	Ostm1
chr10	42631034	42631334	Ostm1
chr10	42678732	42679032	Sec63
chr10	42761350	42761650	Sec63
chr10	42834251	42834551	Scml4
chr10	42842399	42842699	Scml4
chr10	42843473	42843773	Scml4
chr10	42863543	42863843	Scml4
chr10	42940644	42940944	Scml4
chr10	42941965	42942265	Scml4
chr10	43173130	43173430	Sobp
chr10	43174481	43174781	Sobp
chr10	43221279	43221579	Pdss2
chr10	43452418	43452718	Bend3
chr10	43479813	43480113	Bend3
chr10	43527440	43527740	Mtres1
chr10	43540870	43541170	Mtres1
chr10	43575007	43575307	Cd24a
chr10	43749682	43749982	1700027J07Rik
chr10	43752004	43752304	1700027J07Rik
chr10	43814795	43815095	4933404K13Rik
chr10	44118644	44118944	Crybg1
chr10	44268234	44268534	Atg5
chr10	44381505	44381805	Mir1929
chr10	44385253	44385553	Mir1929
chr10	44873676	44873976	Prep
chr10	44887310	44887610	Prep
chr10	45003304	45003604	Prep
chr10	45009707	45010007	Prep
chr10	45051197	45051497	Prep
chr10	45067026	45067326	Prep
chr10	45373324	45373624	Bves
chr10	45871109	45871409	D030045P18Rik
chr10	46016348	46016648	D030045P18Rik
chr10	46045765	46046065	D030045P18Rik
chr10	46698015	46698315	D030045P18Rik
chr10	50592511	50592811	Ascc3
chr10	50894471	50894771	Sim1
chr10	52382079	52382379	Gopc
chr10	52417325	52417625	Nus1
chr10	52690304	52690604	Slc35f1
chr10	52704074	52704374	Slc35f1
chr10	52704612	52704912	Slc35f1
chr10	53379733	53380033	Cep85l
chr10	53407841	53408141	Gm36229
chr10	53435175	53435475	Gm36229
chr10	53436113	53436413	Gm36229
chr10	53503180	53503480	Gm20597
chr10	53509146	53509446	Gm20597
chr10	53580587	53580887	Asf1a
chr10	53596721	53597021	Asf1a
chr10	53630009	53630309	Mcm9
chr10	53679737	53680037	Mcm9
chr10	53732288	53732588	Fam184a
chr10	53739004	53739304	Fam184a
chr10	53984118	53984418	Gm16998
chr10	54075667	54075967	Gm16998
chr10	56106635	56106935	Msl3l2
chr10	56228548	56229146	Tbc1d32
chr10	56377141	56377441	Gja1
chr10	56526639	56526939	Gm36595
chr10	56754532	56754832	Gm36595
chr10	56832024	56832324	Gm36595
chr10	56839017	56839317	Gm36595
chr10	56839598	56839898	Gm36595
chr10	56893253	56893553	Gm36595
chr10	56899661	56899961	Gm36595
chr10	56921374	56921674	Gm36595
chr10	56935135	56935435	Gm36595
chr10	56942748	56943048	Gm36595
chr10	56962889	56963189	4930467K11Rik
chr10	56963295	56963595	4930467K11Rik
chr10	57001341	57001641	4930467K11Rik
chr10	57046690	57047243	4930467K11Rik
chr10	57127277	57127577	4930467K11Rik
chr10	57127733	57128033	4930467K11Rik
chr10	57486109	57486409	Hsf2
chr10	57532370	57532670	Serinc1
chr10	57744250	57744550	Fabp7
chr10	57783292	57783592	Fabp7
chr10	57784109	57784409	Fabp7
chr10	57784690	57784990	Fabp7
chr10	57794548	57794848	Smpdl3a
chr10	57828620	57828920	Smpdl3a
chr10	58255280	58255580	Gcc2
chr10	58323050	58323350	Lims1
chr10	58341753	58342053	Lims1
chr10	58446674	58446974	Ranbp2
chr10	58497758	58498058	Ccdc138
chr10	58601526	58601826	Edar
chr10	58604743	58605043	Edar
chr10	58608864	58609164	Edar
chr10	58663892	58664192	Edar
chr10	58812130	58812430	Sh3rf3
chr10	58982489	58982789	Sh3rf3
chr10	59221701	59222001	Septin10
chr10	59241142	59241442	Sowahc
chr10	59285551	59285851	P4ha1
chr10	59310736	59311036	P4ha1
chr10	59323113	59323413	P4ha1
chr10	59334948	59335248	P4ha1
chr10	59439513	59439813	Oit3
chr10	59616620	59616920	Mcu
chr10	59702400	59702700	Micu1
chr10	59786366	59786666	Gm17059
chr10	59879412	59879712	Dnajb12
chr10	59897081	59897381	Dnajb12
chr10	59897619	59897919	Dnajb12
chr10	59899634	59899934	Dnajb12
chr10	59916229	59916529	Ddit4
chr10	59931034	59931334	Ddit4
chr10	59943127	59943427	Ddit4
chr10	59943744	59944044	Ddit4
chr10	59951749	59952049	Ddit4
chr10	59952488	59952788	Ddit4
chr10	59957536	59957836	Ddit4
chr10	59967620	59967920	Ddit4
chr10	59969792	59970092	Ddit4
chr10	59974107	59974407	Ddit4
chr10	59978102	59978402	Ascc1
chr10	59978793	59979093	Ascc1
chr10	60002646	60002946	Ascc1
chr10	60002969	60003269	Anapc16
chr10	60029044	60029344	Anapc16
chr10	60046763	60047063	Anapc16
chr10	60066562	60066862	Spock2
chr10	60115597	60115897	Spock2
chr10	60173078	60173378	Chst3
chr10	60185351	60185651	Chst3
chr10	60191738	60192038	Chst3
chr10	60195122	60195422	Chst3
chr10	60202863	60203163	Chst3
chr10	60209269	60209569	Chst3
chr10	60215452	60215752	Chst3
chr10	60262431	60262731	Psap
chr10	60265345	60265645	Psap
chr10	60277503	60277803	Psap
chr10	60285723	60286023	Psap
chr10	60346719	60347019	Vsir
chr10	60405851	60406151	Gm17455
chr10	60592967	60593267	Cdh23
chr10	60595278	60595578	Cdh23
chr10	60624195	60624495	Cdh23
chr10	60732429	60732729	Slc29a3
chr10	60794386	60794686	Unc5b
chr10	60816933	60817233	Unc5b
chr10	60831475	60831775	Unc5b
chr10	61147573	61147873	Sgpl1
chr10	61254810	61255110	Adamts14
chr10	61402968	61403268	Nodal
chr10	61452708	61453008	Eif4ebp2
chr10	61475570	61475870	Lrrc20
chr10	61576110	61576410	Npffr1
chr10	61591353	61591653	Npffr1
chr10	61591801	61592101	Npffr1
chr10	61648433	61648733	Ppa1
chr10	61669332	61669632	1700022H01Rik
chr10	61680079	61680379	Sar1a
chr10	61695316	61695616	Tysnd1
chr10	61714993	61715293	Aifm2
chr10	62186934	62187234	Mir7662
chr10	62194519	62194819	Mir7662
chr10	62231123	62231423	Tspan15
chr10	62294129	62294429	Tacr2
chr10	62320616	62320916	Hk1os
chr10	62340149	62340449	Hk1os
chr10	62356441	62356741	Hk1os
chr10	62486726	62487026	Vps26a
chr10	62578356	62578656	Kifbp
chr10	62592521	62592821	Ddx21
chr10	62602188	62602488	Ddx21
chr10	62651203	62651503	Ddx50
chr10	62792253	62792553	Ccar1
chr10	62847003	62847303	Ccar1
chr10	62847333	62847633	Ccar1
chr10	62865251	62865551	Tet1
chr10	62866505	62866805	Tet1
chr10	62887260	62887560	Tet1
chr10	62920500	62920800	Slc25a16
chr10	62927959	62928259	Slc25a16
chr10	62946891	62947191	Dna2
chr10	62971738	62972038	Rufy2
chr10	62980007	62980307	Rufy2
chr10	63023081	63023381	Hnrnph3
chr10	63023817	63024117	Hnrnph3
chr10	63243733	63244033	Herc4
chr10	63338920	63339220	Sirt1
chr10	63352201	63352501	Sirt1
chr10	63382679	63382979	Dnajc12
chr10	63455420	63455720	Ctnna3
chr10	63880376	63880676	Lrrtm3
chr10	66878986	66879286	1110002J07Rik
chr10	66909225	66909525	1110002J07Rik
chr10	66913730	66914030	1110002J07Rik
chr10	66920392	66920692	1110002J07Rik
chr10	66921372	66921672	1110002J07Rik
chr10	66921741	66922041	1110002J07Rik
chr10	66995229	66995529	Gm31763
chr10	67003244	67003544	Gm31763
chr10	67003830	67004130	Gm31763
chr10	67026020	67026320	Gm31763
chr10	67050848	67051148	Jmjd1c
chr10	67053554	67053854	Jmjd1c
chr10	67058315	67058615	Jmjd1c
chr10	67096819	67097119	Reep3
chr10	67116332	67116632	Reep3
chr10	67129614	67129914	Reep3
chr10	67226253	67226553	Nrbf2
chr10	67264909	67265209	Nrbf2
chr10	67285229	67285529	Nrbf2
chr10	67287999	67288299	Nrbf2
chr10	67299359	67299659	Nrbf2
chr10	67548902	67549202	Ado
chr10	67912488	67912788	Zfp365
chr10	67979466	67979766	Rtkn2
chr10	69352839	69353139	Cdk1
chr10	70096932	70097232	Ccdc6
chr10	70097872	70098172	Ccdc6
chr10	70098315	70098615	Ccdc6
chr10	70163688	70163988	Mrln
chr10	70183537	70183837	Mrln
chr10	70458568	70458868	Fam13c
chr10	70477815	70478115	Fam13c
chr10	70481677	70481977	Fam13c
chr10	70484982	70485282	Fam13c
chr10	70485285	70485585	Fam13c
chr10	70499081	70499381	Fam13c
chr10	70520251	70520551	Fam13c
chr10	70599206	70599506	Phyhipl
chr10	70599615	70599915	Phyhipl
chr10	70640068	70640368	Phyhipl
chr10	70648892	70649192	Phyhipl
chr10	70686602	70686902	D630013N20Rik
chr10	70687041	70687341	D630013N20Rik
chr10	70717155	70717455	D630013N20Rik
chr10	71237978	71238278	Tfam
chr10	71285106	71285406	Ube2d1
chr10	71344773	71345073	Cisd1
chr10	71347588	71347888	Ipmk
chr10	71476827	71477127	Ipmk
chr10	72071297	72071597	1700049L16Rik
chr10	72099173	72099770	1700049L16Rik
chr10	72654658	72654958	Zwint
chr10	74966896	74967196	Gnaz
chr10	75032438	75032738	Rsph14
chr10	75037013	75037313	Rab36
chr10	75056309	75056609	Bcr
chr10	75066530	75066830	Bcr
chr10	75091836	75092136	Bcr
chr10	75121098	75121398	Bcr
chr10	75137228	75137528	Specc1l
chr10	75151315	75151615	Specc1l
chr10	75211859	75212159	Specc1l
chr10	75212237	75212537	Specc1l
chr10	75316928	75317228	Adora2a
chr10	75364040	75364340	Gm5779
chr10	75364416	75364716	Gm5779
chr10	75439088	75439388	Upb1
chr10	75451521	75451821	Upb1
chr10	75517273	75517573	Snrpd3
chr10	75517779	75518079	Gucd1
chr10	75556062	75556362	Lrrc75b
chr10	75586278	75586578	Ggt5
chr10	75627641	75627941	Susd2
chr10	75647422	75647722	Susd2
chr10	75704257	75704557	Cabin1
chr10	75720271	75720571	Cabin1
chr10	75764231	75764531	Cabin1
chr10	75797655	75797955	Gstt1
chr10	75828646	75828946	Gstt4
chr10	75837309	75837609	Gstt2
chr10	75860153	75860453	Mif
chr10	75872854	75873154	Mif
chr10	75873577	75873877	Mif
chr10	75883175	75883475	Derl3
chr10	75893101	75893401	Derl3
chr10	75921458	75921758	Smarcb1
chr10	76237755	76238055	Prmt2
chr10	76253667	76253967	S100b
chr10	76255677	76255977	S100b
chr10	76257752	76258052	S100b
chr10	76345273	76345573	Dip2a
chr10	76442645	76442945	Pcnt
chr10	76468748	76469048	Mcm3ap
chr10	76531384	76531684	Lss
chr10	76961919	76962219	Pcbp3
chr10	77033005	77033305	Slc19a1
chr10	77252874	77253174	Pofut2
chr10	77259060	77259360	Gm10941
chr10	77342898	77343198	Adarb1
chr10	77418150	77418450	Adarb1
chr10	77515708	77516008	Fam207a
chr10	77581508	77581808	Pttg1ip
chr10	77606390	77606690	Sumo3
chr10	77613537	77613837	Sumo3
chr10	77622139	77622439	Ube2g2
chr10	77978409	77978709	Cfap410
chr10	78081470	78081770	Icosl
chr10	78127108	78127408	Gatd3a
chr10	78159963	78160263	Gatd3a
chr10	78169648	78169948	Gatd3a
chr10	78236948	78237248	Trappc10
chr10	78244556	78244856	Trappc10
chr10	78261309	78261609	Trappc10
chr10	78286001	78286301	Trappc10
chr10	78297865	78298165	Mir7659
chr10	78335155	78335455	Mir7659
chr10	78351216	78351516	Agpat3
chr10	78352369	78352669	Agpat3
chr10	78360233	78360533	Agpat3
chr10	78366541	78366841	Agpat3
chr10	78388097	78388397	Mir6907
chr10	78388582	78388882	Mir6907
chr10	78396233	78396533	Mir6907
chr10	78425521	78425821	Cstb
chr10	78464887	78465187	Pdxk
chr10	79097517	79097817	2610008E11Rik
chr10	79668978	79669278	Tpgs1
chr10	79681886	79682186	Cdc34
chr10	79704224	79704524	Bsg
chr10	79728376	79728676	Hcn2
chr10	79746480	79746780	Polrmt
chr10	79766900	79767200	Rnf126
chr10	79767452	79767752	Rnf126
chr10	79802321	79802621	Palm
chr10	79803711	79804219	Palm
chr10	79853390	79853690	Ptbp1
chr10	79854332	79854632	Ptbp1
chr10	79857519	79857819	E130317F20Rik
chr10	79858430	79858730	E130317F20Rik
chr10	79908514	79908814	Med16
chr10	79925320	79925620	Arid3a
chr10	79932829	79933129	Arid3a
chr10	79959940	79960240	Wdr18
chr10	79969280	79969580	Grin3b
chr10	79984873	79985173	Tmem259
chr10	80039600	80039900	Polr2e
chr10	80048469	80048769	Gpx4
chr10	80053398	80053698	Gpx4
chr10	80063232	80063532	Gpx4
chr10	80071031	80071331	Gpx4
[truncated: 21,309 more rows]
