# Supplementary material for: Astrocyte glucocorticoid receptor signalling restricts neuronal plasticity
Source: Nature. 2026 May 20;655(8125):1233–41. doi: 10.1038/s41586-026-10512-9 (PMC13421323; doi:10.1038/s41586-026-10512-9)
Supplement: Supplementary file 10 — Differential genes for V1 astrocyte development RNA-seq. DESeq2 RNA comparisons between V1 GR-KO and GR-con astrocytes and between V1 NR and DR GR-con astrocytes at 3 time points (P14, P21 and P28) during mouse development. [file 41586_2026_10512_MOESM10_ESM.xlsx]

## Sheet: P14_GR_regulated
	baseMean	log2FoldChange	lfcSE	stat	pvalue	padj
Hif3a	3221.86	-2.72932	0.228873	-11.4881	1.51409e-30	2.44313e-26
Gm6277	808.045	-1.18703	0.133249	-8.15789	3.40916e-16	2.75051e-12
Etnppl	1770.41	-4.31608	0.547972	-7.69397	1.42639e-14	7.67208e-11
Sult1a1	189.448	-1.815	0.231925	-7.39461	1.41823e-13	5.72113e-10
Aox3	109.815	2.4346	0.323503	7.21662	5.32951e-13	1.71994e-09
Cdh19	2650.12	-1.62598	0.215249	-7.08938	1.34717e-12	3.62298e-09
Gjb6	4526.64	-1.12501	0.145759	-7.0322	2.03299e-12	4.68632e-09
Adamts20	2534.5	-1.7506	0.235902	-6.99696	2.6157e-12	5.27587e-09
Pla2g3	269.931	-1.28042	0.169479	-6.96501	3.28385e-12	5.88759e-09
Prom1	1338.78	-1.2886	0.175603	-6.76869	1.29958e-11	2.097e-08
Phyhd1	1592.73	-1.383	0.202439	-6.33773	2.33171e-10	3.42041e-07
Fam107a	10981	-1.08999	0.15717	-6.29886	2.99842e-10	4.03188e-07
Mettl11b	506.568	-1.2148	0.177865	-6.26768	3.66475e-10	4.5488e-07
Smox	4739.98	-0.879681	0.129608	-6.0157	1.79115e-09	2.06442e-06
Them4	1674.93	0.751125	0.110695	5.88216	4.0495e-09	4.35619e-06
Gpt2	2862.49	-1.04293	0.160627	-5.87034	4.34912e-09	4.38609e-06
Prr5	6036.3	-0.921659	0.141442	-5.80916	6.27877e-09	5.66457e-06
Nrros	403.924	-1.87098	0.304916	-5.80809	6.31894e-09	5.66457e-06
D630033O11Rik	543.357	-1.05133	0.168216	-5.65542	1.55468e-08	1.32033e-05
Kcnt1	1932.14	-1.30533	0.214936	-5.60786	2.04841e-08	1.64767e-05
Mt1	1123.32	-1.15973	0.189241	-5.59993	2.14434e-08	1.64767e-05
Slc24a4	1549.47	-1.36943	0.22745	-5.58114	2.38949e-08	1.75258e-05
Mfsd2a	890.859	-1.27893	0.212465	-5.54881	2.87615e-08	2.01781e-05
Eya4	2921.93	-0.988234	0.16173	-5.4921	3.97193e-08	2.67046e-05
Zbtb16	6278.95	-1.78212	0.31231	-5.38607	7.20168e-08	4.64825e-05
Ccnd3	1742.36	-1.36021	0.235435	-5.35269	8.66542e-08	5.37789e-05
Prune2	3402.18	-0.90894	0.151479	-5.34027	9.28084e-08	5.54651e-05
Sdc4	4320.11	-0.882783	0.146974	-5.326	1.00397e-07	5.78576e-05
Cmya5	3960.62	-0.989092	0.167329	-5.31344	1.07574e-07	5.98557e-05
Arhgef37	199.416	-1.36483	0.239306	-5.2854	1.25432e-07	6.74654e-05
Phldb2	1872.65	0.626865	0.100118	5.26242	1.42168e-07	7.40009e-05
Nudt9	1729.24	-0.68166	0.112505	-5.1701	2.33972e-07	0.00011798
Thbs4	3077.84	-1.31391	0.23724	-5.1168	3.10771e-07	0.000151958
Nfkbia	440.356	-1.00282	0.178404	-5.06054	4.18064e-07	0.000198408
Kcng2	183.99	-2.03062	0.383203	-5.03812	4.70125e-07	0.000215375
Heph	464.198	-1.32564	0.243592	-5.03154	4.86554e-07	0.000215375
Kcnc1	2590.91	0.677506	0.114842	5.02868	4.93857e-07	0.000215375
Ahcyl1	16669.3	-0.548119	0.0898977	-4.98476	6.20383e-07	0.000257358
9330159F19Rik	6621.2	-0.737816	0.127966	-4.98425	6.22023e-07	0.000257358
Itih5	2237.84	-0.755256	0.131752	-4.97341	6.57864e-07	0.000265382
Sesn2	485.921	1.05175	0.192444	4.94559	7.59124e-07	0.000298761
Aldoc	7419.11	-0.724797	0.126846	-4.92562	8.40935e-07	0.000323079
Gm9925	1394.51	-0.902099	0.163624	-4.90208	9.48287e-07	0.00035585
Acsl3	21547.2	-0.809642	0.145345	-4.88248	1.04761e-06	0.000384187
Mical2	17646.8	-0.5668	0.0958642	-4.86938	1.11948e-06	0.000401421
Vegfc	814.289	0.822029	0.148446	4.86393	1.15075e-06	0.000403663
Sparc	1646.16	-0.953932	0.176954	-4.82574	1.39486e-06	0.000478883
Cables1	11063.6	-1.05883	0.202593	-4.73279	2.21453e-06	0.00074445
Gab3	158.145	-1.08117	0.208496	-4.70596	2.52672e-06	0.000832063
Mt2	390.157	-1.27122	0.2506	-4.67365	2.95889e-06	0.000954894
Egfl6	236.97	1.03617	0.201084	4.65561	3.23018e-06	0.00101472
Folh1	1919.13	-0.893775	0.170591	-4.65309	3.27004e-06	0.00101472
Psrc1	181.696	1.14857	0.226998	4.6193	3.8504e-06	0.00117226
Htra1	21314.1	-0.785071	0.150094	-4.56428	5.01214e-06	0.0014977
Farp1	37597.4	-0.834067	0.16254	-4.51622	6.29519e-06	0.00184689
Smim3	2124.76	-0.929746	0.183932	-4.51115	6.44777e-06	0.00185788
Bcl6	3013.58	-0.562941	0.103274	-4.48266	7.37175e-06	0.00208685
Adamts5	894.048	0.656718	0.124668	4.4656	7.98436e-06	0.0022213
Ptprj	5931.99	-0.863649	0.171572	-4.45089	8.55165e-06	0.0023388
Trp53inp1	2424.77	0.83587	0.166208	4.4274	9.53741e-06	0.00252449
Efhd1	678.717	0.649387	0.124092	4.42727	9.54348e-06	0.00252449
Npas2	9816.89	-0.831459	0.165522	-4.41911	9.91076e-06	0.00257936
Pik3r1	13795.9	-0.49494	0.0896429	-4.4057	1.05443e-05	0.00270069
Rhou	1120.6	-1.01017	0.207692	-4.3823	1.17435e-05	0.00296082
Lrrc8c	3520.61	-1.01078	0.208538	-4.36745	1.25706e-05	0.0031206
Inpp5j	716.549	-0.634009	0.124108	-4.30278	1.68665e-05	0.00407503
D630010B17Rik	31.1994	-2.45967	0.548494	-4.30208	1.69203e-05	0.00407503
Phlda3	256.667	0.995196	0.209225	4.27863	1.88048e-05	0.00446226
Scrg1	976.856	-0.922785	0.192671	-4.27041	1.95116e-05	0.00452058
Pitpnm2	9375.69	-0.595476	0.116105	-4.26749	1.97683e-05	0.00452058
Ddit4l	675.156	0.618445	0.121526	4.26611	1.9891e-05	0.00452058
A330093E20Rik	1592.44	-0.908953	0.189878	-4.26038	2.04083e-05	0.00454416
Jade2	1095.01	-0.651871	0.129627	-4.25738	2.06837e-05	0.00454416
Ezr	5384.21	-0.557732	0.107557	-4.2557	2.08396e-05	0.00454416
Idh2	2516.59	-0.516939	0.0980559	-4.25205	2.11821e-05	0.00455726
Ednra	690.958	0.627408	0.124998	4.21933	2.45024e-05	0.00520225
Tmem52	26.0754	-3.39522	0.782041	-4.21362	2.51309e-05	0.0052664
Vcan	3635.11	0.467079	0.0873684	4.20151	2.65144e-05	0.00548507
Slc29a3	472.003	-0.890234	0.188901	-4.18332	2.87285e-05	0.00586789
Tfcp2l1	484.599	-1.16231	0.2555	-4.15777	3.21366e-05	0.00648195
Tekt4	82.3893	-2.007	0.461086	-4.13589	3.53578e-05	0.00704363
Cp	111.151	-1.51502	0.34336	-4.12109	3.77083e-05	0.00742026
Kifc1	109.651	0.974402	0.213012	4.10494	4.04417e-05	0.00786225
Tcim	25.4586	-2.15189	0.500323	-4.10113	4.11136e-05	0.00789774
Lama3	2767.04	1.02074	0.225076	4.09077	4.29935e-05	0.00810069
Eda2r	349.014	1.38951	0.315299	4.0898	4.31742e-05	0.00810069
Lhfpl2	2261.2	0.795544	0.17158	4.05377	5.03994e-05	0.00934765
Tmem212	22.4851	-7.38498	1.80168	-4.04343	5.26745e-05	0.00965859
Inka2	1968.64	0.71343	0.15261	4.0196	5.82981e-05	0.0105696
Ralgapa2	2860.32	0.635476	0.133491	4.01133	6.03777e-05	0.0108251
Agt	317.122	-0.815662	0.179155	-3.99465	6.47896e-05	0.0114884
Pwwp3b	129.808	-1.07298	0.244414	-3.98089	6.86591e-05	0.0120422
Tnc	17459.6	0.600278	0.126252	3.96254	7.41571e-05	0.0128666
Tsc22d3	2232.1	-0.858745	0.192437	-3.94282	8.05294e-05	0.0138236
Klhl29	3822.21	-0.859622	0.193379	-3.92815	8.56029e-05	0.0145399
Ccdc3	375.32	-0.918804	0.210259	-3.89426	9.84969e-05	0.0165557
Pdgfd	2761.76	-0.896318	0.205735	-3.87061	0.000108565	0.0180598
Prodh	9050.09	-0.782914	0.176923	-3.85995	0.000113409	0.0186732
Dlk1	8.08269	-5.49335	1.40138	-3.84859	0.000118798	0.0193628
Dach1	3049.15	0.751284	0.169384	3.84501	0.000120549	0.0194518
5031439G07Rik	3423.76	-0.550413	0.117983	-3.8176	0.000134755	0.0215288
Gjb2	149.027	-0.881917	0.205076	-3.81282	0.000137391	0.0217347
Col5a3	287.85	-0.919014	0.21596	-3.79244	0.000149175	0.0233698
Fzd1	389.001	-0.761971	0.175096	-3.78062	0.000156438	0.024272
A230028O05Rik	46.8989	-1.35461	0.334114	-3.75502	0.000173325	0.026636
Mmgt2	467.449	0.574543	0.128038	3.70626	0.000210339	0.0320191
Fkbp5	974.733	-1.59226	0.403185	-3.70118	0.000214595	0.0323618
Cebpd	182.903	-0.786391	0.18563	-3.69762	0.000217631	0.0325157
Ano3	2937.19	0.831607	0.198122	3.69272	0.00022187	0.0328449
Ptprv	117.039	1.38719	0.348957	3.68867	0.000225426	0.0330679
Zfp217	1222.98	0.484593	0.104666	3.67449	0.000238322	0.0346448
Gm11827	20.2594	-2.6326	0.689688	-3.6721	0.00024057	0.0346593
Gtse1	82.7214	1.22788	0.308411	3.65707	0.000255116	0.0364297
Capn2	6113.96	-0.511302	0.113217	-3.63288	0.000280278	0.039562
Map3k20	2544.22	0.750024	0.179004	3.63133	0.000281962	0.039562
Adra1b	573.509	0.621457	0.143688	3.6291	0.000284407	0.039562
Specc1	11248.9	0.447892	0.0961546	3.61805	0.000296828	0.0409329
Spire1	16583.1	-0.503333	0.111545	-3.61587	0.000299336	0.0409329
Tlr5	57.7271	1.25177	0.319024	3.61029	0.000305852	0.0414463
Lgi1	3775.6	-0.619417	0.143951	-3.60829	0.000308227	0.0414463
Ncaph	80.1892	0.945826	0.234593	3.60551	0.000311545	0.0415462
Mylk2	20.1588	3.13344	0.842462	3.60068	0.00031738	0.0419774
Efhc1	341.145	-0.955534	0.238273	-3.59056	0.00032997	0.0432878
Azin1	4345.74	-0.609826	0.143687	-3.54818	0.000387904	0.0504776
Lrrc75a	912.739	0.456845	0.100638	3.54582	0.000391393	0.0505242
Scn10a	10.2129	3.00395	0.81996	3.54158	0.000397743	0.0509363
Ksr1	4281.61	-0.729486	0.178037	-3.53571	0.000406682	0.051671
Lifr	5837.2	-0.44089	0.0968467	-3.51989	0.000431724	0.0544243
Spsb4	1616.97	0.554945	0.12981	3.5047	0.000457126	0.0569943
Cracr2a	381.516	0.714557	0.175412	3.50351	0.000459176	0.0569943
Plau	60.6343	1.19762	0.313653	3.49947	0.000466178	0.0574217
Ccdc88c	8733.8	0.514616	0.11857	3.49681	0.000470861	0.0575592
Gdf10	236.26	-0.793605	0.198588	-3.49268	0.000478195	0.0577089
Lrrc58	5212.12	-0.416873	0.0907399	-3.4921	0.000479238	0.0577089
Tnfrsf10b	130.861	1.16942	0.30676	3.48619	0.000489957	0.0585626
Acot11	3448.17	-0.689657	0.169478	-3.47925	0.00050282	0.0596581
Crispld2	105.018	-0.904351	0.231931	-3.46806	0.000524237	0.0617451
Klf15	5663.53	-0.482063	0.110474	-3.4584	0.000543385	0.0635367
Itgav	5181.1	-0.438136	0.0980746	-3.44775	0.000565282	0.0651587
Per1	2568.82	-0.696063	0.172886	-3.44772	0.000565334	0.0651587
Kcnip3	6380.74	0.511943	0.120467	3.41956	0.000627226	0.0717795
Mmp2	282.306	1.17305	0.315763	3.39828	0.000678113	0.0770566
Hsf3	43.4625	-1.57174	0.433599	-3.39423	0.000688211	0.0776571
1700019D03Rik	358.039	-0.680419	0.172882	-3.35731	0.000787046	0.0881929
Il1r1	336.892	-0.697962	0.178254	-3.35455	0.00079493	0.088462
Myocd	16.4501	-2.13619	0.609431	-3.34113	0.00083438	0.0922162
N4bp1	1851.97	0.345426	0.0739068	3.32074	0.000897782	0.0985483
Trib1	653.613	-0.616852	0.155791	-3.31761	0.000907922	0.098988
Nxn	4614.57	-0.849782	0.226265	-3.31373	0.000920588	0.0994251
Cdc37l1	7279.36	-0.289521	0.0572118	-3.31262	0.000924254	0.0994251
Kcnn2	21665.4	-0.731046	0.190654	-3.30991	0.000933264	0.0997295
Gdpd2	1776.26	0.568176	0.141576	3.3069	0.000943358	0.1001
Adora2a	110.112	1.00994	0.275378	3.30433	0.000952041	0.1001
Bbc3	129.31	0.79128	0.209266	3.30336	0.000955339	0.1001
Ckap2	156.116	1.06357	0.291959	3.30035	0.000965642	0.100526
Ptger4	175.006	0.950682	0.258543	3.2903	0.00100081	0.103383
Rmst	11055	-0.831226	0.222335	-3.28885	0.00100598	0.103383
Spry1	387.941	0.937695	0.254844	3.28708	0.00101231	0.103383
Il17rd	1178.96	0.626258	0.160198	3.28504	0.00101968	0.103481
Prxl2a	2219.29	-0.43708	0.102705	-3.28203	0.00103061	0.103937
Naaa	1039.21	-0.484543	0.117277	-3.27893	0.00104203	0.104436
Slco4a1	26.3711	-2.35628	0.690488	-3.26765	0.00108443	0.108015
Il1rl2	19.119	-1.46657	0.418894	-3.26234	0.00110498	0.109386
Fam110a	112.933	0.849272	0.229909	3.25899	0.00111808	0.110008
Phf19	160.634	0.641321	0.166683	3.24761	0.00116377	0.11381
Zswim5	2034.54	0.550568	0.139049	3.24036	0.0011938	0.116043
P4ha2	868.756	-0.587348	0.150981	-3.22787	0.00124717	0.119791
Inf2	2916.65	0.547787	0.138726	3.22786	0.0012472	0.119791
Perp	41.5084	-1.34267	0.386437	-3.21571	0.00130124	0.124241
Trp53bp2	6604.38	-0.580731	0.149952	-3.20589	0.00134644	0.127639
Tob2	1241.06	-0.41704	0.0989335	-3.20457	0.00135264	0.127639
Igdcc4	5283.02	0.523276	0.133724	3.16529	0.00154927	0.145343
Slc22a4	777.561	-0.664863	0.178675	-3.1614	0.0015701	0.146446
Dusp15	429.759	0.58042	0.152334	3.15373	0.001612	0.149489
Fam117a	983.478	0.514803	0.131752	3.14837	0.00164184	0.151387
Apln	802.661	0.546112	0.142125	3.13887	0.00169599	0.155491
Siah3	320.225	-0.931821	0.265269	-3.13576	0.00171408	0.156263
Micalcl	1401.59	-0.705351	0.193314	-3.13143	0.00173955	0.157693
Fmo2	35.5521	-1.37093	0.406859	-3.12376	0.00178554	0.160958
Elmod3	1698.64	-0.44832	0.111838	-3.11449	0.00184262	0.16518
Hsf4	27.023	-2.02674	0.619068	-3.11232	0.00185625	0.165363
Mgmt	898.087	1.03216	0.299643	3.1109	0.00186515	0.165363
F730043M19Rik	654.9	0.439254	0.109243	3.10551	0.0018995	0.167488
Galnt18	6427.1	-0.770945	0.216251	-3.10263	0.00191811	0.16821
Cyp4v3	300.567	-0.632188	0.171709	-3.09937	0.00193936	0.169154
Ralgps2	4112.07	-0.441766	0.110394	-3.09589	0.00196226	0.170231
Pik3r3	2592.51	0.343635	0.0789071	3.08761	0.00201771	0.174106
Rnf169	4625.55	0.379217	0.0906083	3.08158	0.00205902	0.176725
Endou	190.32	-0.910328	0.263148	-3.07936	0.00207445	0.177108
Elk3	673.07	0.426157	0.106169	3.07206	0.00212589	0.180544
Hmgcs2	277.286	-0.78109	0.221892	-3.06946	0.00214444	0.181166
Axdnd1	378.324	-0.685471	0.191245	-3.06137	0.00220325	0.185165
Cox6b2	70.6116	1.10995	0.330547	3.05539	0.00224765	0.187917
Dzip1	4730.62	0.405406	0.100063	3.05214	0.00227216	0.188988
Syt15	30.9986	1.30774	0.397416	3.03899	0.00237371	0.195544
Mgat5	19692.4	0.530482	0.141717	3.03761	0.00238459	0.195544
Rasl11a	79.2855	-1.1213	0.33633	-3.0366	0.0023926	0.195544
Il33	807.53	0.561684	0.152083	3.03574	0.00239946	0.195544
Reck	2544.07	-0.595356	0.163261	-3.03414	0.00241222	0.195595
Mxra7	547.976	0.528538	0.141483	3.02891	0.00245441	0.198022
Ccnd2	2249.66	0.45153	0.116207	3.02503	0.00248604	0.199576
Glul	19854.9	-0.359435	0.0858737	-3.02112	0.00251838	0.200825
Nt5c2	7745.51	-0.458378	0.118662	-3.02015	0.0025265	0.200825
Msh6	943.555	0.308804	0.069313	3.01248	0.00259125	0.204963
Masp1	1184.02	-0.446193	0.116279	-2.97725	0.00290843	0.228929
Npsr1	63.7387	1.1135	0.340815	2.97374	0.00294191	0.23044
Gm35722	83.681	1.32745	0.413088	2.97139	0.00296451	0.231089
Mapkapk3	427.006	0.614007	0.173145	2.96864	0.00299119	0.232047
Trcg1	116.71	-0.777531	0.228614	-2.96365	0.00304012	0.234715
Vcl	15492.6	-0.490445	0.131904	-2.96007	0.00307568	0.236329
Mat2a	3637.66	-0.410984	0.105272	-2.9541	0.00313581	0.239808
Zfp385c	47.7997	1.09844	0.339088	2.9445	0.00323481	0.246212
1110002J07Rik	59.92	-0.936731	0.285211	-2.93373	0.00334916	0.253627
Rtp1	22.2156	-2.97349	0.980292	-2.93126	0.00337594	0.253627
C030018K13Rik	2080.67	0.439951	0.115987	2.93094	0.00337939	0.253627
Mpped2	2740.63	0.521768	0.144512	2.91856	0.00351651	0.262696
Cyp2d22	1134.2	-0.532805	0.148485	-2.9148	0.00355913	0.263427
Ahr	405.646	0.553262	0.15562	2.91262	0.00358409	0.263427
Prelp	298.519	-0.729902	0.2163	-2.91217	0.0035893	0.263427
Paqr8	19852.3	-0.568462	0.160942	-2.91074	0.00360568	0.263427
Ephx1	1766.92	0.716496	0.211814	2.91055	0.00360791	0.263427
Dcn	84.4787	-1.04224	0.324154	-2.90676	0.00365193	0.265439
Gm17399	85.3231	0.932511	0.286793	2.90283	0.00369811	0.267591
Prok1	12.805	-2.29366	0.757423	-2.89622	0.00377692	0.27123
Gm15270	169.946	-0.988514	0.306829	-2.89579	0.00378202	0.27123
Myo3b	712.134	0.572403	0.163309	2.8927	0.00381942	0.2727
Naalad2	206.978	-0.588	0.169042	-2.88685	0.00389115	0.276597
Pim3	351.782	-0.67	0.197583	-2.88487	0.00391578	0.277127
Prmt2	802.56	0.376882	0.0963775	2.87289	0.00406742	0.286602
Rbp1	742.613	0.490724	0.136249	2.86772	0.0041344	0.290055
Gpr68	293.392	0.524141	0.148159	2.86274	0.00419989	0.293374
Dcaf4	536.322	0.452988	0.123369	2.86124	0.00421983	0.293496
Megf9	3328.26	-0.506451	0.142483	-2.85263	0.00433594	0.300278
Hacd2	6273.95	-0.552687	0.158937	-2.84821	0.00439659	0.303177
Tmem44	7286.38	0.322517	0.0783475	2.84012	0.00450962	0.309648
Traf1	126.783	0.92757	0.291762	2.83645	0.00456178	0.309787
Zfp385a	1535.82	0.37673	0.0975966	2.83545	0.00457618	0.309787
Tinagl1	9.49499	-3.71547	1.27517	-2.83529	0.00457842	0.309787
Ldb3	200.224	0.579764	0.169253	2.83459	0.00458843	0.309787
Sulf1	569.916	-0.653932	0.195745	-2.82986	0.00465686	0.31205
Arhgef28	978.209	-0.557125	0.161551	-2.8296	0.00466064	0.31205
Hopx	1256.18	0.483076	0.135523	2.82666	0.00470366	0.313629
Nid2	1324.6	0.383332	0.100585	2.81685	0.00484966	0.322033
Ccnd1	483.037	0.636484	0.190747	2.81254	0.0049152	0.325048
A2m	348.56	-0.741537	0.228259	-2.81057	0.00494544	0.325713
Selenop	2746.39	-0.511534	0.146594	-2.80731	0.0049957	0.327646
Sdc1	31.5689	1.35843	0.44847	2.80604	0.00501541	0.327646
Fam216b	15.7839	-2.28096	0.779048	-2.79952	0.00511794	0.332996
Fam184b	3083.46	0.416253	0.113085	2.79659	0.0051645	0.333728
Col4a6	469.51	-0.616064	0.184658	-2.7947	0.00519473	0.333728
Ccdc80	3506.91	0.422556	0.115467	2.79348	0.00521448	0.333728
Rrp8	509.306	-0.49952	0.143075	-2.79238	0.00523221	0.333728
Uba1y	9.51458	-2.88859	0.998816	-2.7919	0.00524001	0.333728
D6Ertd474e	117.915	-0.922175	0.294572	-2.79108	0.00525327	0.333728
Impa2	755.394	0.528504	0.153717	2.78762	0.00530974	0.335992
Otoa	52.409	-1.40656	0.469313	-2.78399	0.0053694	0.33844
Kirrel2	578.638	-0.696178	0.21485	-2.77486	0.00552259	0.346741
Acat3	718.687	0.528149	0.154541	2.77046	0.00559767	0.350059
Pidd1	124.945	1.00739	0.327668	2.76923	0.00561881	0.350059
Ccdc6	3473.46	-0.391692	0.105423	-2.76686	0.00565984	0.351258
Il17rb	227.375	-0.701509	0.217782	-2.76198	0.00574515	0.355187
Klf3	1729.65	0.308194	0.0754662	2.75877	0.00580195	0.357329
Rin3	126.309	-0.792537	0.252508	-2.74263	0.00609487	0.373146
Kank1	10949.5	-0.465563	0.133316	-2.74209	0.00610502	0.373146
Plekho2	2300.86	0.524377	0.15489	2.73986	0.00614649	0.374263
Plekhf1	64.1034	-0.957502	0.313338	-2.73667	0.00620641	0.376491
Ppp1r3g	841.781	-0.418632	0.116813	-2.72773	0.00637727	0.385407
Bdkrb2	36.7272	1.17771	0.396673	2.71687	0.00659019	0.396683
Gm26684	14.2363	-2.24217	0.789253	-2.71418	0.00664404	0.396683
Mertk	29293.8	-0.554359	0.167404	-2.71414	0.00664476	0.396683
Piezo1	570.285	0.585008	0.178754	2.71327	0.0066622	0.396683
Stk17b	2663.2	0.368703	0.0992995	2.70599	0.00681013	0.403477
Sema6a	6891.74	0.357153	0.0950589	2.7052	0.00682631	0.403477
Tnfaip8	4134.71	0.547565	0.165559	2.70335	0.0068644	0.404248
Aen	978.465	0.539748	0.163277	2.69327	0.00707556	0.415168
Gm20063	98.5613	-0.776654	0.251388	-2.69167	0.00710954	0.415651
Tert	93.9409	0.801939	0.261473	2.68455	0.00726269	0.423071
Prelid3a	2339.63	-0.378487	0.103801	-2.6829	0.00729864	0.423636
Igfbp2	1223.06	0.531958	0.161387	2.67653	0.00743897	0.430234
Zic4	28.6935	-1.27809	0.440936	-2.67179	0.00754482	0.432735
Rpl3l	61.2064	-0.983929	0.330914	-2.67117	0.00755865	0.432735
Whrn	2563.96	0.346922	0.0924456	2.67099	0.00756268	0.432735
Wasf3	12140	-0.395411	0.110712	-2.66829	0.00762394	0.4347
Prickle1	3515.87	-0.515866	0.156043	-2.66507	0.00769727	0.437335
Nkain4	1805.95	-0.404268	0.114289	-2.66227	0.00776149	0.439437
C3	10.9273	-3.22498	1.17821	-2.65231	0.00799442	0.451042
Lgals2	73.5555	0.895143	0.299979	2.65066	0.00803345	0.451665
Edn1	18.1153	-1.39981	0.49099	-2.64732	0.00811314	0.454561
Podxl	288.049	-0.587355	0.1843	-2.64436	0.00818463	0.456827
Pipox	128.936	1.00277	0.341532	2.6433	0.0082102	0.456827
Sema3g	10.083	-2.41864	0.879179	-2.63728	0.00835741	0.46342
Hspb8	588.532	-0.51055	0.156296	-2.62676	0.00862033	0.475095
Hdc	30.6227	-1.33847	0.47165	-2.62582	0.00864411	0.475095
P2ry2	28.432	1.24162	0.435007	2.62438	0.00868073	0.475095
Ntng1	1858.25	-0.548397	0.170871	-2.62418	0.00868574	0.475095
Chdh	373.146	-0.628267	0.20182	-2.61752	0.00885723	0.482839
Lrrc23	63.6011	-0.967679	0.332017	-2.61335	0.00896581	0.486019
Pygm	730.498	-0.597179	0.190283	-2.61285	0.00897918	0.486019
Fzd2	286.217	-0.663637	0.215801	-2.61183	0.00900592	0.486019
Ablim2	2768.36	-0.444087	0.131945	-2.60781	0.00911245	0.490128
Erdr1	3248.96	0.834982	0.282426	2.60239	0.00925778	0.49252
Ttll6	9.63587	-2.9457	1.09374	-2.60181	0.00927335	0.49252
Foxn2	2679.32	0.331104	0.0888258	2.60177	0.00927452	0.49252
Id4	2825.92	-0.363935	0.101504	-2.60023	0.00931603	0.49252
Ccdc85a	6258.99	-0.550238	0.173155	-2.60019	0.00931715	0.49252
Cgnl1	362.799	-0.628515	0.203326	-2.59935	0.00934005	0.49252
Polr3g	495.163	0.487889	0.14948	2.59492	0.00946126	0.497287
Exoc4	27651.1	0.618044	0.200008	2.59012	0.00959428	0.502641
Cst3	5959.82	-0.478652	0.146708	-2.58099	0.00985171	0.512855
Cav1	163.756	0.574469	0.183835	2.58095	0.00985281	0.512855
Rab7b	310.771	0.58077	0.186428	2.57885	0.00991289	0.514323
Dennd1c	10.4481	-1.84177	0.676139	-2.57605	0.00999366	0.516852
Col27a1	1130.54	0.533125	0.168282	2.57381	0.0100585	0.518541
Cfh	230.868	-0.681145	0.226162	-2.5696	0.0101816	0.523218
Dgcr6	1129.93	-0.413827	0.12221	-2.56794	0.0102305	0.524061
Rin2	2767.49	-0.53316	0.168777	-2.56647	0.010274	0.524627
Ahnak	2182.78	-0.496272	0.154533	-2.56432	0.0103378	0.526218
Ak7	76.6725	-1.46226	0.531648	-2.56233	0.0103971	0.526777
Slit2	1242.31	-0.505069	0.158121	-2.56177	0.0104141	0.526777
Klhl2	3578.73	-0.42496	0.127009	-2.55857	0.0105104	0.529988
Tshr	625.208	0.60958	0.199447	2.55496	0.01062	0.533847
Slc30a10	3526.93	0.451886	0.137858	2.55252	0.0106947	0.535929
Trim11	1479.07	0.354717	0.0998736	2.5504	0.0107601	0.53619
Rhoq	4926.77	0.463594	0.142635	2.54912	0.0107994	0.53619
Mirlet7c-1	41.6668	0.834989	0.288331	2.54912	0.0107996	0.53619
Etv4	1875.57	0.504239	0.15894	2.54334	0.0109798	0.543213
Rab40c	1668.8	0.315345	0.0847003	2.54243	0.0110083	0.543213
Ccdc170	138.129	-1.04311	0.371215	-2.54061	0.011066	0.544394
Trib2	4249.01	0.405131	0.120316	2.53608	0.0112102	0.54981
Gstm5	722.345	-0.40356	0.120046	-2.5287	0.0114486	0.5598
1700007K13Rik	97.3267	0.933452	0.329936	2.5261	0.0115337	0.562257
Sfmbt2	898.02	0.469635	0.146431	2.5243	0.011593	0.563446
Thrsp	737.663	-0.486041	0.15308	-2.52182	0.0116749	0.565725
Cdkn1a	404.03	0.766781	0.264597	2.51999	0.0117358	0.566971
Ak4	2390.28	0.385809	0.113483	2.51851	0.0117852	0.567657
BC106179	35.2338	-1.0977	0.396502	-2.51627	0.0118605	0.569585
Plscr2	44.1999	-1.06887	0.385515	-2.51318	0.0119648	0.572889
Psd4	17.3854	1.22538	0.448313	2.51025	0.0120645	0.575956
Ier3	13.9967	-2.09663	0.796175	-2.50778	0.0121494	0.578297
Ddias	68.0245	0.850405	0.299721	2.50367	0.0122911	0.583323
Rxfp1	362.533	-0.503551	0.161269	-2.50235	0.0123372	0.583793
Septin4	1840.83	-0.454527	0.141753	-2.50102	0.0123838	0.584282
Cd109	120.873	-1.14949	0.419891	-2.49943	0.0124392	0.585185
Tafa4	52.1525	0.930434	0.333843	2.4875	0.0128645	0.602624
Bax	551.951	0.437951	0.13589	2.48694	0.0128846	0.602624
Rerg	145.419	-0.73294	0.254682	-2.48522	0.0129472	0.603804
Rxra	1368.01	-0.481668	0.153745	-2.48248	0.0130472	0.606292
Atxn7l1os2	42.4991	1.09836	0.40229	2.4817	0.0130757	0.606292
Mmaa	1768.65	0.289156	0.0763219	2.47839	0.0131975	0.608988
Bmp6	276.611	-0.754573	0.264237	-2.47722	0.013241	0.608988
Mt3	919.894	-0.405576	0.123363	-2.47706	0.0132471	0.608988
4933407I05Rik	9.68785	-3.15089	1.23374	-2.47287	0.0134031	0.613436
Nrxn2	16907.2	-0.266911	0.0675477	-2.47101	0.0134732	0.613436
Angpt4	35.3588	1.06635	0.391099	2.47085	0.0134792	0.613436
Rgma	10526.5	0.305226	0.0830735	2.47041	0.0134959	0.613436
Coro2a	269.518	-0.507231	0.164981	-2.46835	0.0135736	0.615172
Vstm4	803.694	-0.462843	0.147055	-2.46739	0.0136103	0.615172
Trp53cor1	445.529	0.622829	0.212008	2.46608	0.0136601	0.615698
Fbxo25	1344.9	0.298604	0.0806501	2.46254	0.0137958	0.620079
Ppil6	1905.77	-0.383692	0.115414	-2.45804	0.0139699	0.624946
Gm11532	20.3249	1.44828	0.548662	2.4574	0.0139946	0.624946
Dsg2	45.9454	-1.13876	0.422871	-2.45645	0.0140318	0.624946
Cacng8	2836.13	0.305426	0.0836509	2.45575	0.014059	0.624946
Adamts16	1513.47	0.497732	0.162407	2.44898	0.014326	0.635065
Hydin	75.3619	-1.70186	0.655252	-2.44466	0.014499	0.639938
Wnt7a	3131.38	0.47151	0.152066	2.44309	0.014562	0.639938
Map3k8	63.4891	-0.843473	0.304357	-2.44277	0.014575	0.639938
Tdo2	132.28	-0.754493	0.267983	-2.44229	0.0145945	0.639938
Btg2	545.597	0.751754	0.267305	2.43824	0.0147589	0.645391
Trpc7	51.7223	0.95321	0.350158	2.43665	0.0148242	0.646494
Adamts7	81.8203	0.721798	0.255679	2.43195	0.0150178	0.653173
Fas	253.414	0.708615	0.250391	2.43066	0.0150712	0.653593
Pold1	138.898	0.597747	0.204926	2.42891	0.0151443	0.653593
Snhg15	110.045	0.692807	0.244074	2.4288	0.015149	0.653593
Lrrc8a	2108.71	-0.409231	0.127408	-2.42709	0.0152204	0.654922
Gm3435	70.6347	0.835633	0.303233	2.42596	0.0152679	0.655219
Evc2	2108.17	0.346807	0.101936	2.4212	0.0154695	0.662111
Senp8	411.528	0.386459	0.118573	2.41589	0.0156967	0.670057
Pvt1	3621.48	0.771514	0.278267	2.4132	0.0158133	0.670508
Cpd	3395.67	-0.250317	0.0623001	-2.41279	0.015831	0.670508
Cd38	505.144	-0.53194	0.179022	-2.41277	0.0158319	0.670508
C2	32.7321	-0.939941	0.349313	-2.40455	0.0161923	0.683977
Nt5dc2	93.8285	-0.716413	0.256732	-2.401	0.0163503	0.688846
Rab11fip5	1500.33	0.308944	0.0870695	2.39973	0.016407	0.689437
Grb10	839.863	-0.394937	0.123129	-2.39536	0.0166042	0.69425
G630093K05Rik	67.3194	-0.806377	0.294904	-2.39528	0.0166076	0.69425
Adcyap1r1	12759.7	0.307278	0.0866067	2.39333	0.0166963	0.696154
Aldob	66.0943	-0.896271	0.333456	-2.38793	0.0169435	0.70284
Rrbp1	5829.78	0.304063	0.0854562	2.38793	0.0169438	0.70284
Ccdc152	418.955	-0.557556	0.19205	-2.38248	0.0171965	0.711496
Slc14a1	1519.69	0.335064	0.0987516	2.38036	0.017296	0.713779
Sema3d	270.664	-0.574703	0.19981	-2.37577	0.0175123	0.718084
Chek2	182.013	0.527173	0.179862	2.37501	0.0175486	0.718084
Gnb4	1454.02	-0.307785	0.0875172	-2.37422	0.0175862	0.718084
Pitx1	14.0936	1.55768	0.614054	2.37386	0.0176034	0.718084
Gm16527	8.12498	1.97989	0.792048	2.37345	0.0176228	0.718084
2810459M11Rik	1052.68	0.369387	0.11358	2.37179	0.0177022	0.719504
Neat1	7026.96	-0.550985	0.190297	-2.3699	0.0177927	0.720941
Syt14	1114.84	-0.51311	0.174367	-2.36919	0.0178269	0.720941
Pgm5	413.588	-0.67084	0.24105	-2.36814	0.0178779	0.720947
Alk	2543.35	0.52381	0.179024	2.36734	0.0179165	0.720947
Vipr2	174.523	0.623722	0.221417	2.36532	0.0180145	0.722204
D730005E14Rik	29.0208	1.07965	0.414255	2.36485	0.0180372	0.722204
Klhl32	4189.95	0.399651	0.126771	2.36371	0.0180928	0.722636
Nedd9	2590.32	-0.399795	0.126915	-2.36216	0.0181687	0.723093
Gp1bb	186.575	-0.500391	0.169556	-2.3614	0.0182061	0.723093
Gm16675	61.7081	-0.69862	0.253573	-2.36074	0.0182387	0.723093
Smpdl3a	1249.98	0.365384	0.112628	2.35628	0.0184588	0.730028
Ino80c	289.341	-0.414454	0.133603	-2.35363	0.0185909	0.73338
Kdm3a	4434.24	-0.434454	0.142154	-2.35276	0.0186345	0.73338
Phka1	14107.8	-0.419814	0.136041	-2.35087	0.0187295	0.733619
Wnk2	16759.5	-0.42944	0.140138	-2.35083	0.0187315	0.733619
Fgf18	200.749	-0.671744	0.243769	-2.34543	0.019005	0.742528
Klf7	7037.09	0.357776	0.109984	2.34375	0.019091	0.74283
Htr7	106.286	-0.602086	0.214326	-2.34262	0.0191487	0.74283
Relt	397.929	0.427043	0.139608	2.34258	0.0191508	0.74283
F5	119.091	-0.73463	0.271133	-2.34066	0.0192496	0.744856
H2bc6	782.715	0.434837	0.143106	2.33978	0.0192954	0.744856
Mapk4	19387.8	-0.494659	0.168808	-2.33792	0.0193914	0.746081
Optc	25.5806	1.18905	0.466221	2.33592	0.0194955	0.746081
Lncbate1	68.0916	-1.36559	0.541885	-2.33554	0.0195152	0.746081
Ephb3	1521.17	0.385516	0.122261	2.3353	0.0195277	0.746081
Steap3	871.871	0.365434	0.11369	2.33472	0.0195583	0.746081
Slc16a1	762.01	-0.382457	0.121854	-2.31799	0.0204498	0.778252
Slco1a4	263.884	-0.910637	0.349873	-2.31695	0.0205067	0.778579
Thbs3	1369.64	0.393465	0.126759	2.31513	0.0206057	0.779336
Dnah12	98.8317	-1.78878	0.729554	-2.31481	0.0206232	0.779336
Hpse2	63.2292	-1.18269	0.468189	-2.31251	0.0207494	0.78227
Fgd1	1485.59	0.291778	0.0830216	2.30997	0.0208896	0.784283
Gadd45g	419.423	-0.484903	0.16664	-2.30979	0.0209	0.784283
1700030C10Rik	27.524	1.16985	0.463378	2.3088	0.0209547	0.784514
Atp1a4	25.7582	-1.12528	0.445551	-2.30115	0.021383	0.798386
Fam129c	58.7443	0.808879	0.308152	2.30042	0.0214242	0.798386
Gm16364	267.679	0.482571	0.166386	2.2993	0.021488	0.798917
Axin2	4474.01	0.319131	0.0953564	2.29802	0.0215609	0.799073
Spsb1	1463.66	-0.618598	0.225724	-2.29748	0.0215912	0.799073
Cntn1	9878.06	-0.407583	0.134014	-2.29515	0.0217244	0.801213
A730020M07Rik	45.0497	-1.08253	0.428169	-2.29473	0.0217484	0.801213
Sec14l5	137.917	0.981731	0.384532	2.29299	0.0218483	0.803062
Trim7	221.356	0.625714	0.229531	2.29039	0.021999	0.806762
Spata16	89.8812	0.9399	0.36713	2.28774	0.0221524	0.810546
Ak3	2293.14	-0.335493	0.103205	-2.28181	0.0225006	0.820576
Smarcd2	1349.92	-0.451254	0.153968	-2.28134	0.0225282	0.820576
Hsd17b11	830.775	-0.392533	0.128691	-2.27314	0.0230178	0.836522
Arhgap19	95.2783	0.526248	0.187597	2.27215	0.0230777	0.836814
0610009B22Rik	90.0508	0.570532	0.207441	2.26827	0.0233126	0.841877
A930017M01Rik	150.033	-0.513619	0.182362	-2.26812	0.0233217	0.841877
Eno1	2556.72	0.310169	0.092756	2.26582	0.0234623	0.84506
Pxn	1309.1	0.344175	0.107852	2.26397	0.0235758	0.84718
Tgm1	58.3775	-0.994525	0.395446	-2.26207	0.0236932	0.84718
Syne2	5080.4	0.396225	0.130985	2.26152	0.023727	0.84718
Cmbl	239.513	-0.544552	0.196588	-2.26134	0.0237384	0.84718
Lhfpl5	17.1573	1.21225	0.492148	2.25998	0.0238223	0.84718
Ppef2	439.639	-0.650571	0.243641	-2.25976	0.0238361	0.84718
Usp54	4481.92	-0.375922	0.122164	-2.25863	0.0239064	0.84781
Gsap	6021.42	0.381865	0.124894	2.25684	0.0240182	0.849397
Abca5	1969.89	-0.354253	0.112731	-2.25539	0.0241087	0.849397
Pxmp2	480.536	-0.526889	0.189275	-2.25539	0.0241091	0.849397
Mettl7a3	9.41641	-1.75834	0.73592	-2.25342	0.0242328	0.851895
Epha7	1221.25	-0.361072	0.115902	-2.25252	0.0242891	0.85202
Ttyh3	11836.1	-0.334713	0.104258	-2.25127	0.0243684	0.852947
Stk26	18.1368	-1.30983	0.537805	-2.24956	0.0244769	0.853925
C230072F16Rik	68.9193	-1.52823	0.635005	-2.24916	0.0245022	0.853925
Mfn1	9207.56	-0.337697	0.105787	-2.24695	0.0246433	0.856859
Olfr287	178.706	-0.656113	0.247623	-2.2458	0.0247166	0.856859
Hddc2	555.995	-0.514665	0.184677	-2.24535	0.0247457	0.856859
Gstt1	251.173	0.518337	0.186411	2.24417	0.0248216	0.857646
Gas2l3	60.4902	0.814672	0.318773	2.24195	0.0249648	0.859065
Cyp2j9	3742.96	-0.403898	0.135555	-2.24188	0.0249691	0.859065
Zfp608	11281.3	0.388015	0.128534	2.24077	0.0250407	0.859696
Mdm2	1971.45	0.320073	0.09829	2.23902	0.0251547	0.861551
Rhbdl3	1119.28	-0.414778	0.140663	-2.23781	0.0252333	0.861551
Tmc2	69.6152	-0.73848	0.285367	-2.2374	0.0252602	0.861551
Pmaip1	41.3716	0.797579	0.311884	2.23666	0.0253083	0.861551
Cfap97d2	981.451	0.454664	0.158737	2.23429	0.0254638	0.864555
Lmntd1	10.0421	-1.5319	0.641246	-2.233	0.025549	0.864555
Cotl1	1040.37	-0.355434	0.114464	-2.23157	0.0256433	0.864555
Tpd52l1	919.857	-0.451282	0.157423	-2.23146	0.025651	0.864555
Dcxr	188.662	0.568585	0.21001	2.23125	0.0256645	0.864555
Mybl1	194.436	0.574935	0.213409	2.22547	0.0260498	0.87409
Plce1	5417.11	-0.469815	0.166181	-2.22538	0.0260558	0.87409
Lox	18.7267	-1.18621	0.488439	-2.22384	0.0261592	0.875737
Dock5	256.407	-0.525991	0.191784	-2.2212	0.0263373	0.879028
Kdm5b	4813.16	-0.243879	0.064809	-2.22005	0.0264156	0.879028
Isoc2b	164.327	0.551416	0.203355	2.21984	0.0264296	0.879028
Gucy2e	330.01	0.572213	0.212788	2.21917	0.0264754	0.879028
Adamts6	3208	0.388609	0.130118	2.21805	0.0265511	0.879731
Emilin2	50.7672	-0.945103	0.38116	-2.21719	0.0266102	0.879881
Zfp825	427.656	0.346971	0.111466	2.21565	0.0267152	0.880235
Ccdc50	6609.33	-0.289555	0.0855611	-2.21544	0.02673	0.880235
Kcnab1	1245.07	-0.359556	0.117305	-2.21266	0.0269208	0.883842
Slc7a11	18743.8	0.42343	0.146199	2.21225	0.0269491	0.883842
Ednrb	4247.15	0.369325	0.121833	2.21061	0.027063	0.885779
Ilk	1451.67	-0.345093	0.110921	-2.20962	0.0271315	0.886169
H3c11	15.7144	1.29415	0.540621	2.20885	0.0271848	0.886169
Klf9	6405.46	-0.396268	0.134493	-2.20286	0.0276046	0.898041
Cebpg	981.019	-0.352036	0.114662	-2.19807	0.027944	0.907051
Gm5468	139.267	-0.522711	0.192372	-2.19737	0.027994	0.907051
Lats2	2192.68	-0.310726	0.0959409	-2.19642	0.028062	0.907264
Sntb1	2076.62	0.478011	0.172159	2.19571	0.028113	0.907264
Arhgef17	5474.94	0.257876	0.0719681	2.19369	0.0282578	0.909011
Tmprss11a	8.76042	1.66606	0.713993	2.19338	0.0282798	0.909011
Cfap61	104.285	-0.962113	0.393218	-2.19245	0.0283468	0.909352
Col3a1	236.381	-0.782845	0.311809	-2.18994	0.0285283	0.912484
Gad1os	325.938	0.452297	0.1609	2.18954	0.0285575	0.912484
Slc35e4	425.567	-0.45184	0.160785	-2.18826	0.0286508	0.913655
Garnl3	4216.84	-0.39348	0.134666	-2.17932	0.0293079	0.932465
Adgb	59.8579	-0.931726	0.381759	-2.17867	0.0293562	0.932465
Cdc42bpg	744.543	0.548512	0.205984	2.17741	0.0294501	0.933089
Nek3	390.588	0.42817	0.150769	2.17665	0.0295069	0.933089
Map3k6	58.4938	-1.19403	0.502853	-2.17564	0.0295821	0.933089
Adipor2	2168.1	-0.302121	0.0929294	-2.17499	0.0296306	0.933089
Dlx6os1	183.114	-0.619791	0.239036	-2.17453	0.029665	0.933089
Mirt1	26.5309	-0.87926	0.358499	-2.17367	0.0297298	0.933307
Cyp1b1	57.118	-0.77407	0.310344	-2.17201	0.0298548	0.935413
Ifitm3	26.2178	-1.21351	0.513196	-2.16976	0.0300253	0.938931
Bzw2	1556.87	0.294241	0.089607	2.1677	0.0301813	0.940122
Trp73	38.0772	1.20973	0.512088	2.16707	0.0302297	0.940122
P3h3	782.174	0.423127	0.149116	2.16696	0.0302382	0.940122
Tmem232	152.74	-0.766621	0.307878	-2.16521	0.0303714	0.942448
Slc6a20a	170.012	-0.714276	0.283947	-2.16335	0.0305143	0.945064
Pde3a	1765.41	0.54673	0.20659	2.1624	0.0305871	0.945194
Cpt1c	1891.06	0.388968	0.133696	2.16138	0.0306661	0.945194
Acss3	400.222	-0.542705	0.20486	-2.16101	0.0306942	0.945194
9830166K06Rik	32.2547	-1.04943	0.439699	-2.15928	0.0308282	0.946521
Baiap2l1	287.474	-0.446832	0.160649	-2.15894	0.0308546	0.946521
Hjurp	30.0771	0.806782	0.327689	2.15687	0.031016	0.946538
Gm5577	325.401	0.446974	0.160908	2.15635	0.0310566	0.946538
Ptn	44551.5	0.335988	0.10947	2.15573	0.0311045	0.946538
Eepd1	3331.15	0.434831	0.155358	2.15522	0.0311443	0.946538
Rinl	41.3234	0.857933	0.351721	2.15493	0.0311675	0.946538
Gm10069	241.144	0.560216	0.213615	2.15442	0.0312071	0.946538
Anxa2	310.796	-0.469993	0.172178	-2.1489	0.0316421	0.95793
Tead3	675.34	0.391484	0.135886	2.14506	0.0319481	0.965382
Fras1	3174.65	0.353563	0.118281	2.14374	0.032054	0.966772
Fgf9	190.785	-0.506396	0.189647	-2.14291	0.0321201	0.966959
Hmcn2	99.4753	0.841271	0.346508	2.13926	0.0324146	0.968989
Tcte1	53.3365	-0.837001	0.344643	-2.13845	0.0324803	0.968989
Mybpc3	25.544	-1.04064	0.439877	-2.13841	0.0324833	0.968989
Hip1	6649.84	-0.2858	0.0868968	-2.13816	0.0325034	0.968989
Ppp1r1a	969.505	-0.307357	0.0970142	-2.13738	0.0325667	0.968989
Gm1715	72.181	-0.727507	0.293683	-2.13668	0.0326238	0.968989
Adap2	121.318	-0.692205	0.27726	-2.13592	0.0326862	0.968989
BC065397	317.493	0.412675	0.146434	2.13526	0.0327396	0.968989
Tap1	119.206	0.700912	0.281447	2.13508	0.0327544	0.968989
Mdh1b	27.7492	-0.984633	0.414412	-2.13467	0.0327881	0.968989
Sntg2	647.789	-0.54008	0.206308	-2.13312	0.0329148	0.969126
Mab21l3	17.7083	1.60181	0.704063	2.13306	0.0329197	0.969126
4933402D24Rik	49.372	0.705071	0.283749	2.13241	0.0329729	0.969126
Ccdc180	32.769	-1.77901	0.787963	-2.13083	0.0331032	0.971189
Tirap	126.797	0.504348	0.190003	2.12812	0.0333275	0.975593
M5C1000I18Rik	10.8692	-1.24205	0.536999	-2.12672	0.0334435	0.975593
Col6a2	211.938	-0.63671	0.252403	-2.1264	0.0334701	0.975593
Oaf	1890.61	-0.346768	0.116075	-2.12593	0.0335087	0.975593
Cmtm3	402.052	-0.40188	0.142057	-2.12507	0.0335808	0.975593
Lims2	159.14	-0.541112	0.207671	-2.12409	0.0336624	0.975593
Ralgds	3291.87	-0.344189	0.114971	-2.12392	0.0336766	0.975593
Tlr4	106.062	-0.586557	0.229382	-2.12116	0.0339079	0.979743
Cxxc5	3103.35	0.314924	0.101342	2.12077	0.0339413	0.979743
Lhcgr	179.543	0.577682	0.225437	2.11892	0.0340973	0.98249
Ocrl	5422.61	-0.311061	0.0996461	-2.11811	0.0341659	0.982711
Ckmt2	73.8235	-0.804756	0.333283	-2.11459	0.0344649	0.989549
Zfp36l2	1874.5	0.369727	0.127822	2.11018	0.0348428	0.996945
4930448C13Rik	7.89879	-2.01916	0.909495	-2.11014	0.0348461	0.996945
Gm16863	38.8168	0.860266	0.360592	2.10838	0.0349981	0.999522
Nkx2-2os	978.008	0.476454	0.178621	2.10756	0.035069	0.999777
Slc35g3	9.97268	1.53544	0.681726	2.10559	0.0352397	1
Adgre1	72.9666	-0.62529	0.249563	-2.10484	0.0353057	1
Ano1	567.105	0.617466	0.245961	2.10386	0.0353909	1
Zfp516	5561.55	0.454948	0.168825	2.10246	0.035513	1
Jph2	43.6573	0.965558	0.412106	2.10033	0.0357	1
Col8a2	19.861	-1.37324	0.606669	-2.09875	0.0358393	1
Syt12	537.429	-0.497597	0.189498	-2.09817	0.0358905	1
Il13ra2	9.55767	-1.73426	0.779322	-2.09703	0.0359906	1
Tk1	504.652	-0.408876	0.147431	-2.09506	0.0361659	1
BC039771	191.631	0.527024	0.204262	2.09057	0.0365667	1
Kctd12b	193.815	-0.478228	0.180977	-2.08992	0.0366251	1
Fam13a	1827.92	-0.409657	0.148266	-2.08852	0.0367513	1
Fam114a1	735.722	0.344589	0.117201	2.08691	0.0368962	1
C030034L19Rik	103.652	0.789078	0.330203	2.08683	0.0369035	1
Nxph2	32.7153	-0.855236	0.36249	-2.08347	0.0372088	1
Slc26a10	20.6516	-1.28215	0.568035	-2.08113	0.0374223	1
Ddx11	204.437	0.518585	0.201144	2.08102	0.0374322	1
Egflam	102.146	-0.678203	0.277865	-2.08088	0.0374452	1
Rec8	85.7992	0.583394	0.232695	2.07737	0.0377673	1
Smim4	307.588	-0.493502	0.18982	-2.07302	0.03817	1
Mfap3l	5292.68	0.286483	0.090101	2.06971	0.0384797	1
Irf7	47.9856	0.958083	0.414811	2.06861	0.0385824	1
Airn	700.451	0.538685	0.212446	2.06492	0.0389302	1
Hpx	39.9764	-0.746467	0.313123	-2.06458	0.0389627	1
Vash1	2113.75	0.323009	0.108023	2.06445	0.0389755	1
P2rx7	893.142	0.433505	0.161577	2.06406	0.0390124	1
Mthfd2	135.759	-0.595559	0.240149	-2.06355	0.0390604	1
Tek	228.766	-0.599058	0.242011	-2.06213	0.0391954	1
Draxin	77.9071	-0.85297	0.365247	-2.06154	0.0392516	1
Nfatc3	1613.65	0.287508	0.0910123	2.06025	0.0393743	1
Abca4	77.5739	0.887669	0.382332	2.06017	0.039382	1
Palmd	1137.35	-0.396534	0.144142	-2.05723	0.0396641	1
Btc	45.2998	0.89229	0.385213	2.05676	0.0397096	1
Hsd11b2	62.1747	-0.694392	0.289248	-2.05496	0.0398831	1
Dglucy	826.239	0.450377	0.170606	2.05373	0.0400023	1
Perm1	210.185	0.467145	0.178875	2.05252	0.0401195	1
Palld	6907.31	0.423662	0.157714	2.05221	0.0401489	1
Ankrd34c	75.1466	-0.78845	0.335787	-2.05026	0.0403392	1
Dab2	1281.81	0.37686	0.135218	2.04751	0.0406081	1
Susd3	17.9529	-1.27629	0.575528	-2.04384	0.040969	1
Crocc2	35.2614	-1.46529	0.668647	-2.04187	0.0411644	1
Tmcc3	5273.51	-0.4462	0.169707	-2.03998	0.0413519	1
Dzip1l	7054.5	-0.371742	0.133241	-2.03947	0.0414034	1
F3	5428.4	-0.383055	0.138809	-2.03916	0.0414336	1
Cd101	30.815	-1.12059	0.500512	-2.0391	0.0414401	1
Mppe1	427.052	0.343524	0.119596	2.03622	0.0417279	1
Slc2a2	69.8061	0.791678	0.339697	2.03616	0.0417342	1
9130401M01Rik	635.725	-0.293154	0.0949257	-2.0348	0.0418714	1
Bcl2l1	4439.34	-0.35636	0.126054	-2.03373	0.0419785	1
Ppp2r3d	72.0003	-0.593671	0.242756	-2.03361	0.0419913	1
Sh2d4a	113.343	-0.707218	0.298703	-2.03285	0.0420681	1
Evpl	481.164	0.472529	0.183383	2.03142	0.0422124	1
Clock	3946.48	-0.22136	0.0597515	-2.03108	0.0422471	1
Ucma	11.6419	-1.36631	0.62518	-2.02551	0.0428153	1
D11Wsu47e	473.562	0.398596	0.147452	2.02503	0.042864	1
Dazl	23.51	-0.971828	0.430563	-2.02485	0.0428823	1
BC034090	1879.43	0.333861	0.11559	2.02319	0.0430532	1
Mylip	1020.65	0.317784	0.107715	2.02185	0.0431914	1
Wnt7b	1783.11	0.335845	0.116748	2.02012	0.0433713	1
Manba	819.019	0.341096	0.119456	2.01828	0.0435626	1
Sertad3	104.731	0.596506	0.246196	2.01671	0.0437258	1
Gas6	3517.36	0.474723	0.185873	2.01602	0.0437983	1
Dusp13	14.4257	-1.14266	0.518335	-2.01156	0.0442667	1
Ift27	958.936	-0.379535	0.139012	-2.01087	0.0443387	1
Kcnn3	9462.51	0.358283	0.128452	2.01074	0.0443529	1
Fam43a	148.986	-0.61513	0.256198	-2.01067	0.04436	1
Synpo2	2562.36	-0.555316	0.226577	-2.00954	0.0444796	1
Pik3c2a	4000.74	-0.291342	0.0952367	-2.00912	0.0445243	1
Akip1	63.5477	0.614733	0.25625	2.00871	0.0445679	1
Zic1	52.5919	-0.786642	0.341983	-2.00782	0.044662	1
Ldlrap1	177.97	0.41259	0.155708	2.00754	0.0446926	1
Dock2	164.203	-0.594052	0.246201	-2.0067	0.0447811	1
Lama4	740.567	0.489321	0.194032	2.00648	0.0448049	1
9230114K14Rik	119.322	0.521824	0.210314	2.00569	0.0448898	1
Sall2	2838.59	0.335562	0.1176	2.00308	0.0451686	1
Oscp1	1296.85	-0.33994	0.1198	-2.00284	0.0451944	1
Hes5	1056.17	0.438273	0.168929	2.00246	0.0452356	1
Sox2ot	5636.88	0.322415	0.111149	2.00106	0.0453859	1
Cutal	23.1418	1.41129	0.656158	1.99843	0.0456702	1
Cxcl12	325.482	-0.525405	0.21287	-1.99843	0.0456702	1
Scrn2	75.2285	0.603483	0.25208	1.99732	0.0457908	1
D730003I15Rik	132.482	0.434574	0.167528	1.99712	0.0458117	1
Edc3	1591.7	-0.334337	0.117636	-1.99205	0.0463652	1
Cdc45	162.843	-0.492823	0.19726	-1.9914	0.046437	1
8430429K09Rik	154.706	-0.466292	0.183975	-1.99099	0.0464824	1
St8sia1	301.473	-0.508068	0.205004	-1.99054	0.0465319	1
Lepr	85.0173	-0.681748	0.292328	-1.99005	0.0465852	1
Slc35d2	186.71	0.499876	0.200988	1.98955	0.0466408	1
Selp	8.91804	-1.94205	0.927642	-1.98573	0.0470629	1
Col23a1	2044.34	0.383925	0.143054	1.98474	0.0471729	1
Gpr4	233.388	0.457768	0.180401	1.98319	0.0473467	1
Fam13c	21205.6	0.392897	0.147743	1.98247	0.0474261	1
Prdx4	257.875	-0.353372	0.127948	-1.98027	0.0476735	1
Itk	24.4444	-1.16414	0.539436	-1.9727	0.04853	1
Gm5617	29.5449	-0.786432	0.347984	-1.9726	0.0485412	1
Ect2l	177.588	-0.500166	0.203096	-1.97033	0.0488	1
Cdsn	16.9109	-1.13973	0.528219	-1.96837	0.0490256	1
Dph6	1212.86	-0.306558	0.104962	-1.96794	0.0490753	1
Tm4sf1	42.4866	-1.04448	0.481192	-1.96279	0.0496703	1
Mrc1	144.661	-0.582757	0.245986	-1.96254	0.0496998	1
Sfrp1	392.096	-0.516995	0.212617	-1.96125	0.0498497	1
Bahcc1	1495.23	0.268075	0.0857265	1.96059	0.0499263	1
Gm9530	38.8003	0.725383	0.318997	1.96047	0.0499415	1
Slc19a2	412.68	0.467168	0.187442	1.95883	0.0501328	1
Ska1	15.6027	1.15758	0.541038	1.95472	0.050616	1
Cdkl4	308.158	-0.393465	0.150347	-1.95191	0.0509485	1
D230017M19Rik	166.45	0.440744	0.174621	1.95134	0.0510165	1
Cdh24	156.914	0.556373	0.233925	1.95094	0.0510647	1
Gpd1	27.5901	-0.9304	0.425721	-1.95057	0.051108	1
BC055402	206.842	0.46845	0.188965	1.94984	0.0511957	1
Slc39a14	1844.06	-0.303388	0.10432	-1.94966	0.0512166	1
Zfp600	9.67855	1.67682	0.808896	1.94934	0.0512544	1
Rbpms2	504.546	0.369833	0.13854	1.94769	0.0514516	1
Tnik	53054.6	-0.383385	0.145499	-1.94768	0.0514535	1
Slc22a15	430.802	0.372337	0.139983	1.9455	0.0517147	1
Mkln1	8067.27	-0.311717	0.108826	-1.94546	0.0517201	1
Ccdc74a	521.541	-0.310826	0.108377	-1.9453	0.0517389	1
Rbm20	2363.75	0.46857	0.189574	1.9442	0.0518717	1
Tspan2	1009.21	-0.517173	0.214658	-1.94343	0.0519644	1
Tacc2	1630.62	0.300542	0.103191	1.9434	0.051968	1
Bcam	113.904	0.554186	0.233736	1.94316	0.0519971	1
Pdk4	1332.81	0.326822	0.116853	1.94108	0.0522482	1
Col4a4	292.516	-0.480575	0.196189	-1.93984	0.0523991	1
Mir135a-2	21.0972	-1.16207	0.54784	-1.93865	0.0525439	1
Rad52	988.246	-0.357225	0.132768	-1.9374	0.0526964	1
Gm16701	78.1668	-0.570863	0.243163	-1.93641	0.0528175	1
Disp1	1620.19	0.313365	0.110192	1.9363	0.0528312	1
Ephx2	2698.14	0.302295	0.104568	1.93457	0.0530426	1
Tmem198b	427.629	0.380888	0.145307	1.93306	0.0532283	1
Dio2	13891.3	-0.386364	0.14825	-1.93163	0.0534054	1
Gxylt2	37.0416	-0.899761	0.414255	-1.9306	0.0535324	1
Shroom4	1462.43	0.347602	0.128295	1.92995	0.0536135	1
Zfp711	266.638	-0.532179	0.224069	-1.92877	0.0537592	1
Tapbpl	256.104	-0.403556	0.1574	-1.92857	0.0537844	1
Cfap43	172.84	-0.788249	0.357004	-1.92785	0.0538739	1
Pak4	683.22	0.288307	0.0977094	1.92722	0.0539524	1
Pappa	86.1323	-0.65087	0.286049	-1.92579	0.0541306	1
Bcar1	1806.53	-0.371834	0.141338	-1.92329	0.0544438	1
Cdh5	121.461	-0.728186	0.326913	-1.92157	0.0546599	1
Acsbg2	52.1804	0.774349	0.350978	1.92134	0.0546887	1
Runx2	462.754	-0.627766	0.274704	-1.92121	0.0547048	1
Asic2	11946.1	-0.716236	0.320898	-1.92035	0.0548139	1
Slco2b1	234.94	-0.461527	0.188262	-1.92034	0.0548152	1
Homer3	387.823	0.427647	0.170827	1.918	0.0551109	1
Kcnj8	15.7058	-1.11223	0.52812	-1.91667	0.0552801	1
Spon1	3317.4	-0.247811	0.0772633	-1.91309	0.0557367	1
Astn2	13925.2	-0.417598	0.166023	-1.91298	0.0557509	1
Osbpl3	1139.52	-0.477703	0.197506	-1.91237	0.055829	1
Raver2	6460.11	-0.371891	0.142184	-1.91224	0.0558451	1
Elf5	51.2644	0.72679	0.32779	1.91217	0.0558543	1
Mchr1	93.4832	-0.629977	0.277247	-1.91157	0.0559313	1
Cpne2	2799.85	0.340553	0.125902	1.91064	0.056051	1
Wnk4	135.347	-0.499553	0.209714	-1.90523	0.0567505	1
Arhgef26	19028.4	0.360432	0.136843	1.90314	0.0570223	1
Pou3f4	290.375	0.35755	0.135485	1.90095	0.0573084	1
Osgin2	1038.87	0.269208	0.089069	1.89974	0.0574677	1
Zfp423	5707.73	0.389386	0.152355	1.89942	0.0575094	1
Gm6657	46.3622	-0.975564	0.46109	-1.8989	0.0575777	1
Tvp23a	693.781	0.305335	0.10816	1.89844	0.0576379	1
Aldh1a1	2744.31	-0.446751	0.18266	-1.89834	0.0576517	1
Lrmp	21.3606	-1.1407	0.548273	-1.89814	0.0576774	1
Siva1	117.694	0.515745	0.219133	1.89723	0.0577982	1
Eldr	24.5017	0.848181	0.39506	1.89384	0.0582464	1
Map3k1	3993.88	0.268085	0.0888195	1.89243	0.0584336	1
Ngfr	12.6882	1.13913	0.54927	1.89183	0.058513	1
Scml4	402.673	-0.460347	0.190651	-1.89009	0.0587464	1
Ccdc162	442.934	0.768383	0.353633	1.89004	0.0587521	1
Gm16894	52.1483	0.632445	0.282267	1.88631	0.0592527	1
Igf2	345.443	-0.773822	0.357394	-1.88538	0.0593791	1
Rcor2	185.362	-0.41164	0.165428	-1.88384	0.0595872	1
Fam83d	23.8648	1.1347	0.550321	1.88017	0.0600843	1
Pisd-ps1	414.416	0.415784	0.167979	1.87991	0.0601207	1
Prkag1	949.953	0.300583	0.106723	1.87948	0.0601797	1
Vldlr	2942.12	0.296319	0.104464	1.87931	0.0602025	1
Atp8a1	15214	0.227764	0.0679868	1.87925	0.0602106	1
Catsperz	110.55	-0.482776	0.203868	-1.87756	0.0604411	1
Rspo1	349.008	-0.471642	0.197972	-1.87724	0.0604846	1
Suclg1	2629.31	-0.260031	0.0853494	-1.87501	0.0607912	1
Zhx3	11919.1	-0.431353	0.176723	-1.87499	0.0607946	1
Aaas	279.809	0.38411	0.151556	1.87462	0.0608444	1
Iqca	20.3309	-1.6348	0.819073	-1.87382	0.0609546	1
Ap3m1	1920.75	-0.312871	0.113798	-1.8706	0.0614008	1
Igf2bp2	46.2417	-0.763427	0.354775	-1.86999	0.0614848	1
Gm17619	14.1181	1.15034	0.562183	1.86833	0.0617163	1
Serpina3n	82.9163	-0.67562	0.308215	-1.86759	0.061819	1
Spag17	59.5419	-0.981206	0.472081	-1.86664	0.0619518	1
Bcl3	17.0731	-1.13179	0.552769	-1.86659	0.0619587	1
Lmx1b	14.5922	-1.50174	0.75115	-1.86613	0.0620236	1
Cybrd1	504.077	-0.407818	0.164954	-1.86609	0.062029	1
Svop	1542.83	0.306924	0.110892	1.866	0.0620418	1
Gm11520	110.162	0.500574	0.215004	1.8631	0.0624479	1
Lrrc6	129.206	-0.637845	0.288734	-1.86277	0.0624945	1
Ethe1	213.029	0.437918	0.181415	1.86268	0.0625066	1
1700016C15Rik	21.0504	-0.976007	0.470363	-1.8624	0.0625462	1
Sox7	206.491	0.504694	0.217427	1.86128	0.0627041	1
Slc2a5	24.153	-0.891252	0.425285	-1.86052	0.0628117	1
Ctso	1347.26	-0.38855	0.155387	-1.85697	0.0633151	1
Phgdh	3523.52	0.319106	0.117994	1.85692	0.0633223	1
Tmeff1	2571.83	-0.255533	0.0837636	-1.85681	0.0633386	1
1700111N16Rik	35.1364	-0.947751	0.45664	-1.8565	0.0633829	1
A930001C03Rik	84.8089	0.614368	0.277085	1.85635	0.0634031	1
Lrrc36	37.66	-1.00229	0.486451	-1.85484	0.0636189	1
Enpp6	232.111	-0.503822	0.217918	-1.85309	0.0638695	1
Bcat1	943.495	-0.440214	0.18391	-1.84989	0.0643295	1
1700112J05Rik	17.7278	-1.16645	0.576743	-1.8491	0.0644437	1
Pou2f2	102.903	-0.51714	0.225697	-1.84823	0.0645689	1
Gm3985	29.6874	-0.797984	0.378199	-1.84554	0.0649583	1
Enpp2	3059.63	-0.397884	0.161901	-1.83992	0.0657806	1
Atp10b	96.1598	-0.548318	0.243871	-1.83834	0.0660121	1
Pnpla3	419.003	0.426323	0.177655	1.83683	0.0662345	1
Cpt2	319.272	-0.350356	0.136477	-1.83443	0.0665908	1
Zc3h12a	160.826	-0.504587	0.220593	-1.83409	0.0666409	1
Ddit3	837.575	0.393127	0.159869	1.83355	0.0667215	1
Mamdc2	860.125	0.402067	0.164774	1.83322	0.0667696	1
Prkcd	1466.65	-0.391548	0.159037	-1.83321	0.0667707	1
Myom3	629.552	0.33371	0.127606	1.83151	0.0670251	1
Morn3	87.7949	-0.511105	0.224819	-1.8286	0.067459	1
Slc38a7	357.879	-0.352018	0.138037	-1.82573	0.0678912	1
Ppp1r12a	13412	0.209123	0.0597873	1.82518	0.067974	1
Zfp959	171.476	-0.409644	0.169805	-1.82353	0.0682235	1
Zfp7	176.803	0.392931	0.160736	1.82244	0.0683887	1
Abcc3	48.5412	-0.603624	0.276477	-1.82157	0.0685198	1
Rhbdl2	388.329	0.441104	0.187334	1.82083	0.0686329	1
Espnl	9.3857	1.41404	0.722101	1.81974	0.0687981	1
Car10	4621.27	0.483615	0.211028	1.81784	0.0690884	1
Dancr	66.8688	0.621702	0.28712	1.81701	0.0692149	1
Plin2	127.226	0.447155	0.191203	1.81564	0.0694254	1
Ccng1	1107.94	0.333125	0.128473	1.81458	0.0695886	1
Acvrl1	51.2446	-0.761005	0.36451	-1.8134	0.0697695	1
Fzd10os	701.709	0.344478	0.13487	1.81269	0.069879	1
Pisd-ps2	418.7	0.35904	0.142978	1.81174	0.070026	1
Neto1	2333.48	-0.370286	0.149194	-1.81164	0.0700411	1
Csf2ra	156.007	0.456221	0.196703	1.81096	0.0701473	1
Notch3	1336.2	0.370283	0.149256	1.81088	0.0701599	1
Zfp78	171.858	0.459994	0.198802	1.81082	0.070169	1
D630039A03Rik	21.3292	-0.833818	0.405676	-1.80888	0.0704699	1
Pigs	1558.18	-0.336936	0.13101	-1.80853	0.0705234	1
Sun5	16.6537	1.14264	0.576727	1.80786	0.0706283	1
Plet1os	8.85343	-1.5234	0.787866	-1.80665	0.0708169	1
Adk	22016.4	-0.37568	0.152732	-1.80499	0.0710757	1
Gtf2h1	1533.21	-0.228	0.0709246	-1.80473	0.071117	1
Fstl1	3122.49	-0.315443	0.119409	-1.80425	0.071192	1
Agpat3	7607.22	-0.217889	0.065354	-1.80386	0.071254	1
Hhipl2	11.9335	-1.18818	0.604229	-1.80093	0.0717132	1
Gabbr1	16457.7	0.221574	0.067518	1.80061	0.071764	1
Nudt1	189.541	0.36258	0.145839	1.80048	0.0717847	1
1600023N17Rik	16.1421	-1.05865	0.532779	-1.79934	0.0719647	1
Eps8	9820.53	0.333941	0.13012	1.7979	0.0721935	1
Wfdc1	71.0795	0.625318	0.292319	1.79707	0.072324	1
Cops8	731.683	-0.287249	0.104235	-1.79641	0.0724298	1
Epha10	314.104	-0.380894	0.156391	-1.7961	0.0724785	1
Cyren	101.58	0.510096	0.228451	1.79512	0.072635	1
Tbx18	39.0785	-0.817886	0.400061	-1.79444	0.0727427	1
Slc38a3	6883.53	0.442449	0.190851	1.79432	0.0727616	1
Errfi1	505.135	-0.332389	0.129514	-1.79432	0.0727626	1
Crybb3	25.6513	0.873473	0.431196	1.79379	0.0728474	1
Gng12	9403.03	-0.330192	0.128397	-1.79281	0.0730026	1
Pisd-ps3	2109.67	0.511722	0.229696	1.79246	0.0730594	1
Col22a1	345.032	0.549032	0.250653	1.79145	0.0732212	1
Hmgb2	121.139	-0.429747	0.184251	-1.78966	0.073509	1
Bard1	134.469	0.522702	0.23624	1.78929	0.0735688	1
C130071C03Rik	8512.14	0.288595	0.105436	1.78872	0.0736606	1
Prcd	27.5422	0.798553	0.390542	1.78868	0.0736671	1
Xlr3b	84.1515	0.890966	0.442224	1.78861	0.0736775	1
Sod3	264.492	0.520618	0.235239	1.78804	0.0737692	1
Prkca	11552.2	-0.373188	0.152856	-1.78722	0.0739021	1
Cfap65	43.0099	-1.31748	0.681388	-1.78676	0.073976	1
Abca6	198.91	-0.470897	0.207583	-1.78674	0.0739798	1
H2-D1	29.7937	-0.840814	0.414691	-1.78642	0.0740307	1
C530044C16Rik	725.591	-0.440271	0.190529	-1.78593	0.074111	1
Mir99ahg	34890.3	0.404977	0.170801	1.78557	0.0741687	1
Lrrfip1	3224.24	0.311244	0.118307	1.78556	0.074171	1
Inava	51.7774	0.739857	0.358361	1.78551	0.0741789	1
Gm35725	36.0661	0.664506	0.316165	1.78548	0.0741839	1
Foxf2	16.8746	-0.924239	0.461675	-1.78532	0.0742088	1
Ell2	884.198	-0.358258	0.144816	-1.78335	0.0745287	1
Neu4	76.6502	-0.554002	0.254737	-1.78223	0.074711	1
Atp6v0e	2470.98	-0.351259	0.14109	-1.78084	0.0749381	1
E2f2	65.031	0.633864	0.299863	1.78036	0.0750165	1
Tmem74b	83.383	0.515315	0.23333	1.77994	0.0750854	1
Gfra1	5844.09	-0.435125	0.188398	-1.77881	0.075271	1
Vit	1081.08	-0.410887	0.174806	-1.77847	0.0753264	1
Mfsd2b	143.749	-0.438909	0.190566	-1.77844	0.0753322	1
Chsy1	4227.39	0.313854	0.120256	1.77833	0.0753502	1
Ppic	118.605	0.449002	0.196257	1.77828	0.0753571	1
Cubn	205.976	-0.484684	0.216417	-1.77751	0.075484	1
Slc5a12	66.0541	0.734345	0.357207	1.77585	0.0757582	1
Plin4	196.732	-0.612046	0.288498	-1.77487	0.0759198	1
Tmem89	9.13573	1.3017	0.677531	1.77364	0.0761229	1
Pnp	459.365	0.352858	0.142591	1.77331	0.0761778	1
Itm2a	141.102	-0.68226	0.328863	-1.77052	0.0766401	1
C230014O12Rik	22.7895	-1.02857	0.524728	-1.76963	0.0767889	1
Gulp1	4184.4	0.372066	0.153844	1.76845	0.0769859	1
Msrb2	667.275	0.296719	0.111342	1.76681	0.0772606	1
Hvcn1	63.1834	-0.50185	0.227511	-1.76629	0.0773477	1
Rhpn2	321.466	-0.407948	0.174686	-1.76286	0.0779237	1
Aqp11	166.043	-0.464244	0.20664	-1.7627	0.0779509	1
LOC102631993	87.9682	0.599112	0.283708	1.75925	0.0785355	1
Ly6a	9.93233	-1.74859	0.938355	-1.7569	0.0789354	1
Sla2	35.5307	-0.700147	0.341704	-1.75634	0.0790312	1
1700100L14Rik	8.31551	-1.31721	0.693792	-1.75443	0.0793577	1
Cyp2j13	53.3924	0.604041	0.287676	1.75211	0.079754	1
4931408D14Rik	72.6661	-0.555214	0.259905	-1.75146	0.0798667	1
Lzts2	983.579	0.289313	0.10809	1.75144	0.07987	1
Mrvi1	33.2262	-0.880859	0.445862	-1.75135	0.0798864	1
Lbp	32.8402	-1.22803	0.644253	-1.75091	0.0799607	1
Abcb1a	201.114	-0.595731	0.283227	-1.7503	0.0800671	1
Tmigd3	17.3446	-1.09386	0.567972	-1.74984	0.080146	1
Gm16833	18.3718	-0.915457	0.466293	-1.74881	0.0803239	1
Adamts19	133.589	0.687035	0.335725	1.74856	0.0803671	1
Btk	17.7718	-0.893689	0.45409	-1.74787	0.0804871	1
Pbx3	1497.98	0.387876	0.164894	1.74582	0.0808423	1
Snap23	1744.23	0.254595	0.0886284	1.74431	0.0811053	1
Pnpla2	419.592	-0.384243	0.163032	-1.74348	0.0812498	1
Lfng	1987.75	-0.327619	0.130593	-1.74296	0.0813407	1
9630001P10Rik	262.329	0.498155	0.228484	1.7426	0.0814043	1
Kcnj12	145.062	-0.487926	0.222623	-1.74253	0.0814161	1
Glipr2	265.306	-0.427383	0.188092	-1.74055	0.0817632	1
S100a16	800.557	0.279486	0.103199	1.73923	0.081995	1
Nme6	241.889	0.376298	0.158916	1.73865	0.0820965	1
Id2	2308.33	-0.315018	0.123698	-1.73826	0.0821659	1
Mfsd3	33.3698	-0.791003	0.397533	-1.73823	0.0821708	1
Emb	392.968	-0.364578	0.152371	-1.7364	0.0824925	1
Nmur2	85.4746	0.672933	0.330004	1.73614	0.0825398	1
Klc4	706.812	0.304108	0.117606	1.73553	0.0826478	1
Lrrc20	557.363	0.331184	0.133262	1.7348	0.0827756	1
Mrgbp	450.646	0.290333	0.109812	1.73326	0.0830493	1
8030442B05Rik	275.645	-0.430825	0.190874	-1.73322	0.0830572	1
Lhfp	8466.79	-0.606651	0.292319	-1.73322	0.0830574	1
4833422M21Rik	30.9717	-0.812448	0.411084	-1.73309	0.0830788	1
Arap1	3384.58	0.335917	0.136374	1.72993	0.0836431	1
Fam214b	864.333	0.301499	0.116535	1.72909	0.0837928	1
Mx2	329.043	0.735088	0.367875	1.72637	0.0842813	1
Gstm1	1516.68	-0.293184	0.111909	-1.72627	0.0842996	1
Tmem132e	164.066	-0.509182	0.237095	-1.72582	0.0843806	1
Ovol3	23.2032	0.773564	0.390303	1.72575	0.0843933	1
Cela2a	9.69079	1.49111	0.806285	1.72534	0.0844665	1
Obsl1	758.224	0.299182	0.115457	1.72516	0.0844986	1
Pcsk5	932.32	-0.366804	0.154668	-1.72501	0.0845252	1
Nrp1	3691.99	0.242731	0.0827839	1.72414	0.0846817	1
Magef1	174	0.468878	0.213964	1.72402	0.0847047	1
Rnf144b	491.583	0.335747	0.136748	1.72396	0.0847149	1
Prcp	398.045	0.350853	0.145858	1.71984	0.0854609	1
Tmem145	325.361	-0.380568	0.163149	-1.7197	0.0854868	1
St6galnac5	18593.1	0.533787	0.252297	1.71935	0.08555	1
Sall3	2653.73	-0.243173	0.0832915	-1.71893	0.0856266	1
Tbx2	33.5176	-0.65929	0.325518	-1.71815	0.0857684	1
Zfp521	11659.7	0.334648	0.136869	1.7144	0.0864549	1
Tra2a	7705.82	0.235677	0.0791655	1.71384	0.0865585	1
Gm2109	18.7289	1.27983	0.688538	1.71353	0.0866142	1
Klhdc7a	816.234	0.410244	0.181181	1.71234	0.0868338	1
Rps6ka5	5465.98	0.372962	0.159494	1.71142	0.0870029	1
Rab4a	1310.4	-0.317163	0.126905	-1.71123	0.087039	1
Gm20757	145.904	-0.651266	0.322204	-1.71093	0.0870948	1
Glcci1	2443.65	-0.250405	0.0879089	-1.71092	0.0870962	1
Cfap206	42.9117	-0.914606	0.476353	-1.71009	0.0872493	1
Mycl	216.748	-0.535395	0.254729	-1.70925	0.0874045	1
Lman1l	11.2831	-1.29409	0.698963	-1.70838	0.0875659	1
Acer3	2353.21	-0.310086	0.123009	-1.7079	0.0876554	1
1700027H10Rik	337.249	-0.429844	0.193165	-1.70758	0.0877142	1
Cobll1	755.281	0.393113	0.171712	1.707	0.0878214	1
Grm4	357.483	-0.351182	0.147272	-1.70556	0.0880898	1
Fam184a	10767.4	-0.325625	0.132349	-1.70477	0.0882365	1
S1pr5	90.679	-0.591577	0.288547	-1.70363	0.0884501	1
C330020E22Rik	12.4852	-1.04657	0.556001	-1.70246	0.0886701	1
Chka	5092.34	-0.246626	0.0861415	-1.70215	0.0887269	1
Tmem125	26.4731	-0.961188	0.506334	-1.70083	0.0889751	1
Pyroxd2	450.941	0.413619	0.184393	1.70082	0.0889768	1
Gphn	22864.3	-0.30825	0.122511	-1.69985	0.0891589	1
Nell1	603.142	-0.428494	0.19333	-1.69913	0.0892943	1
Cfap74	850.743	-0.478733	0.222976	-1.69854	0.089406	1
Dock10	1259.12	0.362103	0.154404	1.69751	0.0895997	1
Mboat1	142.217	-0.591121	0.289777	-1.69483	0.0901083	1
Arhgap11a	136.702	0.430407	0.194996	1.69444	0.0901825	1
Ldlrad3	4866.52	0.382393	0.166701	1.69402	0.0902623	1
Rasl12	23.0137	0.861877	0.449855	1.6936	0.0903405	1
Gm13375	146.475	-0.404165	0.179739	-1.69226	0.0905962	1
Ccnjl	960.369	0.339525	0.141598	1.69159	0.0907249	1
Ube2e1	1730.08	-0.309982	0.12416	-1.69122	0.090794	1
Dctn4	2655.35	-0.206927	0.0632436	-1.69072	0.090891	1
Htr2a	177.44	-0.477679	0.223449	-1.69023	0.0909848	1
Car8	4035.4	0.296828	0.116563	1.68859	0.0912975	1
Col1a2	542.171	-0.737469	0.377706	-1.68774	0.0914618	1
Sapcd2	46.9779	-0.562771	0.274209	-1.68766	0.0914767	1
Dmpk	1002.35	0.39874	0.177046	1.68736	0.0915344	1
Dock9	4525.9	-0.292139	0.113947	-1.68622	0.0917534	1
Ankub1	22.7139	-0.906518	0.478354	-1.68603	0.0917907	1
Esrrg	2876.56	0.548561	0.266049	1.68601	0.0917938	1
Anxa3	131.914	-0.491343	0.232124	-1.68593	0.0918101	1
Emx1	299.324	-0.303923	0.120967	-1.68577	0.0918402	1
Il3	8.95639	1.34191	0.737092	1.68488	0.0920115	1
Vax2	155.27	-0.451156	0.208519	-1.68405	0.0921719	1
Lyz2	12.2495	-1.10215	0.595188	-1.68376	0.092229	1
1700092M07Rik	9.15781	1.2234	0.667247	1.68364	0.0922519	1
2310043O21Rik	23.6022	-1.07012	0.576267	-1.68346	0.0922863	1
Nemp1	140.545	-0.457882	0.212606	-1.68331	0.0923146	1
Cda	19.3513	1.03949	0.558175	1.68315	0.0923469	1
Acot1	251.786	0.330176	0.136906	1.68127	0.0927112	1
Pdgfc	3424.94	0.355188	0.151854	1.68049	0.0928622	1
Zic5	462.438	0.368583	0.159836	1.68036	0.0928868	1
Egfr	15440.4	0.336785	0.14092	1.68027	0.0929041	1
C1ql2	11.0881	1.35036	0.74473	1.67895	0.0931621	1
Rgs22	255.003	-0.540369	0.262356	-1.67852	0.0932465	1
Dusp11	3616.82	0.278184	0.106206	1.67772	0.0934008	1
4930570G19Rik	2105.92	0.244802	0.08631	1.67769	0.0934068	1
Gjb1	16.8088	1.55655	0.8682	1.67766	0.0934129	1
Cdk1	26.8296	1.03703	0.558995	1.67627	0.0936848	1
Cd164l2	14.7628	1.11173	0.603892	1.67534	0.0938666	1
Slc9b1	65.7446	-0.666574	0.338241	-1.67506	0.093922	1
2700049A03Rik	1277.14	0.324874	0.134323	1.67414	0.0941036	1
Cxcl14	2242.36	-0.274675	0.104356	-1.67384	0.0941618	1
Plekhg1	17319.1	-0.332298	0.138853	-1.67298	0.0943303	1
Ecscr	25.0932	-0.79076	0.413638	-1.66996	0.0949269	1
Rpl37rt	126.665	0.449793	0.209626	1.66865	0.0951868	1
Tagap1	125.357	0.436248	0.201567	1.66817	0.0952828	1
Slc16a12	65.6262	-0.595141	0.297086	-1.66666	0.0955819	1
Gm36173	9.85128	1.30955	0.72613	1.66575	0.0957636	1
Dbt	1379.36	-0.240851	0.0845857	-1.66519	0.0958755	1
Jsrp1	15.8192	1.14844	0.629822	1.66467	0.0959791	1
Shisa8	108.199	0.457135	0.214641	1.66387	0.0961385	1
Neurog2	28.2975	-0.792943	0.41657	-1.66345	0.0962224	1
Adgrd1	66.5931	-0.607782	0.305667	-1.66122	0.0966688	1
Cnnm2	6284.84	-0.384854	0.171527	-1.66069	0.0967752	1
Kbtbd8os	9.59182	-1.45278	0.815032	-1.65978	0.096958	1
D030047H15Rik	987.108	-0.375152	0.165838	-1.65916	0.0970838	1
9430041J12Rik	4613.26	-0.354235	0.15327	-1.65873	0.0971697	1
Tmem177	116.152	0.424029	0.195475	1.65765	0.0973881	1
Itpr3	63.0706	-0.671466	0.344851	-1.65714	0.0974915	1
Casq2	40.0907	-0.656249	0.335798	-1.6565	0.0976201	1
Tmco4	722.967	0.306257	0.124563	1.65585	0.097752	1
Trappc3l	18.0176	-1.10583	0.608136	-1.65396	0.0981349	1
Gm27021	272.91	-0.420114	0.193552	-1.65389	0.0981491	1
Lsmem1	88.7548	-0.557267	0.276658	-1.65282	0.0983666	1
Igfbpl1	8.92503	-1.39784	0.785241	-1.65279	0.098374	1
Snx33	1125.97	0.248475	0.0898748	1.65202	0.0985314	1
Bach2	6262.13	0.353018	0.153159	1.652	0.0985355	1
Stambpl1	2008.04	0.256195	0.0945752	1.65155	0.0986272	1
Adcy10	293.482	-0.448779	0.211274	-1.65084	0.0987716	1
2010001A14Rik	284.364	0.39369	0.177947	1.65044	0.0988534	1
Kif23	68.303	0.597354	0.301346	1.65044	0.0988534	1
Gm29443	367.325	0.342363	0.146869	1.6502	0.0989025	1
Fbln1	515.175	-0.297034	0.119531	-1.64839	0.0992732	1
Ccn6	63.5971	0.583492	0.293778	1.64577	0.099811	1
Rhbdd3	391.972	0.296494	0.119404	1.64561	0.0998431	1
Otud7a	4677.75	-0.353933	0.154358	-1.64509	0.0999508	1
Itpkc	443.641	0.287372	0.113903	1.64502	0.0999658	1
Dlg5	9380.34	-0.28341	0.111501	-1.64492	0.0999869	1
C030029H02Rik	18.4496	-1.21297	0.676976	-1.64403	0.10017	1
Rnase4	42.4337	-0.635236	0.32572	-1.64324	0.100333	1
Igfbp7	297.7	-0.437519	0.205486	-1.64254	0.100477	1
Vtn	213.623	-0.616229	0.314519	-1.64133	0.100729	1
Kcnc4	1712.38	0.238998	0.0847212	1.64065	0.10087	1
Fstl4	2141.78	0.672664	0.349269	1.63961	0.101087	1
Gm10649	385.44	0.383676	0.173101	1.63879	0.101257	1
Arrdc2	246.244	-0.549879	0.274526	-1.63875	0.101266	1
Mgp	53.4997	-0.674507	0.350908	-1.6372	0.101589	1
Pkhd1l1	37.9036	-0.774487	0.412261	-1.63607	0.101826	1
Farp2	2759.6	-0.305199	0.125425	-1.63603	0.101833	1
Jag2	306.632	-0.345196	0.149964	-1.63504	0.102041	1
Fcgr1	27.9443	-0.826558	0.444437	-1.63478	0.102094	1
Fhl5	29.0591	-0.694075	0.363506	-1.63429	0.102198	1
4933433G19Rik	624.914	-0.335539	0.14419	-1.63353	0.102358	1
Sytl3	105.247	-0.544191	0.271946	-1.63338	0.102389	1
Cbs	4880.19	-0.320592	0.135059	-1.63331	0.102404	1
Ccdc163	117.619	0.557322	0.280101	1.63271	0.102531	1
Vmn2r86	11.5561	-1.3534	0.76777	-1.63252	0.102569	1
Olig2	747.732	0.392674	0.179463	1.63084	0.102925	1
Slc36a2	200.966	0.488682	0.238342	1.63078	0.102937	1
Tbc1d25	268.384	0.354318	0.155958	1.63068	0.102959	1
Stk32a	234.387	-0.622834	0.320684	-1.63037	0.103024	1
1110020A21Rik	68.0762	-0.58083	0.295071	-1.62954	0.103199	1
Akt2	7805.55	0.273391	0.106419	1.62933	0.103244	1
Rtbdn	40.1625	-0.722497	0.382162	-1.62888	0.103338	1
Nlrp6	9.94625	-1.13003	0.632564	-1.62834	0.103453	1
Tjap1	1206.15	0.342545	0.148988	1.62794	0.103537	1
Galm	203.583	0.411935	0.191655	1.62759	0.103612	1
Eps8l2	9.54648	-1.28539	0.728482	-1.6272	0.103694	1
Grtp1	1103.13	0.313456	0.131225	1.62663	0.103815	1
Cntnap4	793.465	-0.37929	0.171725	-1.62638	0.103869	1
Tesk2	1771.92	-0.325537	0.138773	-1.62523	0.104114	1
Rgs8	532.954	-0.390448	0.178731	-1.62506	0.104151	1
4930515G01Rik	16.7113	0.870231	0.473984	1.62501	0.104159	1
Inpp4b	826.055	-0.428019	0.201875	-1.62487	0.104191	1
Trim47	86.5528	0.633123	0.328398	1.6234	0.104503	1
Ctsw	71.6764	0.5673	0.288128	1.62185	0.104836	1
Cmah	32.9268	0.883062	0.482824	1.62184	0.104838	1
Chrdl1	3202.5	0.307696	0.128157	1.62063	0.105096	1
Sycp1	9.16676	-1.33395	0.762136	-1.61907	0.105433	1
Rassf1	348.914	0.32043	0.136158	1.61893	0.105462	1
Mmp14	1263.17	0.278024	0.109976	1.61875	0.105502	1
4930578G10Rik	206.001	-0.8138	0.4412	-1.61786	0.105692	1
4930407G08Rik	23.5264	-0.893535	0.490511	-1.61777	0.105712	1
Tigd2	342.821	-0.327706	0.140764	-1.61765	0.105738	1
Nt5dc3	1975.37	-0.291065	0.118141	-1.61726	0.105821	1
Crtam	10.0306	-1.28266	0.731659	-1.61641	0.106006	1
Jpt2	111.136	0.430191	0.204339	1.6159	0.106117	1
Gm15133	15.6408	0.876728	0.480777	1.61557	0.106187	1
Dap	263.708	0.368275	0.166072	1.61542	0.106221	1
Bche	76.6214	-0.654551	0.343396	-1.6149	0.106332	1
Bfsp2	64.4971	0.518094	0.258977	1.6144	0.10644	1
Fam160a1	190.384	-0.43813	0.209539	-1.61368	0.106596	1
Slc49a4	2058.14	-0.221888	0.0755368	-1.61362	0.106609	1
Nt5c3b	1300.69	0.272637	0.107003	1.61339	0.106659	1
9430083A17Rik	58.4334	0.51638	0.258099	1.61325	0.106689	1
AI197445	65.3686	0.79892	0.433261	1.61316	0.10671	1
Mog	344.521	-0.557127	0.283426	-1.61286	0.106775	1
Cd248	57.5147	-0.86082	0.471774	-1.61268	0.106814	1
Zfp395	1185.24	0.349637	0.154922	1.61137	0.107098	1
Sh3tc2	37.9882	-0.780274	0.422188	-1.6113	0.107113	1
F630042J09Rik	9.51139	-1.41779	0.817986	-1.61101	0.107177	1
Gstm6	22.1388	0.86849	0.477136	1.61063	0.10726	1
Slc15a2	5480.74	-0.273511	0.107754	-1.61025	0.107344	1
Dsn1	364.775	0.354077	0.157809	1.61003	0.107392	1
Fbxl13	89.9927	-0.588079	0.30328	-1.60934	0.107542	1
Vstm2b	250.525	-0.412644	0.194362	-1.60856	0.107712	1
Fam53b	4846.43	0.293868	0.120541	1.60832	0.107766	1
Lef1	2457.51	0.359511	0.161415	1.60773	0.107895	1
Cdc42ep4	3028.21	0.258534	0.0987283	1.60577	0.108325	1
Pkdcc	228.171	0.298845	0.123848	1.60556	0.108371	1
Gm5095	18.7221	1.03003	0.579443	1.60505	0.108484	1
Retsat	309.942	-0.351587	0.156753	-1.60499	0.108496	1
Lhfpl1	8.96538	1.31288	0.755992	1.60436	0.108634	1
Syvn1	652.875	0.294083	0.121141	1.60212	0.10913	1
Serpinb1a	38.2271	0.802581	0.439073	1.60015	0.109566	1
Mfsd4b4	215.343	0.368265	0.167707	1.59961	0.109686	1
Rnf149	1343.15	0.227593	0.0797815	1.59928	0.109759	1
Npl	313.456	-0.326498	0.14163	-1.59923	0.10977	1
1700028M03Rik	16.2468	1.06593	0.604347	1.59831	0.109975	1
Ankrd6	4846.58	0.341953	0.151472	1.59735	0.110188	1
Nr2f2	451.469	-0.480543	0.238309	-1.59685	0.1103	1
H2-DMa	390.569	0.283321	0.114817	1.59664	0.110347	1
Grin3a	6299.72	0.283254	0.114851	1.59558	0.110584	1
Pgghg	327.887	0.349828	0.156656	1.59476	0.110767	1
Ndrg2	8386.38	-0.268787	0.105912	-1.59366	0.111013	1
Elmo1	1996.72	-0.339553	0.150343	-1.59337	0.111076	1
Srpx2	11.9383	-1.04487	0.593467	-1.59212	0.111357	1
Esr2	10.9917	1.22285	0.705981	1.59048	0.111726	1
Rab3b	608.537	-0.382172	0.177487	-1.58982	0.111875	1
Slc22a20	31.6864	0.65877	0.351878	1.58797	0.112293	1
Tnfrsf19	17712.6	0.275356	0.110428	1.58796	0.112295	1
Adcy4	13.8169	-1.20015	0.693362	-1.58668	0.112584	1
Rab20	48.3259	-0.63041	0.33456	-1.5854	0.112876	1
P3h2	621.332	-0.449332	0.220529	-1.58406	0.11318	1
Gbp3	538.516	0.627782	0.333249	1.58375	0.113251	1
Fastkd3	232.768	0.351027	0.158555	1.58322	0.113372	1
Pik3cb	1294.22	0.257164	0.0993206	1.58239	0.113561	1
Tmem143	501.021	0.325469	0.142539	1.5818	0.113695	1
Rassf6	11.1475	-1.10127	0.633225	-1.58122	0.113829	1
4930547E14Rik	815.433	-0.471869	0.235232	-1.58086	0.113911	1
Tfpi	44.773	-0.650467	0.348338	-1.58026	0.114046	1
Zfp532	6687.04	0.2639	0.103725	1.58015	0.114073	1
Rasgrp3	126.306	-0.414761	0.199322	-1.57916	0.1143	1
4933427I22Rik	133.862	-0.582512	0.305825	-1.57774	0.114626	1
Gm33517	20.6847	-0.85379	0.478417	-1.57559	0.11512	1
Gmnn	20.4057	-0.754136	0.415429	-1.57461	0.115348	1
Ap5s1	177.774	0.364066	0.167738	1.57428	0.115422	1
Cchcr1	542.958	0.405316	0.194079	1.57315	0.115683	1
Trim17	304.941	0.321512	0.140829	1.57291	0.11574	1
Cul5	2869.15	-0.191122	0.057939	-1.57271	0.115785	1
Lif	114.462	0.559327	0.29221	1.57191	0.115972	1
Nfe2l2	1582.45	0.279131	0.114103	1.5699	0.116439	1
Tdrd7	1213.9	0.243818	0.0916482	1.56924	0.116592	1
Rassf4	81.7337	-0.561513	0.29419	-1.56876	0.116703	1
Hoga1	647.664	0.368859	0.171405	1.56856	0.11675	1
Shc1	518.47	0.373367	0.174305	1.56833	0.116804	1
Otud7b	3871.57	-0.262671	0.103753	-1.56787	0.116912	1
Pik3c2g	26.5457	0.923846	0.526111	1.56592	0.117368	1
Spry2	2177.18	0.303159	0.129836	1.56474	0.117645	1
Ralb	936.003	0.2633	0.104373	1.56457	0.117683	1
Tph2	238.569	0.415296	0.201562	1.56426	0.117755	1
Nalcn	2288.22	-0.280652	0.115488	-1.56425	0.117759	1
Plag1	89.2548	-0.467195	0.235338	-1.56029	0.118692	1
Tcaf2	25.3071	0.642718	0.347902	1.55997	0.118766	1
Best1	132.501	-0.508184	0.261677	-1.55988	0.118789	1
Spag4	59.8494	0.537029	0.280184	1.55979	0.118809	1
Stoml3	16.4876	0.923305	0.528962	1.55645	0.1196	1
A930024E05Rik	168.856	0.40506	0.196098	1.55565	0.119791	1
Ugdh	578.108	-0.251713	0.097559	-1.55509	0.119924	1
Chpt1	1881.78	-0.222424	0.0787937	-1.55372	0.12025	1
Mtbp	450.291	0.310573	0.135583	1.55309	0.120401	1
Abca9	167.014	-0.43125	0.213396	-1.55228	0.120596	1
4933407L21Rik	132.636	0.418511	0.205275	1.55163	0.12075	1
Spats2l	2768.17	0.235221	0.0872154	1.55042	0.121041	1
Lypd1	251.191	-0.351094	0.161997	-1.54999	0.121144	1
Parp16	189.689	0.402536	0.195213	1.54977	0.121196	1
Mrpl41	348.56	-0.399642	0.193368	-1.54959	0.121239	1
Gm38413	83.6012	-0.652761	0.356775	-1.54933	0.121304	1
Gpr150	25.4746	0.921204	0.53088	1.54687	0.121894	1
Zfp90	621.412	0.253254	0.0991292	1.546	0.122103	1
Zfp558	147.596	0.356307	0.165938	1.5446	0.122443	1
Gm14762	34.7261	-0.908637	0.523636	-1.54427	0.122523	1
Efhc2	106.837	-0.498425	0.258109	-1.54363	0.122678	1
Csrp1	5046.23	-0.25409	0.0998237	-1.54362	0.12268	1
Acaa1b	9.74475	1.58057	0.959192	1.54356	0.122695	1
Gtf2e1	618.927	0.279848	0.116602	1.5424	0.122976	1
Caln1	1913.51	-0.301169	0.130544	-1.54101	0.123314	1
Hrc	23.0095	-0.852349	0.488545	-1.53998	0.123565	1
Mcu	6490.99	-0.358496	0.167858	-1.53997	0.123568	1
Fbxw4	1733.04	0.308069	0.135134	1.53972	0.123628	1
Tigd4	11.9072	-1.15761	0.687057	-1.53933	0.123723	1
Lgr6	3424.56	0.352472	0.164047	1.53902	0.123798	1
Stab1	135.821	-0.54149	0.28689	-1.53888	0.123834	1
9030624G23Rik	23.0096	-0.826629	0.472511	-1.5378	0.124096	1
Gstm7	56.0914	-0.597059	0.323228	-1.5378	0.124098	1
Kcna4	513.492	-0.400616	0.195511	-1.53759	0.124148	1
Casr	50.1199	-0.52438	0.276025	-1.53747	0.124179	1
Ston2	10375.8	0.304488	0.133023	1.53724	0.124236	1
Fsd2	63.8045	-0.54103	0.286983	-1.53678	0.124347	1
Wscd1	5374.96	0.224321	0.0810429	1.53401	0.125026	1
Cetn4	37.5172	-0.641868	0.35328	-1.53382	0.125074	1
Tubd1	291.097	0.361693	0.170713	1.53294	0.125291	1
Lrp6	7479.01	-0.204602	0.0682403	-1.53285	0.125312	1
Cebpa	73.0671	-0.597125	0.324341	-1.53272	0.125344	1
Sp6	42.2416	0.806436	0.461031	1.5323	0.125449	1
Gpr19	1894.04	0.224564	0.0812992	1.53217	0.125481	1
Phf21b	4729.28	0.331888	0.151407	1.53155	0.125633	1
Slc22a3	49.5996	-0.583922	0.316298	-1.52995	0.126028	1
Ect2	73.0707	0.615276	0.336849	1.5297	0.126092	1
Trdmt1	417.313	-0.314641	0.14037	-1.52911	0.126237	1
Gabra2	10364.6	0.336198	0.154485	1.52894	0.12628	1
Zfp809	1095.87	0.235936	0.0889411	1.52838	0.126419	1
Lpar5	11.1533	1.08156	0.642747	1.52713	0.126729	1
Ung	29.3287	0.630899	0.347701	1.52688	0.12679	1
Slc12a1	9.83462	-1.30588	0.790374	-1.52571	0.127081	1
Med18	64.5854	0.544479	0.291363	1.52552	0.12713	1
Akr1b8	18.0733	0.841219	0.486148	1.52468	0.12734	1
Sdhaf3	531.126	0.348942	0.163282	1.52461	0.127357	1
Klhl40	57.8021	-0.621078	0.341817	-1.52443	0.1274	1
Thap4	791.387	0.248884	0.0977447	1.52319	0.127711	1
Cx3cr1	382.807	-0.417065	0.208203	-1.52286	0.127793	1
Nsun7	1076.91	0.282381	0.119775	1.52269	0.127835	1
Trhr2	10.8086	-1.3216	0.802788	-1.5217	0.128084	1
Vmn2r53	20.092	-0.700582	0.394949	-1.52066	0.128345	1
St14	39.1608	0.80137	0.461386	1.52014	0.128476	1
Klhdc9	50.414	-0.531264	0.283746	-1.5199	0.128537	1
Grm3	65048.7	0.365061	0.174395	1.51989	0.128539	1
Tceal7	12.4661	-1.00266	0.593938	-1.51978	0.128566	1
Kit	582.932	-0.376638	0.182122	-1.51897	0.128769	1
Ggt1	65.9703	-0.505533	0.267053	-1.51855	0.128875	1
1700093K21Rik	17.8959	-0.929005	0.546118	-1.518	0.129015	1
Mylk	157.335	-0.379309	0.184031	-1.51773	0.129083	1
Hrh1	5580.98	0.298552	0.130919	1.5166	0.129367	1
Uhrf1	62.6074	0.522901	0.278858	1.51655	0.129381	1
Hyal5	19.8221	-0.83616	0.485474	-1.51638	0.129425	1
Kif18a	178.564	0.401729	0.199009	1.51616	0.129479	1
Gpr155	707.828	-0.256705	0.1034	-1.51552	0.129642	1
Arhgef3	1238.9	-0.312979	0.140539	-1.51544	0.12966	1
Timmdc1	1455.31	0.22992	0.0857557	1.51501	0.129771	1
Tcirg1	536.445	0.345716	0.162273	1.51422	0.129971	1
Arf2	528.127	-0.338852	0.157747	-1.51415	0.129988	1
Eya2	74.0431	-0.712114	0.404628	-1.51278	0.130335	1
Zxdb	102.602	-0.490849	0.258432	-1.51239	0.130436	1
Ccdc169	29.6387	0.734868	0.4198	1.51231	0.130455	1
Srgap1	3601.8	0.320027	0.14556	1.51159	0.130639	1
Ticam2	11.766	-1.02782	0.613847	-1.51148	0.130666	1
Plpp4	872.225	-0.367986	0.177311	-1.51139	0.130689	1
Tdrd5	54.854	-0.703566	0.399777	-1.50976	0.131105	1
Inhbc	14.7592	0.899488	0.529671	1.50941	0.131195	1
Dspp	13.7429	-1.13098	0.683086	-1.5093	0.131221	1
Cmtm6	370.846	-0.317635	0.144203	-1.50922	0.131243	1
Tor4a	33.9178	0.641976	0.359127	1.50915	0.131261	1
Ppp1r1c	31.7452	0.916413	0.541168	1.50861	0.131398	1
Agmo	3232.47	-0.371198	0.179843	-1.50797	0.131563	1
Plcg2	241.228	0.341271	0.160144	1.50659	0.131916	1
Efs	918.519	0.353678	0.168513	1.5054	0.132222	1
Gm10509	278.538	-0.336264	0.156946	-1.50539	0.132224	1
Mlh3	1040.8	-0.220839	0.0802727	-1.50536	0.132231	1
Zbbx	44.8144	-0.802745	0.467054	-1.50463	0.132419	1
Cdcp1	17.159	0.766487	0.443327	1.50338	0.132742	1
Gm30173	79.5067	-0.610151	0.339499	-1.50266	0.132927	1
Fat1	7773.09	0.22126	0.0807198	1.50223	0.133038	1
Ttyh1	4711.9	-0.320532	0.146839	-1.50187	0.133131	1
Oacyl	82.1952	0.484021	0.255752	1.50154	0.133216	1
Fabp7	1622.57	0.376009	0.184019	1.4999	0.13364	1
Pthlh	19.7579	-1.10294	0.668948	-1.49928	0.133801	1
Colq	162.42	0.511242	0.274461	1.49836	0.13404	1
Wrap73	233.177	0.349578	0.166629	1.49781	0.134182	1
Gm19303	41.8333	0.949461	0.567517	1.4968	0.134445	1
Fmod	144.652	-0.573546	0.316462	-1.49638	0.134556	1
Rchy1	1433.51	0.198581	0.0659047	1.49581	0.134703	1
Hao2	12.2737	-1.10318	0.670745	-1.49561	0.134755	1
Vav1	81.7953	-0.560504	0.307974	-1.49527	0.134844	1
Gm16596	52.5299	-0.597875	0.332986	-1.49518	0.134867	1
5930430L01Rik	337.415	-0.368145	0.179566	-1.49329	0.13536	1
Gdf15	9.97114	1.09775	0.668188	1.49322	0.13538	1
Apbb2	5400.81	0.246576	0.0983438	1.49044	0.136109	1
Lzic	869.724	0.237178	0.0920447	1.49034	0.136135	1
Prr18	187.237	-0.487384	0.259965	-1.49014	0.136189	1
4833418N02Rik	94.2776	0.492758	0.263593	1.49002	0.136219	1
Krt23	10.7535	-1.05352	0.640133	-1.48957	0.136339	1
Ak8	61.5777	-0.556384	0.306439	-1.48932	0.136404	1
Prob1	381.941	0.322144	0.149163	1.48927	0.136417	1
Mb	25.7293	-0.710836	0.410211	-1.48908	0.136467	1
Serp1	464.637	-0.386514	0.192513	-1.48828	0.136677	1
C230024C17Rik	13.0823	1.0045	0.608101	1.48742	0.136903	1
Spata32	19.8624	0.869413	0.517346	1.48723	0.136954	1
Mob3a	421.868	0.334361	0.157672	1.48638	0.137178	1
Sp7	13.2129	-1.1915	0.734677	-1.48569	0.137362	1
Cyp26c1	8.17307	1.233	0.76288	1.48517	0.1375	1
Catsperd	71.6855	0.678764	0.389705	1.48513	0.137508	1
Atp23	246.873	0.289153	0.127409	1.48461	0.137647	1
E130114P18Rik	810.414	0.27646	0.118894	1.48418	0.137761	1
Ttf1	1187.09	0.239624	0.0940878	1.48398	0.137814	1
Lhx6	199.645	-0.490578	0.26354	-1.48205	0.138328	1
Kcnj2	192.514	-0.487577	0.261738	-1.48078	0.138665	1
Prss56	23.0685	-0.746535	0.437111	-1.47911	0.139111	1
Tead2	183.55	0.367157	0.180646	1.4789	0.139167	1
Parpbp	60.1595	0.553141	0.306408	1.47888	0.139172	1
Ttr	129.056	-2.02801	1.30411	-1.47841	0.139298	1
Ltbp3	1642.76	0.276728	0.119542	1.47838	0.139306	1
4921504E06Rik	15.1594	-1.18339	0.732966	-1.4781	0.139382	1
Gm5089	5063.18	0.343627	0.164946	1.47701	0.139672	1
Kcnd3os	74.6409	-0.549477	0.304562	-1.47582	0.139993	1
4930471M09Rik	14.6487	0.950577	0.576506	1.4754	0.140105	1
Adprhl2	306.95	0.307566	0.140733	1.47489	0.140241	1
4933433H22Rik	14.7309	0.877711	0.527483	1.47438	0.140379	1
Ndrg1	279.386	-0.50471	0.274583	-1.47391	0.140506	1
Tmem200c	625.56	0.29045	0.129257	1.47342	0.140637	1
Odf3b	7.95462	-1.46973	0.929989	-1.47285	0.140792	1
Amy1	242.667	-0.435724	0.227963	-1.47272	0.140828	1
Zbtb10	566.499	0.284088	0.125054	1.47207	0.141003	1
Pgr	936.316	0.251208	0.102727	1.47193	0.14104	1
Grpr	51.059	-0.640563	0.367282	-1.47179	0.141077	1
Sdhaf4	205.383	0.377958	0.188891	1.47153	0.141149	1
Lncpint	15360.7	-0.40321	0.20606	-1.47147	0.141165	1
Capn3	72.6068	0.470188	0.2517	1.47075	0.14136	1
Cacna2d3	6112.38	-0.395612	0.201025	-1.47053	0.141419	1
Cfap57	44.3111	-0.690587	0.401887	-1.46953	0.141688	1
Catspere1	22.8075	0.773138	0.458113	1.46937	0.141732	1
Pawr	503.344	-0.405379	0.207902	-1.46886	0.14187	1
Gm32810	17.6325	-0.949984	0.578681	-1.46883	0.141879	1
Aldh1a2	72.9897	-0.624688	0.357282	-1.46855	0.141954	1
Cfap299	155.281	-0.842059	0.505562	-1.46779	0.142161	1
Dennd2c	25.5667	0.762485	0.451421	1.46755	0.142225	1
Sh3tc1	34.6679	-0.700636	0.409278	-1.46755	0.142227	1
Dnah1	171.87	-0.370583	0.184443	-1.46703	0.142368	1
Gm6578	12.239	-1.05521	0.651433	-1.46633	0.14256	1
Kcng3	83.848	-0.533151	0.295606	-1.4653	0.14284	1
Cmc2	276.11	0.358292	0.176339	1.46475	0.14299	1
Gm20319	29.3963	-0.851999	0.513481	-1.46451	0.143054	1
Npm2	30.5226	-0.687365	0.401083	-1.46445	0.143072	1
Arhgef16	61.3768	0.698945	0.409033	1.4643	0.143113	1
Fgr	17.0583	0.896623	0.54422	1.46379	0.143252	1
Repin1	790.291	0.257869	0.107972	1.46213	0.143706	1
Gm15569	11.8357	0.908927	0.553352	1.46187	0.143778	1
Cd33	43.6805	-0.581659	0.329869	-1.46015	0.144248	1
Ccr5	36.1941	-0.751392	0.446201	-1.45986	0.144328	1
Gdf7	9.82222	-1.00455	0.619769	-1.4595	0.144427	1
Stat5a	322.285	-0.369313	0.184676	-1.4583	0.144757	1
Enpep	15.8614	-1.04518	0.648155	-1.45826	0.14477	1
4430402I18Rik	365.647	-0.363055	0.180453	-1.45774	0.144911	1
Alox8	59.8698	0.546702	0.306489	1.45748	0.144983	1
Selenoh	76.1316	-0.526243	0.29248	-1.45734	0.145023	1
Mtmr11	866.341	0.279975	0.123547	1.45673	0.145191	1
Fap	82.6861	-0.542639	0.30392	-1.45643	0.145273	1
Arr3	48.84	-0.510014	0.281583	-1.4561	0.145364	1
Sp8	15.2341	-1.07485	0.669652	-1.45576	0.145459	1
Smc1b	46.6974	0.506022	0.279224	1.45411	0.145916	1
Fcgr3	45.2857	-0.739691	0.44003	-1.45374	0.146017	1
Col6a1	272.912	-0.485311	0.265271	-1.45252	0.146358	1
Mtrr	307.436	0.317417	0.149716	1.4522	0.146447	1
Oprm1	163.945	-0.421921	0.221838	-1.45115	0.146737	1
Srp54a	86.2886	0.435605	0.231412	1.45025	0.146989	1
Fst	25.3793	0.950884	0.587396	1.44857	0.147458	1
B4galnt3	29.4356	-0.735783	0.438937	-1.44846	0.147489	1
Pfkp	6768.5	-0.251129	0.104408	-1.44748	0.147762	1
Hes6	97.6752	0.433364	0.230388	1.44697	0.147906	1
4930567H12Rik	7.81317	-1.24857	0.793908	-1.44674	0.147971	1
Plekha7	3818.96	0.337749	0.164462	1.44562	0.148284	1
Isyna1	114.983	-0.436442	0.232743	-1.44555	0.148304	1
Acsm5	16.8629	-1.09551	0.68877	-1.44535	0.148361	1
Tbc1d9b	4317.32	-0.208331	0.0749585	-1.44522	0.148397	1
Slc22a23	12584.6	0.31502	0.148784	1.44519	0.148405	1
Scarf1	51.851	0.630158	0.366857	1.44514	0.14842	1
2700038G22Rik	43.2206	0.600681	0.346512	1.44492	0.148481	1
Tktl1	8.78094	-1.30063	0.831104	-1.44462	0.148564	1
Snrnp48	1406.49	0.23962	0.096766	1.44287	0.149058	1
Vmn2r55	21.1364	-0.74848	0.449683	-1.44208	0.14928	1
Galnt13	1240.89	-0.327311	0.157727	-1.44117	0.149537	1
Akr1c21	23.1705	-0.849636	0.52023	-1.44097	0.149593	1
Gcnt1	28.1691	-0.702912	0.418548	-1.44048	0.14973	1
Arhgef10	1954.35	-0.251893	0.105585	-1.43858	0.150269	1
Col2a1	32.4258	0.682736	0.40508	1.43857	0.150272	1
Lrrc34	79.668	-0.418282	0.221537	-1.4367	0.150803	1
Fam49b	13697.8	0.256601	0.109078	1.43568	0.151094	1
Utrn	17547.6	0.252909	0.106631	1.434	0.151572	1
Zkscan4	124.773	-0.43712	0.235187	-1.43342	0.151739	1
Col6a3	62.7861	-0.596822	0.34667	-1.43313	0.151821	1
Gm21284	11.1744	0.910652	0.565735	1.43292	0.151881	1
Cpeb4	23822	0.257326	0.109814	1.43265	0.151957	1
Jag1	569.222	0.442821	0.239311	1.43254	0.151991	1
Dipk1a	535.034	-0.294641	0.135884	-1.43241	0.152028	1
Mfap1a	275.382	-0.316668	0.151328	-1.43178	0.152207	1
Chmp4c	56.6837	-0.600467	0.349753	-1.43091	0.152455	1
2810410L24Rik	219.963	0.406721	0.214382	1.43072	0.15251	1
Klra2	9.92499	-1.16487	0.74435	-1.43061	0.152542	1
Gm29679	21.9148	0.81341	0.498939	1.42985	0.152759	1
Sox5os3	145.609	0.594474	0.346154	1.42848	0.153154	1
Pax5	14.8549	0.836336	0.515496	1.4284	0.153176	1
Rfx5	757.654	0.254233	0.107992	1.42818	0.15324	1
Armc7	199.702	0.330972	0.161762	1.42786	0.153333	1
Cap2	5405.8	0.207145	0.0750755	1.42717	0.153532	1
Slc25a42	1141.53	0.247527	0.103403	1.42672	0.153661	1
6430571L13Rik	56.4546	0.492187	0.274906	1.42662	0.153688	1
Lemd1	121.368	-0.379399	0.195847	-1.42662	0.15369	1
Chst3	370.484	0.331399	0.162223	1.42642	0.153747	1
Mir155hg	9.7385	-1.11715	0.71318	-1.42622	0.153804	1
Kcnj3	4251.08	-0.277759	0.124636	-1.42622	0.153805	1
Slc4a1	7.8518	1.24712	0.804884	1.4252	0.154099	1
Gins3	75.5039	0.507343	0.285877	1.42489	0.154189	1
Gm14327	47.5081	0.575236	0.333846	1.42352	0.154585	1
Tgm2	57.6049	-0.562311	0.324931	-1.4228	0.154795	1
Olfm4	24.052	0.75583	0.461288	1.42174	0.155103	1
Wif1	12.4082	-1.1583	0.744726	-1.42106	0.155299	1
Vasp	499.868	0.277605	0.125006	1.42077	0.155384	1
Tmem186	358.314	-0.307592	0.146167	-1.42024	0.155538	1
Dusp18	456.076	-0.290284	0.134025	-1.41977	0.155676	1
Clmn	16368.5	-0.321525	0.156121	-1.41893	0.155919	1
Ddc	32.3732	-0.686042	0.413085	-1.4187	0.155987	1
Kctd5	3130.07	-0.202368	0.0721692	-1.41845	0.156061	1
Slc22a12	193.569	-0.367042	0.188272	-1.41838	0.15608	1
Kifc5b	91.1941	0.444082	0.242955	1.41623	0.156707	1
Meis3	496.462	0.244063	0.101754	1.41579	0.156836	1
F830045P16Rik	329.491	-0.498125	0.281244	-1.41558	0.156898	1
Parm1	574.984	-0.335757	0.166568	-1.41538	0.156957	1
Hormad2	41.0249	-0.601401	0.354264	-1.41533	0.156971	1
Slfn8	38.2142	0.847349	0.528042	1.41532	0.156975	1
Mgll	13824.6	-0.259366	0.112658	-1.4146	0.157186	1
Ifrd1	2535.56	-0.292017	0.135742	-1.41457	0.157195	1
Gpc4	1382.6	0.31297	0.150658	1.4136	0.15748	1
Rfxank	390.47	0.308486	0.147503	1.41343	0.157529	1
Cnot3	1494.07	0.234325	0.0950405	1.41334	0.157555	1
Pcbd2	875.537	0.346898	0.174722	1.41309	0.157628	1
Tectb	29.8444	0.649193	0.388789	1.41257	0.157782	1
Myzap	32.2982	-0.691118	0.418564	-1.41225	0.157876	1
Nadk	3086.98	-0.239869	0.099068	-1.41185	0.157994	1
Plekha1	3163.19	-0.204254	0.0738528	-1.41165	0.158052	1
Slc25a41	12.0356	0.937312	0.593168	1.41159	0.15807	1
Nr3c2	11296.8	0.347679	0.175546	1.4109	0.158273	1
Gm5083	26.4893	-0.757109	0.465873	-1.41049	0.158395	1
Spag16	367.978	-0.512745	0.292868	-1.40932	0.15874	1
Pld4	51.0566	-0.608706	0.36097	-1.40928	0.158754	1
Hsd11b1	867.803	-0.250128	0.106551	-1.40898	0.15884	1
Sphk1	32.1947	-0.667354	0.402967	-1.40794	0.159149	1
0610030E20Rik	595.122	0.239711	0.0992697	1.40739	0.159312	1
Tacc3	167.721	0.30523	0.145849	1.40714	0.159385	1
Cdk2ap1	823.074	0.27179	0.122099	1.40698	0.159435	1
Trpc4	584.644	-0.413121	0.222557	-1.40692	0.159451	1
Gm15638	15.7324	0.824075	0.514732	1.4067	0.159516	1
Lrp2	15.0748	-0.974083	0.621616	-1.40615	0.15968	1
Foxr2	17.9531	0.812579	0.506769	1.40612	0.159688	1
Gm36201	19.9625	1.05593	0.679866	1.40606	0.159706	1
Lama2	20018.2	-0.303627	0.144851	-1.40577	0.159792	1
Sorbs2	2277.61	-0.319452	0.156174	-1.40518	0.159969	1
Snrk	4057.35	0.201314	0.0722438	1.40238	0.1608	1
Camkk1	871.762	-0.262019	0.115535	-1.40234	0.160815	1
D330023K18Rik	84.8519	0.476025	0.268431	1.40082	0.161267	1
Slc2a10	275.499	0.330265	0.164417	1.40049	0.161366	1
Rela	600.177	0.252807	0.109156	1.39989	0.161547	1
Gm5535	8.649	-1.44292	0.960148	-1.39866	0.161916	1
Dnah5	484.869	-0.393972	0.210191	-1.3986	0.161934	1
Vmn2r118	16.649	0.852505	0.538704	1.39688	0.16245	1
Fam180a	28.5881	-0.739583	0.458222	-1.39579	0.162777	1
Nes	377.093	0.352834	0.181168	1.39558	0.162841	1
Nt5m	1371.12	0.236292	0.0976725	1.3954	0.162895	1
Gemin8	736.036	0.252565	0.109407	1.39447	0.163175	1
Heyl	341.185	-0.417644	0.22785	-1.39409	0.163291	1
Itih3	1610.1	-0.31356	0.15323	-1.39372	0.163402	1
Kbtbd12	17.47	-0.888292	0.566014	-1.39271	0.163708	1
Nkd1	2920.7	0.344351	0.175518	1.39217	0.163871	1
Slc10a5	15.4146	0.71115	0.43914	1.3917	0.164014	1
Myh15	256.977	0.369186	0.193427	1.39166	0.164024	1
Pwp1	567.18	0.215047	0.0826998	1.39114	0.164184	1
Pakap	1662.16	-0.309475	0.150596	-1.39097	0.164234	1
Zfp991	19.6177	-0.629103	0.380438	-1.39077	0.164294	1
Slc6a13	45.5586	-0.734665	0.456683	-1.38973	0.164612	1
Mx1	48.6757	1.29225	0.858338	1.38902	0.164828	1
Ufc1	479.867	-0.221848	0.0877271	-1.38895	0.164848	1
P2rx5	51.5718	0.609396	0.366814	1.3887	0.164923	1
Txlnb	405.789	0.355551	0.184051	1.38848	0.16499	1
Htatip2	81.0518	-0.471655	0.267789	-1.38787	0.165178	1
Aldh8a1	8.82665	-1.2044	0.796585	-1.38642	0.165618	1
Rtl1	259.806	-0.450246	0.252773	-1.38561	0.165865	1
Sorbs1	26864.5	-0.300679	0.144883	-1.38511	0.166019	1
Emid1	2388.2	0.276781	0.127678	1.38459	0.166178	1
Itgae	40.0408	0.602983	0.363319	1.38441	0.166232	1
Hsd17b13	9.12476	-1.01786	0.663015	-1.38437	0.166246	1
Wdr4	579.45	0.236782	0.0988092	1.3843	0.166266	1
Spata18	17.3246	-1.13007	0.744313	-1.38393	0.166381	1
Hps1	701.706	0.305104	0.148235	1.38364	0.166468	1
Gm3230	22.5587	-0.76097	0.4778	-1.38336	0.166554	1
Klkb1	21.0863	-0.887754	0.569541	-1.38314	0.166623	1
Glis2	815.76	0.268289	0.121694	1.38288	0.166701	1
Arid5a	1656.86	-0.377885	0.201061	-1.38209	0.166943	1
Bag4	294.112	0.288262	0.136353	1.38069	0.167375	1
Cdr2l	393.235	0.280194	0.130513	1.38066	0.167384	1
Rlbp1	397.883	0.300156	0.145094	1.3795	0.167742	1
Sp100	26.5427	-0.920938	0.595153	-1.37937	0.16778	1
Abtb2	6030.12	0.321698	0.160745	1.37919	0.167837	1
Asprv1	10.2979	-1.01087	0.660456	-1.37915	0.167847	1
Pabpc4l	80.4978	0.451946	0.255289	1.37862	0.168013	1
F2r	71.3191	-0.594883	0.359007	-1.37848	0.168056	1
Klf5	262.877	-0.417256	0.230161	-1.37841	0.168078	1
Adam22	6785.74	-0.228291	0.0930836	-1.37824	0.168129	1
Zfp30	574.545	0.256258	0.113606	1.37544	0.168996	1
Sult5a1	13.7143	1.10559	0.73124	1.37519	0.169074	1
Fam72a	46.9289	-0.481291	0.277269	-1.37517	0.16908	1
A4galt	17.3178	-0.937299	0.609004	-1.37487	0.169173	1
Ccdc159	414.77	0.33162	0.168523	1.37441	0.169316	1
Vwc2l	404.368	-0.420847	0.233455	-1.37434	0.169337	1
Myrf	411.434	-0.404472	0.221646	-1.37369	0.169539	1
Naip1	10.6053	-0.972572	0.6356	-1.37283	0.169804	1
Sytl5	144.712	-0.432848	0.242509	-1.37252	0.169903	1
Dll3	15.2353	0.700576	0.437577	1.37251	0.169906	1
Rita1	299.113	0.318705	0.15938	1.37222	0.169994	1
Chst2	7564.68	-0.280837	0.131789	-1.37217	0.170012	1
Cdc42ep5	8.81429	-1.02241	0.672326	-1.37197	0.170071	1
Ankrd24	947.087	0.263081	0.118899	1.37159	0.17019	1
Tle2	722.355	0.309864	0.153011	1.37156	0.1702	1
Fam122b	78.0084	0.437068	0.245764	1.37151	0.170215	1
Usp29	404.918	-0.40126	0.219747	-1.37094	0.170394	1
Svopl	82.277	-0.460219	0.262761	-1.3709	0.170406	1
Dexi	1482.24	0.240117	0.102244	1.37042	0.170555	1
Fmo3	8.88127	-1.25642	0.844473	-1.3694	0.170875	1
Reep1	1769.75	-0.259297	0.116342	-1.36921	0.170933	1
A330074K22Rik	171.506	-0.405695	0.223427	-1.36821	0.171247	1
Tspan11	73.8985	-0.544276	0.324781	-1.36792	0.171336	1
Ttyh2	1810.79	0.241994	0.103852	1.36727	0.171541	1
Nlrp4g	18.6645	-0.963164	0.631927	-1.36592	0.171963	1
Vkorc1	69.2157	-0.463805	0.266444	-1.36541	0.172125	1
Has2	48.3262	0.656938	0.408025	1.36496	0.172266	1
Fgf2	599.675	-0.402875	0.222018	-1.36419	0.172507	1
Ptgdr2	12.8595	0.918134	0.599954	1.36366	0.172674	1
Tmem140	16.5293	-0.871457	0.566011	-1.36297	0.172891	1
Pctp	259.004	0.348277	0.182254	1.36226	0.173115	1
Micu1	2866.87	-0.232893	0.0975734	-1.36198	0.173205	1
Gpr157	60.9393	0.564081	0.340862	1.36149	0.173358	1
1700096J18Rik	31.9128	-0.620104	0.382125	-1.36108	0.173488	1
Dlgap5	27.9725	0.648949	0.403333	1.36103	0.173503	1
Bbs10	157.054	0.365731	0.195267	1.36086	0.173558	1
Best3	39.1126	-0.655747	0.408557	-1.36027	0.173745	1
Slc12a7	606.865	0.295893	0.144036	1.36003	0.173821	1
Snx5	1360.91	-0.226706	0.0931726	-1.3599	0.173861	1
Gimap1	8.31517	-1.12784	0.756044	-1.3595	0.173987	1
St3gal6	832.669	-0.267234	0.123204	-1.35738	0.174661	1
Rspo3	636.606	-0.304342	0.150542	-1.35737	0.174663	1
Rspo2	197.114	-0.399641	0.220858	-1.35671	0.174873	1
Lpar1	752.932	0.320236	0.162471	1.35554	0.175245	1
H19	13.4723	-1.23417	0.836864	-1.35527	0.175332	1
Gm36283	64.2367	-0.685296	0.432496	-1.3533	0.17596	1
Selenon	567.145	0.240447	0.103811	1.35291	0.176085	1
Gm15319	8.89344	1.22642	0.833657	1.35118	0.176639	1
Vwa2	27.4472	-0.623548	0.387476	-1.35117	0.17664	1
Fn1	1314.68	-0.431715	0.245711	-1.35002	0.177009	1
Lrrc43	18.5952	-0.865773	0.567618	-1.3491	0.177305	1
Slc13a4	146.562	-0.439571	0.251737	-1.34891	0.177365	1
Enah	15018.9	-0.251998	0.112734	-1.34828	0.177568	1
Cenpl	97.3668	0.399079	0.221921	1.34768	0.177762	1
Zfp692	701.919	0.24925	0.110777	1.34731	0.177881	1
Gm12185	26.9935	-0.633716	0.396222	-1.34701	0.177976	1
Gpr101	14.194	-1.19684	0.814324	-1.34694	0.178001	1
Metrnl	311.419	0.315143	0.159747	1.34678	0.178052	1
4921515E04Rik	38.1086	0.632428	0.395552	1.34604	0.178291	1
Actl7a	10.717	1.2482	0.853059	1.34598	0.178309	1
Trio	16608.8	0.219004	0.088457	1.34533	0.178517	1
Trpc6	78.0537	-0.498667	0.296342	-1.3453	0.17853	1
Stap2	32.765	-0.681255	0.432246	-1.34473	0.178712	1
Osbp2	1585.46	-0.278547	0.132902	-1.34345	0.179125	1
Taok3	4275.42	0.188505	0.0659232	1.34255	0.179418	1
Rps6ka1	318.502	0.275837	0.131031	1.34195	0.179613	1
Xpr1	6792.84	-0.212182	0.0836106	-1.34172	0.179687	1
Ptprb	369.41	-0.418372	0.237515	-1.34043	0.180106	1
Tmem163	520.153	-0.335373	0.175617	-1.34027	0.180158	1
Fbln5	46.0281	-0.579327	0.358233	-1.33803	0.180886	1
Syt17	1245.52	0.271499	0.128273	1.33699	0.181226	1
Prox1	581.169	-0.315298	0.161132	-1.33616	0.181498	1
Mirlet7e	9.05831	0.885872	0.588175	1.33612	0.18151	1
Stab2	114.658	-0.405061	0.228325	-1.33608	0.181522	1
Polk	1228.2	0.271554	0.128418	1.3359	0.18158	1
B830017H08Rik	18.3975	0.705484	0.453289	1.33576	0.181629	1
Abca13	60.5709	0.62599	0.393918	1.33528	0.181786	1
Ccn1	422.272	-0.514475	0.310667	-1.33415	0.182156	1
Gm15446	623.039	0.268328	0.126186	1.33396	0.182216	1
Mir130a	14.0626	0.780201	0.51022	1.33315	0.182482	1
Kif20b	144.319	0.419623	0.239811	1.33281	0.182594	1
Wdr86	21.1854	-0.732387	0.474613	-1.33242	0.182721	1
4933407K13Rik	343.631	0.283276	0.13763	1.33166	0.182971	1
H2bc15	20.0614	0.798617	0.52468	1.33151	0.183021	1
2410018L13Rik	38.1532	-0.485979	0.289965	-1.33112	0.183149	1
Rarg	955.63	0.277841	0.133734	1.32981	0.183581	1
Gm38438	26.0146	0.592769	0.370934	1.32846	0.184028	1
Arhgef15	113.707	-0.399286	0.225349	-1.3281	0.184146	1
Serpinb6c	8.99848	-1.09464	0.749376	-1.32729	0.184411	1
Kdm5d	876.632	-0.934169	0.628635	-1.32695	0.184524	1
Gm15408	48.2154	-0.524196	0.319683	-1.32693	0.184533	1
D930007P13Rik	16.2438	-0.896653	0.600565	-1.32651	0.184672	1
BC064078	102.338	0.466364	0.276331	1.32582	0.1849	1
Mpi	503.447	-0.218503	0.0893886	-1.3257	0.184939	1
Tcerg1l	566.174	-0.29534	0.147408	-1.32517	0.185116	1
Tgm6	33.7274	0.712342	0.462148	1.32499	0.185175	1
Map4k2	1093.08	0.274385	0.131657	1.32453	0.185326	1
Ankfn1	260.016	-0.421373	0.242659	-1.32438	0.185377	1
Rsph1	55.2636	-0.602469	0.379454	-1.32419	0.18544	1
Nr1i3	30.9278	0.696519	0.45058	1.32389	0.18554	1
Zfp661	295.608	0.30944	0.158239	1.32356	0.185649	1
Gm10785	18.8632	0.675762	0.435072	1.32337	0.185712	1
Fam13b	4811.29	0.181021	0.0612802	1.32214	0.186123	1
Rbp4	76.0164	-0.478914	0.286709	-1.3216	0.186302	1
Tsks	52.3256	0.475503	0.284207	1.32123	0.186424	1
Zfp36	48.5267	-0.540988	0.333787	-1.32116	0.186447	1
Afmid	264.513	-0.336521	0.179064	-1.32087	0.186543	1
Gm17359	64.3921	-0.455879	0.269931	-1.31841	0.187367	1
E2f6	1060.46	0.234664	0.102143	1.31839	0.187373	1
Cmtm7	61.8064	-0.502317	0.305185	-1.31827	0.187412	1
Hk2	272.605	-0.28938	0.143664	-1.31822	0.187431	1
Gm11627	125.041	-0.413679	0.238168	-1.31705	0.187822	1
Fignl1	15.9148	0.703169	0.458413	1.31578	0.18825	1
Pik3ap1	109.098	-0.468859	0.28035	-1.31571	0.188273	1
Ccdc81	39.24	-0.754106	0.497409	-1.31503	0.1885	1
A330033J07Rik	2279.96	-0.498252	0.302873	-1.31491	0.188539	1
Rara	526.231	0.243576	0.109193	1.31488	0.188551	1
Pate4	11.7272	-1.0087	0.691579	-1.31395	0.188864	1
Flt1	398.807	-0.506019	0.309076	-1.31365	0.188962	1
Cyp4f15	4140.81	-0.275886	0.133961	-1.31296	0.189196	1
Casp12	11.3082	-0.766629	0.507905	-1.31251	0.189349	1
Zfp768	278.286	0.276729	0.134694	1.31208	0.189494	1
Col25a1	461.276	-0.330621	0.175819	-1.3117	0.189621	1
Htr1f	243.291	-0.545174	0.339651	-1.31068	0.189966	1
Pcsk2os1	53.3717	-0.472122	0.283954	-1.3105	0.190026	1
Arhgap25	257.136	-0.364154	0.201596	-1.31032	0.190089	1
Trappc10	4315.84	-0.20373	0.0791765	-1.31011	0.190158	1
Naaladl1	38.3923	0.634641	0.408212	1.30971	0.190293	1
Snai2	42.6725	-0.560426	0.351582	-1.30959	0.190336	1
Hnmt	428.706	-0.288231	0.143778	-1.30918	0.190474	1
Dbx2	5715.39	0.231863	0.100789	1.30831	0.190768	1
Ugt8a	626.83	-0.389551	0.221444	-1.30756	0.191023	1
Fam193b	3981.61	0.233249	0.102026	1.30603	0.191541	1
Ptgds	1744.11	-0.578052	0.366069	-1.30591	0.191585	1
Armc2	1155.23	-0.30738	0.158844	-1.30556	0.191703	1
Bub1b	96.5857	0.49619	0.303475	1.30551	0.19172	1
Mrps18b	161.682	0.309429	0.16063	1.3038	0.192303	1
Gpsm2	1212.57	-0.20539	0.0808392	-1.3037	0.192335	1
Gm12709	486.265	-0.350941	0.19253	-1.30338	0.192444	1
Gm15127	12.4863	0.969874	0.667508	1.30317	0.192518	1
Loxl2	34.9377	-0.577974	0.367279	-1.30139	0.193125	1
Gm14486	40.3655	0.508685	0.314294	1.30033	0.193489	1
1110032A03Rik	243.304	-0.293821	0.149083	-1.30009	0.193571	1
Gmpr2	440.933	-0.258328	0.121821	-1.29968	0.193712	1
1300017J02Rik	25.1478	-0.871309	0.593499	-1.2996	0.193739	1
Slco4c1	50.9747	-0.52791	0.329337	-1.29931	0.193837	1
1700003L19Rik	14.3778	0.760754	0.509815	1.29607	0.194953	1
Cercam	147.011	0.355596	0.197228	1.29594	0.194997	1
Iqcn	21.6022	0.612073	0.39544	1.29494	0.19534	1
Arsi	8.49039	-0.985213	0.684062	-1.29405	0.195647	1
Azin2	582.184	0.26624	0.128476	1.29394	0.195687	1
Mdga2	45256.9	-0.431631	0.256483	-1.29299	0.196014	1
Gc	8.61596	1.13613	0.80183	1.29221	0.196286	1
Il12a	17.2657	0.883156	0.606086	1.29215	0.196304	1
Tmem262	13.4508	-0.769252	0.518126	-1.29168	0.196468	1
Slc25a35	369.824	0.347476	0.191747	1.29063	0.19683	1
Scn4b	90.4096	-0.607248	0.393044	-1.29056	0.196855	1
Fhl2	463.763	-0.317149	0.168283	-1.29038	0.196919	1
1110038B12Rik	105.359	0.377102	0.214801	1.29004	0.197036	1
Ctsl	1085.3	-0.30583	0.159586	-1.28977	0.197129	1
Asap1	12828.6	0.244147	0.111776	1.2896	0.19719	1
Rflnb	124.876	-0.459377	0.278725	-1.28936	0.197273	1
Ropn1l	41.7794	-0.556837	0.354376	-1.28913	0.197353	1
Tmprss11f	18.6857	0.791762	0.536904	1.28843	0.197597	1
Emp2	2038.56	0.279408	0.139277	1.28814	0.197699	1
Cdh18	1140.58	-0.361516	0.203034	-1.28804	0.197733	1
Uevld	426.413	0.242993	0.111021	1.28798	0.197752	1
Arhgef19	1787.63	0.30824	0.16184	1.28671	0.198197	1
Nol3	96.217	-0.560925	0.358447	-1.28589	0.19848	1
Insm1	32.8532	-0.727946	0.488405	-1.28571	0.198545	1
Rangrf	175.474	0.371164	0.210911	1.28568	0.198555	1
Ifit1bl1	25.4133	-0.720711	0.482858	-1.2855	0.198619	1
Gzmm	52.3417	-0.572133	0.367325	-1.28533	0.198678	1
Bmper	3952.09	0.281514	0.14123	1.28524	0.198709	1
Tiparp	3168.37	-0.241429	0.110045	-1.28519	0.198726	1
Gm19705	8.1514	1.13415	0.804864	1.28487	0.198836	1
Nubp1	305.117	0.28054	0.140591	1.28415	0.19909	1
Epp13	13.0576	0.873633	0.602842	1.28331	0.199383	1
Rp1	49.3351	-0.660542	0.436844	-1.28316	0.199435	1
Col4a5	1478.62	-0.273849	0.135535	-1.28269	0.199601	1
Hexb	750.887	-0.233298	0.103932	-1.28255	0.19965	1
Gm26682	20.3596	0.685329	0.456437	1.28239	0.199707	1
9530026P05Rik	1189.28	-0.523599	0.330355	-1.28225	0.199754	1
Mafa	15.5456	-0.898519	0.622934	-1.28187	0.199889	1
Mtx3	2210.52	-0.266881	0.130285	-1.28089	0.200232	1
Myg1	397.064	0.27344	0.13547	1.28028	0.200445	1
Creb3l1	518.862	0.266008	0.129688	1.28006	0.200524	1
Rbl1	224.375	0.356686	0.200779	1.27845	0.201092	1
Tmem63c	685.016	-0.328866	0.179085	-1.27797	0.201259	1
Il1rap	1084.99	-0.308698	0.163439	-1.27692	0.20163	1
Pex5l	3350.54	-0.281218	0.141934	-1.27678	0.201681	1
Rasgrf1	4585.22	-0.286144	0.145794	-1.27676	0.201688	1
St6gal1	4964.45	-0.292369	0.150682	-1.27665	0.201726	1
1190007I07Rik	225.461	0.305931	0.161397	1.27593	0.201982	1
Ube2c	11.4761	0.982242	0.692373	1.27423	0.202582	1
Pqlc3	210.368	0.332393	0.182481	1.27352	0.202835	1
Slc2a1	1586.52	-0.246123	0.114787	-1.27299	0.203021	1
Stxbp5l	3742.5	-0.268706	0.132618	-1.27212	0.203331	1
Scube2	19.4906	-0.766353	0.524532	-1.27038	0.20395	1
Skap2	1248.51	0.291149	0.150471	1.27034	0.203963	1
Unc5b	217.915	0.352476	0.198805	1.26997	0.204097	1
Esrra	1308.52	0.235224	0.106492	1.2698	0.204157	1
Tmem144	324.758	-0.33466	0.185078	-1.2679	0.204835	1
Maats1	72.3732	-0.558415	0.361585	-1.26779	0.204872	1
Ano2	35.5773	-0.713524	0.484034	-1.26752	0.204968	1
Gemin7	260.093	0.296204	0.154877	1.26684	0.205213	1
Dct	9.34707	1.11222	0.79918	1.26657	0.205308	1
Nlrc4	36.0049	-0.581317	0.380075	-1.26637	0.205379	1
4930557K07Rik	67.9894	0.431371	0.261719	1.26613	0.205466	1
Col19a1	844.783	-0.299562	0.157683	-1.26559	0.205659	1
Kif7	770.736	0.267326	0.132263	1.2651	0.205834	1
Pycr1	93.906	-0.409441	0.244728	-1.26443	0.206076	1
Fgfrl1	1409.51	0.274579	0.138138	1.2638	0.206302	1
Cpa4	11.7344	-0.877161	0.614944	-1.26379	0.206305	1
Gm9828	69.494	0.442651	0.271285	1.26307	0.206565	1
Gm14664	37.3292	0.619678	0.411515	1.26284	0.206647	1
Ankrd29	1556.11	0.207527	0.085198	1.26208	0.206921	1
Krt80	20.536	-0.839741	0.586155	-1.26202	0.20694	1
Stamos	20.0168	-0.620754	0.412689	-1.26186	0.207001	1
Ifrd2	137.787	0.377359	0.219952	1.261	0.20731	1
Mir682	8.00024	-0.876964	0.616151	-1.261	0.20731	1
Ifi44	22.9171	1.20824	0.879126	1.26061	0.207448	1
Ido2	17.4154	-0.693753	0.471381	-1.2596	0.207812	1
Pkmyt1	169.04	-0.360735	0.207051	-1.25928	0.207929	1
Rhod	102.023	0.383882	0.225483	1.259	0.208031	1
Trit1	2117.06	-0.252401	0.121074	-1.25875	0.208121	1
Sox15	17.5593	0.657326	0.442803	1.25863	0.208163	1
4930509E16Rik	14.0541	-0.842571	0.590512	-1.2575	0.208572	1
Sesn1	3233.64	-0.250025	0.119316	-1.25737	0.208618	1
Phf1	420.087	0.291002	0.151928	1.25719	0.208685	1
Gm15850	30.3461	0.614689	0.409458	1.257	0.208754	1
Dnajc3	2782.18	-0.20906	0.0867637	-1.25697	0.208763	1
Mfsd6	1390.35	-0.29723	0.156933	-1.25678	0.208833	1
Cyp4x1	124.374	-0.38039	0.223112	-1.25672	0.208855	1
BC051226	20.1276	0.689204	0.468869	1.25665	0.208881	1
Pmf1	120.174	0.322768	0.177338	1.25618	0.209052	1
Mgme1	222.092	0.321674	0.176472	1.25614	0.209065	1
Pkn3	12.2675	0.847037	0.594957	1.25561	0.209256	1
Mettl21c	74.6579	0.408277	0.245639	1.255	0.209478	1
Gm12216	327.83	0.335904	0.187981	1.25493	0.209502	1
2900009J06Rik	87.5471	0.410618	0.247551	1.25476	0.209564	1
Fcgr2b	26.5419	-0.693808	0.473262	-1.25471	0.209583	1
Rfx2	1527.79	0.258661	0.126538	1.25387	0.20989	1
Lamb1	357.772	-0.36116	0.208321	-1.25364	0.209972	1
Chac1	34.1068	-0.706467	0.483781	-1.2536	0.209988	1
Hunk	2888.64	0.260024	0.127754	1.2526	0.210351	1
Ephx4	372.386	-0.319718	0.175501	-1.25195	0.210589	1
Snx15	427.147	0.224596	0.099536	1.25177	0.210653	1
Ttf2	242.882	0.281049	0.144663	1.25152	0.210743	1
Mroh5	33.1274	-0.58937	0.391045	-1.25144	0.210773	1
Cacna2d1	7178.47	-0.240178	0.112034	-1.2512	0.210861	1
Pgap3	145.486	-0.354361	0.203356	-1.25082	0.211001	1
Tmem82	58.6612	-0.633192	0.426658	-1.24969	0.211411	1
Pak3	2702.29	-0.274963	0.140117	-1.24869	0.211778	1
Hectd2os	632.002	-0.347461	0.198201	-1.24854	0.211834	1
Gmnc	15.8122	-0.890165	0.633079	-1.24813	0.211983	1
Obscn	126.104	-0.402546	0.242549	-1.24736	0.212265	1
Dupd1	10.4878	1.11452	0.81342	1.24723	0.212314	1
Cecr2	3991.61	0.258061	0.12675	1.24703	0.212385	1
Cd36	11.0064	-0.861456	0.611278	-1.24568	0.212883	1
Sec11c	1471.57	0.248533	0.119368	1.24433	0.21338	1
Cdk2	214.638	0.373757	0.220046	1.24409	0.213466	1
Rasgef1a	1719.21	-0.263681	0.131649	-1.24331	0.213753	1
Renbp	86.6702	-0.421835	0.259021	-1.2425	0.214051	1
Gabrb3	5349.65	-0.298179	0.159501	-1.24249	0.214054	1
A830019P07Rik	1082.87	0.372868	0.219675	1.24214	0.214183	1
Nmral1	120.969	-0.372759	0.219686	-1.24158	0.21439	1
Ica1	1552.68	-0.295246	0.15729	-1.24131	0.214491	1
Asic1	641.776	-0.271915	0.138532	-1.24097	0.214616	1
Tprn	200.665	0.325092	0.18153	1.23997	0.214986	1
Krt20	99.3516	-0.490915	0.315491	-1.23907	0.21532	1
Kazn	1855.42	0.254446	0.124654	1.239	0.215345	1
Car4	248.868	-0.362918	0.212339	-1.2382	0.215642	1
Ppm1k	2178.25	-0.228806	0.104053	-1.2379	0.215754	1
Exoc3l4	171.668	0.493316	0.317923	1.23714	0.216034	1
Lgr4	8769.87	0.247899	0.119634	1.23627	0.216359	1
Oprl1	338.451	-0.35264	0.204511	-1.23534	0.216706	1
Cd1d1	14.6517	0.859735	0.615239	1.23486	0.216883	1
Pm20d1	126.085	0.498917	0.323161	1.23442	0.217046	1
9130019P16Rik	42.265	-0.462673	0.29384	-1.23425	0.217109	1
Cenpv	394.439	0.289278	0.15337	1.23413	0.217155	1
Myof	71.7633	-0.496078	0.321116	-1.23344	0.217411	1
Lgalsl	756.283	-0.303073	0.164707	-1.23294	0.217598	1
Lrrc69	59.3785	-0.572861	0.383625	-1.23261	0.21772	1
Grhl3	42.5027	0.557595	0.371545	1.2316	0.218098	1
Apod	353.234	-0.436929	0.27367	-1.23115	0.218268	1
Slc23a4	72.1799	-0.511102	0.334018	-1.23078	0.218406	1
Greb1l	886.233	-0.21578	0.0940804	-1.23064	0.218456	1
Alx4	39.2099	-0.56437	0.377392	-1.23047	0.218522	1
Ppp2r3a	5218.06	-0.230879	0.106428	-1.22974	0.218795	1
Grm5	8076.52	0.311608	0.172111	1.22948	0.218891	1
Ly96	209.948	0.307993	0.169175	1.22946	0.218901	1
Telo2	691.787	0.263701	0.13329	1.22816	0.219389	1
Card11	11.1127	-0.981757	0.717986	-1.2281	0.21941	1
Cfap221	50.8298	-0.559549	0.374393	-1.22745	0.219653	1
Fndc3b	8424.17	0.266938	0.136017	1.22733	0.219697	1
Cacnb4	6639.97	-0.240637	0.11462	-1.22699	0.219826	1
Tnpo1	4046.63	-0.244492	0.11779	-1.22669	0.219938	1
Smim17	68.0124	-0.423777	0.264091	-1.22601	0.220196	1
Saysd1	284.017	0.287213	0.152748	1.22563	0.220337	1
AY074887	15.1158	0.725	0.510216	1.22497	0.220586	1
Zfp579	543.65	0.268139	0.137264	1.22493	0.220602	1
Il20ra	18.8345	-0.763754	0.54196	-1.22473	0.220677	1
Lrrc2	221.148	-0.336528	0.19313	-1.22471	0.220684	1
Ankrd23	211.213	0.330794	0.188524	1.22422	0.220871	1
Birc7	272.144	-0.354603	0.208031	-1.22387	0.221001	1
Glt6d1	10.6635	-0.997696	0.73397	-1.22307	0.221304	1
Nubp2	128.526	-0.348663	0.203318	-1.22302	0.221321	1
Ptgfrn	1113.57	-0.236425	0.111591	-1.22255	0.2215	1
G6pc3	342.054	0.270059	0.139129	1.22231	0.221589	1
Gfap	11913.7	-0.24925	0.122152	-1.22184	0.221768	1
Ntmt1	869.243	0.229194	0.105774	1.22142	0.221928	1
Lair1	829.897	-0.305757	0.168524	-1.22093	0.222111	1
Pigp	732.494	0.243535	0.11764	1.22012	0.222419	1
Sae1	1659.65	0.217221	0.0961027	1.21975	0.22256	1
Rreb1	5776.97	0.236108	0.111594	1.21967	0.222589	1
Cenpn	54.2754	0.479682	0.311468	1.21901	0.22284	1
Mcemp1	8.02433	-1.03621	0.768702	-1.21791	0.223258	1
Klhdc7b	8.26821	1.14306	0.856531	1.21777	0.223311	1
Pdzph1	2391.57	-0.249839	0.123046	-1.21775	0.223318	1
Slc43a2	1572.41	0.275565	0.144257	1.21703	0.223593	1
Meis1	2928.45	-0.252788	0.125566	-1.21679	0.223684	1
Stx16	4027.3	0.200399	0.0825165	1.21672	0.223713	1
Gm8013	44.4095	-0.525158	0.349446	-1.21666	0.223733	1
Pgpep1	435.223	0.292833	0.158532	1.21637	0.223845	1
BC024139	22.9759	-0.558938	0.377419	-1.21599	0.223989	1
4930452G13Rik	8.87357	-1.00756	0.74651	-1.21574	0.224083	1
Nuf2	143.777	0.355642	0.210279	1.21572	0.22409	1
5830444B04Rik	10.4317	-0.948905	0.698427	-1.21545	0.224194	1
Rnf227	416.732	-0.374523	0.226053	-1.21442	0.224588	1
Lyn	722.147	0.307728	0.17108	1.21422	0.224666	1
Slc12a4	2185.28	0.249719	0.123308	1.21419	0.224676	1
Myadml2	17.4755	-0.782948	0.562518	-1.21409	0.224713	1
Cavin4	189.893	-0.314168	0.176424	-1.21394	0.224771	1
Osr1	27.1098	-0.620431	0.429012	-1.21309	0.225096	1
Nek10	130.657	-0.378074	0.229251	-1.21297	0.225141	1
2310030G06Rik	10.2933	-0.89887	0.659757	-1.21086	0.225951	1
BC049715	20.5775	-0.73408	0.523825	-1.21048	0.226094	1
Polr2c	393.109	-0.251933	0.125543	-1.21021	0.226199	1
Smtnl2	8.50663	-0.993357	0.738298	-1.21002	0.226271	1
Smarcd3	1303.59	0.22182	0.100683	1.20994	0.226301	1
Gjc3	203.643	-0.359947	0.214933	-1.20943	0.226496	1
Rps19-ps3	36.7436	-0.546691	0.369519	-1.20885	0.226722	1
Kif28	50.4751	-0.55639	0.377876	-1.20778	0.227133	1
Tcn2	765.208	0.246459	0.121288	1.20753	0.22723	1
4930447J18Rik	12.0086	-0.82976	0.605214	-1.20579	0.227899	1
Rpf2	456.255	0.236179	0.112943	1.20573	0.227921	1
Ano5	49.6319	-0.50904	0.339296	-1.20556	0.227989	1
Tmtc2	9805.44	0.275693	0.145768	1.2053	0.228088	1
Il17ra	420.123	-0.286117	0.154428	-1.2052	0.228125	1
Tmem53	239.368	0.303311	0.168797	1.20447	0.228408	1
Gldn	50.9373	-0.519326	0.348201	-1.20427	0.228487	1
4930455D15Rik	18.3037	-0.760621	0.548833	-1.20368	0.228713	1
Rpe65	358.356	0.402891	0.251648	1.20363	0.228733	1
Cela1	14.3966	0.724553	0.519188	1.20294	0.228999	1
Sytl4	35.7311	0.567862	0.389064	1.20253	0.229157	1
Tgfbr2	1121.58	0.230095	0.10823	1.20203	0.229353	1
Nsun5	343.911	0.282018	0.151433	1.20197	0.229376	1
Uprt	418.317	-0.239256	0.115895	-1.20157	0.229531	1
Dimt1	613.739	0.23743	0.114442	1.20087	0.229801	1
Utp23	117.465	-0.319303	0.182653	-1.20066	0.229884	1
Epyc	16.4584	-0.856721	0.630479	-1.20023	0.230049	1
Zfp872	15.3209	0.88775	0.657177	1.19869	0.23065	1
Trim67	180.128	-0.34157	0.201536	-1.19864	0.230668	1
Ghrl	265.769	-0.305901	0.171807	-1.19844	0.230745	1
Xk	187.412	-0.34507	0.204507	-1.19835	0.230782	1
Msx2	75.2592	0.484535	0.321064	1.19769	0.231039	1
Lrrc26	41.3844	0.600596	0.418066	1.19741	0.231147	1
Mdfic	516.82	0.235577	0.113233	1.19733	0.231179	1
Cavin1	185.358	-0.421948	0.268902	-1.19727	0.231202	1
Cldn11	644.439	-0.416462	0.264459	-1.19664	0.231448	1
Mro	2348.61	0.274616	0.145956	1.19637	0.231554	1
Fgfr3	11911.7	-0.282986	0.152991	-1.19606	0.231674	1
Tmem231	212.913	-0.291949	0.160537	-1.19567	0.231827	1
Mir9-3hg	13118.1	0.248102	0.123912	1.19522	0.231999	1
4930405D11Rik	9.7073	-1.01181	0.763009	-1.19502	0.23208	1
Capn9	50.9847	-0.496687	0.332199	-1.19412	0.23243	1
Dqx1	42.5571	0.623086	0.438437	1.19307	0.232842	1
Rnu3a	229.141	0.371697	0.227773	1.19284	0.232933	1
Ptgr1	40.2955	0.534528	0.364331	1.19267	0.232997	1
Ppp2r1b	888.696	-0.212076	0.0940216	-1.19203	0.23325	1
Cfap53	121.481	-0.417949	0.266908	-1.19123	0.233563	1
Tst	1144.49	0.251911	0.127603	1.1905	0.233849	1
Pm20d2	193.232	-0.280133	0.151325	-1.19037	0.2339	1
Oprd1	141.772	-0.40006	0.252244	-1.18956	0.234218	1
Mag	922.385	-0.395428	0.248368	-1.18948	0.234251	1
Krtcap3	45.5902	0.452523	0.296503	1.18893	0.234466	1
Slc1a3	60938.7	-0.2446	0.121629	-1.18886	0.234494	1
Egfl8	37.259	0.600739	0.42144	1.18816	0.234769	1
4930503L19Rik	283.666	0.306079	0.173476	1.18794	0.234856	1
Lin54	829.449	-0.244926	0.122071	-1.18722	0.23514	1
Surf6	581.386	0.251267	0.127453	1.18685	0.235287	1
Gm17753	53.2519	-0.487677	0.326658	-1.1868	0.235308	1
Ankrd37	81.7454	-0.39656	0.249894	-1.18674	0.235329	1
Gm29683	62.4332	-0.617437	0.43605	-1.18665	0.235367	1
Atad3a	1661.64	0.228173	0.108041	1.18633	0.235491	1
Abhd11	259.199	0.256081	0.131593	1.18609	0.235588	1
Cldn12	605.625	-0.238733	0.117011	-1.18565	0.235762	1
Clec4a3	9.75684	-0.951819	0.718535	-1.18549	0.235822	1
Trim36	152.903	-0.399756	0.252913	-1.18521	0.235933	1
1700113H08Rik	15.9977	-0.845615	0.629372	-1.1847	0.236137	1
Icam1	90.4741	0.39601	0.249874	1.18464	0.236161	1
Reep4	144.939	0.339155	0.201917	1.18442	0.236248	1
Rsad2	63.6178	0.651376	0.465643	1.18412	0.236366	1
BC051019	9.01361	-0.983393	0.746582	-1.18325	0.23671	1
Rnf32	531.014	-0.263638	0.138465	-1.1818	0.237286	1
Chrdl2	7.90225	-1.12247	0.865376	-1.18154	0.237389	1
Spc25	54.44	0.442645	0.29001	1.18149	0.237407	1
Dus3l	675.938	0.223848	0.104845	1.18125	0.237502	1
Rnf166	586.56	0.248521	0.125776	1.18083	0.237668	1
C430049B03Rik	34.2461	0.586248	0.411798	1.18079	0.237685	1
Serinc5	1292.05	-0.239136	0.117854	-1.18058	0.237769	1
Kdm2b	1474.66	0.202337	0.0867019	1.18034	0.237867	1
Epha3	580.868	-0.334638	0.198798	-1.18029	0.237886	1
Cep55	25.496	0.503466	0.341928	1.17997	0.238011	1
Trim72	8.59088	-1.01019	0.77137	-1.17996	0.238016	1
Pdlim1	69.6916	-0.488675	0.329793	-1.17854	0.23858	1
Cyth1	8134.15	-0.206229	0.0901471	-1.17839	0.238639	1
Scpep1os	25.3331	-0.663547	0.478356	-1.17809	0.23876	1
Plcz1	8.66677	1.02879	0.788477	1.17795	0.238817	1
Haus1	222.238	0.281921	0.154442	1.17792	0.238827	1
Zfp296	32.7105	0.610142	0.433915	1.17567	0.239726	1
Ccm2l	16.8786	-0.93254	0.708989	-1.17426	0.240289	1
Gm10941	14.9741	-0.972763	0.743277	-1.17421	0.240311	1
Rnf135	274.167	-0.29707	0.16787	-1.17394	0.240417	1
Grip1	16025.7	0.46032	0.307097	1.17331	0.240672	1
Myorg	2374.64	-0.291103	0.162883	-1.17325	0.240695	1
Acad10	613.909	0.263193	0.139204	1.17233	0.241065	1
Prr11	38.4913	0.490368	0.333025	1.17219	0.241121	1
Ccdc30	668.843	-0.286948	0.159655	-1.17095	0.241618	1
2010310C07Rik	16.9527	-0.746778	0.55238	-1.17089	0.241642	1
Cntrl	3514.06	0.254679	0.132141	1.17056	0.241776	1
Rgs7	35391.1	0.328696	0.19552	1.16968	0.24213	1
Tax1bp3	60.6572	0.416768	0.270858	1.1695	0.242204	1
Rab8b	1128.58	0.202005	0.0872415	1.16922	0.242314	1
Slco1a6	17.3357	-0.725044	0.535328	-1.16759	0.242972	1
Spaca6	2582.46	0.215576	0.0989912	1.16754	0.242993	1
Rapgef5	2508.69	-0.264157	0.140631	-1.16728	0.243096	1
Prrx1	6086.97	0.247009	0.125945	1.16725	0.24311	1
Pik3cg	63.9087	-0.470338	0.317381	-1.16686	0.243269	1
Eppk1	8.22349	-1.28129	1.01245	-1.16676	0.243308	1
Galnt14	737.301	-0.316048	0.185187	-1.16665	0.243352	1
Nuggc	8.05789	-1.17487	0.921858	-1.16598	0.243624	1
Zc2hc1c	171.572	-0.321353	0.189851	-1.16593	0.243643	1
Hmmr	54.061	0.570608	0.403694	1.16575	0.243714	1
Pdlim2	75.7692	-0.416825	0.272114	-1.16431	0.244298	1
Nipal2	197.733	0.369971	0.23188	1.16427	0.244314	1
Cenpa	87.9514	0.387396	0.246847	1.16427	0.244315	1
Cyp2u1	447.448	0.230119	0.111764	1.16423	0.244332	1
Gm4925	13.9588	-0.663239	0.483856	-1.16406	0.244399	1
Hcn1	2279.43	-0.276992	0.152058	-1.16398	0.244432	1
Nr2e1	1975.2	0.259008	0.136633	1.16376	0.24452	1
Slc18a2	358.097	-0.278941	0.153782	-1.1636	0.244584	1
Ankrd22	11.5122	0.878742	0.669282	1.16355	0.244607	1
Incenp	609.449	0.247542	0.12683	1.16331	0.244706	1
Pml	590.631	0.233304	0.114631	1.1629	0.244872	1
Dusp5	149.267	-0.446401	0.298015	-1.16236	0.245089	1
Clu	9608.94	-0.261671	0.139093	-1.16233	0.245103	1
Moxd1	106.748	-0.371464	0.233572	-1.16223	0.245143	1
Rab27b	853.7	-0.251995	0.130789	-1.16214	0.245179	1
Tnfsf13b	91.5569	-0.40222	0.260063	-1.1621	0.245195	1
Birc3	194.662	0.324564	0.193378	1.16127	0.245532	1
Stat2	781.554	0.2709	0.147235	1.16073	0.245751	1
4930483K19Rik	22.7245	0.653278	0.476855	1.16026	0.245941	1
Gm13629	36.7645	-0.582482	0.415909	-1.16007	0.246022	1
Trim29	11.3045	-1.1448	0.900719	-1.15997	0.246063	1
Pigh	189.605	0.290265	0.16409	1.15952	0.246245	1
4930556G01Rik	17.0051	-0.753373	0.563707	-1.15906	0.24643	1
Cdc42ep1	340.366	0.349742	0.215562	1.15856	0.246634	1
Chrm4	265.973	-0.385376	0.246349	-1.15842	0.246692	1
Fancc	973.122	0.269228	0.146132	1.15805	0.246843	1
Sgpp1	543.197	-0.270774	0.147505	-1.15775	0.246964	1
Plpp2	15.5754	0.910997	0.701226	1.15654	0.247459	1
Klf1	11.0096	0.718008	0.534587	1.15605	0.247662	1
Retreg1	1136.24	-0.296486	0.16999	-1.15587	0.247736	1
Hspbap1	675.71	0.265297	0.143068	1.15537	0.247937	1
Kctd9	513.43	0.245175	0.125654	1.15536	0.247944	1
Elovl7	293.063	0.325478	0.195237	1.15489	0.248134	1
Rpusd4	113.622	0.340594	0.208451	1.1542	0.24842	1
Rb1	10709	0.228626	0.111456	1.15405	0.248481	1
4932702P03Rik	32.8676	-0.56276	0.401092	-1.15375	0.248603	1
Pnpla7	4829.49	-0.343951	0.211595	-1.15292	0.248944	1
Prrg4	122.222	0.419196	0.277016	1.15227	0.249212	1
Ntrk2	55372.5	-0.277171	0.153776	-1.15214	0.249263	1
Il16	237.181	-0.353326	0.219955	-1.15172	0.249437	1
Snhg10	63.1444	0.426271	0.283448	1.15108	0.2497	1
Ampd2	1625.33	0.251439	0.131578	1.15095	0.249755	1
Hspa1b	11.3162	1.17973	0.939143	1.1497	0.250268	1
Npr3	296.883	-0.32699	0.197551	-1.14902	0.250548	1
Itgal	15.2841	0.653187	0.481474	1.14894	0.250579	1
Alg10b	459.497	-0.293549	0.168597	-1.148	0.250968	1
Slc7a7	205.637	0.265326	0.144016	1.14797	0.250981	1
Gsg1l	1599.48	0.23217	0.115143	1.14787	0.25102	1
Itga10	104.591	0.437083	0.293722	1.14763	0.251123	1
Dnase1l2	80.5044	0.451344	0.306201	1.14743	0.251205	1
Otx1	666.997	0.249261	0.130102	1.14726	0.251273	1
Aif1l	471.49	0.25541	0.135515	1.14681	0.25146	1
Scd4	42.4084	-0.547282	0.390244	-1.14616	0.251729	1
Htr1b	56.1399	-0.554687	0.396747	-1.14604	0.251779	1
Tmem120b	432.684	0.267618	0.146279	1.14588	0.251844	1
4930568G15Rik	13.4277	0.797541	0.608799	1.14577	0.251892	1
Dhx35	1801.41	0.248847	0.129996	1.14501	0.252204	1
Tmc4	211.676	0.351775	0.219895	1.14498	0.252217	1
4930429H19Rik	75.9036	-0.380911	0.245398	-1.14472	0.252327	1
Mid2	2083.09	-0.224391	0.108672	-1.14465	0.252353	1
Crlf3	4082.09	-0.228654	0.112408	-1.14453	0.252404	1
Osbpl5	618.723	0.220246	0.105075	1.14438	0.252465	1
H2-M3	13.1519	-0.827929	0.636154	-1.14426	0.252514	1
Trpm5	15.7337	0.643672	0.475308	1.14383	0.252694	1
Cdca2	74.3774	0.568303	0.409487	1.14363	0.252776	1
Wnt3	26.2598	-0.655319	0.485739	-1.14325	0.252936	1
Gm867	18.3493	-0.869692	0.673646	-1.14258	0.253214	1
Fam131c	16.1657	-0.675205	0.503501	-1.14241	0.253283	1
Mgst1	149.536	0.33181	0.202972	1.14208	0.25342	1
Ggct	132.154	-0.334727	0.205632	-1.14149	0.253666	1
Aff1	6970.75	-0.264253	0.144072	-1.14008	0.254253	1
S100a6	74.0462	-0.426934	0.286807	-1.13991	0.254324	1
Net1	342.31	-0.307889	0.182394	-1.13978	0.25438	1
A630072M18Rik	234.323	-0.322816	0.195629	-1.13898	0.254713	1
Thg1l	133.732	-0.323467	0.196253	-1.13867	0.254842	1
Aldh4a1	1286.33	0.26904	0.148473	1.13852	0.254904	1
Sytl2	1048.24	-0.312035	0.1863	-1.13814	0.255062	1
Nup37	383.34	0.245316	0.127737	1.13762	0.255278	1
4930469K13Rik	9.40028	-0.989901	0.782264	-1.1376	0.255289	1
Arfgap3	685.77	0.190362	0.0794382	1.13751	0.255326	1
Sipa1l2	3046.53	0.236723	0.120302	1.13649	0.25575	1
Mdn1	4487.01	0.187745	0.0772321	1.13612	0.255906	1
Pcdha1	38.1838	-0.582474	0.424707	-1.13602	0.255949	1
Nlrc5	126.878	0.539955	0.387373	1.13574	0.256066	1
[truncated: 14,137 more rows]

## Sheet: P21_GR_regulated
	baseMean	log2FoldChange	lfcSE	stat	pvalue	padj
Them4	1674.93	1.96839	0.113332	16.486	4.62413e-61	8.03396e-57
Hif3a	3221.86	-3.13941	0.229236	-13.2588	4.00999e-40	3.48348e-36
Nid2	1324.6	1.38607	0.108587	11.8437	2.32072e-32	1.34401e-28
Cdh19	2650.12	-2.63507	0.214739	-11.8053	3.66271e-32	1.5909e-28
Vcan	3635.11	1.14594	0.0903937	11.5709	5.78772e-31	2.01112e-27
Phyhd1	1592.73	-2.26175	0.201359	-10.7358	6.91317e-27	2.00182e-23
Lrrc8c	3520.61	-2.32378	0.208687	-10.6561	1.63374e-26	4.05495e-23
Tnc	17459.6	1.44623	0.126826	10.6148	2.54391e-26	5.52474e-23
Etnppl	1770.41	-5.10631	0.473349	-10.5764	3.83568e-26	7.40456e-23
Slc24a4	1549.47	-2.44905	0.225326	-10.4251	1.90481e-25	3.30942e-22
Masp1	1184.02	-1.33033	0.119004	-10.3385	4.71707e-25	7.4504e-22
Gm6277	808.045	-1.46567	0.133181	-10.2542	1.13304e-24	1.64045e-21
Prom1	1338.78	-1.88033	0.175292	-10.1564	3.10424e-24	4.14869e-21
Mettl11b	506.568	-1.793	0.172908	-9.79139	1.22604e-22	1.52152e-19
Ccnd3	1742.36	-2.31088	0.233735	-9.45891	3.11172e-21	3.6042e-18
Tsc22d3	2232.1	-1.91113	0.192053	-9.43035	4.08739e-21	4.43839e-18
Prr5	6036.3	-1.42582	0.141926	-9.34161	9.48837e-21	9.69712e-18
Spon1	3317.4	-0.830903	0.0795085	-9.19277	3.82864e-20	3.69549e-17
Mfsd2a	890.859	-2.04311	0.214586	-9.05518	1.36347e-19	1.23384e-16
D630033O11Rik	543.357	-1.56243	0.161582	-9.05072	1.42033e-19	1.23384e-16
9330159F19Rik	6621.2	-1.24862	0.127875	-8.98237	2.64999e-19	2.19243e-16
Folh1	1919.13	-1.61486	0.171619	-8.82684	1.07675e-18	8.50335e-16
Sult1a1	189.448	-2.13813	0.231545	-8.80232	1.34021e-18	1.01238e-15
Gpt2	2862.49	-1.49669	0.161098	-8.66979	4.32916e-18	3.13395e-15
Slc14a1	1519.69	0.990764	0.103382	8.61628	6.91656e-18	4.80673e-15
Adamts5	894.048	1.24272	0.133464	8.56196	1.10961e-17	7.41476e-15
Gjb6	4526.64	-1.32905	0.145443	-8.45036	2.90416e-17	1.86877e-14
Efhd1	678.717	1.24862	0.135999	8.44576	3.02083e-17	1.87442e-14
Mmp14	1263.17	1.09671	0.1189	8.38278	5.16904e-17	3.09679e-14
Arhgef28	978.209	-1.4719	0.164744	-8.32747	8.25861e-17	4.78284e-14
Smim3	2124.76	-1.61774	0.184742	-8.21547	2.11329e-16	1.1844e-13
Phldb2	1872.65	0.93828	0.103107	8.13019	4.28631e-16	2.3272e-13
Smox	4739.98	-1.14784	0.13036	-8.03803	9.1291e-16	4.72937e-13
Nrros	403.924	-2.56295	0.306476	-8.03635	9.25514e-16	4.72937e-13
Zbtb16	6278.95	-2.60611	0.312199	-8.0273	9.96452e-16	4.94639e-13
Fam107a	10981	-1.35573	0.157042	-7.99614	1.28379e-15	6.19571e-13
Kcng2	183.99	-3.17997	0.387408	-7.95021	1.862e-15	8.74336e-13
Ednra	690.958	1.14451	0.13144	7.94667	1.91589e-15	8.75966e-13
Scrg1	976.856	-1.63198	0.193792	-7.90527	2.67357e-15	1.19104e-12
Lrrc8a	2108.71	-1.10521	0.128468	-7.82459	5.09298e-15	2.21214e-12
Fras1	3174.65	1.03151	0.120924	7.70324	1.32663e-14	5.62166e-12
Nudt9	1729.24	-0.972914	0.113492	-7.69139	1.45547e-14	6.02078e-12
Sparc	1646.16	-1.46992	0.179008	-7.65282	1.96623e-14	7.94448e-12
Ralgps2	4112.07	-0.94484	0.110967	-7.61344	2.66889e-14	1.05385e-11
Cyp4f15	4140.81	-1.12297	0.134471	-7.6074	2.79659e-14	1.07973e-11
Alk	2543.35	1.4703	0.180752	7.58111	3.42602e-14	1.29399e-11
Hopx	1256.18	1.1411	0.138059	7.54097	4.66475e-14	1.72437e-11
Arhgef37	199.416	-1.81807	0.228396	-7.52232	5.38144e-14	1.94786e-11
Megf9	3328.26	-1.16906	0.142712	-7.49099	6.83542e-14	2.42364e-11
Rhou	1120.6	-1.64644	0.2082	-7.42769	1.10512e-13	3.84007e-11
2810459M11Rik	1052.68	0.982484	0.119507	7.3844	1.53144e-13	5.21712e-11
Lrrc58	5212.12	-0.774924	0.0916516	-7.36402	1.78451e-13	5.96233e-11
Galnt16	3546.99	0.843009	0.10158	7.31449	2.5836e-13	8.46935e-11
Trib1	653.613	-1.26298	0.159819	-7.27685	3.41711e-13	1.09942e-10
Pitpnm2	9375.69	-0.933834	0.116314	-7.16879	7.5663e-13	2.39013e-10
Fbln1	515.175	-0.987688	0.124357	-7.13824	9.45369e-13	2.93301e-10
S100a10	360.89	1.7247	0.229611	7.07591	1.48476e-12	4.52566e-10
Hip1	6649.84	-0.716327	0.0875603	-7.03888	1.9379e-12	5.80501e-10
Itgav	5181.1	-0.794928	0.0989279	-7.02459	2.14701e-12	6.32241e-10
Hddc2	555.995	-1.43333	0.190104	-7.01369	2.32107e-12	6.72105e-10
Heph	464.198	-1.80682	0.243953	-6.99653	2.62379e-12	7.47306e-10
Stab2	114.658	-1.71965	0.232552	-6.96468	3.29146e-12	9.22351e-10
Plekhf1	64.1034	-2.44785	0.339377	-6.91811	4.57694e-12	1.26222e-09
Ezr	5384.21	-0.839612	0.107898	-6.85471	7.14589e-12	1.93989e-09
Cntn1	9878.06	-1.01983	0.134456	-6.84114	7.85629e-12	2.09993e-09
Spsb1	1463.66	-1.64201	0.226225	-6.81626	9.34403e-12	2.45974e-09
Pla2g3	269.931	-1.45986	0.199829	-6.80512	1.00963e-11	2.61811e-09
Azin1	4345.74	-1.0739	0.144613	-6.73451	1.64485e-11	4.20259e-09
Rin2	2767.49	-1.23242	0.168742	-6.71092	1.93397e-11	4.86969e-09
Adamts20	2534.5	-1.67607	0.235424	-6.6946	2.16262e-11	5.36761e-09
Idh2	2516.59	-0.762522	0.0991044	-6.6851	2.30774e-11	5.64714e-09
Ptn	44551.5	0.826346	0.109655	6.6239	3.49846e-11	8.44198e-09
Bcl6	3013.58	-0.783409	0.103785	-6.58484	4.55366e-11	1.08377e-08
Klf9	6405.46	-0.987239	0.134954	-6.57437	4.88602e-11	1.14716e-08
Fabp7	1622.57	1.34434	0.189957	6.55062	5.72993e-11	1.32736e-08
Fkbp5	974.733	-2.73334	0.403521	-6.52591	6.75879e-11	1.5451e-08
Aldoc	7419.11	-0.928268	0.126985	-6.52256	6.91182e-11	1.55956e-08
Rrp8	509.306	-1.05887	0.148058	-6.4763	9.40015e-11	2.09382e-08
Acot11	3448.17	-1.19359	0.169931	-6.43551	1.23063e-10	2.70645e-08
Igsf1	144.743	2.19792	0.329432	6.36829	1.91148e-10	4.15125e-08
Gm9925	1394.51	-1.14092	0.164059	-6.34478	2.22741e-10	4.77767e-08
Pik3r1	13795.9	-0.66892	0.089762	-6.33809	2.32636e-10	4.92905e-08
Klhl2	3578.73	-0.906815	0.127526	-6.32665	2.50541e-10	5.24447e-08
Ccdc152	418.955	-1.31577	0.194675	-6.24514	4.23427e-10	8.75788e-08
Inpp5j	716.549	-0.921253	0.131679	-6.23678	4.46668e-10	9.1299e-08
Ptprj	5931.99	-1.17307	0.172138	-6.2338	4.55251e-10	9.19712e-08
Sema6a	6891.74	0.698051	0.0963061	6.2099	5.30195e-10	1.04281e-07
Fam114a1	735.722	0.876536	0.125071	6.20878	5.33992e-10	1.04281e-07
Selenop	2746.39	-1.01286	0.147029	-6.20872	5.34191e-10	1.04281e-07
Ccdc3	375.32	-1.40522	0.210509	-6.20031	5.63514e-10	1.08783e-07
Kcnt1	1932.14	-1.43496	0.215801	-6.18607	6.16838e-10	1.17769e-07
Mical2	17646.8	-0.69263	0.0959588	-6.17588	6.57953e-10	1.24253e-07
Aif1l	471.49	0.996441	0.145715	6.152	7.65108e-10	1.42586e-07
Rab27b	853.7	-0.930208	0.134978	-6.15069	7.71448e-10	1.42586e-07
Cables1	11063.6	-1.34264	0.202558	-6.13477	8.52847e-10	1.55972e-07
Sncaip	2892.52	1.05771	0.15658	6.11647	9.56738e-10	1.7315e-07
Myo3b	712.134	1.11743	0.166422	6.11356	9.743e-10	1.7451e-07
Adipor2	2168.1	-0.678269	0.0947158	-6.10531	1.02601e-09	1.81897e-07
Nfkbia	440.356	-1.21722	0.18349	-6.0887	1.13829e-09	1.99764e-07
Prrx2	360.403	1.23645	0.186842	6.08242	1.18385e-09	2.05683e-07
Itih5	2237.84	-0.903808	0.132319	-6.0748	1.24145e-09	2.13554e-07
Vamp1	573.669	-0.856592	0.124641	-6.07015	1.27793e-09	2.17673e-07
Adamts16	1513.47	1.10656	0.166222	6.05553	1.39958e-09	2.3608e-07
Slc30a10	3526.93	0.943304	0.139393	6.04984	1.44992e-09	2.42221e-07
Spire1	16583.1	-0.774124	0.11168	-6.03624	1.57749e-09	2.61023e-07
Fam117a	983.478	0.911978	0.135263	6.00296	1.93751e-09	3.17568e-07
Gad1os	325.938	1.16313	0.177771	5.98031	2.2272e-09	3.61639e-07
Atp8a1	15214	0.508121	0.0685418	5.95434	2.61123e-09	4.20069e-07
Gadl1	329.103	1.43685	0.226759	5.89544	3.73679e-09	5.95623e-07
Paqr8	19852.3	-1.04639	0.160976	-5.87904	4.12652e-09	6.51765e-07
Col27a1	1130.54	1.10811	0.172326	5.85	4.91568e-09	7.69414e-07
Rxra	1368.01	-0.994933	0.153626	-5.8254	5.69748e-09	8.83822e-07
Tekt4	82.3893	-2.88539	0.4785	-5.82109	5.84634e-09	8.98887e-07
Htra1	21314.1	-0.963149	0.150161	-5.74817	9.02138e-09	1.37489e-06
Sdc4	4320.11	-0.94463	0.147066	-5.74321	9.28957e-09	1.40345e-06
Notch3	1336.2	0.988347	0.155433	5.71529	1.09515e-08	1.64028e-06
Galnt15	58.2761	1.9718	0.328049	5.70585	1.15762e-08	1.71902e-06
Tpd52l1	919.857	-1.01959	0.161297	-5.70127	1.18919e-08	1.75093e-06
Zhx3	11919.1	-1.10735	0.176841	-5.69633	1.2241e-08	1.77927e-06
Sntb1	2076.62	1.08906	0.173651	5.69566	1.22892e-08	1.77927e-06
Lrrc75a	912.739	0.701976	0.105873	5.68582	1.30184e-08	1.86926e-06
Gab3	158.145	-1.31313	0.214263	-5.66184	1.49755e-08	2.13265e-06
Ccdc6	3473.46	-0.700036	0.10633	-5.64316	1.66957e-08	2.3583e-06
Mthfd2	135.759	-1.5719	0.261727	-5.62382	1.86778e-08	2.617e-06
Eepd1	3331.15	0.984145	0.157575	5.61094	2.01231e-08	2.79695e-06
Pygm	730.498	-1.18007	0.192547	-5.60937	2.03062e-08	2.79999e-06
Ophn1	6473.51	0.594143	0.0881799	5.60381	2.09688e-08	2.8686e-06
Klf15	5663.53	-0.720686	0.110824	-5.60065	2.1355e-08	2.89861e-06
Tmem52	26.0754	-4.56192	0.798566	-5.58742	2.30472e-08	3.08983e-06
Pld1	2357.55	-0.850772	0.134381	-5.58687	2.31195e-08	3.08983e-06
Rmst	11055	-1.34075	0.222208	-5.58375	2.35385e-08	3.12182e-06
Jade2	1095.01	-0.799613	0.125387	-5.57963	2.41029e-08	3.17245e-06
Aldh1a1	2744.31	-1.11642	0.182855	-5.55861	2.71938e-08	3.55237e-06
Zfp217	1222.98	0.701249	0.108614	5.53567	3.10048e-08	4.01998e-06
Kirrel2	578.638	-1.27852	0.212975	-5.53359	3.13747e-08	4.03781e-06
Mamdc2	860.125	1.03761	0.170553	5.49748	3.85247e-08	4.92153e-06
Osmr	805.455	1.11723	0.185519	5.48315	4.17827e-08	5.29878e-06
Prxl2a	2219.29	-0.665086	0.103403	-5.46488	4.63224e-08	5.80943e-06
1700019D03Rik	358.039	-1.08382	0.180045	-5.46428	4.64781e-08	5.80943e-06
Rhbdl3	1119.28	-0.870189	0.141693	-5.43562	5.46066e-08	6.74186e-06
Efr3b	8122.27	-0.585321	0.089291	-5.43527	5.47141e-08	6.74186e-06
Ano1	567.105	1.48525	0.255118	5.42985	5.64008e-08	6.90075e-06
Adcy8	3061.93	0.805317	0.130134	5.41991	5.96282e-08	7.24461e-06
Oscp1	1296.85	-0.755082	0.121066	-5.41097	6.26854e-08	7.56316e-06
Klhl29	3822.21	-1.14493	0.193517	-5.3997	6.67531e-08	7.9984e-06
Daw1	104.654	2.11167	0.373189	5.39049	7.02649e-08	8.36153e-06
Amigo2	229.751	-1.20931	0.206283	-5.37762	7.54752e-08	8.89335e-06
Il6st	4265.57	0.491857	0.0728771	5.37695	7.57578e-08	8.89335e-06
Aqp4	15980.3	0.661813	0.104559	5.37318	7.73609e-08	9.02059e-06
Thrsp	737.663	-0.922043	0.153808	-5.34461	9.06135e-08	1.04955e-05
Aox3	109.815	1.93694	0.34456	5.33125	9.75365e-08	1.12225e-05
Pxdn	4889.94	0.585109	0.0910641	5.32711	9.97851e-08	1.14057e-05
Map3k6	58.4938	-2.91423	0.529409	-5.31579	1.06198e-07	1.20593e-05
Npas2	9816.89	-0.980637	0.165714	-5.31421	1.07119e-07	1.20849e-05
Pyroxd2	450.941	1.1421	0.196354	5.30725	1.11294e-07	1.2475e-05
Egfl6	236.97	1.28363	0.223373	5.29887	1.16521e-07	1.29771e-05
Acsl3	21547.2	-0.868531	0.145288	-5.28969	1.22521e-07	1.35424e-05
Tesk2	1771.92	-0.840285	0.139974	-5.28875	1.23155e-07	1.35424e-05
Asic2	11946.1	-1.79097	0.32099	-5.26799	1.37923e-07	1.50709e-05
Prelid3a	2339.63	-0.650736	0.104871	-5.25154	1.5083e-07	1.63783e-05
Gramd1c	1187.63	0.804588	0.134235	5.24893	1.52983e-07	1.65089e-05
Nxn	4614.57	-1.28664	0.226382	-5.24176	1.5905e-07	1.70576e-05
Ift27	958.936	-0.839133	0.141068	-5.23956	1.60958e-07	1.71215e-05
P4ha2	868.756	-0.902033	0.153095	-5.23881	1.61616e-07	1.71215e-05
Vit	1081.08	-1.01573	0.175092	-5.23002	1.6949e-07	1.7771e-05
Epb41l4a	1205.11	1.17013	0.204627	5.22969	1.69794e-07	1.7771e-05
Cd44	1241.47	0.880501	0.149309	5.22744	1.71877e-07	1.78814e-05
Slc29a3	472.003	-1.1085	0.192975	-5.22606	1.73156e-07	1.79072e-05
2310002D06Rik	205.626	1.09677	0.191274	5.21124	1.87583e-07	1.92844e-05
Tnfaip8	4134.71	0.968391	0.167044	5.19859	2.00803e-07	2.0522e-05
Micall2	545.195	1.01203	0.176196	5.17622	2.26423e-07	2.30051e-05
Ksr1	4281.61	-1.01726	0.178162	-5.14843	2.6267e-07	2.64269e-05
Galnt18	6427.1	-1.21458	0.216504	-5.1481	2.63143e-07	2.64269e-05
Mat2a	3637.66	-0.643154	0.105667	-5.14022	2.7442e-07	2.7401e-05
Ahcyl1	16669.3	-0.562412	0.0901103	-5.13162	2.87257e-07	2.84471e-05
Meig1	45.0989	2.33893	0.436351	5.13102	2.88171e-07	2.84471e-05
Slc22a15	430.802	0.86602	0.149589	5.12084	3.04178e-07	2.98576e-05
Lgi1	3775.6	-0.832625	0.143344	-5.11096	3.20526e-07	3.12855e-05
Il13ra1	241.388	0.896909	0.156619	5.0882	3.61473e-07	3.50851e-05
Bcl2l1	4439.34	-0.742714	0.126403	-5.08464	3.68323e-07	3.55514e-05
Cotl1	1040.37	-0.698428	0.117925	-5.07466	3.88193e-07	3.72622e-05
Slc25a33	2832.27	-0.70117	0.11884	-5.05867	4.22196e-07	4.03035e-05
Abca5	1969.89	-0.67222	0.113299	-5.05053	4.40592e-07	4.18298e-05
Elf5	51.2644	2.32905	0.441587	5.04781	4.46892e-07	4.21973e-05
Tmcc3	5273.51	-0.956105	0.169703	-5.04472	4.54174e-07	4.26531e-05
Ak3	2293.14	-0.62439	0.104049	-5.03982	4.65964e-07	4.35251e-05
Capn2	6113.96	-0.668718	0.113383	-5.01589	5.27892e-07	4.90459e-05
Myh15	256.977	1.12774	0.20542	5.00313	5.64064e-07	5.18671e-05
Tmem198b	427.629	0.879817	0.155868	5.00308	5.64227e-07	5.18671e-05
Ednrb	4247.15	0.715619	0.12335	4.99084	6.01159e-07	5.49712e-05
Mrpl41	348.56	-1.08624	0.197819	-4.98555	6.17853e-07	5.6202e-05
Syt12	537.429	-1.06738	0.19459	-4.97139	6.64751e-07	6.01531e-05
Relb	239.467	1.08165	0.198305	4.95022	7.41279e-07	6.67305e-05
Glcci1	2443.65	-0.541594	0.089311	-4.94446	7.63553e-07	6.83813e-05
Eva1a	5423.28	-0.840231	0.149749	-4.94313	7.68769e-07	6.84954e-05
Traf1	126.783	1.61663	0.308314	4.9191	8.69434e-07	7.70691e-05
Rab4a	1310.4	-0.729822	0.128338	-4.90754	9.22254e-07	8.13362e-05
Syt17	1245.52	0.738414	0.130269	4.90073	9.5479e-07	8.37804e-05
Cfap54	887.7	1.16969	0.218323	4.89956	9.60531e-07	8.38606e-05
Mapk4	19387.8	-0.924965	0.168866	-4.88531	1.03265e-06	8.97067e-05
Wscd1	5374.96	0.499913	0.0824159	4.85237	1.21994e-06	0.000105449
Fgfrl1	1409.51	0.78637	0.14154	4.84931	1.2389e-06	0.000106558
Mboat1	142.217	1.58833	0.307066	4.84693	1.25389e-06	0.000107316
Cfap221	50.8298	2.15192	0.424114	4.83813	1.31068e-06	0.000111626
Pim3	351.782	-1.09245	0.205393	-4.83194	1.35209e-06	0.000114591
Wnk2	16759.5	-0.776484	0.140205	-4.82495	1.40037e-06	0.000118107
Tcim	25.4586	-2.64842	0.528292	-4.82388	1.40793e-06	0.000118171
Wnt7a	3131.38	0.838271	0.153491	4.80987	1.51026e-06	0.00012615
Lhfpl2	2261.2	0.936812	0.174442	4.79707	1.61003e-06	0.000133841
Fam13a	1827.92	-0.815817	0.149316	-4.79398	1.63505e-06	0.000135273
Bcat1	943.495	-0.990861	0.18604	-4.78854	1.68002e-06	0.000137948
Endou	190.32	-1.37331	0.265929	-4.78815	1.68327e-06	0.000137948
Tst	1144.49	0.736487	0.13312	4.7813	1.74162e-06	0.000142061
Ap3s1	3103.78	0.490097	0.0816288	4.77892	1.76243e-06	0.000143086
Ccdc40	113.801	1.38174	0.268726	4.76969	1.84507e-06	0.000149099
Rtp1	22.2156	-3.76798	0.773899	-4.73961	2.14134e-06	0.000172239
Tfcp2l1	484.599	-1.28279	0.249625	-4.73825	2.15575e-06	0.000172599
5031439G07Rik	3423.76	-0.66349	0.119265	-4.72467	2.30486e-06	0.000183042
Fam184b	3083.46	0.63813	0.113903	4.72446	2.30725e-06	0.000183042
Rspo3	636.606	-0.822255	0.153251	-4.71291	2.44208e-06	0.000192857
Kcnn2	21665.4	-0.99746	0.190607	-4.70844	2.49618e-06	0.000196049
Cdc37l1	7279.36	-0.372306	0.0578424	-4.70772	2.50506e-06	0.000196049
Sned1	3649.98	0.917913	0.174108	4.69773	2.63071e-06	0.000204959
Igdcc4	5283.02	0.731024	0.134503	4.69152	2.71177e-06	0.000210332
Nsun7	1076.91	0.687638	0.125356	4.68777	2.76202e-06	0.000213147
Ilk	1451.67	-0.631275	0.113351	-4.68698	2.77261e-06	0.000213147
Dnah12	98.8317	3.6268	0.752816	4.68481	2.80221e-06	0.000214474
Slc2a10	275.499	0.930439	0.177394	4.68132	2.85039e-06	0.000217205
B4galt6	3089.51	-0.604547	0.107903	-4.67592	2.92641e-06	0.000222024
Ephx2	2698.14	0.596098	0.106122	4.67478	2.94266e-06	0.000222286
Gm11827	20.2594	-3.07059	0.636335	-4.66829	3.03719e-06	0.000228434
Gm10635	88.611	2.05975	0.41993	4.66684	3.05863e-06	0.000229055
Angptl4	112.658	1.74499	0.353607	4.65203	3.28685e-06	0.000245089
Lifr	5837.2	-0.552964	0.097411	-4.65003	3.31893e-06	0.000246424
Ppp1r3g	841.781	-0.655497	0.12026	-4.61912	3.85363e-06	0.000284906
Lncbate1	68.0916	-2.47659	0.515956	-4.60618	4.10126e-06	0.000301929
Ccdc74a	521.541	0.641625	0.117672	4.60285	4.16756e-06	0.000305516
Ldlrad3	4866.52	0.869042	0.16732	4.59624	4.30178e-06	0.000313033
Prmt2	802.56	0.578253	0.104058	4.59603	4.30614e-06	0.000313033
Rlbp1	397.883	0.831944	0.159414	4.59147	4.40125e-06	0.000318614
Ccdc113	49.5679	1.78716	0.367641	4.58914	4.45066e-06	0.000320854
Smpdl3a	1249.98	0.637834	0.117309	4.58475	4.54533e-06	0.000326325
Acat3	718.687	0.809973	0.154906	4.58325	4.57812e-06	0.000327326
Tob2	1241.06	-0.55975	0.100486	-4.57526	4.75629e-06	0.000338671
Rasgef1b	1375.59	0.575432	0.103995	4.57168	4.83836e-06	0.000343109
Gdpd2	1776.26	0.755547	0.143451	4.56984	4.88108e-06	0.000344731
Nrxn2	16907.2	-0.40822	0.0678698	-4.54135	5.58956e-06	0.00039317
Lpin3	322.317	-1.07109	0.214131	-4.53503	5.75962e-06	0.000403499
Atp6v0e	2470.98	-0.738026	0.141092	-4.52204	6.12469e-06	0.000427351
Nek5	80.3753	1.87564	0.394436	4.50172	6.74073e-06	0.000468454
Adamts9	9464.11	0.834935	0.163377	4.49841	6.84629e-06	0.000473894
Septin7	14502.4	-0.493865	0.0877464	-4.48868	7.16661e-06	0.000494098
Emp2	2038.56	0.732572	0.140993	4.48656	7.23834e-06	0.000497071
Mertk	29293.8	-0.850155	0.167433	-4.48032	7.45305e-06	0.0005098
Cthrc1	253.47	0.878655	0.173877	4.47819	7.52773e-06	0.000512889
Slc13a3	1146.38	0.881557	0.175095	4.46361	8.05889e-06	0.000546934
Per1	2568.82	-0.86884	0.172436	-4.45869	8.24604e-06	0.000557458
Cchcr1	542.958	0.996737	0.201308	4.45455	8.40699e-06	0.000566136
Fam216b	15.7839	4.86182	1.07033	4.44891	8.6308e-06	0.000578963
Cntfr	4729.73	-0.664063	0.126817	-4.44786	8.67298e-06	0.000579555
Zfp36l1	1424.91	0.696072	0.134164	4.44285	8.87771e-06	0.000590963
Cand2	501.429	0.729146	0.141867	4.43477	9.2172e-06	0.000609251
Crispld2	105.018	-1.10108	0.225742	-4.43464	9.22258e-06	0.000609251
Gramd4	4041.1	0.454252	0.0799785	4.42934	9.45232e-06	0.000622063
Wdr63	34.1164	2.9659	0.647287	4.42756	9.53042e-06	0.000624836
Camkk1	871.762	-0.620058	0.11809	-4.4039	1.06324e-05	0.000694462
Kdm3a	4434.24	-0.726446	0.142621	-4.39237	1.1212e-05	0.000729579
Caskin1	10436.5	0.627309	0.12024	4.38547	1.15733e-05	0.000747608
Fmnl3	1138.38	0.756224	0.149637	4.38544	1.15751e-05	0.000747608
Pepd	3171.29	-0.637205	0.122528	-4.38433	1.16341e-05	0.000748633
2810032G03Rik	170.068	-1.05439	0.218158	-4.37474	1.21576e-05	0.000779432
Mtarc2	1830.53	-0.500054	0.0914722	-4.3735	1.22269e-05	0.000780992
Unc13b	3427.97	0.683071	0.133598	4.36436	1.27498e-05	0.000811411
Tdrd7	1213.9	0.519572	0.0961859	4.3621	1.28821e-05	0.000816836
Prodh	9050.09	-0.871177	0.176873	-4.36007	1.30023e-05	0.00082146
Tagln3	7462.85	0.570263	0.107977	4.35522	1.32932e-05	0.000836797
Cpne2	2799.85	0.652477	0.127197	4.34346	1.40253e-05	0.000879695
Gsap	6021.42	0.642767	0.125567	4.32254	1.54242e-05	0.00096114
Eya4	2921.93	-0.798298	0.161554	-4.3224	1.54344e-05	0.00096114
Far1	1456.06	-0.663303	0.13067	-4.31089	1.626e-05	0.00100443
Ephb3	1521.17	0.64253	0.125854	4.31079	1.62676e-05	0.00100443
Ccdc85a	6258.99	-0.847172	0.17337	-4.30969	1.63486e-05	0.00100443
Ugp2	8235.72	0.511906	0.0955804	4.30952	1.63609e-05	0.00100443
Gpr19	1894.04	0.45861	0.0832367	4.30831	1.64508e-05	0.00100639
Usp54	4481.92	-0.625488	0.122246	-4.29862	1.71863e-05	0.0010477
Prune2	3402.18	-0.749305	0.151096	-4.2973	1.72892e-05	0.00104998
Cebpa	73.0671	-1.41814	0.306787	-4.29659	1.73446e-05	0.00104998
Fzd2	286.217	-1.05246	0.221787	-4.29448	1.75101e-05	0.00105352
Csrp1	5046.23	-0.530002	0.100133	-4.2943	1.75243e-05	0.00105352
Tjp2	6809.88	0.492664	0.0914715	4.29275	1.76476e-05	0.00105728
Rnd3	1419.18	0.652239	0.128687	4.29133	1.77609e-05	0.0010604
Rgs9	1356.19	0.484387	0.0896648	4.28693	1.81156e-05	0.00107788
Calr4	389.177	0.829217	0.170154	4.28562	1.82228e-05	0.00108055
Tert	93.9409	1.44264	0.313359	4.28467	1.83008e-05	0.00108149
Fhad1	231.015	0.996617	0.209538	4.27901	1.87727e-05	0.00110562
Lama3	2767.04	1.06008	0.224597	4.27469	1.91407e-05	0.00112348
Olfr287	178.706	-1.11435	0.237345	-4.27375	1.92209e-05	0.00112439
Apbb2	5400.81	0.523866	0.099284	4.26922	1.96154e-05	0.00114362
Bbox1	183.595	1.31059	0.283632	4.26816	1.97088e-05	0.00114522
Skap2	1248.51	0.746629	0.152189	4.24886	2.1486e-05	0.00124432
Cav1	163.756	1.00962	0.21444	4.24182	2.21715e-05	0.00127976
Zfp90	621.412	0.55198	0.10671	4.23557	2.27972e-05	0.00131152
Dnah9	532.113	1.06818	0.228708	4.23326	2.30328e-05	0.0013207
Mylk2	20.1588	6.19582	1.44225	4.22661	2.37243e-05	0.00135587
Plekha4	136.283	1.01386	0.216368	4.22366	2.40371e-05	0.00136925
Angpt1	3513.87	0.8963	0.18865	4.22103	2.43185e-05	0.00138075
Efhb	287.62	1.18241	0.256769	4.21549	2.49237e-05	0.0014105
Cfap43	172.84	1.64262	0.366082	4.21388	2.51023e-05	0.00141315
Ndufc2	915.928	-0.533257	0.102824	-4.2136	2.51332e-05	0.00141315
Spag16	367.978	1.35936	0.299113	4.21033	2.54998e-05	0.00142914
Ccdc190	1778.44	0.572611	0.11228	4.20921	2.56268e-05	0.00143037
Zbbx	44.8144	2.2457	0.509827	4.20868	2.56863e-05	0.00143037
Lrriq1	301.939	1.06904	0.230947	4.19595	2.71731e-05	0.00150832
Crocc	1910.32	0.578122	0.114324	4.18217	2.88741e-05	0.00159764
Foxo3	6267.05	-0.781532	0.163366	-4.1718	3.02198e-05	0.00166679
Klf13	3204.45	-0.711747	0.146954	-4.16285	3.14296e-05	0.00172803
Fstl1	3122.49	-0.601693	0.120542	-4.16197	3.15515e-05	0.00172926
Ky	718.64	-1.03809	0.225485	-4.16034	3.1778e-05	0.00173472
Map2k6	4986.03	-0.63084	0.127628	-4.15926	3.19279e-05	0.00173472
A730020M07Rik	45.0497	-2.01715	0.460954	-4.1591	3.19506e-05	0.00173472
Fam214a	6426.38	-0.629816	0.127447	-4.15715	3.22236e-05	0.00174409
Cgnl1	362.799	-0.978479	0.21142	-4.15514	3.25087e-05	0.00175406
Gucy2f	286.766	1.25958	0.279142	4.15409	3.26583e-05	0.00175667
Trit1	2117.06	-0.609909	0.122883	-4.14955	3.33128e-05	0.00178635
C530044C16Rik	725.591	0.889567	0.190426	4.14631	3.37877e-05	0.00180624
Jag1	569.222	1.11669	0.245342	4.14398	3.41325e-05	0.00181907
Grtp1	1103.13	0.666336	0.136959	4.13508	3.54836e-05	0.0018853
Rrbp1	5829.78	0.458414	0.0867802	4.13013	3.62551e-05	0.00192042
D630010B17Rik	31.1994	-2.61964	0.611168	-4.12266	3.74528e-05	0.00197783
Mmp2	282.306	1.45225	0.328246	4.11964	3.79459e-05	0.0019936
Slc14a2	2078.13	1.02557	0.224684	4.11943	3.7981e-05	0.0019936
Hs3st3a1	504.853	-0.901611	0.19473	-4.11652	3.84641e-05	0.00201288
Ttc21a	60.9348	2.0985	0.485941	4.11265	3.91151e-05	0.0020408
Cebpd	182.903	-0.880105	0.189756	-4.11109	3.938e-05	0.00204847
Mx2	329.043	1.61373	0.368428	4.10862	3.98025e-05	0.00206427
Scml2	120.807	1.05782	0.233611	4.10004	4.13076e-05	0.00213595
Wdr27	131.643	1.23016	0.275743	4.09862	4.15614e-05	0.0021427
Cfap299	155.281	2.20562	0.513867	4.0976	4.17463e-05	0.00214586
Col2a1	32.4258	2.52082	0.59149	4.09275	4.26283e-05	0.00218473
Ttyh3	11836.1	-0.527868	0.104592	-4.09084	4.2981e-05	0.00219633
Vwa3b	96.1831	1.56625	0.358612	4.08869	4.33825e-05	0.00221035
Il17d	342.927	0.73569	0.155573	4.08612	4.38642e-05	0.00222835
Il10rb	193.379	0.804478	0.173038	4.07123	4.67663e-05	0.00236886
Slc35e4	425.567	-0.792037	0.170062	-4.06933	4.71488e-05	0.00238129
St8sia2	288.025	1.20654	0.272128	4.06623	4.77798e-05	0.00240616
Kcnn3	9462.51	0.624024	0.128916	4.06486	4.80617e-05	0.00241337
Pptc7	1343.16	-0.449639	0.0861005	-4.06082	4.89005e-05	0.00244841
Dnaaf3	23.0388	2.6317	0.624025	4.05706	4.96946e-05	0.00248102
Tekt5	236.951	1.08271	0.242432	4.05355	5.04464e-05	0.00251134
Smim4	307.588	-0.873301	0.191066	-4.04729	5.18131e-05	0.002572
Fam181a	49.6619	1.6288	0.380865	4.01401	5.96946e-05	0.0029534
Mmgt2	467.449	0.638639	0.134208	4.01346	5.98364e-05	0.0029534
Tgif2	184.617	0.844672	0.185659	4.01097	6.04695e-05	0.00297619
Nphp3	2680.53	0.627634	0.131603	4.00928	6.09032e-05	0.00298907
Stat2	781.554	0.696645	0.149292	3.99651	6.42825e-05	0.00314604
Elmod3	1698.64	-0.550949	0.112869	-3.99533	6.46041e-05	0.0031529
Dnah11	275.987	1.70274	0.403227	3.97477	7.04467e-05	0.00342841
Rgs7bp	6243.09	-0.462962	0.0914062	-3.97087	7.16119e-05	0.00347538
Mir9-3hg	13118.1	0.593745	0.12442	3.96837	7.23663e-05	0.00349876
Ttr	129.056	5.32893	1.31779	3.96794	7.24965e-05	0.00349876
Parp8	4234.92	0.471674	0.0937107	3.96619	7.30312e-05	0.0035148
Slc20a1	9114.28	0.669768	0.14388	3.96003	7.49412e-05	0.00359677
2410004P03Rik	36.7927	1.95353	0.46845	3.95673	7.59831e-05	0.00363672
Gstm5	722.345	-0.589721	0.123812	-3.95537	7.64156e-05	0.00364738
Hmgcs2	277.286	-0.988629	0.224902	-3.95118	7.77683e-05	0.00370177
Crb2	452.282	0.713586	0.155406	3.94828	7.87158e-05	0.00373664
Fgd1	1485.59	0.445358	0.0875381	3.94523	7.97218e-05	0.00377408
Tcte2	601.237	0.60204	0.127494	3.93774	8.22533e-05	0.00388334
Prickle1	3515.87	-0.715188	0.156411	-3.93315	8.38386e-05	0.00394242
E130112N10Rik	91.0781	-1.01827	0.233488	-3.93281	8.39585e-05	0.00394242
Ocrl	5422.61	-0.493372	0.100222	-3.92499	8.67336e-05	0.00406175
Wtip	323.939	0.712125	0.156141	3.92033	8.84277e-05	0.00412996
Pdgfd	2761.76	-0.905183	0.205704	-3.91429	9.06723e-05	0.00422344
Fgf18	200.749	-1.06863	0.247718	-3.91023	9.22073e-05	0.00426826
Fancc	973.122	0.693151	0.151693	3.9102	9.22211e-05	0.00426826
Fat4	3467.23	0.411966	0.0797906	3.9098	9.23717e-05	0.00426826
Haus7	397.414	0.621559	0.133454	3.90814	9.30077e-05	0.00428625
Sall3	2653.73	-0.434546	0.0857297	-3.90234	9.52688e-05	0.00437884
Wasf3	12140	-0.532042	0.110829	-3.89829	9.68764e-05	0.00444098
Pde3a	1765.41	0.912661	0.208543	3.89685	9.74505e-05	0.00445554
Otud7b	3871.57	-0.506324	0.10446	-3.88975	0.000100349	0.0045718
Fzd6	726.358	0.727673	0.161403	3.88886	0.000100715	0.0045718
Plpp1	902.426	0.693886	0.152721	3.8887	0.000100783	0.0045718
Ralbp1	2406.16	-0.428314	0.0846465	-3.87865	0.000105039	0.00475002
Slc7a2	5627.91	-0.445227	0.0890253	-3.87785	0.000105382	0.00475002
Gbp7	360.553	0.940089	0.216657	3.87751	0.000105532	0.00475002
Dnah5	484.869	0.936874	0.215889	3.87641	0.000106007	0.0047591
Suclg1	2629.31	-0.435367	0.0865714	-3.87388	0.000107116	0.00479646
Cd101	30.815	-2.25509	0.55659	-3.87196	0.000107965	0.00482208
Kcnc3	1157.51	-0.52182	0.109004	-3.86976	0.000108941	0.00484346
Wsb1	4900.44	0.523691	0.109491	3.86963	0.000109002	0.00484346
Sox13	1706.32	0.601079	0.129621	3.86572	0.000110764	0.00490921
Spry1	387.941	1.10411	0.260029	3.86153	0.000112681	0.00498147
Dvl2	467.624	0.733708	0.164518	3.8519	0.000117207	0.00516842
Phgdh	3523.52	0.557372	0.118761	3.85119	0.000117544	0.00517014
Mlf1	31.4814	2.1156	0.524475	3.84309	0.000121496	0.00532251
Pls1	723.717	0.807694	0.184159	3.84284	0.000121621	0.00532251
Il33	807.53	0.68047	0.151853	3.82258	0.000132061	0.00575311
Phka1	14107.8	-0.620188	0.136087	-3.82247	0.000132122	0.00575311
Fsd1l	1276.87	0.505871	0.106214	3.82126	0.00013277	0.00576686
Ccdc150	63.3463	1.35769	0.329253	3.81982	0.000133549	0.00578022
Hacd2	6273.95	-0.708333	0.159274	-3.8194	0.000133775	0.00578022
Tcea3	50.3117	1.60485	0.394058	3.81885	0.000134076	0.00578022
Reck	2544.07	-0.726679	0.164244	-3.81553	0.000135891	0.00584398
Olfm2	1539.69	-0.58758	0.127812	-3.81481	0.000136287	0.00584654
Map7d2	4301.89	-0.805453	0.185091	-3.81138	0.000138195	0.00591379
Kcnd3os	74.6409	-1.3601	0.331073	-3.80611	0.000141172	0.00602636
Chst9	1221.82	1.0117	0.239819	3.8016	0.000143764	0.00612197
Pcsk9	110.303	1.17252	0.282182	3.80081	0.000144225	0.00612656
Dcdc2a	421.921	0.770328	0.176423	3.79955	0.000144957	0.00614262
Relt	397.929	0.659865	0.147516	3.79528	0.000147478	0.00622618
Sema5b	1585.94	0.913513	0.214365	3.795	0.000147645	0.00622618
Scn10a	10.2129	5.32134	1.37634	3.79363	0.000148463	0.00624551
Pdk4	1332.81	0.550819	0.118865	3.79269	0.000149026	0.00625406
Pwwp3b	129.808	-1.11529	0.267884	-3.79003	0.00015063	0.00630611
Cyp2j9	3742.96	-0.614174	0.135687	-3.78941	0.000151007	0.00630672
Gp1bb	186.575	-0.831651	0.193304	-3.78497	0.000153729	0.00639335
Dnah2	269.732	1.01063	0.240601	3.78482	0.000153817	0.00639335
Lap3	1588.35	0.468127	0.0975008	3.77563	0.000159605	0.00660529
Tnfrsf11b	68.0172	1.27373	0.310881	3.77552	0.000159677	0.00660529
5033428I22Rik	15.2653	-2.71699	0.693505	-3.77357	0.000160925	0.00664114
Lrrc43	18.5952	2.9164	0.74661	3.77226	0.000161776	0.00666044
Fbrsl1	8352.08	0.463293	0.0964179	3.7679	0.000164628	0.00676182
Pparg	496.891	0.975384	0.232514	3.76487	0.000166634	0.00682808
Crocc2	35.2614	2.78331	0.713532	3.7606	0.000169506	0.0069294
Plekhd1	99.7787	1.16141	0.283138	3.74875	0.000177716	0.00724797
Oaf	1890.61	-0.535211	0.11616	-3.74665	0.000179212	0.00727221
Vcam1	1719.96	0.618808	0.138486	3.74629	0.000179466	0.00727221
Slc10a7	3458.04	-0.740137	0.170878	-3.74615	0.000179566	0.00727221
Cyp2d22	1134.2	-0.654919	0.148273	-3.74256	0.000182155	0.00735992
Ifitm7	51.2631	1.70311	0.42873	3.73922	0.000184592	0.00744108
C030018K13Rik	2080.67	0.535174	0.116478	3.73609	0.000186902	0.00751674
Ogdhl	2859.52	-0.587579	0.130629	-3.73254	0.00018956	0.00760604
Ccdc170	138.129	1.48444	0.371256	3.72908	0.000192177	0.00769327
Adcy2	22854.9	0.63313	0.143015	3.72778	0.000193172	0.00771534
Aass	963.395	-0.893917	0.213046	-3.72651	0.00019415	0.00773661
Cd82	241.125	0.820575	0.193613	3.72172	0.000197869	0.00786675
Drc7	70.7171	1.6558	0.41871	3.7157	0.00020264	0.00803806
Chka	5092.34	-0.422276	0.0867591	-3.71461	0.000203514	0.00805432
Cmtm3	402.052	-0.658792	0.150534	-3.71207	0.000205574	0.00811737
St6gal1	4964.45	-0.657493	0.15068	-3.69986	0.000215718	0.0084986
Chrna7	662.629	0.633531	0.144519	3.69178	0.000222687	0.00875329
Trib2	4249.01	0.549941	0.121976	3.68878	0.000225335	0.00882645
Tmem44	7286.38	0.393141	0.0794739	3.68852	0.000225564	0.00882645
Sfmbt2	898.02	0.652568	0.150044	3.68271	0.000230764	0.00900964
Rarg	955.63	0.5985	0.135416	3.68124	0.000232105	0.00904167
Hsf3	43.4625	-1.6631	0.424721	-3.6803	0.000232961	0.00905472
Ccdc60	162.702	1.12287	0.27818	3.677	0.000235996	0.00915223
Arhgap6	285.211	1.06146	0.261639	3.67474	0.000238094	0.00921303
Slc35d1	3082.45	0.477673	0.10281	3.67351	0.000239238	0.00923519
Tap1	119.206	1.19962	0.299381	3.67299	0.00023973	0.00923519
Erbb2	481.875	0.651199	0.150705	3.65746	0.000254724	0.00979109
Spats2l	2768.17	0.425944	0.0893436	3.6482	0.000264079	0.0101283
Arrdc2	246.244	-1.10434	0.275343	-3.64759	0.000264707	0.01013
Mycl	216.748	-1.10191	0.27474	-3.64676	0.000265568	0.0101339
Stil	65.857	1.54432	0.396099	3.64636	0.000265976	0.0101339
Tmem131l	1288.1	0.554086	0.124619	3.64379	0.000268657	0.0102137
Miat	5711.96	0.716239	0.169222	3.6416	0.000270944	0.0102593
Hey2	500.331	-0.605534	0.138825	-3.64152	0.000271037	0.0102593
Ccdc114	741.442	0.702202	0.165827	3.63151	0.000281765	0.0106421
Dock9	4525.9	-0.518713	0.115371	-3.62927	0.000284221	0.0106892
Arhgef16	61.3768	1.59491	0.411905	3.62925	0.000284242	0.0106892
Cdk5rap2	7711.17	0.469229	0.101763	3.62831	0.000285284	0.0107052
Ngef	8459.05	0.398	0.0822081	3.62494	0.000289024	0.0108222
Cfap44	1223.09	0.910447	0.22375	3.62212	0.0002922	0.0109176
Col16a1	1617.85	0.642427	0.149798	3.62107	0.000293392	0.0109386
Dzip1	4730.62	0.467863	0.101706	3.61691	0.00029814	0.0110918
Slc49a4	2058.14	-0.381498	0.0778518	-3.61582	0.000299399	0.0111119
Oacyl	82.1952	1.23856	0.314925	3.61533	0.00029996	0.0111119
A330076C08Rik	307.517	-1.59789	0.41548	-3.6052	0.000311913	0.0115251
Capsl	30.5304	2.2998	0.610249	3.60476	0.00031244	0.0115251
Gm12695	6.56207	5.42299	1.47699	3.60394	0.000313424	0.011536
Nt5dc3	1975.37	-0.53045	0.119456	-3.60341	0.000314064	0.011536
Dbt	1379.36	-0.411584	0.0867635	-3.59118	0.000329184	0.0120659
C230072F16Rik	68.9193	2.40202	0.641921	3.58615	0.0003356	0.0122752
Scml4	402.673	0.829775	0.203542	3.58538	0.000336592	0.0122856
Kcnq3	20243.6	-0.800065	0.195419	-3.58239	0.000340467	0.012401
Ctnnal1	2921.16	0.539436	0.122846	3.57714	0.000347376	0.0125998
Nectin2	351.973	0.579891	0.134155	3.57714	0.000347376	0.0125998
Kcnk1	5985.27	-0.396612	0.0829401	-3.57622	0.000348598	0.0126178
9430041J12Rik	4613.26	-0.647556	0.153243	-3.57312	0.000352752	0.0127022
Arsj	129.252	0.949006	0.237612	3.57307	0.000352816	0.0127022
Shroom3	936.474	1.01654	0.256562	3.57241	0.000353714	0.0127022
Hnmt	428.706	-0.630287	0.148444	-3.5723	0.000353855	0.0127022
Itga7	1647.36	0.694026	0.166342	3.57111	0.000355473	0.012734
Prx	64.1125	1.23404	0.317723	3.56926	0.000357987	0.0127977
Trp53bp2	6604.38	-0.635468	0.150058	-3.5684	0.00035917	0.0128136
Mgat5	19692.4	0.605833	0.141825	3.56659	0.00036165	0.0128756
Fam53b	4846.43	0.531933	0.121192	3.56404	0.000365191	0.0129751
Pter	883.824	0.764075	0.186421	3.56222	0.000367727	0.0130385
Tecta	86.2152	1.00724	0.254992	3.55792	0.000373806	0.0132271
Glb1l2	137.408	0.911358	0.228085	3.55726	0.000374741	0.0132332
Muc1	149.235	0.887484	0.221439	3.55622	0.000376233	0.013259
Chst3	370.484	0.727387	0.176487	3.55486	0.000378185	0.0133008
Rbp1	742.613	0.597154	0.140277	3.54408	0.000393982	0.0138284
Pnp	459.365	0.631956	0.150128	3.54335	0.000395083	0.0138391
Casp8	142.076	0.971094	0.245916	3.54224	0.000396738	0.0138691
Shroom4	1462.43	0.560341	0.130085	3.53877	0.000402003	0.0140249
Astn2	13925.2	-0.68723	0.166109	-3.5352	0.000407461	0.0141868
Mapk15	27.7787	1.9475	0.522883	3.53329	0.000410426	0.0142615
Smco4	132.7	0.844304	0.210686	3.53276	0.000411246	0.0142615
Abcc4	2274.97	0.599421	0.141485	3.52986	0.000415779	0.0143899
Cfap65	43.0099	2.55123	0.694641	3.52876	0.000417506	0.014421
Atp2b2	27284.6	-0.440498	0.0965203	-3.52773	0.000419138	0.0144486
Stat1	1213.59	0.837941	0.209246	3.52668	0.000420813	0.0144776
Celsr1	3048.65	0.551157	0.128048	3.52334	0.000426147	0.0146322
Chil5	45.8285	1.61899	0.431939	3.51667	0.00043699	0.0149483
Drc1	742.271	0.585035	0.137926	3.51662	0.000437074	0.0149483
Atp7b	434.317	0.659782	0.159369	3.51249	0.000443926	0.0151528
Sulf1	569.916	0.795629	0.198159	3.51045	0.000447344	0.0152395
Bmper	3952.09	0.598205	0.142015	3.50811	0.000451299	0.0153442
Inf2	2916.65	0.590987	0.140127	3.50387	0.000458546	0.01553
Kctd15	627.471	0.583446	0.137975	3.50387	0.000458553	0.01553
Cfap77	54.368	1.26388	0.33227	3.5028	0.00046039	0.0155619
Aatk	4050.56	-0.341768	0.0690347	-3.50212	0.000461574	0.0155716
Ahr	405.646	0.672676	0.163653	3.49933	0.000466433	0.015705
C2	32.7321	-1.43877	0.383066	-3.49487	0.000474291	0.0159387
Dzip1l	7054.5	-0.566407	0.133586	-3.49145	0.000480405	0.0160922
9330188P03Rik	164.256	0.876322	0.22236	3.49128	0.00048071	0.0160922
Lhpp	1064.41	0.543416	0.127194	3.48613	0.000490067	0.0163739
Plin4	196.732	-1.11715	0.291941	-3.4841	0.00049379	0.0164666
Pold1	138.898	0.865414	0.219816	3.48207	0.000497552	0.0165603
Ccdc146	611.955	0.821565	0.207528	3.47696	0.000507135	0.016847
Rsad2	63.6178	1.64689	0.445001	3.47614	0.00050868	0.016866
Slc25a34	156.775	-1.08428	0.283244	-3.47503	0.000510802	0.0169041
Usp53	5322.57	-0.624598	0.151058	-3.47282	0.00051502	0.0170107
Unc5c	10021.5	0.654594	0.159718	3.47232	0.00051598	0.0170107
Lrguk	268.367	0.769127	0.192825	3.47012	0.000520225	0.0171182
Nkd2	65.6952	-1.312	0.349398	-3.46881	0.000522767	0.0171693
Per2	4118.26	-0.554892	0.13123	-3.46638	0.000527515	0.0172825
Csrnp1	288.55	-0.724172	0.180083	-3.46603	0.000528203	0.0172825
Gabra2	10364.6	0.636249	0.154759	3.46506	0.000530104	0.0173121
Acss3	400.222	-0.809173	0.204718	-3.46415	0.000531916	0.0173387
Prkra	863.335	0.471445	0.107352	3.46006	0.000540054	0.017571
Zwilch	130.106	1.05316	0.275696	3.45728	0.000545654	0.01772
Uba7	32.9919	1.54238	0.418186	3.44914	0.000562371	0.0182288
Ak7	76.6725	1.97018	0.543221	3.44276	0.000575819	0.0186299
Rad9a	135.378	0.904828	0.233933	3.44042	0.000580807	0.0187564
Gm5577	325.401	0.689145	0.171442	3.4364	0.000589491	0.0190015
Sgpl1	1041.82	0.406696	0.0892716	3.43554	0.000591379	0.0190271
4930519F16Rik	14.7446	2.658	0.74507	3.43324	0.000596414	0.0191536
Micalcl	1401.59	-0.766823	0.194294	-3.43203	0.000599081	0.0191735
Adam23	8701.88	0.417405	0.0924852	3.43196	0.00059924	0.0191735
Catip	199.576	0.892899	0.231117	3.43072	0.000601978	0.0192257
Il17ra	420.123	-0.625568	0.153462	-3.42474	0.000615388	0.019593
Acer3	2353.21	-0.526127	0.124432	-3.42459	0.000615735	0.019593
Cst3	5959.82	-0.604595	0.147388	-3.42359	0.000617997	0.019629
Cldn14	63.0337	-1.28688	0.346914	-3.42123	0.000623376	0.0197637
Rhbdd3	391.972	0.555411	0.13316	3.42002	0.000626156	0.0198157
Id3	1177.7	0.469678	0.108242	3.4153	0.00063712	0.020126
Cyp1b1	57.118	1.37528	0.374196	3.40804	0.000654305	0.0206314
4930429D17Rik	5.17252	5.03569	1.45128	3.40093	0.000671581	0.0211378
Kcnd3	4107.12	-0.744883	0.189671	-3.4	0.000673847	0.0211707
Gm16863	38.8168	2.20555	0.619498	3.3988	0.000676826	0.021226
Gm38438	26.0146	1.74072	0.482816	3.39822	0.00067825	0.0212323
Sycp2l	19.1224	2.19063	0.615383	3.39728	0.000680597	0.0212674
Maob	2413.26	-0.560402	0.135612	-3.39499	0.000686315	0.0214076
Pak1	4946.93	-0.487328	0.114108	-3.39439	0.000687823	0.0214162
Mapk7	435.757	0.622235	0.153909	3.39314	0.000690962	0.0214755
Dlk1	8.08269	-4.39945	1.27002	-3.38535	0.000710878	0.0220306
P2rx6	351.715	0.703708	0.178339	3.38516	0.000711359	0.0220306
Cxcl12	325.482	-0.839275	0.218487	-3.38361	0.000715408	0.0221023
Tsnaxip1	42.7148	1.45063	0.399207	3.38329	0.000716218	0.0221023
Ppox	752.155	0.639155	0.159496	3.38038	0.000723869	0.0222988
Cobll1	755.281	0.68958	0.17444	3.37984	0.000725286	0.0223029
Slc13a4	146.562	-0.99576	0.265463	-3.37434	0.000739941	0.0227133
Kif17	359.443	0.602521	0.148952	3.37371	0.000741619	0.0227247
Cfap47	342.907	0.789768	0.204534	3.37239	0.000745195	0.0227941
Zfp608	11281.3	0.534373	0.128848	3.37119	0.000748429	0.0228527
S100a7a	20.3758	2.23969	0.634881	3.37022	0.00075108	0.0228934
Vangl2	675.666	0.439543	0.100924	3.36434	0.000767275	0.0233461
Napsa	26.4805	-2.04435	0.578264	-3.36239	0.000772714	0.0234705
4933405L10Rik	9.82026	3.06227	0.88182	3.35927	0.000781475	0.0236952
Fam83b	80.0882	1.24989	0.342621	3.35616	0.000790328	0.0239219
Mt1	1123.32	-0.719994	0.185564	-3.34113	0.000834375	0.0252112
Glul	19854.9	-0.386709	0.0860038	-3.33368	0.000857066	0.0258407
Ccdc148	1071.17	0.645744	0.163724	3.33331	0.000858183	0.0258407
Rsph4a	64.3253	1.30917	0.363699	3.32463	0.000885352	0.0266126
Mtss1	2514.11	0.485608	0.116081	3.3219	0.000894081	0.0268286
Pde1c	1030.87	0.733651	0.190942	3.31855	0.000904845	0.0271048
Ssc5d	100.817	1.05029	0.286812	3.31327	0.000922106	0.0275045
Cdc45	162.843	-0.798449	0.210812	-3.31314	0.00092254	0.0275045
Birc7	272.144	-0.813782	0.215447	-3.31302	0.000922939	0.0275045
Gdf11	1433.29	0.454289	0.107121	3.30737	0.000941766	0.0280176
Gm11978	4.15363	-4.93179	1.46285	-3.303	0.000956566	0.0283676
Zfp36l2	1874.5	0.530845	0.130462	3.30245	0.000958453	0.0283676
Aff1	6970.75	-0.576153	0.144183	-3.30242	0.000958529	0.0283676
Retsat	309.942	-0.64166	0.164041	-3.30198	0.000960065	0.0283676
Phf1	420.087	0.621521	0.158108	3.29852	0.000971953	0.0286701
Gm14664	37.3292	1.92119	0.552209	3.29801	0.000973713	0.0286734
Kcnq4	888.326	0.592335	0.149741	3.28792	0.00100931	0.0296499
Opn5	72.5001	1.58936	0.453017	3.28765	0.00101029	0.0296499
Id1	252.953	0.776834	0.206125	3.28361	0.00102486	0.0300267
Smyd1	140.773	0.911544	0.247284	3.28183	0.00103135	0.0301661
Map4k4	19940.7	0.405294	0.0930602	3.2806	0.00103585	0.0302469
Zic2	516.792	0.527148	0.130287	3.27853	0.0010435	0.0304141
Abat	8295.57	-0.38156	0.0858911	-3.2781	0.00104508	0.0304141
Slfn5	27.0082	-1.5135	0.431304	-3.27728	0.00104812	0.0304516
Grin3a	6299.72	0.478636	0.115573	3.27615	0.00105232	0.0305085
Gm11681	32.6759	1.76053	0.506907	3.27581	0.00105359	0.0305085
Aspg	649.18	0.808594	0.216376	3.27482	0.00105728	0.0305644
Dysf	157.903	0.999192	0.27495	3.27039	0.001074	0.0309962
Adgb	59.8579	1.4159	0.402473	3.26954	0.00107723	0.0310378
C8g	9.08882	4.42232	1.3236	3.26559	0.00109237	0.031374
Nrbp2	2712.35	0.4799	0.116336	3.26555	0.00109251	0.031374
Nudt7	346.542	-0.740226	0.196089	-3.26497	0.00109476	0.0313866
T2	161.553	0.807758	0.216899	3.26307	0.0011021	0.0315452
Enkur	221.439	1.01619	0.280889	3.26176	0.00110722	0.0316396
Eno4	53.6011	1.37363	0.390737	3.25957	0.00111582	0.031833
Ptpra	7364.27	0.387318	0.0881818	3.25825	0.00112101	0.0319285
Fam13c	21205.6	0.581431	0.147848	3.25625	0.00112895	0.0320988
Adamts12	378.394	0.749443	0.199472	3.25581	0.00113068	0.0320988
Slc7a11	18743.8	0.576008	0.146257	3.25459	0.00113557	0.0321849
Fbxl7	1644.58	0.718713	0.190676	3.24483	0.0011752	0.0332538
F5	119.091	-0.98242	0.272028	-3.24385	0.00117925	0.0333142
Zfp28	514.78	0.534629	0.134099	3.24112	0.00119061	0.0335806
Dock11	3470.71	0.469153	0.113971	3.23901	0.00119943	0.0337747
Gm13016	6.54229	-4.61337	1.39374	-3.23831	0.00120238	0.0338029
Vipr2	174.523	0.890836	0.244695	3.23193	0.00122958	0.0345115
Gm2115	1217.15	0.447306	0.107612	3.22738	0.00124928	0.0349601
Vash1	2113.75	0.467263	0.113798	3.22731	0.00124958	0.0349601
Ankrd27	1587.66	0.353428	0.0786155	3.22364	0.00126571	0.0353544
Rgs22	255.003	0.967572	0.269179	3.22303	0.00126842	0.0353732
Ago4	911.195	0.509973	0.127318	3.22008	0.00128155	0.0356561
Deup1	10.8131	3.53887	1.06805	3.21976	0.00128297	0.0356561
Pygl	300.667	0.737132	0.197906	3.21937	0.00128472	0.0356561
Entpd2	626.283	0.537594	0.136025	3.21701	0.00129535	0.0358938
Fam214b	864.333	0.490828	0.121571	3.21481	0.00130529	0.0361117
Tnni3	14.1128	3.39452	1.02551	3.21259	0.00131546	0.0363352
S100a16	800.557	0.455618	0.110838	3.20845	0.00133453	0.0368033
Plagl1	1300.73	0.45962	0.112209	3.2049	0.0013511	0.0372012
Tubg2	326.761	-0.868802	0.239998	-3.20337	0.00135829	0.0373402
Cfap69	540.148	0.737106	0.198975	3.20194	0.00136508	0.0374673
Rimklb	4275.17	0.407415	0.0961491	3.19727	0.00138734	0.0380026
Etv4	1875.57	0.617424	0.16185	3.19694	0.00138895	0.0380026
Apobec3	352.146	0.581643	0.150804	3.19384	0.00140394	0.0383523
Ppp1r14c	1295.68	0.583855	0.151541	3.1929	0.00140852	0.0383934
Rasgef1c	278.747	-0.673823	0.179734	-3.19262	0.00140986	0.0383934
Myb	46.0134	1.40906	0.410104	3.19201	0.00141286	0.0384147
Tmtc2	9805.44	0.565765	0.145988	3.19043	0.0014206	0.0385648
Arhgap5	15440.7	0.350291	0.0784698	3.18964	0.00142448	0.0386099
Dnah6	98.728	2.13422	0.637967	3.1886	0.00142964	0.0386892
Smarcd2	1349.92	-0.595857	0.155643	-3.18587	0.00144322	0.0389643
1810062O18Rik	77.8265	0.963523	0.271066	3.18565	0.00144428	0.0389643
Drc3	707.06	0.460293	0.113252	3.18134	0.00146597	0.0394299
Fchsd1	189.685	0.717602	0.194134	3.18131	0.00146608	0.0394299
Gphn	22864.3	-0.489006	0.12251	-3.1753	0.00149679	0.0401601
Lgr4	8769.87	0.480877	0.119958	3.1751	0.00149786	0.0401601
4933427I22Rik	133.862	-1.02915	0.292816	-3.17314	0.00150797	0.0403561
Nr2e1	1975.2	0.53753	0.137901	3.17279	0.00150981	0.0403561
Rasl11a	79.2855	-1.25182	0.3632	-3.1713	0.0015176	0.040502
Mob3b	512.286	0.720128	0.195583	3.17066	0.00152091	0.0405281
Dgcr6	1129.93	-0.499579	0.126226	-3.16558	0.00154772	0.0411794
Blcap	1939.73	0.443893	0.108842	3.15955	0.00158015	0.0419696
Ccdc80	3506.91	0.470536	0.11729	3.15916	0.00158225	0.0419696
Slco1c1	25513.3	0.717512	0.195505	3.15854	0.00158561	0.0419945
Cdiptos	11.1863	3.78541	1.1681	3.15505	0.00160473	0.0424362
Adarb1	2931.07	-0.498493	0.126337	-3.15421	0.00160934	0.0424936
Vegfc	814.289	0.587053	0.154564	3.15113	0.00162637	0.042878
Cryzl2	332.882	0.682141	0.184833	3.14955	0.00163522	0.0430461
Mfn1	9207.56	-0.433884	0.106028	-3.14902	0.00163816	0.0430582
St14	39.1608	1.75859	0.527901	3.14186	0.00167876	0.0440585
Farp1	37597.4	-0.610294	0.162535	-3.13959	0.00169183	0.0443346
Adra1b	573.509	0.571315	0.15016	3.13874	0.00169675	0.0443966
Gsta3	339.285	-0.791673	0.220495	-3.13691	0.00170737	0.0446072
Nek10	130.657	0.919561	0.261338	3.13602	0.00171258	0.0446761
Gm4710	4.76407	-5.01515	1.56913	-3.1324	0.00173384	0.0451065
Pecam1	117.365	-0.975271	0.279438	-3.13225	0.0017347	0.0451065
Nphs1	636.785	-0.775566	0.215706	-3.13189	0.00173686	0.0451065
Klf7	7037.09	0.446673	0.110795	3.12895	0.00175433	0.0454921
Cd38	505.144	-0.677741	0.184908	-3.12448	0.0017812	0.046076
Ppp1r1c	31.7452	2.11098	0.643653	3.12432	0.00178215	0.046076
Ppara	2028.8	-0.580026	0.153858	-3.11994	0.0018089	0.0466542
Hcn3	215.662	0.692326	0.18988	3.11948	0.00181173	0.0466542
Usp18	133.517	1.20686	0.354839	3.11934	0.00181257	0.0466542
Tgoln1	352.659	-0.701418	0.193086	-3.11477	0.00184086	0.0473124
Shisa6	770.073	0.892368	0.254506	3.11335	0.00184974	0.0474702
Hipk1	4319.36	-0.297864	0.0635719	-3.11245	0.00185543	0.047546
Oat	1848.05	0.359353	0.0834726	3.10705	0.00188965	0.0483517
Mrtfb	8026.87	-0.344295	0.0786529	-3.10599	0.00189643	0.0484102
Lgals1	98.7165	0.850531	0.241664	3.10568	0.00189842	0.0484102
Parp14	222.842	0.958639	0.2765	3.10539	0.0019003	0.0484102
Chic2	2524.96	0.352942	0.0815508	3.10165	0.00192448	0.0489544
Cnmd	301.899	0.654851	0.179451	3.09194	0.00198852	0.0504448
Togaram2	433.08	0.820065	0.232888	3.09189	0.00198887	0.0504448
Frem2	4519.68	0.489797	0.126115	3.0908	0.00199617	0.0505561
4933406C10Rik	135.28	0.985421	0.287055	3.0845	0.00203893	0.0515639
Tgm6	33.7274	1.85626	0.569728	3.08263	0.00205182	0.0518144
Shisa2	92.1374	1.04559	0.307348	3.07661	0.00209367	0.052781
Spag6l	168.925	0.908882	0.26298	3.07583	0.00209917	0.052781
Minpp1	766.92	-0.41545	0.102558	-3.07583	0.00209921	0.052781
Ddx58	515.903	0.673239	0.186542	3.07298	0.0021193	0.0532092
Sdc1	31.5689	1.70735	0.523517	3.0703	0.00213846	0.0536127
Ccdc88c	8733.8	0.465756	0.119247	3.06721	0.00216064	0.0540908
Naprt	381.293	0.672346	0.186653	3.06637	0.00216676	0.0541659
Glis1	520.957	0.799224	0.228111	3.06528	0.00217466	0.0542852
Slc2a1	1586.52	-0.453903	0.115623	-3.06083	0.00220726	0.054891
Serpinb6b	12.881	-2.78988	0.878839	-3.06073	0.00220802	0.054891
Cyp2j12	22.8249	-2.10505	0.655101	-3.06067	0.0022084	0.054891
Asap1	12828.6	0.442889	0.112074	3.05949	0.00221713	0.0550291
Ckap2	156.116	1.10831	0.329744	3.05786	0.00222926	0.0552513
Srgap1	3601.8	0.546522	0.146222	3.05373	0.00226018	0.0559377
Nxnl2	4.3868	-4.643	1.48799	-3.05311	0.00226486	0.055974
Tlr3	998.227	0.53116	0.141298	3.05142	0.0022776	0.0562089
E130114P18Rik	810.414	0.477417	0.123716	3.05067	0.00228331	0.0562198
Rhbdf2	39.3179	1.47446	0.450601	3.05029	0.00228619	0.0562198
Agmo	3232.47	-0.649586	0.180187	-3.05009	0.00228775	0.0562198
Kif11	178.249	0.898856	0.262029	3.04873	0.0022981	0.0563945
Nedd9	2590.32	-0.489114	0.127755	-3.04578	0.00232079	0.0568708
Gm16090	6.98439	4.46094	1.43214	3.04505	0.0023264	0.0569281
Col22a1	345.032	0.884258	0.257817	3.04192	0.00235074	0.0573912
Gm11627	125.041	-0.883011	0.25742	-3.04177	0.00235194	0.0573912
Rnf213	2731.43	0.651796	0.181579	3.03887	0.00237464	0.057864
Adcyap1r1	12759.7	0.364717	0.0871261	3.03832	0.00237903	0.0578896
Ltbp3	1642.76	0.471153	0.122197	3.03732	0.0023869	0.0580001
Arl4d	121.272	-1.07363	0.320909	-3.03397	0.00241356	0.058566
Nynrin	954.481	0.417217	0.104572	3.03347	0.00241757	0.0585813
Actr3b	4357.12	-0.487419	0.12781	-3.03121	0.00243576	0.05894
Gm14569	334.263	0.762482	0.218765	3.02828	0.00245946	0.0594307
Arhgef17	5474.94	0.320895	0.0730087	3.0256	0.0024814	0.0598776
P4ha3	686.817	0.619651	0.171806	3.02464	0.00248932	0.0599853
Phf19	160.634	0.696629	0.197319	3.02367	0.00249728	0.0600938
Fam117b	2147.81	-0.404014	0.10056	-3.02322	0.002501	0.0601002
Setx	4395.68	-0.26443	0.0544213	-3.02143	0.00251581	0.0603653
Kdm5b	4813.16	-0.299104	0.0659055	-3.02105	0.00251898	0.0603653
4933407L21Rik	132.636	0.805074	0.23357	3.01868	0.00253877	0.0606783
Scarf2	91.6738	0.829922	0.241834	3.01828	0.00254212	0.0606783
Mt2	390.157	-0.82974	0.241781	-3.01818	0.00254297	0.0606783
Fam183b	4.24613	4.58696	1.48682	3.01782	0.00254602	0.0606783
Lrrc23	63.6011	1.14024	0.344806	3.01689	0.00255384	0.0607813
Dnah10	108.973	1.24136	0.378416	3.01614	0.00256013	0.0608477
Dcaf4	536.322	0.504512	0.134217	3.01387	0.00257942	0.0612225
Slc7a7	205.637	0.593873	0.163941	3.0125	0.00259104	0.0613427
Tapbpl	256.104	-0.578062	0.158696	-3.01244	0.00259155	0.0613427
Gimap1	8.31517	-3.77245	1.21934	-3.01184	0.00259671	0.0613813
Cfh	230.868	-0.813959	0.237216	-3.00975	0.00261464	0.0617211
Hsd17b11	830.775	-0.490009	0.129627	-3.0087	0.0026237	0.0618509
1700017B05Rik	779.783	-0.459316	0.119469	-3.0076	0.00263317	0.0619902
Sp5	38.5041	1.40362	0.433592	3.00656	0.00264221	0.0620477
Lats2	2192.68	-0.389031	0.0961354	-3.0065	0.00264276	0.0620477
Plscr1	135.11	0.745642	0.214793	3.00588	0.00264814	0.0620502
Sult2a2	6.64179	4.15176	1.3481	3.00554	0.00265113	0.0620502
Usp31	2443.66	-0.375745	0.0917541	-3.00526	0.00265358	0.0620502
Lmcd1	1060.24	0.47321	0.124236	3.00403	0.00266427	0.0622165
Zfp474	6.69504	5.42659	1.77351	3.00342	0.0026696	0.0622572
Ifrd1	2535.56	-0.509824	0.136505	-3.00227	0.00267975	0.0624101
Inpp5d	347.428	0.580763	0.160207	3.0009	0.00269187	0.062553
Jpt2	111.136	0.807878	0.235916	3.00055	0.00269491	0.062553
Megf6	94.057	1.03269	0.310861	3.00035	0.00269668	0.062553
Ankdd1b	100.701	-0.865697	0.255348	-2.99864	0.00271187	0.0628213
Aldh16a1	85.877	0.953564	0.284806	2.997	0.00272654	0.063077
Gpr165	75.2441	-1.08717	0.329845	-2.99282	0.00276409	0.063804
Axin2	4474.01	0.388411	0.0963717	2.99269	0.00276531	0.063804
Nek8	361.445	0.663144	0.188277	2.99104	0.00278028	0.0640056
Ptpn13	6063.95	0.448954	0.116674	2.99084	0.00278213	0.0640056
Tiparp	3168.37	-0.431309	0.110797	-2.99024	0.00278757	0.0640056
Morc3	3245.53	0.340145	0.0803133	2.99011	0.00278878	0.0640056
Eif4ebp1	130.716	-0.810136	0.23756	-2.98929	0.00279625	0.0640925
Spag5	448.594	-0.557797	0.153178	-2.98866	0.00280201	0.0641398
Impa2	755.394	0.586661	0.162885	2.98776	0.00281027	0.0642442
Mphosph6	549.182	-0.471545	0.124418	-2.98626	0.00282412	0.0644759
Dapk1	3754.98	0.402682	0.101384	2.98549	0.00283122	0.0645533
Adamts7	81.8203	1.01453	0.306509	2.98369	0.00284796	0.06485
Trmt5	204.857	0.617341	0.173424	2.9831	0.00285349	0.0648908
Spef2	447.27	0.811702	0.238629	2.98247	0.00285937	0.0649394
C130071C03Rik	8512.14	0.415632	0.105895	2.98061	0.00287673	0.0652486
Tec	142.402	0.739464	0.214617	2.97955	0.0028867	0.0653892
Prr11	38.4913	1.32004	0.409778	2.97732	0.00290779	0.0657812
Agbl1	237.031	0.984721	0.297237	2.97648	0.00291575	0.0658755
Sertad3	104.731	0.891079	0.265954	2.9745	0.00293467	0.066213
Spata16	89.8812	1.24173	0.38394	2.97372	0.00294211	0.066213
Hip1r	3603.35	-0.372577	0.091662	-2.97372	0.00294212	0.066213
Pla2g4e	511.125	-0.683094	0.196185	-2.97216	0.00295712	0.0664644
Ccdc180	32.769	2.40596	0.775997	2.97161	0.00296242	0.0664976
Hhipl1	438.165	0.616137	0.173755	2.97049	0.00297325	0.0666546
Nfatc4	58.27	1.18429	0.365154	2.96941	0.00298375	0.0667245
Shc4	213.705	0.58255	0.162525	2.96908	0.00298694	0.0667245
Ddias	68.0245	1.20237	0.371345	2.9686	0.0029916	0.0667245
Epb41l4b	1098.55	0.45684	0.120205	2.96859	0.00299173	0.0667245
Rnf20	7059.9	0.353908	0.0856882	2.96316	0.00304496	0.0678246
Mrps6	844.294	0.518642	0.14142	2.96028	0.00307357	0.0683743
Vtcn1	6.36756	4.40894	1.45936	2.95262	0.00315089	0.0700045
Cdk2ap1	823.074	0.475202	0.127319	2.94694	0.00320934	0.0712121
Pappa	86.1323	-0.992016	0.303071	-2.94326	0.00324776	0.0719727
Art3	157.503	0.657774	0.18961	2.94169	0.00326422	0.0722452
Mxd4	1692.34	-0.516639	0.141753	-2.93918	0.00329082	0.0727414
Gm19303	41.8333	1.83231	0.58989	2.93666	0.00331766	0.0732414
Jade3	399.682	0.54504	0.151718	2.93333	0.00335345	0.0739376
Sema4g	946.183	0.47738	0.128759	2.93091	0.00337967	0.0743836
Chd9	17418.5	-0.364899	0.0903884	-2.93068	0.00338224	0.0743836
Ss18l1	1004.25	0.346192	0.0840478	2.92919	0.0033985	0.0746466
Mical1	1154.86	0.490282	0.133354	2.92667	0.00342616	0.0751591
A330074K22Rik	171.506	-0.719789	0.21198	-2.92381	0.00345778	0.0757572
LOC105245869	111.31	0.912533	0.278275	2.91989	0.00350158	0.0766203
Herpud1	943.926	-0.44054	0.116656	-2.91917	0.00350963	0.0766316
Ripor2	2736.38	0.344098	0.0836222	2.91906	0.00351092	0.0766316
Abtb2	6030.12	0.57078	0.161389	2.91704	0.00353369	0.0769438
Cnnm2	6284.84	-0.600369	0.171535	-2.91701	0.00353408	0.0769438
Gdf10	236.26	-0.703718	0.207111	-2.91495	0.00355741	0.0772987
Ifit3	191.49	1.08777	0.338883	2.91479	0.00355928	0.0772987
Pbx4	486.939	0.468608	0.126567	2.91234	0.00358727	0.0778092
Zfp951	355.209	0.689145	0.202339	2.91166	0.00359509	0.0778816
Gbp3	538.516	1.07791	0.336313	2.90773	0.00364062	0.0787698
Txlnb	405.789	0.639249	0.185479	2.90734	0.0036452	0.0787707
Slc22a23	12584.6	0.533273	0.149136	2.90522	0.00366991	0.0791217
Catsperb	25.4024	1.60685	0.518728	2.9049	0.0036737	0.0791217
Glt1d1	288.499	-0.560631	0.158582	-2.90469	0.00367621	0.0791217
Utrn	17547.6	0.410163	0.106791	2.90439	0.00367966	0.0791217
Gm12371	107.876	-0.860184	0.261832	-2.90333	0.00369217	0.0792928
Fam171b	10901.1	-0.308145	0.0717317	-2.90172	0.00371126	0.0796042
Prkca	11552.2	-0.543396	0.152858	-2.9007	0.00372334	0.0797649
Cars2	592.504	0.476558	0.129903	2.89877	0.0037463	0.080158
Adap2	121.318	-0.945034	0.291764	-2.89629	0.00377598	0.0806936
Btbd3	3746.28	-0.399307	0.103412	-2.89431	0.00379991	0.0811053
Ldb3	200.224	0.638881	0.186437	2.89041	0.00384736	0.0820171
Hpgd	92.8512	1.05769	0.331382	2.88998	0.00385264	0.0820291
Stk33	78.1926	1.27858	0.407964	2.88893	0.00386556	0.0822034
Enah	15018.9	-0.42625	0.112948	-2.88849	0.00387099	0.0822184
Otoa	52.409	-1.48003	0.477846	-2.88802	0.00387676	0.0822402
Cdc42ep1	340.366	0.760243	0.22867	2.88732	0.0038854	0.0822933
Ankrd28	6004.22	0.394093	0.101866	2.88705	0.00388873	0.0822933
Zswim5	2034.54	0.50805	0.141495	2.88385	0.00392846	0.083033
9630001P10Rik	262.329	0.771844	0.232999	2.88347	0.00393324	0.083033
Tap2	258.043	0.620616	0.180694	2.88121	0.00396154	0.0835288
Trip6	230.214	0.63042	0.18423	2.87912	0.00398784	0.0839814
Chil1	195.003	0.732439	0.219777	2.87764	0.00400658	0.084274
Gm8126	5.22058	4.40329	1.49679	2.87501	0.0040402	0.0848784
Zmat3	2664.4	-0.365535	0.092382	-2.87432	0.004049	0.0849606
Slc22a5	1060.98	0.437519	0.117503	2.87242	0.00407343	0.0853701
Hepacam	9481.42	-0.344648	0.0851846	-2.87197	0.00407922	0.0853885
Crybb3	25.6513	1.51073	0.491297	2.87144	0.00408611	0.0854296
Sncg	6.60298	-4.0688	1.38241	-2.87093	0.00409268	0.0854642
Cdhr3	22.553	2.82224	0.948707	2.86942	0.0041123	0.0857708
Ube2e1	1730.08	-0.458484	0.125107	-2.86542	0.00416457	0.0867569
Bcas1	1013.14	-0.522318	0.147452	-2.86411	0.00418189	0.0870134
Fam49a	4338.13	-0.436388	0.11763	-2.85972	0.00424021	0.0880391
Efcab8	69.0001	1.06295	0.336738	2.85963	0.00424132	0.0880391
Nek11	376.674	0.720667	0.217103	2.85885	0.00425174	0.0881501
Ifit1	92.1845	1.4123	0.459377	2.8567	0.00428072	0.0884782
Sox2ot	5636.88	0.419102	0.111707	2.85659	0.00428216	0.0884782
Gpd2	6617.45	-0.315087	0.0752967	-2.85652	0.00428314	0.0884782
Nt5c2	7745.51	-0.439209	0.118764	-2.85616	0.00428794	0.0884782
Ctdsp1	368.715	0.542926	0.155277	2.85248	0.00433789	0.0894027
Cnnm1	1263.36	-0.564842	0.162994	-2.85189	0.004346	0.0894638
Ddb2	739.386	0.480366	0.133405	2.85121	0.00435534	0.08955
Ttc9b	573.297	-0.776531	0.237348	-2.85038	0.00436668	0.0896769
Tbc1d31	1207.85	0.481503	0.133878	2.84963	0.00437701	0.089783
Pnp2	15.5178	1.98244	0.660874	2.8484	0.00439392	0.0900173
Plekhg1	17319.1	-0.495955	0.139037	-2.84783	0.00440181	0.0900173
Gdap1	988.196	-0.611675	0.179681	-2.84768	0.00440398	0.0900173
Nxpe3	1149.44	-0.464045	0.127981	-2.84453	0.00444769	0.0907401
4930500G05Rik	14.3094	3.6752	1.25694	2.84438	0.00444979	0.0907401
Alkal1	3.75912	4.37269	1.50262	2.84348	0.00446235	0.0908897
Gm6981	71.5542	0.862789	0.268425	2.84173	0.00448701	0.091285
Ankrd55	176.38	0.782896	0.240421	2.84042	0.00450541	0.091552
Npy5r	24.3587	-1.48274	0.487335	-2.83734	0.00454907	0.0923313
Rbpms2	504.546	0.515119	0.146343	2.83662	0.00455939	0.0924328
Cfap61	104.285	1.23917	0.401749	2.83552	0.00457505	0.0926421
Smarcd3	1303.59	0.396741	0.104693	2.83439	0.00459138	0.0927623
Nudt14	66.3331	0.991752	0.314639	2.83421	0.00459391	0.0927623
Mlkl	9.65263	2.93379	0.999926	2.834	0.004597	0.0927623
Mir99a	38.8274	1.01148	0.321836	2.83213	0.00462388	0.0930953
Srgap3	30774.5	0.421263	0.113436	2.83211	0.00462422	0.0930953
Iqcd	229.321	0.600629	0.176801	2.8316	0.00463155	0.0931348
Por	2440.29	-0.369569	0.0952669	-2.82962	0.00466033	0.0934883
Myom3	629.552	0.488564	0.137325	2.82953	0.00466162	0.0934883
D6Ertd474e	117.915	-0.945094	0.298696	-2.82928	0.00466527	0.0934883
Sctr	901	0.562263	0.163426	2.82858	0.00467556	0.0935867
Supt20	2004.72	0.4117	0.110255	2.82709	0.0046973	0.0939137
Zkscan2	1054.1	0.492444	0.138849	2.8264	0.00470746	0.0940085
Mirc35hg	6.71402	4.09085	1.41264	2.82511	0.00472646	0.0942795
Col23a1	2044.34	0.508693	0.144716	2.82409	0.00474144	0.0944008
Pdgfc	3424.94	0.531079	0.152651	2.82396	0.0047434	0.0944008
Dmp1	350.86	-0.594073	0.175208	-2.81993	0.00480343	0.095486
Rhcg	228.883	0.84151	0.263655	2.81242	0.00491698	0.0975279
Phf11d	7.23732	3.39689	1.17227	2.8124	0.00491737	0.0975279
2410017I17Rik	3.48248	-4.37762	1.52149	-2.81147	0.00493161	0.0976987
Sft2d2	1026.79	-0.362752	0.0935008	-2.81016	0.00495168	0.0979846
Irgm1	284.15	0.589344	0.174256	2.80819	0.00498213	0.0984749
Dop1b	5442.34	0.337562	0.0846285	2.80711	0.0049988	0.0986923
Ntrk3	9186.51	0.581539	0.171586	2.8064	0.00500988	0.0987987
Slco4a1	26.3711	-1.77375	0.596578	-2.80558	0.00502254	0.0988515
1700028P14Rik	44.1044	1.34553	0.443977	2.80539	0.00502558	0.0988515
Exoc3l4	171.668	1.01837	0.327391	2.80513	0.00502962	0.0988515
Ptprb	369.41	-0.794501	0.247732	-2.80344	0.00505608	0.0992592
Itpr1	8669.02	-0.42305	0.1153	-2.80182	0.00508156	0.0995387
Mdga2	45256.9	-0.8187	0.256514	-2.8018	0.00508178	0.0995387
Tbc1d2	269.883	0.701988	0.214997	2.79999	0.00511039	0.0999865
Tmem53	239.368	0.599722	0.178599	2.79802	0.00514176	0.100487
Sptlc3	10.4427	2.79872	0.964852	2.79703	0.00515749	0.100681
Cd274	82.5169	0.973821	0.31249	2.79632	0.00516886	0.100722
Gm26685	15.9794	2.11549	0.720818	2.79611	0.0051722	0.100722
Pou3f4	290.375	0.514305	0.148188	2.79581	0.005177	0.100722
Arap2	15098	0.3159	0.0772776	2.79382	0.0052089	0.101098
E230032D23Rik	9.67643	3.05408	1.05741	2.7937	0.00521082	0.101098
Pkp4	5969.13	0.329859	0.0822828	2.79352	0.00521375	0.101098
Nrp2	3457.15	0.486101	0.138341	2.79094	0.0052555	0.101794
Irf9	370.011	0.652423	0.198054	2.78926	0.00528286	0.10221
Tgfbr2	1121.58	0.408741	0.11072	2.78847	0.0052957	0.102344
Tram2	885.805	0.493287	0.141083	2.78763	0.00530947	0.102488
Slc8b1	1304.38	0.541086	0.158249	2.7873	0.00531496	0.102488
Ndrg2	8386.38	-0.394969	0.106008	-2.78252	0.00539382	0.103894
Bmp6	276.611	0.837872	0.265291	2.78136	0.00541312	0.10415
Xaf1	147.878	1.26343	0.418693	2.77873	0.00545719	0.104882
Ncaph	80.1892	0.962595	0.310484	2.77822	0.00546569	0.104929
Hdac9	16536.1	0.589264	0.176136	2.77777	0.00547332	0.104944
Gldn	50.9373	1.21706	0.402188	2.77746	0.00547854	0.104944
Arntl	4727.52	0.399531	0.107933	2.77516	0.00551745	0.105573
Pth1r	225.869	0.58377	0.174579	2.77107	0.00558728	0.106791
Lamc3	66.2111	-1.2946	0.431446	-2.76883	0.00562574	0.107408
4930401G09Rik	15.6239	1.65123	0.560684	2.76666	0.00566332	0.107948
Efemp1	426.094	0.611319	0.184828	2.76645	0.00566699	0.107948
Ttc39c	1175.21	0.450451	0.126705	2.76589	0.00567673	0.107948
Fbxo31	1639.15	-0.446005	0.125102	-2.76577	0.00567883	0.107948
Pax6	3277.6	0.400059	0.108515	2.76513	0.00569009	0.108043
Ramp1	2957.29	-0.398021	0.107861	-2.76301	0.0057271	0.108627
Wbp1l	2931.23	-0.430256	0.119589	-2.76159	0.00575211	0.10892
Abca8a	328.093	0.791593	0.250448	2.76142	0.00575508	0.10892
Atat1	1210.55	0.412361	0.113139	2.76085	0.00576513	0.108992
Col11a2	3664.05	0.524205	0.153716	2.75967	0.00578591	0.109253
Rest	813.012	0.386919	0.10398	2.75936	0.00579152	0.109253
Gtf2ird1	3027.98	0.46246	0.131378	2.7589	0.00579961	0.109257
S100a11	29.2647	1.21104	0.40275	2.75863	0.00580433	0.109257
Dock7	5015.56	0.390321	0.105288	2.75741	0.00582619	0.109455
Frrs1	305.749	-0.670366	0.206854	-2.75734	0.00582743	0.109455
Fbln2	611.238	0.460055	0.130603	2.75688	0.00583564	0.109491
Haao	27.5941	1.73534	0.59341	2.75584	0.00585424	0.109721
Ttll6	9.63587	3.02208	1.06138	2.75308	0.00590371	0.110529
Dusp6	1233.01	-0.658676	0.202978	-2.75239	0.00591614	0.110643
Tle4	12656.7	0.399842	0.108953	2.75204	0.00592251	0.110643
Dnajc3	2782.18	-0.34191	0.0879184	-2.75153	0.00593178	0.110697
Tfpi	44.773	-1.22902	0.410459	-2.75063	0.00594811	0.110882
Pmp22	1067.93	-0.390538	0.105669	-2.74952	0.00596819	0.111138
Dock6	687.059	0.504691	0.147246	2.7484	0.00598862	0.111399
Cmip	9084.71	-0.438084	0.123181	-2.74461	0.00605832	0.112519
Crh	84.2457	-1.04468	0.344245	-2.74421	0.00606565	0.112519
Igtp	59.8773	0.868556	0.280112	2.74374	0.00607427	0.112519
Serpinb1b	5.80442	4.55295	1.6232	2.74331	0.00608232	0.112519
Them6	94.2078	-0.895427	0.289974	-2.74309	0.00608637	0.112519
Gm10549	27.6679	1.55883	0.531834	2.74302	0.00608771	0.112519
Ifit1bl2	29.7547	1.42447	0.48311	2.74154	0.00611512	0.112905
Mnd1	77.1299	0.743515	0.234793	2.74078	0.00612935	0.113048
Rdh5	733.847	0.498278	0.145468	2.7379	0.0061832	0.113849
Commd7	581.919	0.37382	0.100016	2.73776	0.00618587	0.113849
Mir99ahg	34890.3	0.567689	0.170881	2.73693	0.00620159	0.114017
Ablim3	386.613	-0.63467	0.195435	-2.73579	0.00622307	0.114214
Pipox	128.936	1.08405	0.359711	2.73567	0.00622543	0.114214
Nmt2	2563.43	0.254194	0.056378	2.73501	0.00623788	0.114245
Btla	22.3143	-2.08236	0.724841	-2.73488	0.00624027	0.114245
Ribc2	34.4138	1.26648	0.426686	2.73381	0.00626066	0.114498
Cmya5	3960.62	-0.556832	0.167252	-2.7314	0.00630654	0.115215
Cdh15	11.839	-2.68405	0.947156	-2.72822	0.00636771	0.116127
Gm17634	8.29564	-2.87003	1.01536	-2.72811	0.00636983	0.116127
Krt77	67.8151	-1.1042	0.368284	-2.72669	0.00639731	0.116506
Bpifc	3.44131	4.40026	1.57795	2.72522	0.00642584	0.116822
Fbxo45	1231.81	-0.502344	0.147643	-2.7251	0.00642812	0.116822
Castor1	103.377	-0.854159	0.276896	-2.72362	0.00645705	0.117226
Fhod1	396.461	0.532175	0.158713	2.72299	0.00646943	0.117328
Trim34a	163.773	0.89662	0.292693	2.7217	0.0064948	0.117665
Gm36210	87.475	-0.895112	0.292237	-2.72078	0.00651287	0.117869
Angel1	370.457	0.516441	0.153146	2.71924	0.00654329	0.11826
Zfp831	485.326	-0.547838	0.164707	-2.71899	0.00654809	0.11826
Ak9	146.701	1.21084	0.408601	2.71864	0.00655516	0.118265
Gm10636	3.96668	4.50748	1.62189	2.7175	0.00657773	0.118549
Ramp2	166.259	-0.763244	0.244302	-2.71485	0.00663056	0.119268
Spata24	483.512	0.54153	0.162637	2.71481	0.00663133	0.119268
Cep192	1479.68	0.44464	0.126989	2.71392	0.00664914	0.119464
Lrrc9	1075.36	0.64501	0.200979	2.71178	0.00669232	0.120116
Tmem160	113.492	-0.828602	0.268733	-2.71125	0.00670303	0.120154
Diaph1	3249.72	0.276314	0.0650426	2.71075	0.00671317	0.120154
Trim68	152.327	0.675094	0.212169	2.71055	0.00671722	0.120154
Samd9l	97.5782	0.85623	0.27902	2.71031	0.0067221	0.120154
Cd164	1195.46	-0.3732	0.100864	-2.7086	0.00675672	0.120649
Nell2	8104.97	-0.50421	0.149355	-2.70637	0.00680234	0.121244
Iqub	299.849	0.755151	0.242085	2.70629	0.006804	0.121244
Lpar1	752.932	0.550027	0.166382	2.70477	0.00683513	0.12158
AW551984	58.0301	-1.54507	0.534282	-2.70469	0.00683687	0.12158
Zfp532	6687.04	0.382778	0.104586	2.70377	0.00685576	0.121776
4933402J15Rik	10.9925	-2.57572	0.915755	-2.70347	0.00686188	0.121776
Grb10	839.863	-0.450203	0.129706	-2.69997	0.00693449	0.122939
Armc4	41.2446	1.56432	0.542608	2.69866	0.00696193	0.123299
Dpy19l2	22.9368	1.70616	0.595624	2.6966	0.00700517	0.123896
Cfap70	64.2492	1.23926	0.422527	2.6963	0.00701138	0.123896
Zfp109	327.511	-0.523998	0.1573	-2.69547	0.00702887	0.123896
Ppp1r14b	235.178	0.625197	0.194847	2.69544	0.00702962	0.123896
Chst10	3076.16	0.335261	0.0872837	2.69536	0.00703126	0.123896
Snhg1	182.611	0.657784	0.207026	2.69427	0.00705429	0.124116
Efna4	25.7142	1.80509	0.632898	2.69409	0.00705805	0.124116
Clec4a1	3.98033	4.18412	1.51771	2.69098	0.00712429	0.125154
Lgr5	21.3844	-1.64419	0.574063	-2.68993	0.00714665	0.12542
Smim23	5.06612	3.92964	1.42389	2.68956	0.00715454	0.125432
Podxl	288.049	-0.617779	0.192547	-2.68911	0.00716423	0.125475
Gm2061	212.576	0.644609	0.202683	2.68699	0.0072098	0.126146
Prkcd	1466.65	-0.53507	0.162005	-2.68553	0.0072415	0.126573
Nfatc2	330.395	0.663159	0.209741	2.68502	0.00725254	0.126639
Rerg	145.419	-0.830595	0.272161	-2.68442	0.00726547	0.126737
Abcc12	47.5717	1.33929	0.461719	2.68407	0.00727323	0.126745
Gnrhr	4.39677	-4.18987	1.52399	-2.68365	0.00728222	0.126775
0610040J01Rik	2835.71	0.573795	0.176601	2.68286	0.00729959	0.12695
Cacng8	2836.13	-0.328144	0.0850775	-2.6816	0.00732704	0.1273
Prmt8	1452.78	-0.519853	0.156637	-2.68042	0.00735293	0.127622
Rnaset2b	262.26	0.607579	0.189635	2.67661	0.00743702	0.128953
Cd9	1147.67	0.423039	0.120756	2.67514	0.00746973	0.129391
Il5	5.98286	3.93984	1.4357	2.67455	0.00748303	0.129492
Arhgef40	3073.07	0.483665	0.143506	2.67351	0.00750627	0.129765
Ubr5	19340.1	0.39993	0.11223	2.67246	0.00752974	0.130041
Pde11a	196.086	0.768069	0.250019	2.67208	0.00753834	0.130061
Phex	139.771	0.871592	0.288819	2.67154	0.00755033	0.130138
Plvap	42.4603	1.20861	0.415088	2.67079	0.00756738	0.130242
Xdh	19.1519	2.41538	0.866984	2.67061	0.00757132	0.130242
Sh3bp1	588.129	0.525547	0.159416	2.66941	0.00759844	0.130579
Eif2ak2	1937.96	0.578438	0.179263	2.66891	0.00760981	0.130645
Rfc3	66.7366	1.04154	0.352911	2.66793	0.00763208	0.130898
Fam184a	10767.4	-0.453151	0.132397	-2.66736	0.00764488	0.130988
Mmp11	94.504	0.754611	0.24548	2.66666	0.00766086	0.131014
Rara	526.231	0.421607	0.120617	2.66636	0.00766786	0.131014
Inhbb	324.665	0.577711	0.179166	2.66631	0.00766899	0.131014
Gbp5	147.169	0.838476	0.277295	2.66314	0.00774148	0.132122
Ccdc102a	279.612	0.59033	0.184171	2.66237	0.00775929	0.132296
Gadd45g	419.423	-0.551541	0.169641	-2.66174	0.00777371	0.132412
Atp8b5	187.279	0.650746	0.207117	2.6591	0.007835	0.133325
Icosl	374.448	0.742455	0.241783	2.65715	0.00788033	0.133966
Mup2	9.19732	2.17898	0.782668	2.65627	0.00790101	0.134186
Lrrc38	48.8526	0.941028	0.316861	2.65425	0.00794857	0.134669
Agpat5	3127.47	-0.355245	0.096182	-2.65377	0.00795981	0.134669
Tnfrsf19	17712.6	0.393894	0.110765	2.65332	0.00797051	0.134669
Ankrd29	1556.11	0.330188	0.0867603	2.65315	0.00797443	0.134669
H2-Q2	11.6694	-1.90672	0.680982	-2.65311	0.00797544	0.134669
Arl2	491.303	0.377276	0.104519	2.65289	0.00798055	0.134669
Prr5l	498.732	0.728395	0.236884	2.65276	0.00798373	0.134669
4930578N18Rik	3.46997	-3.94205	1.44869	-2.65208	0.00799976	0.134809
Col5a3	287.85	-0.695003	0.224385	-2.6517	0.00800874	0.134829
Gm266	453.159	0.458985	0.135468	2.64996	0.00805001	0.135393
4930552N02Rik	4.93318	3.85897	1.41917	2.64871	0.00807988	0.135764
Dcaf15	360.363	0.627108	0.199059	2.64799	0.0080971	0.135922
Myl9	52.6325	1.08015	0.370245	2.64731	0.0081135	0.135969
Vmn2r80	3.52853	4.37528	1.61501	2.64722	0.00811557	0.135969
S100a3	19.6307	1.80782	0.646082	2.64335	0.00820905	0.137398
Primpol	201.528	0.604725	0.19097	2.64295	0.00821882	0.137398
Tent5c	43.2431	1.3105	0.458053	2.64271	0.00822457	0.137398
Gfra1	5844.09	0.59843	0.188677	2.6417	0.00824903	0.137674
Epx	97.9116	0.878672	0.294846	2.64095	0.00826747	0.137849
Pdgfra	901.963	-0.669047	0.215533	-2.64018	0.00828614	0.138028
LOC115487084	8.95479	3.62124	1.33425	2.63911	0.00831245	0.138216
Synpo2	2562.36	-0.697665	0.226468	-2.63907	0.00831331	0.138216
Crls1	667.563	0.368123	0.101622	2.63843	0.0083291	0.138304
Fbxw9	263.389	0.541653	0.167406	2.63821	0.00833452	0.138304
Ptpru	658.223	-0.515854	0.157758	-2.63602	0.00838859	0.139068
Kank1	10949.5	-0.451848	0.1335	-2.63557	0.00839951	0.139116
Card9	107.933	-0.701425	0.228567	-2.63128	0.00850641	0.140702
Ccer2	31.9283	-1.28074	0.448817	-2.63078	0.00851895	0.140702
Rgs5	443.305	-0.794156	0.263862	-2.63075	0.00851956	0.140702
Ilvbl	253.283	0.594024	0.187865	2.62967	0.00854671	0.141017
Sntg2	647.789	0.648888	0.208816	2.62857	0.00857446	0.14134
Klhl5	4904.35	0.321082	0.0841225	2.62809	0.00858657	0.141406
Tfap2b	6.62736	-3.7283	1.38285	-2.62379	0.00869564	0.143044
Pnpla3	419.003	0.599038	0.190231	2.62332	0.00870769	0.143044
B3gnt5	41.3036	1.50209	0.534494	2.6232	0.00871075	0.143044
Cd300c2	14.3529	-2.28575	0.833586	-2.6221	0.00873897	0.143372
Sema3b	68.3537	1.02891	0.354561	2.61989	0.0087959	0.14417
Lgalsl	756.283	-0.542702	0.169003	-2.6195	0.00880594	0.144198
Mov10	381.501	0.524267	0.162	2.61893	0.00882053	0.144301
Hinfp	544.264	0.463581	0.138896	2.61766	0.00885352	0.144705
Tbc1d9b	4317.32	-0.298683	0.0759191	-2.61703	0.00886986	0.144835
Homer2	1790	-0.458065	0.136842	-2.61663	0.00888032	0.14487
Cd164l2	14.7628	-1.65894	0.596376	-2.61403	0.00894822	0.145841
Cdk19	6482.74	-0.410224	0.118701	-2.6135	0.00896196	0.145853
Pwwp2b	261.462	0.514296	0.15853	2.61336	0.00896578	0.145853
Slc37a1	107.535	0.824477	0.277417	2.61151	0.00901441	0.146377
Fbxl22	131.265	0.652056	0.211404	2.61138	0.00901772	0.146377
4933409K07Rik	10.5439	-1.83932	0.666106	-2.61117	0.00902324	0.146377
A430057M04Rik	24.2667	1.31142	0.464093	2.6103	0.0090463	0.146614
Scp2	1783.29	-0.288721	0.0723415	-2.60875	0.00908733	0.147142
Trim7	221.356	0.73025	0.241649	2.60813	0.00910395	0.147274
Trim30a	82.4608	1.0797	0.375777	2.60713	0.00913045	0.147565
Cpxm2	132.903	0.771286	0.257707	2.60484	0.00919175	0.148418
H2ac8	34.0652	1.13348	0.396874	2.60405	0.00921305	0.148557
Lipc	57.8755	1.05098	0.365215	2.60388	0.0092175	0.148557
Rad54l	131.279	-0.610622	0.196296	-2.60128	0.00928754	0.149547
Styk1	4.90201	3.37467	1.26016	2.59862	0.00936	0.150575
Crebrf	3360.56	-0.463627	0.140033	-2.59673	0.00941151	0.151182
Lin7a	1396.74	-0.49374	0.151637	-2.5966	0.00941514	0.151182
Htr6	314.69	0.936053	0.322913	2.5891	0.00962277	0.154373
Hydin	75.3619	1.79376	0.654284	2.58873	0.00963312	0.154397
Rp1	49.3351	1.33253	0.47628	2.58782	0.00965862	0.154663
Ildr1	29.011	1.46798	0.528858	2.58668	0.00969058	0.155032
Ptk7	1041.82	0.411987	0.120692	2.58499	0.00973823	0.15565
Tyms	167.191	0.619022	0.200952	2.58281	0.00979989	0.156492
Abr	27850.3	-0.337256	0.0918832	-2.58215	0.00981866	0.156648
Gnb4	1454.02	-0.338106	0.0922537	-2.58099	0.00985175	0.156775
Hes5	1056.17	0.552077	0.17516	2.58094	0.00985328	0.156775
Arhgef6	411.118	0.527131	0.165496	2.58092	0.00985373	0.156775
Tenm4	9104.26	0.436701	0.130519	2.5797	0.00988848	0.157184
4732414G09Rik	44.3239	-0.963152	0.33484	-2.5778	0.00994303	0.157907
Rhob	1367.39	-0.587671	0.189279	-2.57647	0.00998151	0.158373
Gm13807	13.7007	2.16767	0.803132	2.57451	0.0100383	0.159129
Atp23	246.873	0.460341	0.140062	2.57273	0.01009	0.159802
Rab7b	310.771	0.602458	0.19537	2.57183	0.0101162	0.159988
Ccdc34os	106.843	0.789624	0.268159	2.5717	0.0101201	0.159988
Errfi1	505.135	-0.445592	0.134547	-2.56855	0.0102125	0.16104
Edc3	1591.7	-0.405777	0.119057	-2.56833	0.0102191	0.16104
Ltbp1	4668.97	0.358787	0.100767	2.56818	0.0102233	0.16104
Oas2	42.1417	1.08971	0.385413	2.56793	0.0102307	0.16104
0610040B10Rik	49.9864	0.929729	0.323123	2.56784	0.0102334	0.16104
Tbxas1	396.582	0.54818	0.174556	2.56754	0.0102423	0.16104
Chsy1	4227.39	0.411233	0.121313	2.56553	0.0103018	0.161829
Psmc5	985.881	-0.478058	0.147429	-2.56434	0.0103371	0.162237
Mettl7a1	728.791	-0.314445	0.0836862	-2.56249	0.0103924	0.162958
Wdr49	273.554	0.727343	0.244855	2.5621	0.0104042	0.162996
Msantd3	1426.62	-0.322634	0.0869656	-2.56002	0.0104666	0.163535
Il12rb2	557.877	-0.53522	0.170024	-2.55975	0.0104746	0.163535
Tmem106c	157.271	0.549793	0.175718	2.55975	0.0104748	0.163535
Peg3	7514.3	-0.369586	0.105334	-2.55936	0.0104865	0.163535
Il17rd	1178.96	0.525843	0.166397	2.5592	0.0104913	0.163535
Tfap2c	82.4627	1.17194	0.418879	2.55908	0.0104951	0.163535
Armc3	120.643	0.895485	0.311048	2.55743	0.0105448	0.164162
Ccdc136	11698.4	0.314246	0.0838394	2.55543	0.0106056	0.16477
Hs3st2	796.784	-0.559889	0.179974	-2.5553	0.0106096	0.16477
C4bp-ps1	80.2872	0.89842	0.312467	2.55521	0.0106123	0.16477
Hoga1	647.664	0.548467	0.175609	2.55378	0.0106561	0.165303
Rgl2	764.627	0.457957	0.140195	2.55328	0.0106715	0.165393
Slfn8	38.2142	1.43916	0.525085	2.55037	0.0107609	0.166562
Skap1	59.1069	1.11407	0.397641	2.5502	0.010766	0.166562
Plin2	127.226	0.65804	0.218868	2.54967	0.0107826	0.16667
Tyw5	819.093	0.372063	0.106852	2.54616	0.0108915	0.168203
Ccl12	3.18363	4.38546	1.68362	2.54538	0.0109159	0.16843
Reep1	1769.75	-0.405468	0.120047	-2.54457	0.0109411	0.16867
Cdo1	504.174	-0.703023	0.237021	-2.54417	0.0109537	0.168715
Cfap73	11.4275	1.92004	0.716077	2.54168	0.011032	0.169769
Gucy2e	330.01	0.631187	0.209133	2.53995	0.0110869	0.170463
Runx3	7.47417	3.73655	1.43241	2.53877	0.0111243	0.170888
C2cd4d	95.6806	0.691104	0.233004	2.53689	0.0111843	0.171658
Spata18	17.3246	2.08467	0.78275	2.53551	0.0112285	0.172171
1700007K13Rik	97.3267	0.996933	0.353788	2.53522	0.0112376	0.172171
Tssk1	3.20215	3.80584	1.46215	2.53452	0.0112601	0.172364
Plekho2	2300.86	0.495975	0.156262	2.53405	0.0112754	0.172446
Tmem150c	832.301	0.55769	0.180726	2.53251	0.0113248	0.17305
Pltp	242.315	0.627333	0.208278	2.53188	0.0113454	0.173211
Hdac7	2014.33	0.567027	0.184523	2.531	0.0113738	0.173408
Klhdc7a	816.234	-0.557291	0.180686	-2.53086	0.0113782	0.173408
Parp9	302.266	0.639755	0.21336	2.52979	0.0114132	0.173788
Glis2	815.76	0.422254	0.127404	2.52938	0.0114264	0.173837
Epha7	1221.25	-0.404112	0.12042	-2.52543	0.0115557	0.175498
C130074G19Rik	324.691	-0.691459	0.234201	-2.52543	0.0115557	0.175498
Sema6d	38677.8	0.557704	0.181313	2.52438	0.0115902	0.175868
Tom1l1	4283.27	0.390523	0.11512	2.52364	0.0116146	0.176084
Lrrc74b	104.607	1.02243	0.36562	2.52292	0.0116386	0.176293
Iqgap1	2260.53	0.36899	0.106715	2.52064	0.0117142	0.177285
Rpap3	1206.42	-0.369293	0.106855	-2.52017	0.0117298	0.177366
Tex9	1852.29	0.389054	0.114712	2.51983	0.0117412	0.177384
Dhrs1	820.906	0.371621	0.10782	2.5192	0.0117621	0.177545
Xpo1	3991.35	0.36255	0.104262	2.51817	0.0117965	0.177818
Ankrd22	11.5122	2.06309	0.779607	2.51805	0.0118006	0.177818
Jcad	2034.35	-0.55641	0.181417	-2.51581	0.011876	0.178799
Clcn2	1607.39	0.495658	0.157305	2.51523	0.0118954	0.178936
Specc1	11248.9	0.343075	0.0967265	2.51302	0.0119704	0.179908
Dcn	84.4787	-1.00987	0.362149	-2.51243	0.0119902	0.179912
Cfap57	44.3111	1.18427	0.431567	2.5124	0.0119913	0.179912
Cfap46	525.236	0.745186	0.257209	2.50841	0.0121275	0.181797
Tiam2	3550.04	0.380677	0.111941	2.50738	0.0121631	0.182174
Hsd17b4	3206.81	-0.257333	0.0627798	-2.50611	0.0122066	0.182668
Gprin2	26.7556	1.64264	0.616245	2.5033	0.0123042	0.183812
Six1	3.79148	-4.17312	1.62727	-2.50303	0.0123135	0.183812
Pnpla7	4829.49	-0.629085	0.211412	-2.50263	0.0123274	0.183812
Plxnb2	2423.62	0.316721	0.0866033	2.50246	0.0123334	0.183812
Mmp28	345.091	-0.567149	0.186686	-2.50232	0.0123383	0.183812
Grik1	1322.37	0.716386	0.246349	2.50208	0.0123465	0.183812
Taf13	462.048	-0.447559	0.138926	-2.50175	0.012358	0.183826
Adam11	1851.16	-0.326903	0.0907306	-2.50084	0.0123899	0.183988
Car5b	536.342	0.489749	0.155853	2.50075	0.0123929	0.183988
Gm35206	26.0044	2.0883	0.79515	2.50053	0.0124007	0.183988
Gm15246	545.708	0.463073	0.145328	2.4983	0.0124789	0.18499
2810021J22Rik	357.974	0.462993	0.145333	2.49766	0.0125016	0.185169
Gimap4	4.43791	-4.205	1.64595	-2.49399	0.0126315	0.186884
Maats1	72.3732	1.03175	0.373661	2.49358	0.0126464	0.186884
Hectd2	2210.56	0.328822	0.0917679	2.49348	0.0126497	0.186884
Dscc1	15.9452	2.28078	0.875196	2.49177	0.0127109	0.18763
Palld	6907.31	0.493996	0.158152	2.49125	0.0127293	0.187699
Pfkm	5972.45	-0.287673	0.0753393	-2.49103	0.0127372	0.187699
Hspb11	421.778	0.401286	0.120982	2.49034	0.012762	0.187904
Hsph1	5168.81	-0.533523	0.174159	-2.48923	0.0128019	0.188332
Trim30d	171.88	0.848607	0.300856	2.48826	0.012837	0.188689
Ranbp17	2576.26	0.508963	0.164562	2.48515	0.0129495	0.190051
Ubxn7	3458.04	-0.280223	0.0725215	-2.4851	0.0129515	0.190051
Mkln1os	858.115	-0.442231	0.137904	-2.48167	0.0130769	0.191728
Retreg1	1136.24	-0.526209	0.171862	-2.47996	0.0131398	0.192488
Ttyh1	4711.9	-0.464364	0.147083	-2.47727	0.013239	0.193769
Atp4b	5.44206	3.65712	1.43636	2.47649	0.0132683	0.193769
Il27ra	4.75729	3.79343	1.49149	2.47634	0.0132739	0.193769
Pamr1	4408.43	0.457168	0.144245	2.47612	0.0132818	0.193769
Tmem196	286.776	-0.634727	0.215956	-2.47609	0.013283	0.193769
Il13ra2	9.55767	-2.42533	0.94049	-2.47246	0.0134186	0.195583
Pak4	683.22	0.358395	0.104532	2.47193	0.0134387	0.195712
Lmo1	165.585	0.986146	0.358594	2.47117	0.0134673	0.195964
Map3k1	3993.88	0.322577	0.0901542	2.46884	0.0135551	0.197076
Parp3	298.931	0.544685	0.180198	2.46775	0.0135964	0.197511
Pdpn	746.576	0.440651	0.13819	2.46509	0.0136978	0.198698
Tbc1d8b	168.942	-0.578863	0.194264	-2.46501	0.0137009	0.198698
Hunk	2888.64	0.418607	0.129299	2.4641	0.0137357	0.199036
Trpm4	231.018	0.62881	0.214661	2.46347	0.01376	0.199161
Npas3	111022	0.628381	0.214503	2.46328	0.0137673	0.199161
Colgalt2	3051.14	0.450718	0.142416	2.46263	0.0137923	0.199357
Spsb4	1616.97	0.426842	0.132745	2.46218	0.0138095	0.19944
D130009I18Rik	37.8488	-1.16442	0.432511	-2.46102	0.0138541	0.199742
Tbce	2282.26	0.298346	0.080597	2.46095	0.0138568	0.199742
Tle3	2486.47	-0.381281	0.114307	-2.46075	0.0138649	0.199742
Ppfibp2	2586.67	-0.400497	0.12217	-2.45966	0.013907	0.200052
St6galnac5	18593.1	0.720965	0.252466	2.45959	0.0139094	0.200052
Bean1	181.911	-0.652223	0.224604	-2.45865	0.0139461	0.200413
Osbp2	1585.46	-0.43008	0.134336	-2.45712	0.0140054	0.20086
Bpifb9b	50.4014	1.12107	0.415577	2.45699	0.0140107	0.20086
Septin9	2652.85	-0.355827	0.104133	-2.45673	0.0140209	0.20086
Aldh1a7	29.3678	1.20253	0.448791	2.45666	0.0140234	0.20086
Bend3	464.575	0.404966	0.124199	2.45546	0.0140704	0.201366
Rftn1	188.97	-0.695913	0.242772	-2.45462	0.0141035	0.2015
D030047H15Rik	987.108	-0.513516	0.168471	-2.45452	0.0141072	0.2015
Mvb12a	333.226	0.508871	0.166591	2.45434	0.0141145	0.2015
Cfap97d2	981.451	0.495968	0.161382	2.45361	0.014143	0.20174
Iigp1	47.2882	1.49342	0.568044	2.45302	0.0141661	0.201905
Otud7a	4677.75	-0.479326	0.154667	-2.45254	0.0141852	0.202012
Car8	4035.4	0.390591	0.118541	2.4514	0.0142301	0.202485
Slc45a1	403.228	-0.579333	0.195672	-2.44967	0.0142985	0.203292
Cox18	308.297	0.411779	0.127499	2.44535	0.0144713	0.20558
Padi2	1403	0.553273	0.185405	2.44477	0.0144943	0.205739
Myl1	57.2043	0.943695	0.345184	2.44419	0.0145178	0.205905
Grap	24.8058	-1.37716	0.522646	-2.44363	0.0145402	0.206053
Bnc2	305.925	0.82901	0.298462	2.44256	0.0145836	0.2065
Gm27021	272.91	-0.584255	0.198346	-2.44147	0.0146276	0.206955
Mir100hg	41551.1	0.4826	0.156803	2.44	0.0146874	0.207631
Plekho1	1131.47	0.357635	0.105626	2.43912	0.0147229	0.207962
Hspb8	588.532	-0.474551	0.153578	-2.43883	0.0147347	0.207962
Mettl24	589.497	0.731534	0.259002	2.43834	0.014755	0.208078
Ngfr	12.6882	2.3063	0.905431	2.43674	0.0148202	0.208663
Cacna1h	693.219	-0.441685	0.140222	-2.43674	0.0148204	0.208663
Lbhd2	8.01123	3.37678	1.34512	2.43604	0.0148489	0.208895
1700064M15Rik	3.78052	-3.65894	1.46137	-2.43534	0.0148779	0.209133
Tlr12	3.54096	-3.61686	1.44439	-2.43484	0.0148982	0.20925
Slc5a5	110.475	-0.799793	0.287479	-2.43424	0.0149232	0.209431
Spata6	301.23	0.55101	0.185313	2.43378	0.0149423	0.209529
Mrps18b	161.682	-0.535299	0.178931	-2.43277	0.0149838	0.209942
Trat1	25.8743	1.66878	0.645028	2.43211	0.0150112	0.210156
Cenpl	97.3668	0.696268	0.245224	2.43152	0.0150357	0.21033
Slc38a3	6883.53	0.565324	0.191431	2.43077	0.0150666	0.210556
Ermap	30.4961	1.32207	0.502795	2.43055	0.0150761	0.210556
Ptges	140.287	0.66339	0.23199	2.42851	0.0151609	0.211539
Plxna3	562.09	0.479865	0.156434	2.42828	0.0151708	0.211539
Klf11	119.298	0.876622	0.320059	2.4265	0.0152454	0.212409
Nxnl1	8.11992	2.83263	1.12767	2.42326	0.0153819	0.214138
Rexo5	487.104	0.446734	0.143159	2.42202	0.0154345	0.214699
Slc41a3	126.356	0.604624	0.208384	2.4216	0.0154522	0.214773
Gm17753	53.2519	-0.88856	0.325702	-2.42111	0.0154734	0.214896
Col4a4	292.516	0.591748	0.203199	2.42003	0.0155194	0.215362
Crtap	90.7412	0.803289	0.2907	2.41929	0.0155507	0.215624
Esm1	7.89407	-3.0263	1.21115	-2.41614	0.015686	0.217327
H2-DMa	390.569	0.412883	0.129916	2.40836	0.0160244	0.221839
Ehd2	262.025	0.687329	0.244122	2.40589	0.0161332	0.223168
Hmga1	16.3722	-1.48912	0.577491	-2.40543	0.0161534	0.223261
Gbp6	115.269	1.06911	0.402968	2.40493	0.0161755	0.223261
Mb21d2	2325.07	-0.476433	0.15653	-2.40486	0.0161786	0.223261
Smim19	393.455	0.386042	0.118992	2.40387	0.0162224	0.223614
Pigbos1	114.507	-0.617499	0.215295	-2.40368	0.0162311	0.223614
Ston2	10375.8	0.420318	0.133281	2.40333	0.0162467	0.223614
Gulp1	4184.4	0.471642	0.154649	2.40313	0.0162556	0.223614
Adgrf5	244.7	-0.946024	0.352113	-2.40271	0.0162743	0.223694
Xkr8	75.7323	0.721723	0.258896	2.40143	0.0163309	0.224295
Kif4	261.989	0.57998	0.200136	2.39827	0.0164726	0.225766
Fam126a	1770.53	0.388008	0.120093	2.39822	0.0164751	0.225766
Fbxo16	264.746	0.478342	0.157763	2.39818	0.016477	0.225766
Cpxm1	173.747	0.627435	0.220075	2.39662	0.0165473	0.226551
Serpinb5	14.4994	-1.61712	0.63382	-2.39361	0.0166836	0.228236
Ifi44	22.9171	2.19026	0.874039	2.39149	0.01678	0.229375
Agrn	5736.62	0.30679	0.0865134	2.39026	0.0168362	0.229963
Smarca2	15405	-0.27075	0.0714683	-2.38918	0.0168862	0.230464
Spag17	59.5419	1.26876	0.489632	2.38701	0.0169859	0.231642
Nupr1	87.591	-0.706836	0.254396	-2.3854	0.0170604	0.232477
Ralgapa2	2860.32	0.423326	0.135588	2.38461	0.017097	0.232793
Ttc29	86.4891	0.924656	0.345934	2.38385	0.0171325	0.233051
Acot4	16.8605	-1.63672	0.644716	-2.38356	0.0171461	0.233051
Ccnd1	483.037	0.589691	0.205464	2.38334	0.0171562	0.233051
Ccdc154	6.83121	3.4531	1.40805	2.38137	0.0172482	0.233984
Tbx2	33.5176	-1.09494	0.417816	-2.3813	0.0172518	0.233984
Camk2d	11195	0.390804	0.122161	2.3805	0.017289	0.234132
Ddx60	380.532	1.17907	0.453314	2.38041	0.0172935	0.234132
Ccdc159	414.77	0.520095	0.176496	2.3802	0.0173032	0.234132
Tango2	1696.98	-0.404593	0.12825	-2.375	0.0175488	0.237271
Ddr1	1830.84	0.333832	0.0985018	2.37388	0.0176022	0.237807
Col6a3	62.7861	-1.02893	0.391887	-2.3704	0.0177687	0.23987
Myh11	103.811	-0.810225	0.299672	-2.37001	0.0177875	0.239921
Arhgef10	1954.35	-0.352034	0.106355	-2.36975	0.0178001	0.239921
Trpc6	78.0537	0.861799	0.321531	2.36929	0.0178223	0.240034
Musk	15.9412	2.10721	0.847704	2.36782	0.0178933	0.240804
Mpzl2	11.5848	-2.09988	0.845495	-2.36533	0.0180138	0.242238
Racgap1	137.423	-0.708748	0.257462	-2.36442	0.0180585	0.242507
Gm5464	63.3917	0.891783	0.334884	2.36435	0.0180617	0.242507
Slc39a1	298.486	-0.537358	0.185034	-2.36367	0.0180951	0.242767
Colca2	35.2977	0.953041	0.360951	2.36331	0.0181125	0.242813
Gm10714	14.2466	1.42581	0.561067	2.36302	0.0181267	0.242816
Adamts6	3208	0.410166	0.13132	2.3619	0.0181815	0.243187
Scg2	1424.42	-0.6525	0.233923	-2.36188	0.0181823	0.243187
Kazald1	21.3148	1.34465	0.527264	2.36059	0.0182459	0.243683
Magef1	174	0.639487	0.228542	2.36056	0.0182475	0.243683
Rcbtb2	1626.47	0.327711	0.0965259	2.35907	0.0183209	0.244475
Efs	918.519	0.502186	0.170575	2.35783	0.0183822	0.245106
Ankrd66	76.8768	0.863373	0.323885	2.35693	0.0184268	0.245511
Asap2	9073.41	-0.35364	0.107639	-2.35639	0.0184538	0.245682
BC016548	26.6468	1.26831	0.4959	2.35593	0.0184765	0.245682
Cdc42ep4	3028.21	0.335141	0.0998131	2.35582	0.018482	0.245682
Ifit3b	167.127	0.862157	0.323618	2.35511	0.0185172	0.245962
Oasl2	129.079	1.43586	0.567396	2.35438	0.0185538	0.24626
Emilin3	7.30142	-2.42559	0.987957	-2.35393	0.0185759	0.246365
Tmem59	2013.39	-0.324504	0.0953944	-2.35343	0.0186011	0.246511
Abhd15	34.2335	-1.14074	0.44233	-2.35286	0.0186297	0.246685
Prss2	5.23981	3.96141	1.64141	2.3525	0.0186476	0.246685
Iqca	20.3309	2.08213	0.842629	2.35232	0.0186568	0.246685
Tm7sf2	881.47	0.490796	0.166174	2.35173	0.0186864	0.246861
Ppp1r9b	14875.5	-0.512825	0.175559	-2.35149	0.0186986	0.246861
Lss	705.325	0.644683	0.231662	2.3512	0.0187129	0.246863
Msrb2	667.275	0.376261	0.11755	2.35017	0.0187649	0.247361
Klf3	1729.65	0.286547	0.079441	2.34825	0.018862	0.248388
Galnt1	6262.12	-0.330929	0.0983489	-2.34806	0.0188714	0.248388
Zim1	178.817	-0.54994	0.191874	-2.34497	0.0190286	0.250267
Prrg3	478.648	-0.590976	0.209559	-2.3429	0.0191345	0.25147
Ccdc38	34.5964	-0.997447	0.383217	-2.34188	0.0191871	0.25197
Klhl4	188.647	-0.622849	0.223307	-2.34139	0.0192122	0.252109
6430553K19Rik	9.0067	-2.11527	0.861101	-2.34034	0.0192661	0.252626
Rfx2	1527.79	0.397434	0.127108	2.34001	0.0192835	0.252663
Myo1f	50.8395	-0.935897	0.357321	-2.33935	0.0193175	0.252883
Gm33251	9.48367	2.54854	1.04678	2.33912	0.0193294	0.252883
Dnah7c	195.86	0.633756	0.228253	2.33844	0.0193644	0.25315
Capn12	27.3448	1.24556	0.489982	2.33796	0.0193893	0.253286
Dennd3	206.179	0.814476	0.3059	2.33566	0.0195091	0.254659
Tdrp	135.818	-0.66979	0.244114	-2.33411	0.0195899	0.255509
4930429B21Rik	114.974	-0.82713	0.311558	-2.33385	0.0196036	0.255509
Npepl1	955.632	0.442471	0.146833	2.33237	0.019681	0.256325
Efcab12	240.99	0.571119	0.202023	2.33201	0.0197002	0.256382
Atad3a	1661.64	0.361445	0.112209	2.32999	0.0198069	0.257579
Lmod3	15.7872	2.01038	0.820063	2.32955	0.0198299	0.257685
Dnah7b	2222.49	0.500648	0.172013	2.32918	0.0198496	0.257748
Zfp366	68.5947	-1.04936	0.407958	-2.32711	0.0199596	0.25888
Pdxk	1260.61	-0.440659	0.146396	-2.32698	0.0199666	0.25888
Tmem212	22.4851	3.37369	1.40716	2.32645	0.0199947	0.259051
Bcl2	13641.5	0.563765	0.199402	2.32578	0.0200303	0.25932
Fgf10	74.7617	-0.94985	0.365692	-2.32395	0.0201281	0.260392
Faap100	348.146	0.451208	0.151186	2.32302	0.0201782	0.260845
Copg2	17316.1	-0.561628	0.198784	-2.32226	0.0202189	0.261043
Ints6l	1898.42	0.346046	0.105955	2.32217	0.0202236	0.261043
Rom1	53.5224	-0.919708	0.353141	-2.32119	0.0202764	0.261432
Hint1	921.666	-0.471661	0.160144	-2.32079	0.020298	0.261432
Nek6	1973.87	0.346935	0.106402	2.32078	0.0202988	0.261432
1700022H01Rik	17.3487	-1.61983	0.655042	-2.32021	0.0203297	0.26158
Fbln5	46.0281	-0.996788	0.386545	-2.32001	0.0203404	0.26158
Ccdc124	1014.72	-0.604613	0.217622	-2.31876	0.0204078	0.262022
Pacrg	9432.02	0.563387	0.199855	2.31862	0.0204158	0.262022
Cdkl5	4086.34	-0.452329	0.151962	-2.31854	0.02042	0.262022
Nckap5	31941.6	0.522031	0.182243	2.31576	0.0205714	0.263769
Arap1	3384.58	0.418321	0.137523	2.31467	0.020631	0.264203
Tmem108	1835.97	0.61688	0.223314	2.31459	0.0206356	0.264203
Dnaic2	137.07	0.72895	0.272113	2.31135	0.0208133	0.266097
Sash1	25843.1	0.339229	0.103502	2.31134	0.0208142	0.266097
Slc52a2	205.574	0.465355	0.158122	2.31059	0.0208557	0.266432
Rgs3	2200.16	-0.455521	0.154036	-2.30805	0.0209965	0.268033
Aunip	74.6552	-0.700013	0.260029	-2.30748	0.0210279	0.268238
Ush1c	4.42333	3.55085	1.49613	2.30652	0.0210816	0.268392
Gpsm2	1212.57	-0.297069	0.0854487	-2.30628	0.0210947	0.268392
1700034G24Rik	16.6646	-1.33915	0.537443	-2.30563	0.0211311	0.268392
Bmp7	1316.86	0.41742	0.137685	2.30542	0.0211432	0.268392
Asap3	1351.78	0.432653	0.144295	2.30537	0.0211456	0.268392
Drd3	84.9032	1.04961	0.411943	2.3052	0.0211553	0.268392
Slitrk4	640.944	-0.563321	0.200999	-2.30509	0.0211616	0.268392
Zdhhc23	629.314	0.463511	0.157702	2.30505	0.0211636	0.268392
Sybu	9542.89	0.383457	0.122987	2.30477	0.0211792	0.268394
1700015G11Rik	3.1021	-4.07296	1.72453	-2.30379	0.0212342	0.268894
Fzd1	389.001	-0.522771	0.183658	-2.30195	0.0213379	0.269951
Tle2	722.355	0.452624	0.153198	2.30176	0.0213487	0.269951
Gm11992	32.4658	1.18825	0.472948	2.30099	0.0213925	0.270307
Fam205c	429.853	-0.471176	0.161379	-2.30002	0.021447	0.270799
Gm12108	3.16226	-4.04826	1.71711	-2.29937	0.0214841	0.271071
Tgfbi	31.3309	-1.17252	0.466583	-2.29867	0.0215234	0.27137
Rnf166	586.56	0.404426	0.132466	2.29815	0.0215534	0.271551
Myadml2	17.4755	-1.46243	0.59345	-2.29578	0.0216884	0.272798
Fam149a	585	0.366918	0.116271	2.29565	0.0216958	0.272798
Fam173a	630.427	0.399549	0.130489	2.29559	0.0216995	0.272798
Adck5	347.76	0.492521	0.171039	2.29493	0.0217373	0.272998
Gpr83	79.383	-0.797147	0.303831	-2.29453	0.0217603	0.272998
Ar	370.834	-0.546788	0.194723	-2.29448	0.0217628	0.272998
Thap1	162.941	-0.625916	0.229236	-2.29421	0.0217782	0.272998
Mri1	424.409	0.435352	0.146218	2.29351	0.0218188	0.273309
Grk1	3.60237	3.82484	1.6248	2.2925	0.0218771	0.273842
Cdc14a	4357.89	0.361257	0.114009	2.29155	0.0219315	0.274325
Ssc4d	32.627	0.997459	0.391887	2.2901	0.0220156	0.275023
Col4a6	469.51	0.535564	0.190199	2.29004	0.0220189	0.275023
Mocos	115.116	0.713363	0.268029	2.28842	0.022113	0.275999
Elf1	2771.59	0.389127	0.126391	2.28756	0.0221633	0.276429
Gm12296	200.11	0.764713	0.290622	2.28721	0.0221838	0.276485
Qtrt2	1031.13	0.421046	0.140406	2.28656	0.0222213	0.276576
Mtss2	15054.6	0.301268	0.0880231	2.28654	0.0222229	0.276576
Kntc1	43.3194	1.10712	0.440904	2.28422	0.0223585	0.277831
Gm36221	6.23675	2.88691	1.22017	2.28403	0.0223699	0.277831
Riiad1	160.335	0.722365	0.272489	2.284	0.0223717	0.277831
Dynlrb2	14.0147	1.55211	0.635954	2.28335	0.0224096	0.277963
Slc7a5	1140.34	-0.590333	0.21475	-2.28327	0.0224143	0.277963
Ergic3	1442.58	0.295511	0.0856737	2.28204	0.022487	0.278665
Rpe65	358.356	0.645603	0.23918	2.28114	0.02254	0.278934
Fam78a	53.3768	-0.92595	0.362097	-2.28102	0.0225472	0.278934
Parp12	909.805	0.481878	0.167427	2.28086	0.0225568	0.278934
Oas1b	59.4817	1.34449	0.545771	2.28025	0.0225931	0.279183
Cyp17a1	7.26776	3.14393	1.33512	2.27989	0.0226142	0.279247
Slc29a4	131.591	-0.76618	0.292263	-2.27938	0.0226444	0.27942
Rnf31	603.145	0.395782	0.129828	2.27827	0.0227108	0.28004
Glt8d1	1507.04	0.432184	0.14583	2.27788	0.0227335	0.280069
Armh4	469.041	-0.494357	0.173139	-2.27769	0.0227453	0.280069
Homer3	387.823	0.508157	0.179276	2.2767	0.0228043	0.280596
Gas2l2	42.6316	1.10581	0.442093	2.27511	0.0228994	0.281494
Trp73	38.0772	1.342	0.545957	2.2749	0.022912	0.281494
Gm17619	14.1181	1.61125	0.664382	2.27467	0.0229259	0.281494
Bcar1	1806.53	-0.420774	0.141057	-2.27408	0.0229614	0.281731
Slc13a2	3.03876	4.29689	1.84675	2.27258	0.0230514	0.282636
Skint8	6.23651	3.41273	1.45819	2.27181	0.0230978	0.283005
B3gat2	965.236	0.418447	0.140244	2.27067	0.0231671	0.283654
Ehd3	959.269	-0.447119	0.153023	-2.26841	0.0233042	0.284983
BC065397	317.493	0.452202	0.155269	2.26833	0.0233093	0.284983
Snhg12	187.487	-0.467485	0.162025	-2.26807	0.0233248	0.284983
Sall2	2838.59	0.370505	0.119284	2.26774	0.023345	0.285029
Ndufa13	1283.17	-0.508834	0.180364	-2.26671	0.0234078	0.285595
Prr16	1389.7	0.653552	0.244448	2.2645	0.0235434	0.287048
Slc12a7	606.865	0.449605	0.154478	2.26314	0.0236271	0.287866
Abca1	17489.2	0.378863	0.123286	2.26192	0.0237021	0.288578
Arhgef26	19028.4	0.409512	0.137	2.25921	0.0238705	0.290425
Ttpa	945.481	0.410441	0.137465	2.25832	0.0239257	0.290892
Src	4721.33	0.299455	0.0883655	2.25716	0.023998	0.291387
Tns3	5702.93	-0.305666	0.0911185	-2.25713	0.0239999	0.291387
Dpy19l3	2226.63	0.296219	0.0870013	2.25536	0.0241107	0.292432
Rbms3	3536.93	0.629293	0.234697	2.25522	0.0241197	0.292432
4930402F06Rik	4.97809	2.44494	1.04007	2.2546	0.0241585	0.292699
Tmem184c	1140.75	-0.371592	0.12049	-2.25407	0.0241915	0.292895
Cdon	454.13	0.611263	0.226979	2.25247	0.0242925	0.293912
Sycp3	901.053	-0.364508	0.117472	-2.25167	0.0243431	0.294305
4930524O08Rik	3.51534	-4.0008	1.73266	-2.25134	0.0243642	0.294305
Dap	263.708	0.495128	0.175523	2.25115	0.0243758	0.294305
Tmem98	99.2111	0.629585	0.23528	2.25087	0.0243936	0.294315
Nkain4	1805.95	-0.360513	0.11582	-2.2493	0.0244934	0.29519
Lacc1	395.031	0.505442	0.180271	2.24907	0.0245083	0.29519
1700008K24Rik	4.71851	-3.35039	1.44531	-2.24893	0.024517	0.29519
Tcf7	497.597	0.378282	0.123864	2.24668	0.0246608	0.296715
1700096J18Rik	31.9128	-0.985684	0.394471	-2.24524	0.0247524	0.297611
Nde1	1535.99	-0.362995	0.117158	-2.24478	0.0247821	0.297763
Trim6	5.09617	3.24985	1.40347	2.24432	0.0248117	0.297912
2310043O21Rik	23.6022	-1.51134	0.629117	-2.24338	0.0248726	0.298272
Shf	413.57	0.44537	0.153955	2.24332	0.0248761	0.298272
Dcstamp	4.87626	3.0676	1.32318	2.24278	0.0249111	0.298486
Adamts15	137.3	-0.66228	0.250895	-2.2411	0.0250195	0.299429
Pip4k2a	4642.1	0.42315	0.144197	2.24103	0.0250243	0.299429
Cpne9	244.243	-0.528524	0.19128	-2.24029	0.0250722	0.299633
Bend7	503.176	0.448503	0.155565	2.24023	0.0250758	0.299633
Igfbp6	139.603	-0.656954	0.248726	-2.23922	0.0251413	0.300209
A730036I17Rik	378.336	0.536626	0.195053	2.2385	0.0251885	0.300566
Pcnx3	1493.24	0.348501	0.111126	2.23622	0.0253373	0.302135
Nmnat2	3075.85	-0.3953	0.132105	-2.23533	0.0253954	0.30262
Pfkfb4	2608.86	0.384634	0.127393	2.23429	0.025464	0.303229
1700102H20Rik	30.7393	-1.164	0.476536	-2.23278	0.0255637	0.304208
Fam227a	1644.39	0.38413	0.127298	2.232	0.0256152	0.304612
Ubp1	3274.09	0.322983	0.0999359	2.23126	0.0256638	0.304982
Siglec15	4.6554	-3.88834	1.69829	-2.23069	0.025702	0.305226
Nol4l	1860.37	0.309392	0.0938882	2.23023	0.0257324	0.305379
Enpp1	51.8527	-0.837309	0.330744	-2.22924	0.0257977	0.305945
Gm16537	16.9952	-1.33319	0.553531	-2.22786	0.02589	0.30683
Nt5c1a	121.495	0.686743	0.26343	2.22732	0.0259257	0.307044
Ankrd44	1175.14	0.492757	0.176415	2.22632	0.0259927	0.307473
Rhpn1	359.7	0.524718	0.190777	2.22625	0.0259973	0.307473
Pde6h	5.20538	2.53034	1.09252	2.22453	0.0261128	0.308629
Adamtsl2	68.3272	-0.867397	0.345159	-2.22332	0.0261945	0.309383
Kyat3	904.745	-0.430724	0.148778	-2.22294	0.0262198	0.309472
Mex3b	293.398	-0.628215	0.237709	-2.2221	0.0262763	0.309928
Lta4h	1557.87	0.301995	0.0909244	2.22157	0.0263126	0.310145
Cblif	6.6413	-2.42933	1.04939	-2.2197	0.026439	0.311425
Tgds	550.502	0.411389	0.14035	2.21866	0.0265096	0.312045
Vcl	15492.6	-0.392732	0.131978	-2.21803	0.0265529	0.312342
Anxa1	15.5319	-1.91905	0.820257	-2.21765	0.0265785	0.312433
Myo16	3472.97	0.375719	0.124368	2.21695	0.0266263	0.312783
Crip1	7.19986	2.79139	1.21542	2.21438	0.0268027	0.314594
Hps4	1205.32	0.439125	0.153161	2.21417	0.0268168	0.314594
Micu1	2866.87	-0.318516	0.0987124	-2.21366	0.0268522	0.314797
Stx11	7.39839	2.10736	0.907075	2.213	0.0268973	0.315114
Tspan18	639.748	0.655921	0.251358	2.21167	0.0269893	0.315979
Ppp2r2b	36195	0.534576	0.19655	2.21102	0.0270344	0.316294
Wnt2b	396.443	-0.425958	0.147477	-2.21022	0.0270896	0.31662
Cnnm3	995.331	0.345101	0.110912	2.20987	0.0271142	0.31662
Fkbp10	254.271	0.489738	0.176366	2.20983	0.027117	0.31662
Ints8	2240.63	0.293176	0.0874374	2.20931	0.0271532	0.31683
Pgm1	3242.15	-0.357668	0.116707	-2.20782	0.0272565	0.317822
Hsd17b13	9.12476	-1.89971	0.81526	-2.20753	0.0272769	0.317846
Stag3	309.1	0.546218	0.202263	2.20613	0.0273749	0.318668
Col9a1	739.934	0.41664	0.143536	2.206	0.0273841	0.318668
Gchfr	12.635	-2.0438	0.881352	-2.20548	0.0274206	0.318778
Unc45b	55.6004	0.791032	0.313345	2.20534	0.0274303	0.318778
Cecr2	3991.61	0.380884	0.127398	2.20478	0.0274698	0.319025
Pcnx2	1675.63	-0.400296	0.136245	-2.20409	0.027518	0.31937
Fam110a	112.933	0.67399	0.260637	2.20226	0.0276468	0.320651
Gm2516	22.3789	1.67438	0.715175	2.20139	0.0277083	0.320784
Hhat	232.368	0.551075	0.204907	2.20136	0.0277104	0.320784
4430402I18Rik	365.647	-0.508326	0.185492	-2.20132	0.0277136	0.320784
Nrg1	3507.16	-0.43157	0.150652	-2.2009	0.0277433	0.320913
Gm21814	184.328	-0.538186	0.199136	-2.20043	0.0277762	0.32108
Grip1	16025.7	0.775957	0.307334	2.19942	0.0278479	0.32129
4921509O07Rik	9.97665	1.85711	0.798988	2.19917	0.0278661	0.32129
Trappc3l	18.0176	-1.73516	0.743544	-2.19914	0.0278681	0.32129
Exoc1	2525.06	0.311003	0.0959484	2.19914	0.0278683	0.32129
Eldr	24.5017	1.24187	0.51959	2.19764	0.0279745	0.3223
Scel	329.19	0.693096	0.27006	2.19617	0.02808	0.323302
Igip	267.463	-0.529542	0.195667	-2.19527	0.028144	0.323326
Myh13	18.806	-1.4527	0.616214	-2.19518	0.0281504	0.323326
Hyou1	1541.18	-0.433848	0.152097	-2.19497	0.0281661	0.323326
Kctd11	37.7791	0.867528	0.349684	2.19492	0.0281696	0.323326
Slfnl1	35.9574	1.1206	0.465048	2.19462	0.0281911	0.323326
Gan	939.595	0.332374	0.105885	2.19458	0.0281938	0.323326
AI593442	2237.3	-0.585838	0.22141	-2.19429	0.0282144	0.323349
Aanat	5.15263	3.28374	1.45163	2.19321	0.028292	0.3237
Clip4	1761.08	0.298642	0.0905872	2.19283	0.0283195	0.3237
Slc26a11	396.279	0.48327	0.174787	2.19278	0.0283229	0.3237
Smad5	2542.97	0.260063	0.0729976	2.19272	0.0283279	0.3237
Riox1	115.811	-0.673792	0.261698	-2.19257	0.0283382	0.3237
Tnmd	7.69834	-2.55888	1.12184	-2.19183	0.0283917	0.323789
Nkx2-2os	978.008	0.500228	0.182609	2.19172	0.0283996	0.323789
Nkd1	2920.7	0.486556	0.176417	2.19115	0.0284407	0.323789
4930595D18Rik	13.1534	1.52111	0.648626	2.19095	0.0284557	0.323789
Ehbp1	15512.1	0.330906	0.105396	2.19085	0.0284628	0.323789
Nudt1	189.541	0.44595	0.157923	2.19063	0.0284786	0.323789
Zfp617	579.897	-0.379918	0.127785	-2.19054	0.028485	0.323789
Sema4b	4049.03	-0.301838	0.0921465	-2.1904	0.028495	0.323789
Ncam2	13994.8	0.417673	0.145083	2.1896	0.0285532	0.324047
A2m	348.56	-0.613113	0.234344	-2.18958	0.0285551	0.324047
Kif26b	539.533	0.524891	0.194136	2.18862	0.0286243	0.32462
9430078K24Rik	6.61738	2.85554	1.2596	2.18764	0.028696	0.325222
Tcf3	1620.02	0.334807	0.107367	2.18697	0.028745	0.325564
Snorc	222.582	0.667176	0.259523	2.18546	0.0288554	0.326542
Pdk2	1800.09	-0.290178	0.0870293	-2.18522	0.028873	0.326542
Phospho1	49.6008	-0.756845	0.300646	-2.18478	0.0289052	0.326542
Flt4	22.8856	-1.44086	0.613735	-2.18476	0.0289065	0.326542
Lrp6	7479.01	-0.250765	0.0690277	-2.18412	0.0289536	0.326862
Lrp4	9703	0.353543	0.116206	2.18183	0.0291217	0.328546
Gpr182	54.1045	-0.903479	0.368328	-2.18142	0.0291521	0.328546
Tube1	167.165	0.509449	0.187722	2.18115	0.0291725	0.328546
Kcns3	179.896	0.561153	0.211435	2.18107	0.0291785	0.328546
Tspan14	2905.92	0.308909	0.0957966	2.18076	0.0292014	0.328591
Lif	114.462	0.77579	0.310162	2.17883	0.0293443	0.32988
Gm16582	402.913	-0.668239	0.260816	-2.1787	0.0293539	0.32988
Plpp5	270.374	0.454559	0.162781	2.17813	0.0293962	0.330142
Grasp	263.138	-0.652296	0.253635	-2.17752	0.0294417	0.330439
Syne4	37.6824	1.04134	0.432528	2.17637	0.0295273	0.331121
Pcbd1	20.4837	1.15489	0.484741	2.1762	0.0295406	0.331121
Ralgds	3291.87	-0.35395	0.11677	-2.1748	0.0296454	0.331875
Macc1	5.4119	-2.73831	1.21313	-2.17479	0.029646	0.331875
Slc7a1	830.202	-0.476714	0.173306	-2.17369	0.0297287	0.332586
Hhex	17.7865	-1.38951	0.593481	-2.1728	0.0297956	0.33312
Pip4p1	593.229	0.345962	0.113239	2.17205	0.0298515	0.333391
5033404E19Rik	17.4783	1.51487	0.651424	2.17197	0.0298582	0.333391
Csmd1	45991	0.732718	0.2914	2.1713	0.0299082	0.33355
Rhbdl2	388.329	0.532355	0.199125	2.17127	0.0299108	0.33355
Ggn	61.8465	0.874349	0.356833	2.17006	0.0300026	0.334221
LOC432842	150.619	-0.669647	0.262515	-2.16997	0.0300095	0.334221
Srrm3	1086.78	-0.465452	0.16851	-2.16873	0.0301033	0.334959
Susd6	3741.9	-0.424229	0.149512	-2.16858	0.0301143	0.334959
Cacnb2	2529.01	0.523883	0.195541	2.16774	0.0301782	0.335381
Rbl1	224.375	0.568625	0.216198	2.16758	0.0301908	0.335381
Flnc	205.691	0.482796	0.176627	2.16726	0.0302154	0.335439
Ube2ql1	2396.1	-0.469384	0.170483	-2.16669	0.0302587	0.33546
Nudt22	109.248	0.589448	0.225917	2.16649	0.0302735	0.33546
Hyls1	124.417	-0.599669	0.230637	-2.16647	0.0302752	0.33546
Lgals12	129.902	0.691883	0.273362	2.1652	0.0303727	0.336269
Pdzrn3	9602.75	0.511484	0.190061	2.16501	0.0303869	0.336269
Cp	111.151	0.883116	0.361803	2.16448	0.0304273	0.336502
E230016M11Rik	1009.08	0.464257	0.168361	2.16354	0.0304996	0.336949
Gpr12	127.331	-0.719978	0.286569	-2.16345	0.0305065	0.336949
1700072O05Rik	3.24059	-3.43791	1.54333	-2.1628	0.0305567	0.337266
Cfap52	63.6653	0.913546	0.376194	2.16257	0.0305743	0.337266
Fgd2	392.223	0.530467	0.199079	2.1623	0.0305952	0.337266
Stom	137.876	0.563564	0.214408	2.16207	0.0306129	0.337266
Bace2	239.483	0.431015	0.153148	2.1614	0.0306641	0.337364
Esrrb	133.436	-0.690808	0.273365	-2.16124	0.0306767	0.337364
Zfp788	1385.58	-0.308407	0.096437	-2.16107	0.0306899	0.337364
Tmem255a	249.126	0.4708	0.171591	2.16095	0.0306994	0.337364
Rps13	156.226	-0.514062	0.191642	-2.16059	0.0307267	0.337449
Gm3435	70.6347	0.793135	0.320993	2.15934	0.0308236	0.338137
Tmem263	705.268	-0.347138	0.114474	-2.1589	0.030858	0.338137
Zfy2	4.05029	3.17039	1.42224	2.15883	0.0308631	0.338137
Vmn2r53	20.092	-1.19355	0.506577	-2.1587	0.0308735	0.338137
Qsox1	715.049	0.377663	0.128635	2.15853	0.0308865	0.338137
Rab26os	57.5626	0.774058	0.31235	2.15802	0.0309261	0.338356
Scgb1b30	5.10075	-3.52442	1.58721	-2.15751	0.0309662	0.338582
Edem1	1168.58	0.310751	0.0977054	2.15701	0.0310051	0.338795
A330041J22Rik	94.8341	0.640167	0.250551	2.15591	0.0310904	0.339513
Mal2	1138.18	-0.575874	0.2208	-2.15523	0.031144	0.339885
Mir466o	1962.84	0.473192	0.173179	2.15496	0.0311652	0.339902
Mrps25	1365.73	-0.359691	0.120554	-2.15414	0.0312289	0.340007
Tyk2	782.338	0.446757	0.160973	2.15413	0.03123	0.340007
Ccnb2	71.8159	0.930629	0.385607	2.15409	0.0312335	0.340007
Foxl2	4.22015	-3.41634	1.5399	-2.15361	0.0312704	0.340196
Paqr7	1595.1	0.362631	0.122021	2.15235	0.03137	0.341065
Tsix	36.2631	1.26362	0.540738	2.15191	0.0314042	0.341224
Fxyd1	560.633	0.445807	0.160744	2.1513	0.0314528	0.341438
Prap1	81.9461	-0.74219	0.298531	-2.15116	0.0314632	0.341438
Ankrd6	4846.58	0.426505	0.151976	2.14839	0.0316825	0.343603
Fmo2	35.5521	-0.971811	0.405939	-2.14764	0.0317424	0.344
Epop	580.553	-0.626277	0.245073	-2.14743	0.0317588	0.344
Atp5g1	265.056	-0.551578	0.210416	-2.14612	0.0318637	0.344922
Stard9	1201.95	0.370266	0.125963	2.14559	0.0319056	0.344994
Irf2	6367.51	-0.431275	0.154402	-2.14554	0.03191	0.344994
B230209E15Rik	1261.44	-0.427347	0.152601	-2.14512	0.0319431	0.345136
Socs1	23.8423	1.29507	0.557311	2.14435	0.032005	0.34559
Bst2	13.685	1.48913	0.64827	2.14282	0.0321275	0.346697
Chrna2	8.37332	1.66166	0.729499	2.14073	0.0322958	0.348052
Gm33340	4.19388	2.388	1.06891	2.1405	0.0323142	0.348052
Gm36742	74.609	-0.816307	0.334691	-2.1402	0.0323383	0.348052
Mrps21	414.974	-0.353323	0.118373	-2.14004	0.0323515	0.348052
Tbc1d30	1437.01	-0.451561	0.164279	-2.14002	0.0323532	0.348052
Hsd3b7	324.516	0.468998	0.172469	2.1395	0.0323955	0.348171
Stap1	14.7788	1.63086	0.71556	2.13939	0.0324043	0.348171
Smad2	2527.35	0.33037	0.107776	2.13749	0.0325582	0.349564
Emid1	2388.2	0.379247	0.130658	2.13724	0.0325788	0.349564
Me1	3205.32	0.378697	0.130413	2.13704	0.0325944	0.349564
Gm16793	51.4083	0.899626	0.374335	2.13613	0.0326692	0.350151
Zfp219	2393.86	0.33344	0.109295	2.13587	0.0326899	0.350157
Tbx1	5.21115	-3.36535	1.52975	-2.13456	0.0327971	0.351088
Trnp1	651.44	-0.5868	0.228161	-2.13358	0.0328769	0.351727
Zic4	28.6935	-1.21995	0.525049	-2.13304	0.0329215	0.351785
Mgat2	509.196	-0.578207	0.224193	-2.13302	0.0329232	0.351785
Gm16062	38.8269	0.946592	0.396986	2.13255	0.0329617	0.351785
Tex33	14.6162	1.55147	0.680634	2.13253	0.0329633	0.351785
Gask1a	1555.55	0.341982	0.113639	2.12938	0.0332226	0.354129
Ttll10	8.32602	2.12745	0.952138	2.12937	0.0332238	0.354129
Ptpn14	326.002	0.641222	0.254281	2.12844	0.0333005	0.354717
Igf1	193.525	-0.657837	0.262123	-2.12815	0.0333245	0.354717
Cd79a	9.41623	-1.72644	0.76432	-2.12796	0.0333402	0.354717
Mterf1a	75.9472	-0.657451	0.262071	-2.1271	0.033412	0.355263
Tnpo1	4046.63	-0.352248	0.118622	-2.12649	0.0334621	0.355579
Enpp2	3059.63	-0.444121	0.161869	-2.12593	0.0335092	0.355861
Slc16a9	295.429	0.580861	0.226224	2.12559	0.033537	0.355939
Gcnt2	365.673	0.550106	0.211824	2.12491	0.0335943	0.356329
4930401O12Rik	6.82536	-2.85686	1.29765	-2.1245	0.0336282	0.356376
Zfp512b	1661.11	0.332907	0.109636	2.12436	0.0336398	0.356376
Col6a4	39.0048	-1.09359	0.467918	-2.12344	0.0337172	0.356872
Pkhd1l1	37.9036	1.09373	0.46801	2.12331	0.0337276	0.356872
Ptprh	14.298	1.77759	0.790631	2.12183	0.0338518	0.357885
Jkamp	885.933	0.322867	0.105043	2.12168	0.0338646	0.357885
Ddhd1	26209	0.330497	0.108668	2.1211	0.033913	0.35804
A330093E20Rik	1592.44	-0.501702	0.189392	-2.12102	0.0339205	0.35804
Tuft1	19.711	1.14798	0.494296	2.12015	0.0339932	0.358404
Rnf138rt1	10.616	2.001	0.896646	2.12012	0.0339961	0.358404
Gpatch4	651.277	-0.387005	0.135401	-2.11966	0.0340346	0.35858
Saxo1	21.0165	1.62268	0.718519	2.1192	0.0340738	0.35858
Il4	12.4091	1.56064	0.689284	2.11907	0.0340849	0.35858
Ppm1j	3.51688	-3.25263	1.48783	-2.11894	0.0340954	0.35858
2500002B13Rik	112.813	-0.595233	0.233867	-2.11758	0.0342105	0.359573
Ebf4	2141.19	0.348543	0.117436	2.11642	0.0343091	0.36039
Ap1g2	122.609	0.605274	0.23886	2.11536	0.0343994	0.360877
Ndufv2	2547.12	-0.225463	0.0593214	-2.11498	0.0344319	0.360877
Dnah1	171.87	0.506204	0.192062	2.11497	0.0344328	0.360877
Fat2	19.3077	-1.52709	0.674784	-2.11488	0.0344401	0.360877
Drd5	5.86836	-2.81355	1.28321	-2.11466	0.0344593	0.360877
Srarp	3.09404	-3.51672	1.61629	-2.11392	0.0345217	0.361313
6430584L05Rik	150.6	0.542791	0.209505	2.1135	0.0345576	0.361471
Gbp2	62.8702	0.891698	0.374887	2.11183	0.0347008	0.36275
Zfp516	5561.55	0.457195	0.169293	2.10992	0.0348648	0.364246
Emx2	933.157	-0.364241	0.125272	-2.10934	0.0349153	0.364554
Arhgef33	453.21	0.510233	0.194544	2.10869	0.0349716	0.364923
Ephb1	20584.5	0.493597	0.186825	2.10677	0.0351372	0.366344
Glb1l3	5.34241	2.91455	1.33604	2.10663	0.03515	0.366344
Cercam	147.011	0.563709	0.220179	2.10606	0.0351994	0.366639
Zfp414	296.845	0.385262	0.135464	2.10581	0.0352205	0.366639
Bbc3	129.31	0.598499	0.236778	2.10535	0.0352611	0.366674
Rgs4	4554.06	-0.577178	0.226666	-2.1052	0.0352737	0.366674
Mid2	2083.09	-0.332168	0.110302	-2.10484	0.0353049	0.366674
Mier2	674.486	0.351297	0.119392	2.10481	0.0353082	0.366674
Irf8	76.0538	-0.672349	0.271976	-2.10441	0.0353429	0.366815
Tpcn1	3783.88	0.362302	0.124753	2.10256	0.035504	0.368266
Lncppara	780.708	0.395411	0.140549	2.10183	0.0355679	0.368709
Pdzd2	3681.75	0.396888	0.141284	2.10136	0.0356093	0.368918
Abi1	8786.83	-0.291764	0.0912836	-2.10074	0.0356634	0.369259
Gas5	1530.2	0.291659	0.0912451	2.10048	0.0356865	0.369278
Mterf2	526.42	-0.355885	0.121967	-2.09798	0.0359067	0.371305
Zfp654	2290.47	-0.271205	0.0816128	-2.09777	0.0359251	0.371305
Cspg5	11302.9	0.260796	0.0766703	2.09723	0.0359729	0.37152
Pidd1	124.945	0.847296	0.356355	2.09705	0.0359887	0.37152
Fbxl15	57.3452	-0.768896	0.319164	-2.09578	0.0361021	0.372398
Ly6e	678.824	-0.549343	0.214445	-2.09538	0.0361373	0.372398
Mvd	587.751	0.549665	0.214599	2.09537	0.0361381	0.372398
Mab21l3	17.7083	1.86178	0.841059	2.09472	0.0361959	0.372773
Mfap3l	5292.68	0.289239	0.0904721	2.09169	0.0364664	0.375337
Cd55os	7.43218	2.33771	1.07064	2.09006	0.0366121	0.37635
Mast4	13101.9	-0.427932	0.156905	-2.09	0.0366175	0.37635
Shisal2b	5.54024	3.22121	1.4935	2.08987	0.0366299	0.37635
Nexmif	1410.88	-0.482194	0.183015	-2.08832	0.0367688	0.377346
Cyb561a3	267.518	0.468429	0.176426	2.08829	0.0367714	0.377346
Plppr4	3714.34	-0.522256	0.202223	-2.08806	0.036792	0.377346
1700051A21Rik	11.2138	1.45437	0.648879	2.08724	0.0368664	0.37779
Dnajc30	40.5902	-0.829268	0.349416	-2.0871	0.0368788	0.37779
Liph	17.3068	-1.18742	0.521403	-2.08556	0.0370189	0.378585
Phlpp2	1957.58	0.241901	0.068046	2.08536	0.0370364	0.378585
D16Ertd472e	384.399	0.447007	0.166405	2.08531	0.0370413	0.378585
Clvs2	423.827	-0.540904	0.211436	-2.08528	0.0370436	0.378585
Cep78	857.515	0.347905	0.118916	2.08472	0.0370951	0.378889
Lrrc71	89.5238	0.743539	0.308789	2.08408	0.0371533	0.37926
Steap3	871.871	0.342122	0.116212	2.08346	0.0372092	0.379608
Tmem215	39.8214	-0.903415	0.385674	-2.08315	0.0372377	0.379676
Apcdd1	859.116	0.339736	0.115146	2.08202	0.0373403	0.380299
Zhx1	3907.66	-0.256341	0.0750918	-2.082	0.0373426	0.380299
Sgce	1983.45	0.33988	0.115239	2.08158	0.037381	0.380467
Klhl30	4.40765	-3.38327	1.57761	-2.08116	0.0374188	0.380599
Trim56	178.692	0.467862	0.176775	2.08096	0.0374377	0.380599
Cyp4f17	978.991	0.415526	0.151643	2.08072	0.0374596	0.380599
Timeless	132.923	0.537578	0.210415	2.0796	0.0375627	0.381205
Slitrk1	889.296	-0.486917	0.186066	-2.07946	0.0375748	0.381205
Alpk3	128.738	0.708489	0.292634	2.07935	0.0375851	0.381205
Ubxn10	23.2942	1.10501	0.483509	2.07858	0.0376562	0.381579
Mir22hg	711.373	0.392961	0.14095	2.07847	0.037666	0.381579
Slc26a6	548.941	0.425212	0.156506	2.07795	0.0377135	0.381838
1700027H10Rik	337.249	-0.517335	0.200954	-2.07677	0.0378231	0.382725
Gpx7	105.807	0.691973	0.285189	2.07572	0.0379199	0.383481
1700016K19Rik	22.4294	-1.26877	0.5633	-2.07486	0.0379996	0.383909
Cfap206	42.9117	1.12419	0.493638	2.07479	0.0380065	0.383909
Sephs1	645.365	0.320882	0.106482	2.07437	0.0380454	0.38392
C1s1	12.5261	2.01838	0.924917	2.07411	0.0380688	0.38392
Gm1141	22.0662	1.26432	0.561414	2.0739	0.0380885	0.38392
Msh6	943.555	0.262395	0.0783071	2.07382	0.0380959	0.38392
Hck	40.3158	1.01689	0.442189	2.07353	0.0381232	0.383972
Gpd1	27.5901	-0.932982	0.401808	-2.07308	0.0381644	0.384165
Zfp239	332.754	-0.48833	0.187372	-2.07251	0.0382178	0.384479
Glipr2	265.306	-0.488503	0.187711	-2.06969	0.0384816	0.386267
Zfp572	12.5896	1.75668	0.80052	2.0695	0.0384991	0.386267
Mad2l1	60.7903	-0.77081	0.32418	-2.06925	0.0385227	0.386267
5031434O11Rik	354.72	0.394013	0.1421	2.06906	0.0385403	0.386267
Trappc10	4315.84	-0.266484	0.0804669	-2.06898	0.0385483	0.386267
Chac1	34.1068	-1.22635	0.544411	-2.06892	0.0385532	0.386267
Nlrc5	126.878	0.887639	0.380728	2.06877	0.0385673	0.386267
Unc119	314.04	-0.461809	0.174911	-2.06853	0.03859	0.386267
Sh3pxd2b	9498.13	0.310453	0.101745	2.06844	0.0385987	0.386267
Ankmy1	16.9131	1.50667	0.680148	2.06819	0.0386224	0.386267
Fbxw21	3.21835	3.65499	1.71918	2.06784	0.0386547	0.386267
4932412D23Rik	33.4448	1.06989	0.469053	2.06776	0.0386623	0.386267
Atf6	2989.91	-0.254499	0.0747547	-2.06675	0.0387576	0.386997
Mael	5.9236	-2.93316	1.3713	-2.06604	0.0388248	0.387399
Gm10406	4.61126	3.22283	1.51175	2.06571	0.0388558	0.387399
Neurod1	241.29	-0.608002	0.245933	-2.06562	0.0388648	0.387399
Tmem144	324.758	-0.49593	0.191764	-2.06467	0.0389542	0.387955
2810454H06Rik	69.7311	0.680888	0.281423	2.06411	0.039007	0.387955
Csf2ra	156.007	0.532709	0.209683	2.06364	0.0390523	0.387955
Kdr	178.945	-0.801513	0.339958	-2.06353	0.0390627	0.387955
Sipa1l2	3046.53	0.351952	0.122099	2.06351	0.0390644	0.387955
Tacc1	5825.57	-0.343099	0.117816	-2.06338	0.0390767	0.387955
Fgf2	599.675	-0.559243	0.222569	-2.06338	0.0390768	0.387955
Disp3	8095.33	0.450203	0.169804	2.0624	0.0391696	0.388654
Kdm1b	883.693	0.33727	0.115163	2.06029	0.039371	0.390367
Wnt16	21.3741	-1.18647	0.527404	-2.06004	0.039395	0.390367
Wnt7b	1783.11	0.346207	0.11953	2.0598	0.0394178	0.390367
Appl2	32489.2	0.336974	0.115077	2.05927	0.0394687	0.390367
Paxbp1	6333.24	0.354166	0.123427	2.05924	0.0394712	0.390367
Dnah7a	228.259	0.564742	0.225717	2.05896	0.0394982	0.390367
Btc	45.2998	0.938152	0.407103	2.05882	0.0395116	0.390367
Proser3	252.452	0.473776	0.181559	2.05871	0.039522	0.390367
Lrrc6	129.206	0.711535	0.297234	2.05742	0.0396456	0.390828
Pabpc4l	80.4978	0.691922	0.287754	2.05704	0.0396819	0.390828
Cnpy4	242.143	-0.447295	0.168846	-2.05687	0.0396987	0.390828
1700063D05Rik	37.3743	0.936773	0.406827	2.05683	0.0397027	0.390828
Psph	822.898	0.339436	0.116412	2.0568	0.0397056	0.390828
Zfyve16	2522.61	0.264375	0.0799206	2.05673	0.0397122	0.390828
Tns1	4103.66	-0.334478	0.114031	-2.05626	0.039757	0.390828
Slc4a1	7.8518	-2.04255	0.944714	-2.05623	0.0397604	0.390828
Doc2a	355.926	-0.599426	0.242898	-2.05612	0.0397711	0.390828
Nans	186.696	-0.558325	0.222962	-2.05562	0.0398187	0.390948
Gins3	75.5039	0.742495	0.312578	2.05547	0.0398334	0.390948
Pbxip1	3903.16	0.39143	0.141803	2.05517	0.0398625	0.390948
Mien1	185.525	-0.608396	0.247388	-2.05506	0.0398734	0.390948
Nus1	1456.05	-0.32345	0.108754	-2.05464	0.039914	0.391126
Lhcgr	179.543	0.575808	0.231685	2.05368	0.0400063	0.391809
Aff3	4173.12	0.417261	0.154533	2.05303	0.0400696	0.392208
4930452G13Rik	8.87357	-1.80856	0.832564	-2.05217	0.0401535	0.392808
Tsfm	242.675	0.414108	0.153091	2.05178	0.0401915	0.392958
Tcta	363.086	0.37725	0.135176	2.05103	0.0402641	0.393447
Dbi	2129.75	0.32331	0.108948	2.04969	0.040395	0.394504
Tbx21	9.0314	1.74157	0.801353	2.0485	0.0405109	0.395414
Pias3	593.168	0.40251	0.147706	2.04806	0.0405544	0.395617
Plekha8	1062.89	0.297543	0.0964734	2.04764	0.0405953	0.395792
Ina	1400.35	-0.572146	0.230678	-2.04677	0.0406802	0.396398
Cdc42ep5	8.81429	1.77859	0.820632	2.04549	0.040807	0.39741
Tnik	53054.6	-0.397558	0.145551	-2.04436	0.0409178	0.397938
Prkcb	18851.3	-0.430825	0.16183	-2.04427	0.0409268	0.397938
Clca3a1	47.376	0.767174	0.3264	2.04404	0.0409501	0.397938
Mkln1	8067.27	-0.32322	0.109207	-2.04401	0.0409528	0.397938
Dkk4	6.82234	-2.31639	1.08447	-2.04375	0.040978	0.397961
Dnajb5	1687.76	-0.412656	0.153077	-2.04248	0.0411037	0.398958
1700105P06Rik	18.6966	-1.32696	0.601026	-2.04144	0.0412075	0.399742
B4galnt3	29.4356	-1.07559	0.477991	-2.04102	0.0412491	0.399922
Tmprss7	468.336	0.49265	0.192443	2.04034	0.0413165	0.400059
Elk3	673.07	0.337375	0.116352	2.04015	0.0413358	0.400059
Trim47	86.5528	0.858784	0.371971	2.0399	0.0413605	0.400059
Pcdh20	404.888	-0.583677	0.237115	-2.03984	0.0413661	0.400059
Tcaf2	25.3071	1.01348	0.447845	2.03972	0.0413782	0.400059
Pabpc1l	36.8097	-0.97788	0.430648	-2.03851	0.0414989	0.401002
Mettl27	198.248	0.589024	0.240026	2.03738	0.0416125	0.401876
Fam207a	851.381	-0.260035	0.0785681	-2.0369	0.0416601	0.402112
Tnnt3	9.72513	1.70968	0.790425	2.03648	0.0417023	0.402159
Neurog1	13.8791	1.38431	0.630679	2.03639	0.0417112	0.402159
Pan2	1042.3	0.419156	0.156807	2.03535	0.0418158	0.402944
4930484H19Rik	107.026	0.675852	0.283035	2.03456	0.041895	0.403262
Fam43a	148.986	-0.63793	0.264397	-2.03456	0.0418956	0.403262
Lin54	829.449	-0.354878	0.125289	-2.03433	0.0419184	0.403262
Abhd12b	6.93328	2.30963	1.08641	2.03387	0.0419644	0.40348
Car15	56.8787	-0.761447	0.325346	-2.03305	0.042047	0.403651
Spred1	9958.93	-0.248423	0.0730069	-2.03299	0.042053	0.403651
Tmem200c	625.56	0.372318	0.133956	2.03289	0.0420635	0.403651
Ugdh	578.108	0.314189	0.105368	2.03278	0.042075	0.403651
Ice2	1178.41	0.377364	0.136489	2.03213	0.0421401	0.403806
Itga5	321.528	0.477792	0.185923	2.03198	0.0421556	0.403806
Syt7	4243.81	-0.374383	0.135036	-2.03193	0.0421609	0.403806
Kitl	879.668	-0.393041	0.144253	-2.03144	0.0422107	0.403933
Arrdc3	1360.27	0.433366	0.164111	2.03134	0.0422207	0.403933
Septin4	1840.83	-0.392704	0.144164	-2.03035	0.0423209	0.404669
Wnk4	135.347	-0.565133	0.229214	-2.02925	0.0424327	0.405514
Cgn	115.352	0.528661	0.211336	2.02833	0.0425262	0.406185
Stxbp6	7734.89	0.393492	0.144712	2.0281	0.0425496	0.406185
Doc2b	264.849	-0.587787	0.240629	-2.02713	0.0426489	0.406876
Akap12	1004.38	-0.499544	0.197119	-2.02692	0.042671	0.406876
2700081O15Rik	968.603	0.316678	0.106911	2.02671	0.0426922	0.406876
Nup98	3841.6	-0.276715	0.0872056	-2.02642	0.0427215	0.406932
Frem1	1161.09	0.499699	0.197307	2.02578	0.0427878	0.407252
Gm35986	5.39294	-2.36964	1.12046	-2.02564	0.042802	0.407252
Lrrc8b	2451.04	-0.430768	0.163388	-2.02443	0.042926	0.408208
Uchl3	994.243	0.345242	0.121206	2.02335	0.043037	0.40904
Rfxank	390.47	0.415396	0.155921	2.02279	0.0430946	0.409363
Xpr1	6792.84	-0.270519	0.0843102	-2.02251	0.0431233	0.409412
Platr22	10.8345	1.3862	0.636033	2.02223	0.0431531	0.409471
Pacc1	413.009	0.382086	0.139548	2.02143	0.043235	0.410024
Cystm1	1737.13	-0.389529	0.143272	-2.02084	0.0432962	0.41017
Faf2	2250.27	-0.253786	0.0761004	-2.02083	0.0432976	0.41017
Grm4	357.483	-0.420067	0.158412	-2.02048	0.0433337	0.410289
Plekha7	3818.96	0.433064	0.16488	2.02004	0.0433794	0.410497
Med30	184.161	-0.513288	0.204641	-2.01957	0.0434279	0.410678
Bcl7a	1784.62	-0.310157	0.104078	-2.01923	0.0434637	0.410678
Ostc	602.306	-0.356827	0.127215	-2.01884	0.0435042	0.410678
Extl1	805.39	-0.461961	0.179307	-2.01866	0.0435224	0.410678
Myrfl	24.8634	-1.1093	0.499995	-2.01861	0.0435273	0.410678
Slc36a2	200.966	0.594326	0.244912	2.01838	0.0435518	0.410678
Msi1	3903.88	0.373511	0.135518	2.01826	0.043564	0.410678
Jazf1	2392.35	0.508632	0.202495	2.01799	0.0435926	0.410726
Fam20a	10873	-0.448695	0.172834	-2.01751	0.0436422	0.41097
Slc35f3	1723.69	-0.445948	0.171592	-2.0161	0.0437894	0.412132
Mx1	48.6757	1.7618	0.824828	2.01473	0.0439334	0.413264
Mns1	346.237	0.482079	0.189715	2.01397	0.0440131	0.41379
Fbxw17	322.097	0.507317	0.202461	2.01183	0.0442375	0.415674
Camk2n1	11284.7	-0.533172	0.215373	-2.01127	0.0442974	0.415839
Sigmar1	241.895	-0.558017	0.227732	-2.01121	0.0443028	0.415839
Zfp558	147.596	0.483902	0.190904	2.01097	0.0443291	0.415861
Serpinb1a	38.2271	1.00045	0.448023	2.00982	0.04445	0.416464
Best3	39.1126	-0.965795	0.430799	-2.00974	0.0444584	0.416464
Haus8	177.653	0.46748	0.182855	2.00968	0.0444653	0.416464
Ercc2	833.885	0.321733	0.110367	2.00905	0.0445319	0.416792
Itga2	350.293	0.529868	0.213982	2.00889	0.0445483	0.416792
Selenbp2	3.45358	3.15376	1.52062	2.00823	0.0446186	0.417224
Gm16386	1668.7	0.383144	0.141012	2.00794	0.0446492	0.417286
Map3k11	472.239	0.382278	0.14063	2.00723	0.0447249	0.417769
2700049A03Rik	1277.14	0.373835	0.136553	2.00534	0.0449266	0.419428
Coq8b	1505.14	0.298633	0.0990711	2.00496	0.0449677	0.419586
Rflnb	124.876	-0.721732	0.310207	-2.00425	0.0450437	0.420069
Tktl2	10.0923	2.1955	1.04631	2.00275	0.0452037	0.421335
Rimkla	440.708	0.336374	0.118132	2.00094	0.0453993	0.42272
Fam107b	2550.65	0.406767	0.15332	2.00083	0.045411	0.42272
Gm7467	13.5383	-1.28066	0.590125	-2.00069	0.0454253	0.42272
Ankub1	22.7139	1.08841	0.494093	2.00046	0.0454507	0.422731
Ehf	5.85142	-2.82339	1.36197	-1.99959	0.0455441	0.423372
Ofcc1	12.8907	2.02359	0.962215	1.99912	0.0455951	0.423619
Nfxl1	1234.8	0.337387	0.118798	1.99823	0.0456913	0.424287
Zfp35	564.718	-0.336958	0.118624	-1.99756	0.0457645	0.424552
Atp5k	353.951	-0.525027	0.212778	-1.99752	0.0457687	0.424552
Ndufb11	436.738	-0.481821	0.191232	-1.99664	0.0458641	0.42521
Scgb3a1	23.4679	-1.06378	0.482865	-1.99596	0.0459384	0.425316
Dach1	3049.15	0.438415	0.169575	1.99567	0.04597	0.425316
Kif27	210.56	0.5532	0.227092	1.99566	0.0459705	0.425316
Rcan2	9742.22	0.450133	0.175449	1.99564	0.0459734	0.425316
Gm17597	34.4941	0.998132	0.45011	1.99536	0.0460035	0.425368
1300017J02Rik	25.1478	1.33805	0.620539	1.99511	0.0460305	0.42539
Fam241a	150.174	-0.512368	0.206725	-1.99476	0.0460687	0.425517
Slit2	1242.31	-0.420432	0.160693	-1.99406	0.0461456	0.425822
Lrp2	15.0748	1.66436	0.784531	1.99401	0.0461512	0.425822
Ndst2	527.863	0.434166	0.167604	1.99379	0.0461753	0.425822
Tmem42	134.019	-0.602502	0.252103	-1.99324	0.0462352	0.426149
Ubxn8	395.761	-0.361464	0.131215	-1.99264	0.0463011	0.42653
Notch1	9100.75	0.336002	0.118467	1.99212	0.0463575	0.426823
Cacybp	942.426	-0.503243	0.202489	-1.99143	0.046434	0.427301
Prkab1	220.385	0.466007	0.183819	1.99112	0.0464675	0.427383
Sgsm2	1955.33	0.259204	0.0799887	1.99033	0.0465544	0.427672
Sox1ot	1605.5	0.402426	0.151975	1.98997	0.0465943	0.427672
Sowaha	660.765	-0.591853	0.247178	-1.98988	0.0466044	0.427672
Pnlip	6.26209	-2.08293	0.996691	-1.98952	0.0466444	0.427672
Asmt	18.2552	1.21197	0.55905	1.98902	0.0466984	0.427672
Nthl1	197.602	0.512126	0.207225	1.98878	0.0467251	0.427672
Mrc1	144.661	-0.626983	0.264985	-1.98873	0.0467308	0.427672
Gm43868	35.1595	-0.862282	0.383309	-1.98869	0.0467354	0.427672
Pls3	2047.01	-0.388497	0.145072	-1.98865	0.0467403	0.427672
Tcf7l1	5976.32	0.492657	0.197454	1.9886	0.0467451	0.427672
Rab19	6.36701	2.11375	1.01303	1.98785	0.0468286	0.428066
Zfp488	73.6987	-0.746263	0.32512	-1.98777	0.0468375	0.428066
Mir135a-2	21.0972	-1.03618	0.471031	-1.98751	0.0468655	0.428098
Fam189a2	1162.29	0.364233	0.133004	1.98665	0.046961	0.42869
Mir345	21.4617	-0.918518	0.412067	-1.98637	0.0469921	0.42869
Uap1l1	135.208	0.597554	0.250498	1.98626	0.0470044	0.42869
Piezo1	570.285	0.472868	0.187781	1.98565	0.0470719	0.429081
Gstm1	1516.68	-0.321699	0.11168	-1.98513	0.0471302	0.429387
Gm29508	17.572	1.17158	0.539893	1.98481	0.0471659	0.429486
Gm2381	6.77936	1.68687	0.799896	1.98384	0.0472732	0.430238
Cacnb4	6639.97	-0.328521	0.115204	-1.98362	0.0472984	0.430242
Agt	317.122	-0.448529	0.175783	-1.98271	0.0473993	0.43079
Bcat2	1067.97	-0.487083	0.195237	-1.98263	0.0474085	0.43079
Rassf6	11.1475	1.73518	0.824842	1.98241	0.047433	0.43079
Trpm1	39.5315	0.823129	0.364875	1.98185	0.0474956	0.430942
Klhl34	668.467	-0.506566	0.205148	-1.98182	0.0474994	0.430942
Thbs4	3077.84	-0.568234	0.236425	-1.98048	0.0476498	0.432061
Nsmf	9000.15	0.273633	0.0876869	1.98015	0.0476866	0.432061
Cep70	1122.07	0.349575	0.126045	1.98005	0.0476975	0.432061
Caskin2	1285.82	0.33506	0.118739	1.97963	0.0477446	0.432061
Cenpn	54.2754	0.788686	0.34792	1.97944	0.0477669	0.432061
Lrrc59	1190.98	-0.423247	0.163306	-1.97939	0.047772	0.432061
Trappc2l	115.399	-0.593948	0.249606	-1.97891	0.0478264	0.432329
Irak2	5558.81	-0.424038	0.163812	-1.97811	0.0479166	0.432919
Nfe2l3	313.195	-0.42549	0.164633	-1.97707	0.048034	0.433616
Actr5	410.249	0.405134	0.154344	1.97698	0.0480437	0.433616
Prpf40b	3538.84	0.308286	0.105388	1.97636	0.0481135	0.433909
Psenen	83.56	-0.552048	0.22874	-1.97625	0.0481261	0.433909
Npsr1	63.7387	0.8682	0.388836	1.97564	0.0481956	0.434199
Sec11c	1471.57	0.342698	0.122854	1.97549	0.0482121	0.434199
Tusc2	411.03	-0.53684	0.221151	-1.97531	0.0482332	0.434199
Lpo	85.829	0.658172	0.282748	1.9741	0.0483705	0.435072
Fsip1	48.5953	1.11767	0.515536	1.97401	0.0483802	0.435072
Thap2	946.231	-0.335504	0.119323	-1.97366	0.0484199	0.435203
Ppp1r16b	2442.47	-0.371951	0.137828	-1.97313	0.0484812	0.435529
Isca1	730.656	-0.297247	0.0999946	-1.97258	0.0485436	0.435695
Mir34a	5.29348	2.66816	1.30197	1.97252	0.0485499	0.435695
Mcu	6490.99	-0.431682	0.168202	-1.97193	0.0486174	0.435951
Gm4951	14.3695	1.37793	0.648138	1.9717	0.0486444	0.435951
Pifo	38.2052	1.0409	0.477248	1.9715	0.0486662	0.435951
Pbx3	1497.98	0.430847	0.167824	1.97139	0.0486787	0.435951
Gm19410	691.688	-0.485292	0.195486	-1.97095	0.0487301	0.436186
Lrrc55	420.64	-0.569406	0.238298	-1.96983	0.0488582	0.437107
Gpr157	60.9393	0.86846	0.390325	1.96877	0.0489796	0.437968
Kcnn4	3.52002	3.20646	1.5783	1.96823	0.049042	0.438079
Slc27a2	41.584	0.888803	0.400769	1.96822	0.0490425	0.438079
Slitrk3	575.113	-0.506395	0.206517	-1.96785	0.049085	0.438234
Wdr89	174.966	-0.442527	0.174121	-1.96718	0.0491628	0.438602
Armc5	337.017	0.409599	0.157392	1.96706	0.0491768	0.438602
Akna	1275.94	0.382448	0.14361	1.96677	0.0492098	0.438642
Ccdc34	459.037	0.447142	0.176529	1.96649	0.0492417	0.438642
Gm32810	17.6325	-1.37552	0.648716	-1.96623	0.049272	0.438642
C230037L18Rik	298.446	0.490851	0.1988	1.96605	0.0492925	0.438642
Ahsa1	967.02	-0.407537	0.156439	-1.96585	0.0493157	0.438642
Cebpg	981.019	-0.33375	0.118914	-1.9657	0.0493327	0.438642
Cib1	299.123	-0.419061	0.162349	-1.96529	0.0493812	0.438848
Diablo	1110.82	0.338274	0.121264	1.96493	0.0494225	0.438991
Slc22a21	325.851	0.459874	0.183198	1.9644	0.0494841	0.439185
Rgs11	158.563	0.685249	0.297943	1.9643	0.0494956	0.439185
C1qtnf7	26.6591	-1.20217	0.561161	-1.96409	0.0495201	0.439185
Gm2109	18.7289	1.51256	0.719485	1.96329	0.0496122	0.439777
Notum	91.3579	0.756796	0.33466	1.96258	0.0496955	0.44029
Yars	1715.76	-0.266343	0.0847721	-1.96223	0.0497354	0.440419
Tbc1d10a	3522.7	-0.283028	0.0933113	-1.96148	0.0498236	0.440921
Sft2d1	1364.54	0.375302	0.140366	1.96131	0.0498428	0.440921
Ctnna2	45719.2	0.51445	0.211374	1.96074	0.0499093	0.441285
Rbmx2	171.947	-0.455563	0.181366	-1.96047	0.0499414	0.441343
Grid2ip	179.322	0.542046	0.225515	1.96016	0.0499769	0.441433
Irf6	62.4213	0.732241	0.322598	1.95984	0.0500139	0.441535
Nt5dc2	93.8285	-0.653224	0.28238	-1.95914	0.050096	0.442036
Carmil2	510.745	-0.471263	0.189534	-1.95882	0.0501342	0.442148
Clic1	147.058	0.50925	0.208991	1.95822	0.0502047	0.442545
Selenov	29.5735	1.03801	0.479519	1.95616	0.0504468	0.444454
Sox5os3	145.609	0.7974	0.356699	1.95515	0.0505655	0.445148
Accsl	34.8118	0.983876	0.452159	1.95479	0.0506079	0.445148
Tes	31.0991	1.09863	0.510879	1.95473	0.0506153	0.445148
Muc2	6.18446	2.82384	1.39367	1.95444	0.0506489	0.445148
Tent4a	1688.4	0.280883	0.0925568	1.95429	0.0506666	0.445148
Dbh	7.54785	-2.01268	0.978761	-1.95419	0.0506793	0.445148
Lgals3bp	283.411	0.671373	0.292464	1.95365	0.0507425	0.445478
Uba52	724.992	-0.503116	0.206371	-1.95336	0.0507772	0.445557
Ibsp	4.74343	-3.16656	1.57008	-1.95312	0.0508055	0.445569
4930474H20Rik	8.37956	2.05534	1.00129	1.95282	0.050841	0.445569
Inhbc	14.7592	1.51248	0.723347	1.9527	0.0508555	0.445569
Trps1	37983.3	0.409848	0.158729	1.95206	0.0509316	0.445791
4933400C23Rik	310.818	0.605981	0.259224	1.9519	0.0509496	0.445791
Col3a1	236.381	-0.746948	0.33146	-1.95181	0.0509608	0.445791
Zfp442	416.298	-0.372987	0.139877	-1.95162	0.0509835	0.445791
Maoa	1478.36	0.274775	0.0896194	1.95019	0.0511538	0.447056
Prkg2	257.894	-0.490156	0.200183	-1.949	0.0512952	0.448041
Rps6ka5	5465.98	0.411964	0.160079	1.94881	0.0513182	0.448041
Scn1a	2746.28	-0.395271	0.151573	-1.94805	0.0514096	0.448614
Lyg2	3.56267	2.89852	1.43683	1.9477	0.0514506	0.448747
Tshr	625.208	0.493863	0.202276	1.94715	0.0515163	0.448847
4930482G09Rik	6.89071	2.48068	1.22267	1.94712	0.05152	0.448847
Manf	477.274	-0.512838	0.212042	-1.94696	0.0515396	0.448847
Ucma	11.6419	-1.48572	0.711837	-1.94669	0.0515724	0.448907
Cyp26c1	8.17307	1.674	0.808831	1.94602	0.0516528	0.449382
Ttc39aos1	22.6668	0.871996	0.396881	1.94516	0.0517562	0.449642
St3gal3	3624.75	-0.366179	0.136844	-1.94513	0.0517594	0.449642
[truncated: 15,375 more rows]

## Sheet: P28_GR_regulated
	baseMean	log2FoldChange	lfcSE	stat	pvalue	padj
Them4	1674.93	1.7577	0.109396	15.1533	7.20658e-52	1.22231e-47
Hif3a	3221.86	-2.70406	0.228197	-11.4115	3.66511e-30	3.10819e-26
Adamts5	894.048	1.53559	0.129666	11.0715	1.7254e-28	9.75484e-25
Cdh19	2650.12	-2.21571	0.213462	-9.91142	3.71331e-23	1.57454e-19
Etnppl	1770.41	-4.65964	0.469313	-9.71557	2.58805e-22	8.77918e-19
Prom1	1338.78	-1.67	0.173839	-9.03137	1.69538e-19	4.79256e-16
Masp1	1184.02	-1.08014	0.115438	-8.49066	2.05459e-17	4.97826e-14
Ednra	690.958	1.14569	0.125172	8.35407	6.5948e-17	1.39818e-13
Chrna7	662.629	1.23582	0.136464	8.3232	8.56223e-17	1.6136e-13
Adamts16	1513.47	1.45878	0.163787	8.29602	1.07658e-16	1.82599e-13
Vcan	3635.11	0.821668	0.0873808	8.25889	1.47039e-16	2.26721e-13
Pla2g3	269.931	-1.60457	0.190514	-7.8974	2.84778e-15	4.0251e-12
Nudt9	1729.24	-0.91115	0.111416	-7.28036	3.32919e-13	4.34357e-10
Phldb2	1872.65	0.824903	0.0997948	7.26393	3.75994e-13	4.55516e-10
Mgat5	19692.4	1.12471	0.141684	7.23235	4.74719e-13	5.36781e-10
Phyhd1	1592.73	-1.52389	0.199851	-7.12476	1.04262e-12	1.10524e-09
Mettl11b	506.568	-1.3007	0.169213	-7.09578	1.28626e-12	1.28331e-09
Tekt4	82.3893	-3.48002	0.482521	-7.00492	2.47133e-12	2.30523e-09
Mat2a	3637.66	-0.828996	0.104161	-6.99876	2.58236e-12	2.30523e-09
D630033O11Rik	543.357	-1.19198	0.156364	-6.98355	2.87823e-12	2.44088e-09
Gm6277	808.045	-0.960741	0.124976	-6.88723	5.68897e-12	4.4818e-09
Folh1	1919.13	-1.27529	0.170724	-6.88415	5.81331e-12	4.4818e-09
Atp8a1	15214	0.564898	0.0679386	6.84291	7.75994e-12	5.72245e-09
S100a10	360.89	1.5904	0.219202	6.79919	1.05212e-11	7.43545e-09
1700017B05Rik	779.783	-0.867053	0.113457	-6.76073	1.37302e-11	9.3151e-09
Syt17	1245.52	0.937577	0.126093	6.64253	3.08334e-11	1.9826e-08
Idh2	2516.59	-0.742923	0.0968389	-6.6391	3.15607e-11	1.9826e-08
Smox	4739.98	-0.958333	0.12957	-6.62447	3.48494e-11	2.111e-08
Mfsd2a	890.859	-1.4789	0.210246	-6.5585	5.43513e-11	3.12109e-08
Cyp4f15	4140.81	-0.974712	0.133418	-6.55618	5.52047e-11	3.12109e-08
Nid2	1324.6	0.76219	0.101108	6.54935	5.77876e-11	3.16173e-08
Aox3	109.815	2.29023	0.335865	6.52115	6.97682e-11	3.69793e-08
Klf15	5663.53	-0.814428	0.110029	-6.4931	8.40893e-11	4.32194e-08
Efhd1	678.717	0.922465	0.127148	6.46857	9.89356e-11	4.93543e-08
Sparc	1646.16	-1.25031	0.17828	-6.45226	1.10191e-10	5.33984e-08
Galnt16	3546.99	0.742942	0.0999822	6.43056	1.27131e-10	5.98965e-08
Rhou	1120.6	-1.42251	0.20685	-6.39354	1.62088e-10	7.43019e-08
Nrros	403.924	-2.00667	0.299574	-6.36461	1.95784e-10	8.73865e-08
Tob2	1241.06	-0.711184	0.0961656	-6.35554	2.07698e-10	9.03273e-08
Slc24a4	1549.47	-1.51368	0.223011	-6.33908	2.31148e-10	9.80126e-08
Adcy8	3061.93	0.906919	0.128726	6.26852	3.64494e-10	1.50785e-07
Tfcp2l1	484.599	-1.62539	0.245726	-6.20768	5.37725e-10	2.17151e-07
Prr5	6036.3	-0.973602	0.141308	-6.18224	6.32002e-10	2.49288e-07
Fam107a	10981	-1.05774	0.156819	-6.1073	1.01328e-09	3.90595e-07
Adra1b	573.509	0.976385	0.144286	6.07396	1.24793e-09	4.70358e-07
Pnpla3	419.003	1.19697	0.181373	6.04816	1.46507e-09	5.33785e-07
Myo3b	712.134	1.08442	0.162805	6.04662	1.47915e-09	5.33785e-07
Lgr4	8769.87	0.819955	0.11935	6.03231	1.61629e-09	5.71125e-07
Ptn	44551.5	0.760283	0.109525	6.0286	1.65389e-09	5.72483e-07
Gjb6	4526.64	-0.969579	0.144764	-6.00685	1.89157e-09	6.41659e-07
Adcy2	22854.9	0.946577	0.142848	5.92642	3.09615e-09	1.02968e-06
Lrrc8c	3520.61	-1.33076	0.207918	-5.91946	3.22995e-09	1.05352e-06
Vit	1081.08	-1.12809	0.174643	-5.88682	3.93687e-09	1.25987e-06
Slc22a15	430.802	0.899798	0.136416	5.86293	4.54764e-09	1.39413e-06
Apbb2	5400.81	0.675337	0.0981599	5.86122	4.5947e-09	1.39413e-06
Hmgcs2	277.286	-1.41885	0.225024	-5.86092	4.60298e-09	1.39413e-06
Tcim	25.4586	-3.24641	0.537907	-5.84936	4.93469e-09	1.46837e-06
Gdf10	236.26	-1.234	0.194238	-5.8382	5.27665e-09	1.54306e-06
Crispld2	105.018	-1.27244	0.201125	-5.82943	5.56185e-09	1.59889e-06
Srgap1	3601.8	0.946185	0.145299	5.82376	5.75395e-09	1.62655e-06
Tmtc2	9805.44	0.943935	0.145598	5.79634	6.77787e-09	1.88458e-06
Gpt2	2862.49	-1.0218	0.160122	-5.75686	8.56943e-09	2.34429e-06
Sult1a1	189.448	-1.36656	0.221127	-5.72775	1.01773e-08	2.73996e-06
Tph2	238.569	1.28378	0.207345	5.7092	1.13507e-08	2.96624e-06
Gabra2	10364.6	0.981946	0.154485	5.70895	1.13676e-08	2.96624e-06
Fbln1	515.175	-0.746747	0.11338	-5.70423	1.16871e-08	3.0034e-06
Kcnq4	888.326	0.91931	0.145629	5.62599	1.84446e-08	4.66923e-06
Ccnd3	1742.36	-1.40765	0.232624	-5.62132	1.89509e-08	4.72686e-06
Tmem52	26.0754	-4.00414	0.695325	-5.61484	1.96743e-08	4.80619e-06
Rtp1	22.2156	-7.56018	1.32899	-5.61343	1.98357e-08	4.80619e-06
Fras1	3174.65	0.766325	0.118814	5.60815	2.04498e-08	4.88519e-06
Tsc22d3	2232.1	-1.16511	0.19049	-5.59144	2.25194e-08	5.30489e-06
Aldoc	7419.11	-0.801622	0.126489	-5.54691	2.9076e-08	6.75559e-06
A730020M07Rik	45.0497	-2.55919	0.445011	-5.52614	3.27357e-08	7.50312e-06
Parp8	4234.92	0.605653	0.0922852	5.47924	4.27168e-08	9.66027e-06
Alk	2543.35	1.08008	0.179682	5.45449	4.91134e-08	1.09607e-05
Unc5c	10021.5	0.966245	0.159319	5.43716	5.4135e-08	1.19245e-05
Sntb1	2076.62	1.03438	0.171944	5.43421	5.50409e-08	1.19686e-05
Dach1	3049.15	1.01112	0.168049	5.42172	5.90271e-08	1.26729e-05
Egfl6	236.97	1.19092	0.203754	5.3541	8.59827e-08	1.82294e-05
Kcnn3	9462.51	0.786809	0.128417	5.34826	8.8802e-08	1.85947e-05
9330159F19Rik	6621.2	-0.776545	0.127218	-5.31798	1.04925e-07	2.17028e-05
Rcan2	9742.22	1.02911	0.175154	5.30451	1.12979e-07	2.30871e-05
Plekhf1	64.1034	-1.68504	0.298933	-5.30232	1.1434e-07	2.30871e-05
Mob3b	512.286	1.09766	0.189921	5.25303	1.49615e-07	2.98544e-05
Kcng2	183.99	-2.03355	0.372682	-5.1882	2.12337e-07	4.18773e-05
Sema6a	6891.74	0.594361	0.0954625	5.17859	2.23574e-07	4.35867e-05
Mamdc2	860.125	0.955717	0.166509	5.13917	2.75952e-07	5.31866e-05
Ltbp1	4668.97	0.608647	0.0997164	5.10093	3.37986e-07	6.4411e-05
Selenop	2746.39	-0.843634	0.146046	-5.09177	3.54736e-07	6.6852e-05
Pdk4	1332.81	0.684432	0.115129	5.07634	3.8477e-07	7.17153e-05
Fam49b	13697.8	0.651559	0.109073	5.05677	4.26408e-07	7.86121e-05
Ralgds	3291.87	-0.681592	0.115454	-5.03743	4.71831e-07	8.60507e-05
Tmem150c	832.301	0.995235	0.17827	5.02178	5.11937e-07	9.2372e-05
Ezr	5384.21	-0.635473	0.106977	-5.0055	5.57169e-07	9.94751e-05
Sncaip	2892.52	0.875724	0.155526	4.98776	6.10839e-07	0.000107921
Glis1	520.957	1.22274	0.225254	4.98433	6.21761e-07	0.000108718
Sdc4	4320.11	-0.828628	0.146473	-4.97449	6.54196e-07	0.000112268
Lhfpl2	2261.2	0.955544	0.172039	4.97295	6.59407e-07	0.000112268
Amigo2	229.751	-1.04477	0.190009	-4.97222	6.61917e-07	0.000112268
Diaph1	3249.72	0.408131	0.0622066	4.95336	7.29445e-07	0.000122496
Shroom4	1462.43	0.728249	0.126883	4.95141	7.36791e-07	0.000122517
B3gat2	965.236	0.771372	0.135732	4.9463	7.56365e-07	0.000124175
Fam184b	3083.46	0.655552	0.112346	4.94501	7.61405e-07	0.000124175
Skap2	1248.51	0.839243	0.149564	4.94266	7.70649e-07	0.000124365
1700019D03Rik	358.039	-0.944368	0.17089	-4.941	7.77234e-07	0.000124365
Sfmbt2	898.02	0.829472	0.147909	4.9319	8.14352e-07	0.00012819
Azin1	4345.74	-0.80911	0.143844	-4.9297	8.23572e-07	0.00012819
Gm9925	1394.51	-0.897147	0.161705	-4.92964	8.23816e-07	0.00012819
Tnc	17459.6	0.722088	0.126395	4.92177	8.57668e-07	0.000131911
Cobll1	755.281	0.933227	0.169338	4.92049	8.6328e-07	0.000131911
Asap1	12828.6	0.647552	0.111667	4.90345	9.41694e-07	0.000142608
Plpp1	902.426	0.826833	0.148439	4.89651	9.75549e-07	0.000145637
Il13ra1	241.388	0.803015	0.143594	4.89584	9.78871e-07	0.000145637
Fzd2	286.217	-1.11443	0.207996	-4.87715	1.07627e-06	0.000158736
Pim3	351.782	-1.02754	0.191399	-4.84609	1.25921e-06	0.000184116
Hddc2	555.995	-1.00397	0.186605	-4.8443	1.27057e-06	0.00018419
Grin3a	6299.72	0.655976	0.114914	4.83818	1.31035e-06	0.000188346
Bcl6	3013.58	-0.596338	0.102666	-4.83451	1.33471e-06	0.00018918
Adamts12	378.394	1.01487	0.18926	4.83396	1.33846e-06	0.00018918
Bmp6	276.611	1.35011	0.25877	4.83098	1.35863e-06	0.000190444
Mmp2	282.306	1.63493	0.318853	4.81393	1.47994e-06	0.000205748
Efemp1	426.094	0.956735	0.178348	4.80373	1.55736e-06	0.000214751
Vegfc	814.289	0.814903	0.149067	4.79586	1.6198e-06	0.00022156
Pwwp3b	129.808	-1.30808	0.253438	-4.76677	1.87206e-06	0.000254017
Lrrc8a	2108.71	-0.701471	0.126243	-4.7644	1.89413e-06	0.00025497
Ccdc152	418.955	-1.00132	0.189381	-4.75931	1.94254e-06	0.000259428
Nrp1	3691.99	0.490444	0.0827714	4.71713	2.39193e-06	0.000316949
Lfng	1987.75	-0.71045	0.129573	-4.71125	2.46206e-06	0.000323714
Gm14569	334.263	1.10241	0.214522	4.67278	2.97155e-06	0.000387696
Col23a1	2044.34	0.765691	0.143322	4.64474	3.40511e-06	0.000440871
Gramd1c	1187.63	0.713497	0.132251	4.63889	3.50283e-06	0.000450087
Fam53b	4846.43	0.656551	0.120169	4.63139	3.63225e-06	0.000461298
Smyd1	140.773	1.16432	0.22984	4.63069	3.64448e-06	0.000461298
Eepd1	3331.15	0.817056	0.156126	4.59279	4.37362e-06	0.000549489
Ptpn13	6063.95	0.632519	0.11607	4.58793	4.47673e-06	0.000558308
Cecr2	3991.61	0.677962	0.126658	4.56317	5.03858e-06	0.000623791
Nfkbia	440.356	-0.900542	0.175784	-4.55413	5.26036e-06	0.000646528
Fancc	973.122	0.767511	0.146655	4.55157	5.32481e-06	0.000649742
Mpped2	2740.63	0.755882	0.1442	4.54843	5.40473e-06	0.000654783
Kirrel2	578.638	-1.04952	0.209392	-4.53464	5.77024e-06	0.000694107
Fshr	25.7763	2.43062	0.515201	4.5237	6.07665e-06	0.000725818
Fut8	6452.57	0.520261	0.0929361	4.52204	6.12453e-06	0.00072642
Cotl1	1040.37	-0.616264	0.114319	-4.51598	6.30234e-06	0.00074232
Cd44	1241.47	0.762346	0.146976	4.50648	6.59116e-06	0.000770984
Ilk	1451.67	-0.59591	0.110459	-4.48953	7.13817e-06	0.00082925
Ldlrad3	4866.52	0.84732	0.166543	4.48724	7.21529e-06	0.000832506
Lama3	2767.04	1.10021	0.223039	4.48446	7.30975e-06	0.000835526
Gulp1	4184.4	0.789693	0.153826	4.48358	7.33998e-06	0.000835526
Oaf	1890.61	-0.609133	0.113733	-4.47658	7.58492e-06	0.000857653
Ppp1r1c	31.7452	2.72544	0.586896	4.47344	7.6971e-06	0.000864573
Tnfaip8	4134.71	0.841438	0.165995	4.46663	7.94613e-06	0.000886673
Angpt1	3513.87	0.937757	0.187644	4.4646	8.02177e-06	0.000889263
Slc35d1	3082.45	0.548894	0.101094	4.44035	8.98115e-06	0.000989151
Traf1	126.783	1.44198	0.30238	4.43804	9.07809e-06	0.000993377
Smim3	2124.76	-0.912206	0.183339	-4.43007	9.42034e-06	0.00102422
A2m	348.56	-1.13153	0.233184	-4.42368	9.70322e-06	0.00104826
Slc29a3	472.003	-0.925028	0.187644	-4.39677	1.09874e-05	0.00117948
Adra1a	3203.57	0.614582	0.117118	4.39371	1.11431e-05	0.00118866
Lrrc58	5212.12	-0.496932	0.0904237	-4.38968	1.13516e-05	0.00120334
Fam114a1	735.722	0.613751	0.117284	4.38039	1.18468e-05	0.00124781
Grin2b	32803.4	0.513588	0.0944464	4.37908	1.19182e-05	0.00124781
Gsap	6021.42	0.644807	0.124855	4.36353	1.2798e-05	0.0013317
Anxa2	310.796	-0.878766	0.178617	-4.35997	1.30078e-05	0.0013349
Ppp1r3g	841.781	-0.587833	0.111914	-4.35901	1.30653e-05	0.0013349
Ifit1	92.1845	-2.10658	0.460391	-4.35844	1.30995e-05	0.0013349
C2cd4d	95.6806	1.00936	0.208679	4.3577	1.31436e-05	0.0013349
Irs1	3521.77	0.410292	0.071477	4.34114	1.41747e-05	0.00143105
Ophn1	6473.51	0.474959	0.0871083	4.30452	1.67347e-05	0.00167951
Slc25a21	2657.41	0.991701	0.207421	4.29899	1.71579e-05	0.00170321
Dapk1	3754.98	0.528971	0.0997884	4.29881	1.71717e-05	0.00170321
Pcsk6	3993.1	0.649466	0.127919	4.29542	1.74362e-05	0.00171777
Colq	162.42	1.23092	0.263352	4.29434	1.75211e-05	0.00171777
Cdk5rap2	7711.17	0.533782	0.101064	4.29218	1.76931e-05	0.00172467
Gfra1	5844.09	0.906221	0.188239	4.28297	1.84415e-05	0.00178735
Elovl6	5537.96	0.893457	0.186132	4.26288	2.0181e-05	0.00194483
Pfkfb4	2608.86	0.6369	0.125991	4.26142	2.03136e-05	0.00194655
Frem2	4519.68	0.633656	0.125353	4.25723	2.06977e-05	0.00196478
Parp14	222.842	-1.26522	0.273731	-4.25682	2.07355e-05	0.00196478
Heph	464.198	-1.12195	0.240225	-4.25414	2.09857e-05	0.00197744
Zswim5	2034.54	0.691984	0.139212	4.25239	2.115e-05	0.00198191
St14	39.1608	2.26904	0.511216	4.2429	2.20646e-05	0.00205625
D930020B18Rik	241.503	0.872348	0.182325	4.23611	2.27421e-05	0.00210781
Sash1	25843.1	0.537385	0.103337	4.23261	2.30992e-05	0.00212927
Spry1	387.941	1.16112	0.251582	4.21781	2.46689e-05	0.00226167
Nkx2-2os	978.008	0.855238	0.179177	4.21504	2.49737e-05	0.00227213
Csrnp1	288.55	-0.798283	0.165717	-4.21371	2.51207e-05	0.00227213
Arntl	4727.52	0.550768	0.107046	4.21097	2.54277e-05	0.00227213
Sned1	3649.98	0.829201	0.173171	4.21088	2.54383e-05	0.00227213
Ankrd6	4846.58	0.736513	0.151184	4.21018	2.5517e-05	0.00227213
Fam117a	983.478	0.650512	0.130777	4.20956	2.55867e-05	0.00227213
Cdc14a	4357.89	0.57415	0.113141	4.19079	2.7799e-05	0.00245572
Ror2	456.198	0.800562	0.167248	4.18876	2.80486e-05	0.00246493
Mtss1	2514.11	0.575738	0.11367	4.18524	2.84863e-05	0.00249049
Retsat	309.942	-0.723313	0.149032	-4.18241	2.88434e-05	0.00250878
Heyl	341.185	-1.06092	0.230087	-4.17636	2.96216e-05	0.00256104
Prelid3a	2339.63	-0.529209	0.102795	-4.1754	2.97462e-05	0.00256104
Rin2	2767.49	-0.798427	0.167886	-4.16012	3.18085e-05	0.00272477
Rrp8	509.306	-0.678977	0.139293	-4.15653	3.23118e-05	0.00275397
Wipf1	1978.45	0.68738	0.141375	4.15477	3.2561e-05	0.00276133
Utrn	17547.6	0.54125	0.106493	4.14346	3.42098e-05	0.00288673
Pdzd2	3681.75	0.678791	0.139968	4.13516	3.54714e-05	0.00297837
Sall3	2653.73	-0.444062	0.0832561	-4.13257	3.58732e-05	0.00299727
0610040J01Rik	2835.71	0.823089	0.175527	4.11952	3.79658e-05	0.00315656
Pde3a	1765.41	0.95062	0.207015	4.10897	3.97419e-05	0.00327197
Cebpa	73.0671	-1.23509	0.27628	-4.10846	3.983e-05	0.00327197
Arhgef37	199.416	-1.00449	0.220185	-4.10787	3.99326e-05	0.00327197
Zbtb7c	4361.77	0.845471	0.181693	4.10293	4.07957e-05	0.00332661
Tenm3	31014.7	0.551299	0.110026	4.10173	4.10076e-05	0.00332789
Pmp22	1067.93	-0.511329	0.100336	-4.09951	4.14022e-05	0.00334392
Tle4	12656.7	0.544687	0.10855	4.09661	4.19248e-05	0.00337008
Pkp4	5969.13	0.432372	0.081204	4.09304	4.25749e-05	0.0034062
Epb41l4a	1205.11	0.927279	0.20223	4.09078	4.29919e-05	0.00342341
Scrg1	976.856	-0.882099	0.191548	-4.08303	4.44517e-05	0.00352311
Tiparp	3168.37	-0.543958	0.109341	-4.06032	4.90053e-05	0.00386595
Lhpp	1064.41	0.600379	0.123579	4.04906	5.14228e-05	0.00402588
Sybu	9542.89	0.595679	0.12243	4.04868	5.15074e-05	0.00402588
Tenm4	9104.26	0.625253	0.12994	4.04226	5.29387e-05	0.00411878
Mtarc2	1830.53	-0.456399	0.0882243	-4.03969	5.35229e-05	0.00413559
BC039771	191.631	0.915033	0.201783	4.03916	5.36425e-05	0.00413559
Il33	807.53	0.696664	0.147839	4.03589	5.43954e-05	0.00417239
Palld	6907.31	0.736672	0.157789	4.03496	5.46118e-05	0.00417239
Stxbp6	7734.89	0.681154	0.144241	4.02904	5.60061e-05	0.00425973
Klhl32	4189.95	0.609134	0.126453	4.02629	5.66649e-05	0.0042906
Hopx	1256.18	0.639312	0.134026	4.02393	5.72349e-05	0.00431449
Gm10649	385.44	0.788182	0.17133	4.0167	5.90178e-05	0.00442921
Slc14a1	1519.69	0.495388	0.0989527	3.99573	6.44963e-05	0.00480082
Eya4	2921.93	-0.743364	0.161019	-3.99558	6.45355e-05	0.00480082
Gm11627	125.041	-1.05708	0.239689	-3.99302	6.52384e-05	0.00483191
Alox8	59.8698	1.14089	0.26082	3.99083	6.58422e-05	0.00485544
Hey2	500.331	-0.631354	0.133272	-3.987	6.69149e-05	0.00491318
Cntn1	9878.06	-0.633086	0.133995	-3.97841	6.93769e-05	0.00505411
Cdc37l1	7279.36	-0.325466	0.0566751	-3.97823	6.94304e-05	0.00505411
Spsb4	1616.97	0.615541	0.129665	3.97596	7.00968e-05	0.00508082
Arsj	129.252	0.999913	0.226561	3.97205	7.1256e-05	0.00514286
Sctr	901	0.742536	0.162007	3.96611	7.30553e-05	0.00525039
Sorl1	12111.7	0.358977	0.0654519	3.95675	7.59771e-05	0.00543733
Ttc39c	1175.21	0.582986	0.122192	3.95267	7.72833e-05	0.00550757
Spsb1	1463.66	-0.990057	0.225388	-3.94899	7.84806e-05	0.0055695
E230016M11Rik	1009.08	0.752279	0.165276	3.9466	7.92685e-05	0.00560197
D630010B17Rik	31.1994	-2.32522	0.565302	-3.93633	8.27356e-05	0.00582273
Tekt5	236.951	1.00281	0.229605	3.93203	8.42303e-05	0.00590343
Stau2	3474.27	0.531805	0.11017	3.91944	8.87554e-05	0.00619498
Tspan9	8565.49	0.653336	0.141321	3.91545	9.02354e-05	0.00627247
Arhgef28	978.209	-0.726639	0.160247	-3.91046	9.21223e-05	0.00637749
Gm19303	41.8333	2.20516	0.538698	3.90787	9.31125e-05	0.00641984
Bmper	3952.09	0.649306	0.141091	3.89327	9.89022e-05	0.00679142
Pygm	730.498	-0.832964	0.188914	-3.87988	0.000104509	0.00714752
Epx	97.9116	1.19776	0.283338	3.8744	0.000106888	0.00728081
Gm20758	6.31045	5.97237	1.51893	3.86614	0.000110573	0.00750175
Pparg	496.891	0.973515	0.226065	3.86401	0.000111541	0.00752057
Rsad2	63.6178	-1.80945	0.442451	-3.86358	0.000111738	0.00752057
Zbtb16	6278.95	-1.30431	0.311825	-3.86212	0.000112406	0.00753564
Gm11827	20.2594	-2.76146	0.690036	-3.857	0.000114789	0.00766513
Irgm1	284.15	-0.743834	0.167667	-3.83996	0.000123055	0.00818487
Elmod3	1698.64	-0.52507	0.110728	-3.83887	0.000123603	0.0081892
Nrp2	3457.15	0.62797	0.137644	3.83575	0.00012518	0.0082614
Zfp521	11659.7	0.624345	0.136828	3.83213	0.000127037	0.00835144
Hdac9	16536.1	0.773694	0.175953	3.82884	0.00012875	0.00843139
Slc14a2	2078.13	0.950593	0.22326	3.80988	0.000139036	0.00906998
Ctnna3	527.771	0.814108	0.187534	3.80788	0.000140161	0.00910834
Tnfrsf11b	68.0172	1.17641	0.282844	3.80568	0.000141414	0.00915229
Bend7	503.176	0.661866	0.147673	3.8048	0.000141917	0.00915229
Nol4	10687.2	0.6365	0.141166	3.80048	0.000144416	0.00927558
Wwtr1	5862.59	0.550669	0.118656	3.79811	0.000145804	0.00927558
Hk2	272.605	-0.648695	0.14447	-3.79799	0.000145873	0.00927558
Snx24	1738.15	0.581176	0.1267	3.79775	0.000146016	0.00927558
Zfp608	11281.3	0.586583	0.128505	3.78648	0.000152798	0.0096702
Nr3c2	11296.8	0.762425	0.17542	3.77623	0.00015922	0.0100392
Fyn	10387.7	0.462113	0.0960146	3.77143	0.000162314	0.0101963
Tmem176a	114.46	-0.821083	0.191778	-3.75999	0.000169922	0.0106348
Gm4876	3850.16	0.783295	0.18187	3.75705	0.00017193	0.010721
Pitpnm2	9375.69	-0.53404	0.115875	-3.74575	0.000179856	0.0111741
Kcnt1	1932.14	-0.898825	0.214239	-3.72865	0.000192505	0.0119164
Epha5	8874.62	0.44173	0.0919587	3.71612	0.000202302	0.0124773
Acot11	3448.17	-0.725667	0.169188	-3.69805	0.000217261	0.0133513
Thbs4	3077.84	-0.969316	0.236053	-3.68271	0.000230765	0.01413
Ddx60	380.532	-1.77025	0.453912	-3.67967	0.000233534	0.0142481
Unc13b	3427.97	0.583658	0.132017	3.66362	0.00024868	0.0150671
Hrh1	5580.98	0.579068	0.130771	3.66343	0.000248863	0.0150671
Srgap3	30774.5	0.51491	0.113294	3.66223	0.000250032	0.0150671
Ephb1	20584.5	0.783451	0.186692	3.66085	0.00025138	0.0150671
Cebpd	182.903	-0.765405	0.181763	-3.66083	0.0002514	0.0150671
Dtnbp1	2000.9	0.398547	0.0816497	3.65644	0.000255741	0.0152733
Cep128	4520.81	0.692981	0.162519	3.64868	0.000263592	0.015687
Lypd6	6802.01	0.639104	0.147814	3.64717	0.000265146	0.0157243
Gss	1558.52	0.556399	0.125353	3.64091	0.000271673	0.0160525
Ccdc148	1071.17	0.682753	0.160094	3.64006	0.000272573	0.0160525
Rbms1	3334.54	0.718258	0.170039	3.63598	0.000276924	0.0162523
Gm38438	26.0146	1.63223	0.422117	3.62988	0.000283549	0.0165837
Endou	190.32	-1.0297	0.256248	-3.62814	0.000285469	0.0166386
Pdgfrl	629.633	0.571614	0.130209	3.62199	0.000292347	0.0169812
Pacrg	9432.02	0.822194	0.199619	3.61786	0.000297049	0.0171954
Nsun7	1076.91	0.541398	0.122106	3.61488	0.000300486	0.0173352
Ripor2	2736.38	0.390656	0.0804873	3.61121	0.000304777	0.0175231
Hes1	303.557	-0.589156	0.135599	-3.60738	0.000309308	0.0177236
5430437J10Rik	79.3558	1.38492	0.356532	3.60393	0.000313437	0.0178412
Mrps6	844.294	0.591129	0.136277	3.60391	0.000313465	0.0178412
Ak3	2293.14	-0.468092	0.102401	-3.59462	0.00032486	0.0184279
Glipr2	265.306	-0.738336	0.177644	-3.59335	0.00032646	0.018443
Col5a3	287.85	-0.876518	0.216139	-3.59267	0.000327301	0.018443
Lrrk2	3162.94	0.395897	0.0823925	3.59131	0.000329024	0.0184787
Rorb	40126.3	0.707905	0.169783	3.58049	0.000342949	0.0191833
Slco1c1	25513.3	0.799241	0.195374	3.57898	0.000344938	0.0191833
Fkbp5	974.733	-1.53728	0.401591	-3.57896	0.000344962	0.0191833
Vipr2	174.523	0.930034	0.232113	3.576	0.000348896	0.0193135
Adamtsl3	281.012	0.926679	0.231208	3.57548	0.000349581	0.0193135
Fbxl7	1644.58	0.774077	0.188804	3.57025	0.000356646	0.0196398
Gm32511	12.503	2.46862	0.663815	3.56819	0.000359451	0.0197302
Chst9	1221.82	0.945444	0.237354	3.56196	0.000368101	0.0201399
P4ha2	868.756	-0.634772	0.150344	-3.55698	0.000375136	0.0204588
H2bc9	4.11855	-5.27094	1.45508	-3.55371	0.000379837	0.0206208
Inpp5j	716.549	-0.552113	0.127282	-3.55206	0.000382231	0.0206208
Id4	2825.92	-0.453688	0.0995841	-3.55165	0.00038282	0.0206208
Kdm5b	4813.16	-0.328738	0.0644227	-3.55059	0.000384375	0.0206208
Glul	19854.9	-0.404338	0.0857414	-3.54948	0.000385989	0.0206208
Fzd1	389.001	-0.714126	0.173035	-3.54915	0.000386479	0.0206208
Gstm5	722.345	-0.516641	0.117395	-3.54905	0.000386618	0.0206208
Gm2115	1217.15	0.46725	0.103612	3.54447	0.00039341	0.0209173
Ehbp1	15512.1	0.470468	0.105066	3.52606	0.00042179	0.0223562
Plekha8	1062.89	0.420586	0.0910234	3.52202	0.00042827	0.0226289
Klf7	7037.09	0.487281	0.109999	3.52077	0.000430301	0.0226656
Iigp1	47.2882	-2.17909	0.590798	-3.51912	0.00043298	0.0227361
Taok3	4275.42	0.332158	0.0659951	3.51781	0.000435129	0.0227589
Cpq	5821.17	0.669341	0.161873	3.51722	0.000436096	0.0227589
Spats2l	2768.17	0.406138	0.0870963	3.51494	0.00043986	0.0228848
Tprkb	5815.24	0.616705	0.147437	3.50459	0.000457318	0.0237204
Lockd	51.384	-1.59623	0.427395	-3.50081	0.000463843	0.0239855
Rtp4	58.942	-1.56517	0.418824	-3.49828	0.000468263	0.0241185
Emp2	2038.56	0.584591	0.138545	3.49772	0.00046926	0.0241185
BC055402	206.842	0.723907	0.178501	3.49526	0.000473593	0.0242677
Acly	4122.97	0.6145	0.14728	3.49335	0.000476997	0.0243685
Cyp2j13	53.3924	1.11958	0.292174	3.48963	0.000483687	0.0246361
Nsdhl	2573.21	0.724759	0.179337	3.48372	0.000494504	0.0251116
Itgav	5181.1	-0.44042	0.0977519	-3.48249	0.000496769	0.0251513
Ptprm	13114.3	0.627272	0.151679	3.47623	0.000508521	0.0256697
Thrsp	737.663	-0.620752	0.149915	-3.47365	0.000513433	0.0257783
Aspg	649.18	0.843072	0.213926	3.4735	0.000513712	0.0257783
Lss	705.325	0.888457	0.22719	3.47047	0.000519549	0.0259943
Gm10658	158.602	0.698368	0.172483	3.46915	0.000522104	0.0260154
Bcat1	943.495	-0.734945	0.183051	-3.46867	0.000523038	0.0260154
Pbx3	1497.98	0.672812	0.165362	3.46398	0.00053224	0.0263957
Pid1	8384.4	0.818429	0.20758	3.46097	0.00053824	0.0266154
Gfod1	2384.85	0.552816	0.131116	3.45356	0.000553236	0.0272774
Igtp	59.8773	-1.00444	0.26217	-3.44982	0.000560962	0.0275477
Tgm6	33.7274	1.94661	0.535352	3.44934	0.000561966	0.0275477
Dtx3l	143.866	-0.850709	0.217771	-3.44725	0.000566327	0.0276815
Ccdc3	375.32	-0.819008	0.208763	-3.44413	0.000572894	0.027922
Nkd1	2920.7	0.704344	0.175666	3.44031	0.000581051	0.0282384
Syn2	10376.3	0.437152	0.0980972	3.43692	0.00058837	0.0285124
Mapk10	20371.9	0.664742	0.164425	3.43465	0.000593326	0.0286252
Adamts9	9464.11	0.659959	0.163049	3.43431	0.000594072	0.0286252
P4ha3	686.817	0.68385	0.170187	3.43064	0.000602153	0.0289324
Rhbdd2	827.34	-0.405205	0.0890567	-3.42708	0.000610109	0.0292318
4930553C11Rik	4.92716	5.47112	1.56825	3.4249	0.00061502	0.0293841
Slc22a23	12584.6	0.609372	0.148815	3.42286	0.000619664	0.0295228
Acss2	1753.49	0.747321	0.189431	3.41719	0.000632709	0.0300599
Jarid2	9895.58	0.454078	0.103764	3.41233	0.000644102	0.0305157
Sdc2	4781.52	0.639907	0.158487	3.40663	0.00065771	0.0310452
Mdfic	516.82	0.49047	0.114638	3.40612	0.000658939	0.0310452
Adam23	8701.88	0.411589	0.0916507	3.39975	0.000674482	0.0316894
Lrrc20	557.363	0.552435	0.133152	3.3979	0.000679052	0.0317991
Tnfrsf26	6.92778	4.7496	1.36862	3.39729	0.000680566	0.0317991
Grm3	65048.7	0.691644	0.174394	3.39257	0.000692413	0.0322632
Lmo1	165.585	1.23976	0.336032	3.39182	0.000694303	0.0322632
Sgip1	19071.8	0.581927	0.142813	3.37452	0.000739432	0.0342664
Sema6d	38677.8	0.710565	0.181234	3.36892	0.00075462	0.034875
Mir467e	24.4082	1.47857	0.409342	3.36777	0.000757789	0.0348972
AW011738	556.465	-0.800446	0.208017	-3.36725	0.000759217	0.0348972
Elf1	2771.59	0.520241	0.124992	3.36214	0.000773417	0.0354539
Gad1os	325.938	0.662368	0.167394	3.35954	0.000780726	0.0356924
Map3k1	3993.88	0.398609	0.0889797	3.35592	0.000791003	0.036065
Dab2	1281.81	0.558001	0.13675	3.34917	0.000810536	0.0368566
Alg9	1128.22	0.440422	0.10173	3.34632	0.000818914	0.037138
Cklf	380.392	-0.727842	0.187675	-3.34536	0.000821746	0.037167
Robo1	4266	0.541847	0.132705	3.32955	0.000869858	0.0392317
Mxd4	1692.34	-0.565572	0.139859	-3.32886	0.00087202	0.0392317
Trib1	653.613	-0.608215	0.152778	-3.32649	0.000879464	0.0394619
Dock11	3470.71	0.474641	0.112678	3.3249	0.000884517	0.0395839
Aacs	2787.83	0.702024	0.181149	3.32337	0.00088936	0.0396959
Nudt11	470.231	0.689302	0.17736	3.32263	0.000891736	0.0396975
Cst3	5959.82	-0.586792	0.146558	-3.3215	0.000895361	0.0397545
Nrcam	34743.3	0.447912	0.104831	3.3188	0.000904057	0.0399721
Adamts20	2534.5	-0.878934	0.234724	-3.31851	0.000904976	0.0399721
Nt5dc2	93.8285	-0.947509	0.25557	-3.31616	0.000912643	0.0402061
Itpkb	3625.58	0.556152	0.137712	3.31236	0.000925132	0.0406507
Micalcl	1401.59	-0.737086	0.192512	-3.30934	0.000935168	0.0409855
Oasl2	129.079	-1.98015	0.569254	-3.30283	0.000957153	0.0418409
Foxn3	8651.55	0.572926	0.143347	3.29918	0.00096968	0.0422796
Tnr	7519.41	0.71955	0.187972	3.29598	0.000980806	0.042655
Nxpe2	504.75	0.709302	0.184936	3.29467	0.000985373	0.042744
Efhc1	341.145	-0.883698	0.238035	-3.29236	0.000993503	0.0429867
Sema4b	4049.03	-0.398177	0.0906452	-3.2895	0.00100367	0.0432919
Zfp934	799.606	0.624131	0.159362	3.28894	0.00100566	0.0432919
Tpd52l1	919.857	-0.621255	0.1586	-3.28661	0.00101402	0.0435411
Arhgef26	19028.4	0.549311	0.136791	3.28466	0.00102107	0.0437331
Ahcyl2	6163.17	0.462412	0.110636	3.27572	0.00105393	0.0450269
Sh3pxd2b	9498.13	0.43062	0.101209	3.2667	0.0010881	0.0463701
Gm35725	36.0661	1.21565	0.341682	3.26518	0.00109395	0.0465025
Tnfrsf19	17712.6	0.460644	0.110549	3.26229	0.00110515	0.0467496
Sema5a	1705.35	0.444598	0.105632	3.26226	0.00110528	0.0467496
Ncam2	13994.8	0.572029	0.144761	3.26076	0.00111115	0.0468812
Gm4951	14.3695	-2.30086	0.67512	-3.25996	0.00111429	0.0468971
Wwc2	3921.56	0.439687	0.104252	3.25832	0.00112073	0.0470512
Aqp9	328.328	0.603177	0.154496	3.25689	0.00112639	0.0471363
Olfm4	24.052	1.70791	0.493768	3.25641	0.00112832	0.0471363
Commd10	2141.28	0.640892	0.16617	3.25506	0.00113368	0.0471493
Trio	16608.8	0.387813	0.0884237	3.25493	0.00113419	0.0471493
Shc3	14447.9	0.382933	0.0869752	3.25303	0.0011418	0.0473483
Dzip1l	7054.5	-0.532761	0.133061	-3.25235	0.00114456	0.0473483
Gm11264	5.48819	4.51507	1.35806	3.251	0.00115	0.0474577
L3mbtl4	303.15	0.999912	0.276879	3.2502	0.00115325	0.0474762
Fam126a	1770.53	0.481286	0.117341	3.24938	0.00115655	0.047497
Fndc3b	8424.17	0.541648	0.136061	3.24595	0.0011706	0.047878
Ctnna2	45719.2	0.785879	0.211317	3.24574	0.00117147	0.047878
Setmar	82.8302	-0.898738	0.246203	-3.24422	0.00117774	0.0479111
Dctd	757.846	0.592968	0.151955	3.24417	0.00117793	0.0479111
Kcnip3	6380.74	0.490793	0.120575	3.24108	0.00119077	0.0483175
Frrs1	305.749	-0.744431	0.199186	-3.23533	0.00121502	0.0491835
Slc2a1	1586.52	-0.463635	0.112426	-3.23443	0.00121888	0.0492223
Pcbd2	875.537	0.658535	0.172904	3.23032	0.00123653	0.0498168
Myo16	3472.97	0.496817	0.123004	3.22604	0.00125515	0.0504471
Rfx8	118.034	0.929931	0.257381	3.22453	0.00126182	0.0505066
Npas3	111022	0.791559	0.21448	3.22435	0.00126259	0.0505066
Nnmt	10.0998	-2.63591	0.786737	-3.22332	0.00126713	0.0505688
Mfge8	4588.82	-0.489952	0.121049	-3.22144	0.0012755	0.0507835
Lipc	57.8755	1.14568	0.32528	3.21471	0.00130578	0.0518672
Rgs6	16484.7	0.907853	0.25137	3.21381	0.00130988	0.0519087
Micall2	545.195	0.640068	0.168162	3.2116	0.00131997	0.0521864
Pck2	255.174	-0.517888	0.130245	-3.20848	0.00133439	0.0525984
Carmil1	14376.8	0.532711	0.134885	3.20801	0.00133659	0.0525984
Kdm3a	4434.24	-0.555414	0.142024	-3.2066	0.00134315	0.0527342
Csgalnact1	13535.4	0.573419	0.147796	3.2032	0.0013591	0.053237
Gab1	5414.34	0.518842	0.130966	3.19811	0.00138332	0.0540611
Pip4k2a	4642.1	0.55811	0.143367	3.19537	0.0013965	0.0544427
Rps6ka2	3098.28	0.418249	0.099616	3.19475	0.00139951	0.0544427
Ccdc60	162.702	0.970359	0.272773	3.19079	0.00141887	0.0550185
Il6st	4265.57	0.327285	0.0712404	3.19039	0.00142079	0.0550185
Pde1c	1030.87	0.700684	0.188388	3.18854	0.00142993	0.0552463
Dok6	6440.6	0.497756	0.124907	3.18441	0.00145049	0.0559129
Shroom3	936.474	0.910005	0.254736	3.17978	0.00147387	0.0566847
Cyp26c1	8.17307	2.37449	0.715446	3.17913	0.00147719	0.0566847
Cdc45	162.843	-0.727889	0.197599	-3.1776	0.00148501	0.056856
Pdgfc	3424.94	0.581454	0.151705	3.17362	0.00150551	0.0573579
Gm1966	14.0299	-1.71517	0.508971	-3.17339	0.00150668	0.0573579
Map4k4	19940.7	0.394379	0.0927738	3.17309	0.00150826	0.0573579
Epb41	2039.73	0.410712	0.0979521	3.17208	0.00151353	0.0574294
Btc	45.2998	1.34656	0.393174	3.1705	0.00152178	0.0575461
Nckap5	31941.6	0.677377	0.182154	3.16973	0.00152581	0.0575461
Ifit3	191.49	-1.15712	0.333524	-3.16954	0.00152678	0.0575461
Mt2	390.157	-0.852629	0.238537	-3.15519	0.00160393	0.0601871
Egfr	15440.4	0.544433	0.140869	3.15494	0.00160534	0.0601871
E2f3	4265.29	0.469843	0.117241	3.15454	0.0016075	0.0601871
Tsc22d1	7977.17	0.281387	0.0576655	3.14551	0.00165799	0.061941
Impa2	755.394	0.592012	0.15659	3.14204	0.00167775	0.062318
Tcf7l1	5976.32	0.719162	0.197066	3.14191	0.00167851	0.062318
Sdhaf3	531.126	0.605598	0.160926	3.1418	0.00167911	0.062318
Acaca	8834.64	0.486128	0.123137	3.13576	0.00171409	0.0634776
Atp6v0e	2470.98	-0.538445	0.140167	-3.12801	0.00175996	0.0650255
Hacl1	772.319	0.570469	0.150434	3.12741	0.00176356	0.0650255
Unc45b	55.6004	1.0361	0.299396	3.12662	0.00176826	0.0650573
Gadd45g	419.423	-0.608752	0.16314	-3.1185	0.00181775	0.0667336
C030018K13Rik	2080.67	0.457189	0.114563	3.11783	0.00182188	0.0667405
BC052040	1830.27	0.526203	0.136881	3.11367	0.00184773	0.0675417
Xaf1	147.878	-1.39276	0.415801	-3.10908	0.0018767	0.0684532
Ttyh3	11836.1	-0.42368	0.104174	-3.10711	0.00188927	0.0687639
2810049E08Rik	620.088	0.863127	0.245764	3.10512	0.001902	0.0690788
Nol4l	1860.37	0.380688	0.0904296	3.10394	0.00190963	0.0692079
Nmur2	85.4746	1.10354	0.323836	3.09891	0.00194236	0.0702438
Apba1	9870.1	0.427731	0.105805	3.09749	0.00195164	0.0704294
Tshr	625.208	0.718048	0.199987	3.09044	0.00199863	0.0719718
Cabcoco1	145.778	0.869423	0.249154	3.08814	0.00201412	0.072376
Adgrl3	43251.3	0.523148	0.137075	3.08697	0.00202206	0.0725077
Tecta	86.2152	0.77778	0.219706	3.08494	0.00203594	0.0728514
2900052N01Rik	2030.95	-0.508538	0.132487	-3.08362	0.00204499	0.0728831
Plxdc2	6911.66	0.580187	0.155728	3.08349	0.00204589	0.0728831
Sgms1	5735.21	0.449945	0.11351	3.08293	0.00204972	0.0728831
Unc119	314.04	-0.598246	0.161772	-3.07994	0.00207043	0.0734606
Slc25a34	156.775	-0.905242	0.261498	-3.07934	0.00207462	0.0734606
Gmds	3032.61	0.595356	0.160937	3.07796	0.00208426	0.0736481
Gjb2	149.027	-0.722811	0.202598	-3.07412	0.00211126	0.0744471
Cables1	11063.6	-0.720928	0.202252	-3.07007	0.00214012	0.0750757
Ankrd29	1556.11	0.354957	0.0830606	3.06954	0.0021439	0.0750757
Klf9	6405.46	-0.512423	0.134367	-3.06938	0.00214504	0.0750757
Mrpl41	348.56	-0.687122	0.191363	-3.0681	0.00215422	0.0750757
Rab30	7474.2	0.533435	0.141273	3.06806	0.0021545	0.0750757
Ptpra	7364.27	0.367816	0.0872961	3.06791	0.00215564	0.0750757
Ppp2r2b	36195	0.702149	0.196472	3.0648	0.00217813	0.0757034
Ccdc88c	8733.8	0.463303	0.11857	3.06403	0.00218379	0.0757449
Ccnjl	960.369	0.532269	0.141198	3.06144	0.00220279	0.0762478
Ralgapa2	2860.32	0.508243	0.133393	3.06046	0.00220996	0.0763403
Chst8	478.198	0.682303	0.190325	3.05952	0.00221693	0.0764256
Stk39	3612.93	0.435464	0.109729	3.0572	0.00223418	0.076864
4933400C23Rik	310.818	0.872052	0.253011	3.05145	0.00227737	0.0778655
Spag5	448.594	-0.541871	0.144818	-3.05122	0.00227912	0.0778655
Prkce	16628.4	0.419565	0.104741	3.05099	0.00228086	0.0778655
Zdhhc14	2526.82	0.670874	0.187117	3.05089	0.00228165	0.0778655
Brsk2	5286.5	0.46346	0.119215	3.04878	0.00229774	0.0781079
Pde11a	196.086	0.826694	0.238358	3.04875	0.00229797	0.0781079
Mir99ahg	34890.3	0.619734	0.17078	3.04329	0.00234006	0.0793795
Map10	131.657	-0.859871	0.249857	-3.04122	0.0023562	0.079471
Ostf1	741.63	0.418327	0.104684	3.04083	0.00235928	0.079471
Unc13c	11306.9	0.773744	0.221578	3.04066	0.0023606	0.079471
Tspan14	2905.92	0.384773	0.0936744	3.04003	0.00236553	0.079471
Arhgef39	16.8175	-1.70447	0.527796	-3.03995	0.00236619	0.079471
Klhl13	801.35	0.457185	0.117606	3.03714	0.00238833	0.0800564
Abtb2	6030.12	0.587354	0.1607	3.0327	0.00242375	0.0810833
Olfr653	5.62397	-4.34986	1.40353	-3.02799	0.00246185	0.0821958
Ky	718.64	-0.778437	0.224192	-3.02614	0.00247696	0.082492
Pag1	8602.99	0.403924	0.100447	3.02572	0.00248045	0.082492
Rreb1	5776.97	0.437024	0.111437	3.02433	0.00249184	0.0827088
Fam163a	3626.99	0.645593	0.180453	3.02346	0.00249899	0.0827838
Airn	700.451	0.752103	0.215734	3.02271	0.00250519	0.0828277
Ago4	911.195	0.472105	0.12316	3.02133	0.00251668	0.0830455
Apob	13.4071	2.43335	0.772496	3.02053	0.00252334	0.0831038
Gpm6a	109491	0.735158	0.210459	3.01796	0.00254479	0.0836475
Ranbp17	2576.26	0.591862	0.163118	3.01537	0.00256667	0.0840717
Lgals3bp	283.411	-0.963562	0.286397	-3.01526	0.00256761	0.0840717
Pde7b	10894.4	0.768849	0.221881	3.01444	0.00257452	0.0841356
Stx11	7.39839	2.63166	0.840707	3.01135	0.0026009	0.0848343
Gm266	453.159	0.482907	0.127503	3.00313	0.00267215	0.086991
Ston2	10375.8	0.499112	0.132943	3.00213	0.00268101	0.0871124
Gm15441	12.1139	-2.49829	0.799398	-3.00012	0.0026987	0.0875195
Tmlhe	1142.12	0.5567	0.152305	2.99859	0.00271228	0.0877919
Ppp1r21	2692.87	0.2915	0.0639228	2.9958	0.00273722	0.0884303
9330111N05Rik	138.666	0.776697	0.226119	2.99266	0.00276557	0.0890543
Fabp7	1622.57	0.659045	0.186815	2.9925	0.00276703	0.0890543
Npl	313.456	-0.540691	0.147343	-2.99093	0.00278129	0.0893438
Eps8	9820.53	0.488577	0.129944	2.99035	0.00278661	0.0893453
Usp18	133.517	-1.14702	0.350487	-2.98732	0.00281431	0.0900632
Itga7	1647.36	0.590289	0.164167	2.98652	0.00282174	0.0901311
Trcg1	116.71	-0.800539	0.23498	-2.98128	0.0028705	0.0915159
Man1c1	2069.25	0.497248	0.133296	2.98021	0.00288054	0.0915893
Cnbd1	35.9561	1.19104	0.366136	2.97988	0.0028836	0.0915893
Add3	20999.8	0.47034	0.124544	2.97356	0.00294369	0.0932568
Mvb12b	6530.22	0.365613	0.0893356	2.9732	0.00294709	0.0932568
Prodh	9050.09	-0.624743	0.176541	-2.97236	0.00295523	0.0933401
Pign	2639.09	0.42118	0.108136	2.97015	0.00297655	0.0938388
Tmem176b	611.068	-0.447351	0.11697	-2.96957	0.00298215	0.093841
Mx1	48.6757	-2.64801	0.858308	-2.96865	0.00299112	0.0939487
Arhgef17	5474.94	0.312395	0.0716061	2.96616	0.00301546	0.0944241
Plekha7	3818.96	0.58621	0.16393	2.96596	0.00301738	0.0944241
Prr16	1389.7	0.818322	0.242241	2.96532	0.00302372	0.0944481
Gab3	158.145	-0.690171	0.199452	-2.95896	0.0030868	0.0962411
5930430L01Rik	337.415	-0.596036	0.167849	-2.95526	0.00312409	0.0972252
Smarcd2	1349.92	-0.552888	0.153283	-2.95458	0.00313097	0.0972541
Dok5	4354.73	0.51899	0.141836	2.95403	0.00313649	0.0972541
Sertad2	2749.23	0.530173	0.145764	2.95116	0.0031658	0.0979838
Ostc	602.306	-0.45218	0.119449	-2.94838	0.00319444	0.0986901
Exoc3l4	171.668	1.02643	0.314451	2.94618	0.00321723	0.0991873
Plekhh3	253.493	-0.559599	0.156089	-2.94447	0.00323508	0.0991873
Sox13	1706.32	0.473751	0.126948	2.94413	0.0032386	0.0991873
Aurkb	15.9472	-2.41368	0.78588	-2.94407	0.00323932	0.0991873
Artn	6.38761	-2.71025	0.886629	-2.94402	0.00323977	0.0991873
Ptger4	175.006	0.875776	0.263967	2.93891	0.00329366	0.100656
Dip2c	11712	0.507198	0.138681	2.93623	0.00332231	0.101348
Pqlc3	210.368	0.630036	0.180577	2.93524	0.00333294	0.10149
Vim	785.441	-0.610449	0.17395	-2.93446	0.00334125	0.101561
Ugp2	8235.72	0.378331	0.0948787	2.93354	0.00335118	0.10158
Mvd	587.751	0.713359	0.209103	2.93329	0.00335386	0.10158
Cdo1	504.174	-0.781475	0.232421	-2.93207	0.00336706	0.101798
Gm36536	5.58038	3.57871	1.18714	2.93032	0.00338608	0.102126
Malrd1	100.768	1.10175	0.341901	2.92995	0.00339015	0.102126
Pgf	42.4479	-1.27651	0.401753	-2.92845	0.00340655	0.102126
Ppp3ca	24838.7	0.246923	0.0501721	2.92838	0.00340738	0.102126
Chst10	3076.16	0.349114	0.0850709	2.92832	0.00340802	0.102126
Zfp609	5523.19	0.388307	0.0987107	2.92072	0.0034922	0.104464
Setbp1	17522.6	0.587663	0.167154	2.91744	0.00352916	0.105207
Diaph3	2911.98	0.58307	0.165584	2.91737	0.00353002	0.105207
Hsf3	43.4625	-1.28777	0.407208	-2.91687	0.00353564	0.105207
Sap30	320.502	-0.663587	0.193288	-2.91579	0.00354784	0.105385
2700054A10Rik	251.799	0.64212	0.186317	2.90967	0.00361814	0.107196
Prxl2a	2219.29	-0.395332	0.10151	-2.90938	0.00362144	0.107196
Papss1	2437.95	0.322314	0.076454	2.90782	0.00363963	0.107397
Gm12695	6.56207	3.23573	1.07851	2.90746	0.00364374	0.107397
Mtm1	1051.56	0.466825	0.12618	2.90716	0.00364722	0.107397
Mfap3l	5292.68	0.359165	0.0892039	2.90532	0.00366883	0.107846
Cdyl	2488.87	0.559915	0.158349	2.90444	0.00367907	0.107943
Gm4827	23.0384	1.65119	0.534164	2.90395	0.00368486	0.107943
Ptprt	66851.8	0.709967	0.210162	2.90236	0.0037036	0.108163
Hip1	6649.84	-0.352164	0.0868861	-2.90223	0.00370514	0.108163
Tanc1	2521.26	0.445034	0.11914	2.89603	0.0037792	0.110136
Marchf3	2626.73	0.728854	0.217273	2.8943	0.00379999	0.110552
Eps15	14754.9	0.296787	0.0680374	2.89233	0.00382398	0.111059
Fgd1	1485.59	0.340036	0.0830145	2.89149	0.00383421	0.111166
Kcnk2	3533.38	0.393054	0.101489	2.88754	0.00388271	0.112292
Nkain3	714.519	0.752647	0.226057	2.88708	0.00388829	0.112292
Padi2	1403	0.629183	0.183333	2.88645	0.00389609	0.112292
St8sia2	288.025	0.869262	0.266533	2.88618	0.00389953	0.112292
Pank1	2814.89	0.474884	0.129971	2.88437	0.00392199	0.112485
Prrx2	360.403	0.611496	0.177367	2.88383	0.00392865	0.112485
Sox8	2078.15	-0.460497	0.125008	-2.8838	0.00392914	0.112485
Abcc4	2274.97	0.503378	0.139892	2.88351	0.00393276	0.112485
Tgfbr2	1121.58	0.408922	0.107196	2.88184	0.00395366	0.112892
Pax6os1	785.245	0.585979	0.16905	2.87476	0.00404337	0.11526
Camkmt	4121.56	0.681187	0.202398	2.87151	0.00408516	0.116256
Cd101	30.815	-1.56543	0.511338	-2.86587	0.00415867	0.118011
Dera	893.277	0.498112	0.138923	2.86571	0.00416075	0.118011
Ncam1	32291	0.4969	0.138582	2.864	0.0041833	0.118452
Hmgb2	121.139	-0.652207	0.193042	-2.86055	0.00422902	0.119547
Disp1	1620.19	0.411263	0.108834	2.85998	0.0042367	0.119565
Grk5	756.891	0.579924	0.167967	2.85726	0.00427316	0.120394
Rps6ka5	5465.98	0.555322	0.159467	2.85528	0.00429995	0.120948
Me1	3205.32	0.468351	0.129086	2.85352	0.0043238	0.121417
Deptor	1081.94	0.484396	0.134864	2.85025	0.00436849	0.122469
Gm13483	556.352	0.724552	0.219813	2.84128	0.00449324	0.125579
Galnt15	58.2761	0.888292	0.277449	2.84121	0.00449423	0.125579
Bcl2	13641.5	0.665296	0.199202	2.8378	0.00454253	0.12672
Kif15	238.864	-0.579898	0.169206	-2.83618	0.00456573	0.127019
Ube4b	5595.12	0.31744	0.0766713	2.836	0.00456824	0.127019
Gm7854	205.93	0.806235	0.249783	2.82739	0.00469287	0.130271
Gm8630	73.1901	0.953458	0.301951	2.82648	0.0047063	0.130291
4921515E04Rik	38.1086	1.17846	0.381579	2.8263	0.00470893	0.130291
Srd5a1	391.264	0.512398	0.146108	2.82257	0.00476408	0.131414
Akt3	15927.9	0.398624	0.105801	2.8225	0.00476503	0.131414
Ttc28	10249.9	0.621493	0.185058	2.81799	0.00483246	0.133057
Fam83b	80.0882	1.06181	0.341505	2.81639	0.00485671	0.133508
Sypl2	302.189	-0.445145	0.122731	-2.8122	0.00492034	0.134691
Herpud1	943.926	-0.413614	0.111526	-2.81202	0.00492308	0.134691
Mgmt	898.087	0.943197	0.299899	2.81161	0.0049295	0.134691
Mitf	2949.32	0.640959	0.192411	2.81147	0.0049315	0.134691
Trp63	337.176	0.700402	0.213883	2.80715	0.00499812	0.136182
Pter	883.824	0.614886	0.183436	2.80689	0.00500216	0.136182
Gm1604b	254.812	0.735745	0.226661	2.80483	0.00503439	0.13684
D030047H15Rik	987.108	-0.561557	0.164632	-2.80356	0.00505412	0.136942
Zfp423	5707.73	0.526834	0.152248	2.80354	0.00505449	0.136942
Mycl	216.748	-0.833624	0.261724	-2.80304	0.00506235	0.136942
Negr1	47658.1	0.691427	0.211199	2.80033	0.00510501	0.137803
Arid5b	2997.13	0.460363	0.128702	2.79999	0.00511044	0.137803
Ide	4656.86	0.302546	0.0723544	2.79936	0.00512046	0.137854
Crppa	1931.57	0.510012	0.146524	2.79826	0.00513786	0.138103
Dgkb	25597.2	0.538567	0.15683	2.79645	0.00516677	0.138661
Zfp532	6687.04	0.390507	0.103945	2.79482	0.00519281	0.138882
Kcnc1	2590.91	0.418947	0.114131	2.79458	0.00519675	0.138882
Myh15	256.977	0.648307	0.196238	2.7941	0.00520448	0.138882
Scai	4734.35	0.274206	0.0623525	2.79389	0.00520776	0.138882
Hdac4	13505.1	0.658328	0.200428	2.78568	0.00534149	0.142044
Elk3	673.07	0.400253	0.107788	2.78559	0.00534307	0.142044
Ube2e2	8345.51	0.698196	0.215093	2.78111	0.00541742	0.143795
Traf3	4152.92	0.309418	0.075337	2.77975	0.00544002	0.144158
Arhgap26	16944.6	0.460599	0.129746	2.77927	0.0054481	0.144158
Rgs20	29741.2	0.662891	0.202621	2.77805	0.00546855	0.144474
F2r	71.3191	-1.13377	0.372542	-2.7749	0.00552193	0.145657
Prrx1	6086.97	0.448611	0.125803	2.77109	0.00558687	0.146884
7420700N18Rik	4.84657	3.81934	1.34233	2.77082	0.00559161	0.146884
Acat3	718.687	0.515556	0.149985	2.77065	0.00559443	0.146884
Ifi44	22.9171	-2.6085	0.90558	-2.77005	0.00560473	0.146927
Fthl17a	5.03223	3.85129	1.35451	2.76947	0.00561472	0.146962
Smurf2	3665.31	0.387102	0.103689	2.76888	0.00562493	0.147002
Wnt7a	3131.38	0.520528	0.151993	2.76675	0.00566184	0.147739
Rgs7	35391.1	0.64073	0.195526	2.76552	0.00568323	0.148069
Nos1ap	6744.97	0.436498	0.121893	2.7606	0.00576953	0.149867
Fmo2	35.5521	-1.17044	0.3878	-2.76028	0.0057751	0.149867
Trps1	37983.3	0.537826	0.158628	2.76008	0.00577872	0.149867
4932412D23Rik	33.4448	1.24504	0.415017	2.75902	0.00579752	0.150125
Nkain4	1805.95	-0.413132	0.113583	-2.75686	0.00583587	0.150824
H2ac15	48.0802	-1.29945	0.435136	-2.7565	0.00584232	0.150824
Ggt1	65.9703	-0.814956	0.259426	-2.75591	0.00585286	0.150861
1810026B05Rik	2422.45	-0.312732	0.0772048	-2.75543	0.00586154	0.150861
Sf3b1	8457.47	-0.265354	0.0601555	-2.74877	0.00598195	0.153727
Pgr	936.316	0.37831	0.101361	2.74573	0.00603769	0.154925
Nacc2	3754.64	0.323994	0.0816151	2.74452	0.00606	0.155262
Abca8a	328.093	0.767312	0.243377	2.74189	0.00610877	0.156276
Map3k20	2544.22	0.590239	0.179101	2.73723	0.00619598	0.158154
Ablim1	8709.6	0.478348	0.138249	2.73672	0.00620553	0.158154
Relt	397.929	0.468885	0.134827	2.73598	0.00621946	0.158154
Fat3	17650.7	0.439809	0.124215	2.73566	0.00622562	0.158154
Nrarp	878.318	-0.47303	0.136367	-2.73549	0.00622882	0.158154
Mt1	1123.32	-0.600934	0.183286	-2.73307	0.00627473	0.158949
Abcd2	4936.88	0.326125	0.0827432	2.73285	0.00627885	0.158949
Catsperb	25.4024	1.19895	0.402244	2.73204	0.0062943	0.158989
Scn10a	10.2129	2.3491	0.823309	2.73179	0.00629921	0.158989
F5	119.091	-0.883187	0.286963	-2.72923	0.00634827	0.159565
Nedd9	2590.32	-0.445241	0.126516	-2.72884	0.00635579	0.159565
Fbln2	611.238	-0.431989	0.121665	-2.72872	0.00635807	0.159565
Ankrd55	176.38	0.727668	0.23003	2.72864	0.00635964	0.159565
Cadm2	82296.3	0.658566	0.20491	2.72591	0.00641252	0.160526
BC016548	26.6468	1.34552	0.456957	2.72568	0.00641686	0.160526
Gbp6	115.269	-1.18164	0.397411	-2.7217	0.00649464	0.162232
Tyrobp	26.7857	-1.25207	0.423758	-2.71869	0.00655413	0.163477
Hoga1	647.664	0.566781	0.171726	2.71817	0.00656441	0.163493
Gdf15	9.97114	2.35789	0.83119	2.71646	0.00659843	0.1641
8430429K09Rik	154.706	-0.609834	0.187769	-2.71522	0.00662318	0.164474
Ahcyl1	16669.3	-0.343678	0.0897992	-2.71359	0.00665589	0.165045
Fgd4	6598.76	0.345724	0.0906499	2.71069	0.00671427	0.166067
1700025G04Rik	3147.52	0.349623	0.0920925	2.71057	0.00671672	0.166067
Septin9	2652.85	-0.37716	0.102313	-2.70894	0.00674985	0.166644
Cyb5r2	23.1816	-1.25573	0.426741	-2.70828	0.00676327	0.166732
Alg11	633.169	-0.486315	0.142868	-2.70399	0.00685127	0.168657
Lhcgr	179.543	0.705975	0.22422	2.70259	0.00688012	0.169121
Irf7	47.9856	-1.13148	0.382124	-2.69934	0.00694773	0.170536
Plch1	2649.27	0.505002	0.150233	2.69582	0.00702162	0.172101
Gm14486	40.3655	0.977736	0.325715	2.6948	0.00704307	0.172377
Rfx7	4909.6	0.381021	0.104341	2.69331	0.00707465	0.17273
Chst3	370.484	0.547882	0.166304	2.69316	0.00707785	0.17273
Adamts6	3208	0.449453	0.12992	2.68975	0.00715053	0.174253
Slc16a2	2269.43	0.487503	0.144141	2.68835	0.0071805	0.174732
Specc1	11248.9	0.358568	0.0962451	2.68655	0.00721935	0.175103
Cidea	50.0862	-1.03017	0.346262	-2.68632	0.00722432	0.175103
Syt12	537.429	-0.609934	0.189834	-2.68621	0.00722671	0.175103
4933412E12Rik	64.8038	-0.743264	0.239595	-2.6848	0.00725742	0.175401
Ctif	8854.69	0.409666	0.115345	2.68469	0.00725966	0.175401
Aqp4	15980.3	0.379134	0.104041	2.68292	0.00729835	0.176084
Mtmr3	6567.19	0.363827	0.0984223	2.68056	0.00734987	0.177076
Galnt18	6427.1	-0.679147	0.21621	-2.67863	0.00739245	0.177849
4930429F24Rik	61.5816	-0.818786	0.268626	-2.67579	0.0074553	0.179107
Sox5	17086.2	0.459801	0.134637	2.67237	0.00753167	0.180686
Tiam2	3550.04	0.395124	0.110568	2.66917	0.00760388	0.18216
Rgs16	100.558	-0.787913	0.25801	-2.66623	0.00767077	0.183445
Cdc42ep4	3028.21	0.361681	0.09816	2.66586	0.00767914	0.183445
Antxr1	6869.44	0.426949	0.122766	2.66319	0.00774036	0.184647
Fer	5800.08	0.377342	0.10418	2.66214	0.00776461	0.184966
Tagln2	44.2679	-1.11156	0.380069	-2.66153	0.0077787	0.185041
Tmem108	1835.97	0.689542	0.221645	2.65985	0.0078176	0.185706
Adgrl2	3595.25	0.344762	0.0920575	2.6588	0.00784194	0.185922
Mx2	329.043	-1.07241	0.365789	-2.6584	0.00785118	0.185922
Mterf2	526.42	-0.406141	0.115194	-2.65761	0.00786972	0.185922
Fgf18	200.749	-0.735256	0.239036	-2.65757	0.00787053	0.185922
Bace2	239.483	0.474097	0.140894	2.65517	0.00792693	0.186754
Exoc4	27651.1	0.631032	0.200002	2.65513	0.00792777	0.186754
Ptpn12	4555.46	0.341238	0.090925	2.65315	0.00797447	0.186905
Tjp1	11056.9	0.331179	0.0871409	2.65294	0.00797947	0.186905
Aopep	5430.07	0.544009	0.167393	2.65249	0.00799002	0.186905
Mt3	919.894	-0.422474	0.121576	-2.65245	0.00799106	0.186905
Slc22a5	1060.98	0.396098	0.111636	2.65236	0.00799322	0.186905
Stambpl1	2008.04	0.348818	0.0938208	2.65206	0.00800028	0.186905
Cmtm3	402.052	-0.474487	0.141307	-2.65018	0.00804501	0.187691
Rbm3os	11.5473	-1.50346	0.529708	-2.6495	0.00806106	0.187807
Ppm1e	3373.52	0.64786	0.206989	2.6468	0.00812566	0.189053
Ddx11	204.437	0.649233	0.207712	2.64421	0.00818824	0.18997
Ska1	15.6027	-1.73866	0.619801	-2.64385	0.00819698	0.18997
Wdr72	10.5885	1.9284	0.691588	2.64378	0.00819869	0.18997
Uba7	32.9919	-1.0937	0.376265	-2.64096	0.00826723	0.191297
Olfr1511	48.5491	1.00854	0.344334	2.63855	0.00832611	0.192226
Rad52	988.246	-0.449168	0.132341	-2.63839	0.00833006	0.192226
Mettl7a1	728.791	-0.30259	0.076848	-2.63625	0.00838283	0.193181
Nxn	4614.57	-0.695461	0.22601	-2.63466	0.00842206	0.193822
Gtf2ird1	3027.98	0.442811	0.130141	2.63415	0.00843489	0.193854
2310069G16Rik	375.212	0.668627	0.215925	2.63345	0.00845218	0.193988
Znrf2	971.48	0.373079	0.103777	2.6314	0.00850334	0.194899
Rhbdf2	39.3179	1.00218	0.342996	2.63031	0.0085308	0.195063
Colec12	350.664	0.678437	0.219921	2.6302	0.00853349	0.195063
Ndrg2	8386.38	-0.377671	0.10566	-2.62796	0.00858982	0.196086
Ntrk3	9186.51	0.54956	0.171112	2.62729	0.00860691	0.196181
Ofcc1	12.8907	2.39718	0.874489	2.62688	0.00861712	0.196181
Reck	2544.07	-0.52899	0.163383	-2.62567	0.00864784	0.196617
Myoc	2282.88	0.796801	0.265547	2.62403	0.0086897	0.19727
Cux1	9647.69	0.333601	0.0890408	2.62353	0.00870249	0.19727
Gpc4	1382.6	0.495779	0.150898	2.62282	0.0087206	0.19727
Mgat4c	5072.19	0.80152	0.267512	2.62239	0.00873156	0.19727
Ctnnd2	102675	0.576599	0.181751	2.62227	0.00873474	0.19727
Ephx2	2698.14	0.371826	0.103861	2.61722	0.00886502	0.199564
Rab11fip5	1500.33	0.327509	0.0869363	2.61697	0.00887153	0.199564
Grip1	16025.7	0.903805	0.307152	2.61696	0.00887158	0.199564
Ghr	7705.43	0.515556	0.158841	2.61617	0.0088922	0.199762
Tmem178b	11528.8	0.453104	0.135123	2.61321	0.00896964	0.201235
Trim30a	82.4608	-1.04873	0.363146	-2.61252	0.00898784	0.201377
Clec16a	6676.39	0.322426	0.0852141	2.6102	0.00904882	0.20243
Vamp1	573.669	-0.409163	0.118461	-2.60983	0.00905869	0.20243
Ankrd28	6004.22	0.363348	0.100985	2.6078	0.0091125	0.203365
Map3k5	2678.69	0.420766	0.123094	2.60587	0.0091642	0.204137
Spon1	3317.4	-0.303245	0.0780029	-2.60561	0.00917117	0.204137
Arhgap5	15440.7	0.302722	0.0779649	2.60017	0.00931767	0.207126
Asap3	1351.78	0.470383	0.142494	2.59929	0.00934169	0.207388
Tet3	6319.8	0.268793	0.0649596	2.59843	0.00936523	0.207393
B3gnt5	41.3036	-1.33814	0.476506	-2.59838	0.00936636	0.207393
Dpy19l3	2226.63	0.318471	0.0840973	2.59784	0.00938127	0.207452
Rab7b	310.771	0.584269	0.186471	2.59702	0.00940361	0.207613
Ankrd44	1175.14	0.550018	0.173312	2.59659	0.00941552	0.207613
Mllt3	7698.95	0.488731	0.149729	2.59623	0.00942529	0.207613
Orc6	732.426	-0.4137	0.120915	-2.59437	0.00947632	0.208304
Tbc1d4	1108.88	0.439225	0.130763	2.5942	0.00948118	0.208304
Acyp2	3117.48	0.650604	0.212427	2.59197	0.00954267	0.209383
Btbd8	586.95	0.490133	0.150565	2.59112	0.00956633	0.209631
Mphosph6	549.182	-0.404212	0.117611	-2.58659	0.00969319	0.212137
Ocrl	5422.61	-0.356596	0.0993439	-2.58291	0.00979714	0.214136
Ahr	405.646	0.508463	0.158177	2.58232	0.00981399	0.214228
1700012B07Rik	6.18104	3.01772	1.13045	2.58102	0.00985079	0.214544
Lactb2	752.645	0.370942	0.104979	2.58092	0.00985377	0.214544
2310043O21Rik	23.6022	-1.64226	0.597757	-2.58009	0.00987752	0.214785
Zeb2	13464.9	0.299632	0.0773921	2.57949	0.0098946	0.214881
Atxn7l1	5151.18	0.528672	0.166288	2.57789	0.00994058	0.215604
Tdrkh	1589.05	0.308126	0.0807939	2.57601	0.00999466	0.2165
4930578E11Rik	30.5646	1.26389	0.452098	2.57442	0.010041	0.217226
Nudt1	189.541	-0.473233	0.145045	-2.57322	0.0100758	0.21755
Prr5l	498.732	0.682861	0.226537	2.57292	0.0100845	0.21755
Pacs2	3083.2	0.297205	0.0766597	2.57247	0.0100976	0.21755
Ankar	7.64707	2.23686	0.830774	2.57214	0.0101073	0.21755
Tram2	885.805	0.45365	0.137601	2.57012	0.0101663	0.217888
Cybrd1	504.077	-0.536889	0.170001	-2.56992	0.0101723	0.217888
Susd1	597.42	0.623583	0.203757	2.56965	0.0101802	0.217888
Stpg2	197.005	0.76163	0.257494	2.5695	0.0101846	0.217888
Rarb	1459.61	0.450153	0.136278	2.56941	0.0101872	0.217888
Ifrd1	2535.56	-0.445438	0.134608	-2.56625	0.0102805	0.219528
Lexm	10.7957	2.11042	0.783502	2.56594	0.0102898	0.219528
Gucy2f	286.766	0.797295	0.271989	2.56369	0.0103567	0.220679
Dbf4	103.957	-0.687595	0.229469	-2.56068	0.0104469	0.222321
Thap4	791.387	0.343998	0.0953282	2.55956	0.0104805	0.222757
Ap3s1	3103.78	0.301495	0.0788088	2.55675	0.0105655	0.223708
Dlc1	5214.55	0.341319	0.0943871	2.5567	0.0105672	0.223708
Clec2d	54.7457	-0.885501	0.307269	-2.5564	0.0105762	0.223708
Slc7a11	18743.8	0.473348	0.146053	2.55624	0.0105809	0.223708
H3f3a	859.333	-0.355159	0.0998313	-2.5559	0.0105912	0.223708
5033428I22Rik	15.2653	-1.76289	0.65088	-2.55484	0.0106238	0.224117
Me3	2133.29	0.438857	0.132774	2.55212	0.0107068	0.225588
Bcr	6576.2	0.288311	0.0738133	2.55118	0.010736	0.225838
Adam30	11.3051	1.66127	0.612127	2.55056	0.010755	0.225838
Mthfd2	135.759	-0.707768	0.238299	-2.55044	0.0107586	0.225838
Sntb2	596.666	0.439701	0.133239	2.54956	0.0107859	0.22613
Adipor2	2168.1	-0.335253	0.0923483	-2.54746	0.0108511	0.227217
Rsu1	2923.16	0.428531	0.129066	2.54544	0.0109141	0.228254
9330151L19Rik	214.363	-0.478609	0.148839	-2.54375	0.0109668	0.228953
Bub3	545.168	-0.419168	0.125483	-2.54351	0.0109745	0.228953
Rab8b	1128.58	0.318611	0.085984	2.54247	0.0110074	0.229356
Hspb8	588.532	-0.483227	0.150816	-2.54103	0.0110527	0.230018
Grpr	51.059	0.987223	0.349282	2.54013	0.0110811	0.230327
Csrp2	100.847	-0.680145	0.228494	-2.53899	0.0111172	0.230794
Ramp2	166.259	-0.660986	0.221022	-2.53815	0.0111441	0.231069
Cbfa2t2	3533.4	0.342989	0.0958023	2.53636	0.011201	0.231967
Mgst2	4.62059	-4.02789	1.5493	-2.53526	0.0112363	0.232414
Vmn2r82	5.0162	2.86324	1.0905	2.53393	0.0112792	0.233016
Rab31	6809.15	0.387562	0.113557	2.53231	0.0113314	0.233713
Cfap74	850.743	-0.660565	0.22139	-2.53203	0.0113405	0.233713
Nek1	3886.75	0.365715	0.104973	2.53126	0.0113655	0.233762
Zfp954	209.177	-0.543651	0.17528	-2.5311	0.0113704	0.233762
A830019P07Rik	1082.87	0.648144	0.217068	2.52522	0.0115626	0.237425
Tagln3	7462.85	0.370683	0.107219	2.52459	0.0115834	0.237565
Lrrc75a	912.739	0.348648	0.0985128	2.52401	0.0116024	0.237666
Abl2	5285.47	0.379335	0.110732	2.52262	0.0116484	0.238308
Ncoa2	10350.3	0.405403	0.121085	2.52222	0.0116618	0.238308
Acoxl	16.0589	1.80427	0.675826	2.52177	0.0116768	0.238327
Lims1	5174.4	0.426571	0.129572	2.52039	0.0117224	0.238971
Atf7	4818.28	0.30421	0.0810508	2.51953	0.0117513	0.239272
Nlrc5	126.878	-1.04946	0.377201	-2.51713	0.0118316	0.240542
Lrit3	6.07904	2.02978	0.766756	2.51682	0.011842	0.240542
Tph1	4.20546	-2.75854	1.05776	-2.51337	0.0119583	0.242613
Leng9	115.304	-0.654162	0.220855	-2.50916	0.0121018	0.24523
Slc25a33	2832.27	-0.395587	0.117858	-2.50799	0.012142	0.245679
Scaper	6907	0.372001	0.108482	2.50733	0.0121647	0.245679
Cdyl2	1424.88	0.436106	0.134053	2.50725	0.0121673	0.245679
Fmn2	31544.4	0.460763	0.14397	2.50583	0.0122165	0.246377
Rbms3	3536.93	0.686151	0.234008	2.50484	0.0122508	0.24662
Mapkap1	4848.72	0.371755	0.108502	2.5046	0.0122589	0.24662
E130308A19Rik	1685.03	0.379737	0.111706	2.50422	0.0122721	0.24662
Errfi1	505.135	-0.418108	0.127165	-2.50155	0.0123652	0.248196
Cebpg	981.019	-0.384792	0.113897	-2.50044	0.0124038	0.248677
Irf9	370.011	-0.57916	0.191818	-2.498	0.0124897	0.250104
Dmd	28521.6	0.395834	0.118526	2.49595	0.0125622	0.251259
Lncbate1	68.0916	-1.38492	0.514911	-2.49541	0.0125811	0.25134
Ap4s1	1515.19	0.306583	0.0829678	2.48992	0.0127771	0.254707
Nupr1	87.591	-0.710958	0.245379	-2.48985	0.0127797	0.254707
Cnmd	301.899	0.527652	0.171878	2.48811	0.0128422	0.255654
Kctd1	4848.19	0.393766	0.118102	2.48739	0.0128683	0.255873
Rb1	10709	0.377133	0.111443	2.48677	0.0128907	0.256018
Csrp1	5046.23	-0.346765	0.0993278	-2.48435	0.0129789	0.257347
Tmem230	336.435	-0.418439	0.128201	-2.48391	0.012995	0.257347
Chchd3	10421.3	0.401563	0.121423	2.48357	0.0130074	0.257347
Epb41l2	12473	0.320695	0.0888728	2.48327	0.0130183	0.257347
D230017M19Rik	166.45	0.523722	0.170926	2.47898	0.013176	0.260161
Hivep1	8039.2	0.347101	0.0997022	2.47839	0.0131977	0.260287
4930556G01Rik	17.0051	1.42816	0.536177	2.4771	0.0132456	0.260927
Wdr59	1205.13	0.285484	0.0749464	2.47488	0.013328	0.262246
Aif1l	471.49	0.437706	0.136493	2.47417	0.0133545	0.262462
Apba2	18224.4	0.39992	0.121323	2.47208	0.0134331	0.263701
St6galnac5	18593.1	0.72255	0.252338	2.46713	0.0136202	0.266881
Tmem177	116.152	-0.567715	0.189594	-2.46693	0.0136278	0.266881
Sox3	21.7909	1.46799	0.554617	2.46655	0.0136423	0.266881
Llgl2	12.3605	1.54762	0.587067	2.46586	0.0136685	0.266881
Notum	91.3579	-0.859325	0.307952	-2.46572	0.0136737	0.266881
Fat4	3467.23	0.290888	0.0774597	2.46435	0.013726	0.26742
Ralgps2	4112.07	-0.3717	0.110269	-2.46396	0.0137411	0.26742
Nlgn1	60025.7	0.789337	0.27979	2.46377	0.0137486	0.26742
Ext1	14573.1	0.611132	0.20752	2.46305	0.0137761	0.267648
Samd4	6427.36	0.532322	0.175597	2.46202	0.0138158	0.268112
Smc4	1080.32	-0.338167	0.0968305	-2.45963	0.0139081	0.269595
Strn3	10361.5	0.393859	0.11951	2.45887	0.0139376	0.269857
Pkdrej	71.3994	-0.751834	0.265222	-2.45769	0.0139834	0.270437
Lrp1b	43896.2	0.620355	0.211855	2.45619	0.0140419	0.271258
Syde2	500.02	-0.421461	0.130907	-2.45564	0.0140634	0.271365
Pwwp2b	261.462	0.447527	0.141553	2.45511	0.0140841	0.271456
Trp53bp2	6604.38	-0.467179	0.149633	-2.45386	0.0141333	0.271915
Rbfox2	11606.6	0.386835	0.1169	2.45369	0.0141401	0.271915
Slc38a1	4787.39	0.423718	0.13203	2.45186	0.014212	0.272744
Pik3cb	1294.22	0.34356	0.0993404	2.45178	0.0142153	0.272744
Tfeb	1397.2	0.43255	0.135815	2.44856	0.014343	0.274882
Dcdc2a	421.921	0.51974	0.171614	2.44583	0.0144517	0.276654
Agt	317.122	-0.511472	0.168362	-2.44397	0.0145265	0.277772
Zfp827	4049.03	0.412385	0.127851	2.44335	0.0145515	0.277936
Zfp704	2519.76	0.401209	0.123324	2.44242	0.014589	0.278052
Mcl1	1550.78	-0.382275	0.115573	-2.44239	0.0145903	0.278052
Smyd3	6281.03	0.618423	0.212429	2.44045	0.0146691	0.279239
Agap1	9256.34	0.358096	0.105893	2.43732	0.0147964	0.281348
Gbp11	17.2588	-1.40157	0.53436	-2.43576	0.0148605	0.282249
Sgsm2	1955.33	0.284318	0.0757595	2.43293	0.0149773	0.28407
Zbtb24	683.518	-0.306378	0.0848376	-2.43262	0.0149898	0.28407
Pik3r3	2592.51	0.292679	0.0792867	2.43015	0.0150926	0.285697
Ajuba	82.6503	0.66431	0.232279	2.42945	0.0151217	0.285882
Tmem82	58.6612	-1.18359	0.446085	-2.42911	0.015136	0.285882
Ccnl1	2489.06	-0.486769	0.159282	-2.4282	0.0151739	0.286279
Dph3	444.005	-0.403197	0.12494	-2.42675	0.0152349	0.28693
Kat2b	3123.07	0.325716	0.0930324	2.42621	0.0152574	0.28693
Bst2	13.685	-1.66819	0.646365	-2.42617	0.0152592	0.28693
5430440P10Rik	5.67914	2.57218	1.01939	2.42516	0.0153017	0.287411
Plekhd1	99.7787	0.705585	0.249819	2.42409	0.0153468	0.287939
Lca5	1137.63	0.466979	0.151497	2.42234	0.0154208	0.289007
Gm12504	37.3644	0.91944	0.33837	2.42173	0.0154469	0.289017
Ttc27	1158.95	0.388413	0.119113	2.42135	0.0154629	0.289017
Galnt2	3347.05	0.301615	0.0832733	2.42113	0.0154724	0.289017
4833422M21Rik	30.9717	1.05061	0.392744	2.42042	0.0155025	0.289199
Tln2	5696.48	0.280335	0.0745156	2.4201	0.0155162	0.289199
Csf1	1799.95	-0.399885	0.123963	-2.41914	0.0155572	0.2892
Dhcr7	1461.47	0.507495	0.168449	2.4191	0.0155589	0.2892
Hyls1	124.417	-0.586522	0.201133	-2.4189	0.0155675	0.2892
Ddo	2367.37	0.602958	0.208074	2.41721	0.0156401	0.290231
Rbp1	742.613	0.422498	0.133524	2.41527	0.0157234	0.291459
Cacna1h	693.219	-0.424353	0.134344	-2.41434	0.0157638	0.291888
Scmh1	4217.23	0.291343	0.0792731	2.41372	0.0157907	0.292067
Scel	329.19	0.734581	0.262978	2.41306	0.0158191	0.292275
Slfn8	38.2142	-1.33671	0.512701	-2.41214	0.0158593	0.292699
Pcdh7	27725.4	0.529505	0.178089	2.41174	0.0158768	0.292702
Etv6	8629.78	0.432998	0.138164	2.41017	0.0159449	0.29364
Tsc22d4	1739.59	-0.283279	0.0760981	-2.40846	0.0160199	0.2947
Col27a1	1130.54	0.505522	0.168433	2.40762	0.016057	0.295062
Eva1a	5423.28	-0.459593	0.149398	-2.40694	0.0160869	0.295292
Tec	142.402	0.527674	0.17783	2.40496	0.016174	0.296346
Spire1	16583.1	-0.368037	0.111457	-2.40485	0.0161793	0.296346
Maff	55.5522	-1.16463	0.442872	-2.40393	0.0162199	0.29677
Mylk2	20.1588	2.40168	0.958337	2.40174	0.0163173	0.298119
Crygn	29.2587	1.1242	0.426601	2.40085	0.0163572	0.298119
Herc6	1713.66	-0.462902	0.151168	-2.40065	0.0163658	0.298119
Ctnnal1	2921.16	0.390977	0.121214	2.40053	0.0163715	0.298119
Nedd4l	14524.9	0.446772	0.14447	2.4003	0.0163815	0.298119
Acsl4	3204.17	0.368	0.111702	2.39924	0.0164292	0.298666
Lpo	85.829	0.752907	0.272277	2.39795	0.0164869	0.299201
Greb1l	886.233	0.316435	0.0902639	2.3978	0.0164939	0.299201
Psmb3	338.635	-0.433942	0.1395	-2.39384	0.0166729	0.302125
Heatr5a	840.383	0.366418	0.111329	2.39308	0.0167075	0.302212
Zhx3	11919.1	-0.522675	0.176633	-2.39295	0.0167133	0.302212
Dner	6556.02	0.450239	0.146408	2.39221	0.0167474	0.302506
2310039H08Rik	31.9464	-0.987743	0.371205	-2.39152	0.0167789	0.302752
Rai1	7123.7	0.34819	0.103809	2.39083	0.0168101	0.302993
Xkr6	3759.77	0.583957	0.20253	2.38956	0.0168687	0.303726
Hps4	1205.32	0.458583	0.150136	2.38839	0.0169222	0.304331
Elf5	51.2644	0.939984	0.351764	2.38792	0.0169441	0.304331
Gm20740	8.87121	1.6664	0.656041	2.38766	0.0169561	0.304331
Dennd1a	24627	0.416152	0.132493	2.38619	0.0170241	0.305192
Mzf1	397.182	-0.433598	0.139832	-2.38572	0.0170459	0.305192
Rhobtb3	1839.46	0.371714	0.113904	2.38545	0.0170581	0.305192
Kcns3	179.896	0.564452	0.194791	2.38437	0.0171086	0.305773
Acot1	251.786	-0.441445	0.143292	-2.38286	0.0171788	0.306614
Pdzrn3	9602.75	0.55226	0.18982	2.38258	0.0171918	0.306614
Fam83c	5.7431	2.78866	1.12977	2.37983	0.0173204	0.308584
Tbc1d2	269.883	0.585888	0.204296	2.37835	0.0173901	0.3095
Mrpl45	454.657	-0.376333	0.116253	-2.37699	0.0174547	0.310325
Ccdc80	3506.91	0.375245	0.115819	2.3765	0.0174775	0.310405
Dpyd	1446.23	0.41267	0.131606	2.37579	0.0175113	0.310678
Tmtc4	938.672	0.372533	0.114787	2.37426	0.0175841	0.311611
Dapp1	2366.74	0.341796	0.101855	2.37392	0.0176006	0.311611
Kif13a	5427.32	0.356482	0.10806	2.37353	0.0176191	0.311614
Pycr1	93.906	-0.694506	0.25055	-2.3728	0.0176538	0.311902
Thrb	15979.7	0.542196	0.186502	2.37099	0.0177404	0.313107
Dock7	5015.56	0.346193	0.103904	2.36942	0.0178158	0.313327
Col13a1	29.8612	1.31245	0.511732	2.36932	0.017821	0.313327
Igdcc4	5283.02	0.416042	0.133423	2.36873	0.0178493	0.313327
Sorcs2	12526.6	0.483897	0.16208	2.36857	0.0178571	0.313327
Rbm20	2363.75	0.549339	0.189712	2.36854	0.0178587	0.313327
Larp7	261.786	-0.396756	0.125312	-2.36813	0.0178781	0.313327
Xxylt1	1638.5	0.374089	0.115745	2.36805	0.0178822	0.313327
1700028M03Rik	16.2468	1.48819	0.586934	2.36515	0.0180227	0.31522
4930463O16Rik	5.43834	3.03345	1.24035	2.36502	0.018029	0.31522
Zc3hav1	141.195	-0.563518	0.196018	-2.36467	0.018046	0.31522
Bach2	6262.13	0.461831	0.153092	2.36349	0.0181038	0.315904
Sall1	1389.9	-0.298285	0.0839389	-2.36226	0.018164	0.316629
5031439G07Rik	3423.76	-0.378348	0.117898	-2.36093	0.0182293	0.31744
C230029F24Rik	13.1951	1.44082	0.568211	2.35972	0.0182885	0.318145
Mir6335	5.2353	2.13632	0.863194	2.35905	0.0183219	0.318258
2510009E07Rik	2363.23	0.286386	0.0790161	2.35883	0.0183325	0.318258
Tjp2	6809.88	0.313565	0.0905764	2.35785	0.0183813	0.318779
Lmcd1	1060.24	0.382296	0.119778	2.35683	0.0184315	0.319234
Tmem241	2196.54	0.414242	0.133348	2.35656	0.0184452	0.319234
Zfp277	2671.42	0.329391	0.0973934	2.3553	0.0185078	0.319991
Znrf1	2853.98	0.345348	0.104243	2.3536	0.0185924	0.32084
Cip2a	153.599	-0.527424	0.181608	-2.35356	0.0185948	0.32084
Syne1	80879.6	0.309021	0.0888506	2.3525	0.0186477	0.321426
Ankrd54	450.568	-0.405034	0.129698	-2.35187	0.0186791	0.321641
Pigm	666.334	-0.389934	0.123337	-2.35075	0.0187357	0.322288
Oas1b	59.4817	-1.38834	0.54834	-2.34953	0.0187971	0.323018
Wdr25	736.273	0.536164	0.185681	2.349	0.0188237	0.323147
Gmpr	430.032	0.409639	0.131896	2.3476	0.018895	0.324043
Aff3	4173.12	0.46005	0.153415	2.34691	0.0189297	0.32431
Ksr1	4281.61	-0.516853	0.177685	-2.34603	0.0189748	0.324719
Erc1	10922.5	0.295283	0.083252	2.34569	0.0189919	0.324719
Pamr1	4408.43	0.436499	0.143486	2.34517	0.0190186	0.324848
Rab39	56.3442	-0.732544	0.269809	-2.34441	0.019057	0.325177
Ovgp1	260.958	-0.636346	0.228899	-2.34316	0.0191212	0.325945
Ifih1	375.855	-0.606322	0.216129	-2.34269	0.0191454	0.32603
Utp23	117.465	-0.536233	0.186258	-2.3421	0.0191758	0.326219
Drp2	3207.28	0.280713	0.0772515	2.33928	0.019321	0.32831
Grid1	18882.3	0.584489	0.207138	2.33896	0.0193374	0.32831
Fam241a	150.174	-0.54067	0.188466	-2.33819	0.0193771	0.328451
Pacs1	2141.6	0.313552	0.0913435	2.3379	0.0193926	0.328451
Tvp23a	693.781	0.353717	0.108547	2.33739	0.0194191	0.328451
Septin10	692.582	0.309483	0.0896256	2.33731	0.0194231	0.328451
Tafa4	52.1525	0.913581	0.348224	2.33637	0.0194718	0.328946
Pawr	503.344	0.576269	0.203892	2.33589	0.0194969	0.329041
Fry	9972.68	0.292965	0.0826251	2.33543	0.0195211	0.329123
Prkaa2	2815.29	0.355038	0.109248	2.33449	0.0195701	0.329622
Serpina3n	82.9163	-0.858151	0.324936	-2.33324	0.0196358	0.3304
Cpeb2	3420.15	0.264704	0.0706428	2.3315	0.019727	0.331315
Ednrb	4247.15	0.384283	0.121934	2.33146	0.0197293	0.331315
Pdzrn4	1660.07	0.612564	0.220051	2.3293	0.0198432	0.332611
Ankrd37	81.7454	-0.647142	0.2349	-2.32925	0.0198457	0.332611
Ldb2	3693.36	0.537424	0.187837	2.32874	0.0198726	0.332734
Ankib1	3914.16	0.279008	0.0769021	2.32774	0.0199261	0.3333
D6Ertd474e	117.915	-0.756617	0.282302	-2.32594	0.020022	0.334574
Arap2	15098	0.278523	0.0767722	2.32537	0.0200524	0.334662
Dzip1	4730.62	0.333062	0.100238	2.3251	0.0200667	0.334662
Apoa2	5.69678	-2.2057	0.905862	-2.32452	0.0200974	0.334715
Chrna3	21.5454	-1.55371	0.625439	-2.3243	0.0201093	0.334715
Desi2	4916.9	0.361577	0.112647	2.3221	0.0202278	0.336356
Ust	1018.12	0.415822	0.136254	2.3179	0.020455	0.339801
1700016L04Rik	47.8775	-0.746211	0.278948	-2.3166	0.0205254	0.340638
Chrac1	237.003	-0.425625	0.140657	-2.31502	0.0206117	0.341182
Spred2	6365.36	0.387845	0.12434	2.31498	0.0206141	0.341182
Nebl	18670.2	0.52657	0.184272	2.3149	0.0206186	0.341182
Spef1	163.748	-0.535115	0.188116	-2.31302	0.0207216	0.342552
Nuf2	143.777	0.612677	0.221762	2.31183	0.0207868	0.34302
Btbd9	7520.71	0.471121	0.160551	2.31154	0.0208031	0.34302
Baz2b	12085.7	0.385871	0.123684	2.31131	0.020816	0.34302
Eefsec	1645.97	0.483742	0.166054	2.31096	0.0208353	0.34302
Ccdc122	841.19	0.457769	0.154833	2.31067	0.020851	0.34302
Rpe65	358.356	0.629719	0.229332	2.30984	0.0208972	0.343447
Tdrd6	178.603	0.563466	0.200762	2.30853	0.0209697	0.344173
Actn3	45.7086	-0.773063	0.291583	-2.30831	0.020982	0.344173
C530044C16Rik	725.591	0.534869	0.188483	2.3072	0.0210434	0.344518
Id2	2308.33	-0.385097	0.12359	-2.3068	0.0210661	0.344518
Bet1l	167.189	-0.531317	0.18699	-2.30663	0.0210756	0.344518
Zbtb20	80194.5	0.528968	0.185984	2.30647	0.0210842	0.344518
A530013C23Rik	41.3862	-1.22796	0.489587	-2.3039	0.0212283	0.346321
Zfpm2	15587.2	0.415235	0.136834	2.30377	0.0212354	0.346321
Zfp808	431.984	0.519288	0.182033	2.30336	0.0212589	0.34637
Lrch1	2377.98	0.416452	0.137446	2.30237	0.0213144	0.346847
Arl15	5226.86	0.4963	0.172155	2.302	0.0213351	0.346847
Snx29	4724.79	0.403693	0.13194	2.30175	0.0213494	0.346847
Lgalsl	756.283	-0.480966	0.165743	-2.29853	0.0215317	0.34916
Inhbc	14.7592	1.29901	0.521647	2.29851	0.021533	0.34916
Abcb6	197.628	-0.467466	0.159971	-2.29708	0.0216144	0.350145
Zfp385a	1535.82	0.323803	0.0974673	2.29618	0.0216654	0.350636
Hsd17b7	1576.91	0.543818	0.193529	2.29328	0.0218318	0.352993
Htra1	21314.1	-0.443737	0.149995	-2.29165	0.0219257	0.354173
Cutc	124.867	-0.589859	0.213854	-2.29062	0.0219852	0.354796
Sugct	2981.68	0.566402	0.203727	2.28935	0.0220593	0.355573
Spats2	1358.17	0.291749	0.0837673	2.28907	0.0220752	0.355573
Fhit	9370.37	0.844501	0.325308	2.2886	0.0221026	0.355675
Cblb	5955.72	0.35358	0.110844	2.28771	0.0221542	0.356168
Rnd3	1419.18	0.387352	0.125662	2.28671	0.0222125	0.356767
Armh3	2710.17	0.410603	0.135859	2.28621	0.0222417	0.356898
Bbox1	183.595	0.706149	0.265368	2.28419	0.0223606	0.358334
Slfn9	40.2245	-1.08809	0.432634	-2.28389	0.022378	0.358334
Hsd17b10	155.266	-0.511271	0.180097	-2.28361	0.0223945	0.358334
Lsmem1	88.7548	-0.708605	0.266574	-2.28306	0.0224269	0.358513
Stox2	20804.2	0.557209	0.200308	2.28253	0.0224578	0.358669
Kcnk13	186.055	0.640414	0.236846	2.28171	0.0225067	0.359113
Ssr3	1822.32	-0.3825	0.12384	-2.28117	0.0225387	0.359284
Daam1	18889.7	0.353985	0.111372	2.28052	0.0225771	0.359432
Adck1	1890.48	0.326813	0.0994871	2.27982	0.0226182	0.359432
Arhgef12	22405.6	0.317142	0.095257	2.27954	0.0226352	0.359432
Hivep2	26592.4	0.285031	0.0811723	2.27949	0.022638	0.359432
4921511C10Rik	723.954	0.512858	0.18114	2.27922	0.0226539	0.359432
Phactr1	24432.5	0.431339	0.145487	2.27744	0.0227597	0.360773
Sp5	38.5041	0.935425	0.367076	2.27589	0.0228525	0.361905
Plek	263.304	0.405617	0.134306	2.27553	0.0228741	0.36191
Atxn2	9117.47	0.294859	0.0856744	2.27442	0.0229409	0.362628
Tcf7l2	10933	0.509196	0.179999	2.27333	0.0230065	0.363327
Med27	3136.02	0.367913	0.117882	2.27273	0.0230427	0.363561
1700111N16Rik	35.1364	1.0961	0.438451	2.27186	0.0230952	0.364049
Arhgap23	3329.65	0.295066	0.0858782	2.27143	0.023121	0.364118
Cxcl14	2242.36	-0.334616	0.103346	-2.27019	0.0231959	0.364911
Gm2109	18.7289	1.65767	0.686234	2.26989	0.0232143	0.364911
Ubr5	19340.1	0.353901	0.111962	2.26774	0.0233452	0.366628
Gm38576	275.461	-0.481742	0.168545	-2.26492	0.0235173	0.368544
Nlk	5826.5	0.347795	0.109409	2.26485	0.0235218	0.368544
Maml2	7421.31	0.441393	0.150747	2.26468	0.0235324	0.368544
Rxra	1368.01	-0.443253	0.151639	-2.26362	0.0235977	0.369058
Afg3l2	2840.9	0.232909	0.0587198	2.26344	0.0236088	0.369058
Sobp	5419.08	0.354022	0.112248	2.26305	0.0236329	0.369095
C230037L18Rik	298.446	0.532297	0.191104	2.26211	0.0236909	0.36966
Col5a2	763.067	0.455456	0.157186	2.26138	0.0237357	0.37002
Phospho1	49.6008	-0.680863	0.257049	-2.25974	0.0238374	0.371264
Capn2	6113.96	-0.354703	0.112751	-2.25898	0.0238847	0.37166
Cldn22	10.2885	1.62785	0.676878	2.2572	0.0239957	0.372672
Cyp7b1	5506.47	0.531706	0.19129	2.25681	0.0240198	0.372672
Tbc1d31	1207.85	0.393346	0.129991	2.25667	0.0240287	0.372672
Tmem51	1580.5	0.384032	0.12588	2.25637	0.0240472	0.372672
Zeb1	28664.8	0.478555	0.167812	2.25583	0.0240815	0.372672
Gm9530	38.8003	0.873385	0.342839	2.25582	0.0240816	0.372672
Gm11190	5.39219	2.42302	1.03111	2.25294	0.0242628	0.375055
4921524J17Rik	504.591	-0.344178	0.108395	-2.25267	0.0242798	0.375055
Nat8f3	283.372	0.581722	0.213979	2.25126	0.0243694	0.376095
Rabgap1l	9856.18	0.299961	0.088847	2.25062	0.0244095	0.376372
Bcas3	8748.17	0.514589	0.184277	2.24982	0.0244606	0.376378
Fam107b	2550.65	0.441655	0.151899	2.24922	0.0244985	0.376378
Tm2d2	262.093	-0.509877	0.182233	-2.24919	0.0245006	0.376378
Abca4	77.5739	0.9767	0.389825	2.24896	0.0245152	0.376378
Cebpb	113.526	-0.631661	0.236413	-2.24887	0.0245209	0.376378
Lsm2	66.3948	-0.747715	0.288237	-2.24716	0.0246299	0.377588
Stag1	9235.74	0.367375	0.118995	2.24694	0.0246442	0.377588
Smad6	1593.71	0.38912	0.128696	2.24654	0.0246695	0.377636
Mapkapk3	427.006	0.481014	0.169717	2.24499	0.0247686	0.37871
Syt15	30.9986	1.0965	0.444027	2.24424	0.0248168	0.37871
Spata46	58.2989	0.733897	0.282468	2.24414	0.0248234	0.37871
Nr2e1	1975.2	0.403751	0.135371	2.24383	0.0248434	0.37871
Tab2	7529.66	0.272912	0.0770668	2.24366	0.0248541	0.37871
Gm13582	12.5121	1.63559	0.684505	2.24336	0.0248737	0.37871
Sytl4	35.7311	1.01095	0.406165	2.24281	0.0249094	0.378872
Jade3	399.682	0.406324	0.136612	2.2423	0.024942	0.378872
1700084E18Rik	7.60369	-1.60333	0.670487	-2.24215	0.0249514	0.378872
Prickle2	13712.5	0.379346	0.124636	2.2413	0.0250066	0.379068
Ntn1	218.245	0.570713	0.210021	2.24126	0.025009	0.379068
Olfr287	178.706	-0.602287	0.224247	-2.23989	0.0250983	0.380083
Tlr4	106.062	-0.605172	0.225574	-2.2395	0.0251233	0.380111
Lsm10	55.203	-0.646368	0.244005	-2.23917	0.025145	0.380111
Gm14664	37.3292	1.09556	0.444733	2.23855	0.0251851	0.380378
Melk	33.4157	-1.29395	0.533543	-2.23778	0.0252354	0.380798
Exoc6b	9145.41	0.383975	0.126946	2.23698	0.0252874	0.381244
Cbx2	93.8523	-0.67044	0.255102	-2.23613	0.0253433	0.381748
Stat1	1213.59	-0.563719	0.207585	-2.23387	0.0254913	0.383637
Usp51	82.2598	-0.65565	0.248832	-2.23303	0.0255469	0.384132
Nlrp5-ps	105.792	-0.732873	0.283515	-2.23223	0.0255995	0.384582
Arap1	3384.58	0.403705	0.136166	2.23039	0.0257214	0.386072
Ube2r2	2239.48	0.289119	0.0848139	2.22982	0.0257597	0.386305
Chic2	2524.96	0.276165	0.0790227	2.22929	0.0257947	0.386487
Manba	819.019	0.361539	0.117352	2.22867	0.0258361	0.386765
Cdnf	24.2559	-1.02987	0.417334	-2.22811	0.025873	0.386976
Pard3	11426.2	0.433955	0.149965	2.22688	0.0259553	0.387527
Rnf182	2882.7	0.473238	0.167629	2.22658	0.0259756	0.387527
Gm15455	6.78868	-1.66928	0.70481	-2.22654	0.0259783	0.387527
Mertk	29293.8	-0.472425	0.167364	-2.22524	0.0260654	0.387719
Pvt1	3621.48	0.719288	0.278324	2.22506	0.0260775	0.387719
Gm5089	5063.18	0.466502	0.164734	2.22481	0.0260942	0.387719
Tpm4	600.199	-0.467837	0.165341	-2.22471	0.0261004	0.387719
Parvb	936.342	0.33754	0.106777	2.22464	0.0261055	0.387719
Fbxw4	1733.04	0.400522	0.135119	2.22414	0.0261392	0.387879
Hpcal1	344.023	0.556297	0.205427	2.22121	0.0263365	0.390467
Glis3	20093.6	0.537517	0.197209	2.21854	0.0265181	0.392815
Phip	8527.15	0.261172	0.0727173	2.21642	0.0266629	0.394616
Luzp2	43176.5	0.639469	0.243494	2.21553	0.0267234	0.395167
Plcb1	42143.4	0.479116	0.171168	2.21488	0.0267682	0.395197
Vwa8	7834.14	0.363687	0.119055	2.21482	0.0267721	0.395197
Mbd2	3925.2	0.274855	0.0790356	2.21235	0.0269423	0.397365
Enox1	7940.9	0.463005	0.164244	2.21016	0.027094	0.399254
Nr3c1	8893.86	0.300618	0.0908012	2.20942	0.0271451	0.39966
Kcnj3	4251.08	0.37323	0.123709	2.20865	0.0271992	0.400109
Zc3h12b	2727.62	0.469168	0.167224	2.20763	0.0272704	0.400809
Golph3l	481.844	-0.373639	0.123997	-2.20683	0.0273261	0.40128
Oacyl	82.1952	0.735359	0.28799	2.20618	0.0273712	0.401594
Bmp2k	8498.52	0.379366	0.126696	2.20502	0.0274527	0.402442
Abcc12	47.5717	1.07773	0.444272	2.20074	0.0277544	0.406513
Nhej1	180.571	0.714109	0.279139	2.20001	0.0278061	0.406738
Ece1	2541.54	0.273576	0.0789036	2.19985	0.0278177	0.406738
Mageh1	380.242	-0.48791	0.176386	-2.19922	0.0278626	0.406987
Dop1b	5442.34	0.283098	0.083267	2.19893	0.0278827	0.406987
Dnase1	126.686	0.501514	0.182633	2.19847	0.0279156	0.407116
Rhoh	24.2997	-0.976427	0.399002	-2.19655	0.0280528	0.408765
Car10	4621.27	0.562538	0.210673	2.19552	0.028126	0.409481
Taf5	333.588	-0.383254	0.129043	-2.19503	0.0281612	0.409641
Slc6a16	10.6363	1.4508	0.615569	2.1944	0.0282068	0.409953
Mir135a-2	21.0972	-0.999315	0.410206	-2.19235	0.028354	0.41174
Nck2	2086.59	0.341334	0.110102	2.19192	0.0283856	0.411846
Ptk2	14603.6	0.303502	0.0929197	2.19009	0.0285178	0.413411
Pgm5	413.588	0.615226	0.235385	2.18886	0.0286069	0.41381
Kcnq1	314.932	0.61815	0.236728	2.1888	0.0286116	0.41381
Tbck	4336.71	0.254682	0.0706729	2.1887	0.0286185	0.41381
Mmgt2	467.449	0.372997	0.124898	2.18575	0.0288337	0.416244
Mfhas1	4862.73	0.371731	0.124329	2.18557	0.0288469	0.416244
Gm35722	83.681	1.06943	0.443654	2.18509	0.028882	0.416244
Rasgrp4	9.64059	1.62699	0.698835	2.18505	0.028885	0.416244
Vgll4	3710.67	0.361563	0.119737	2.18448	0.0289273	0.416499
Grik5	6770.91	0.2614	0.073919	2.18347	0.0290009	0.416888
Ccm2	1252.02	0.277632	0.0813641	2.18318	0.0290227	0.416888
Ifngr1	471.321	-0.332006	0.106273	-2.18311	0.0290281	0.416888
Il17rd	1178.96	0.453136	0.16194	2.18066	0.0292088	0.419129
Optn	1176.22	0.320893	0.101336	2.17981	0.0292717	0.419677
Trim2	6727.46	0.305741	0.0945085	2.17696	0.0294836	0.422358
Ptpn20	5.07501	3.72988	1.66801	2.17618	0.0295419	0.422452
Hsd17b11	830.775	-0.374559	0.126169	-2.17611	0.029547	0.422452
Ctbp2	4183.45	0.3795	0.128454	2.17587	0.0295649	0.422452
Cav1	163.756	0.507665	0.18742	2.17514	0.0296196	0.422878
D630023F18Rik	54.79	-0.923185	0.378625	-2.17415	0.0296942	0.423586
Samd9l	97.5782	-0.662782	0.258931	-2.17348	0.0297441	0.42394
Nfia	76228.7	0.477775	0.173858	2.17289	0.0297885	0.424085
Grik1	1322.37	0.629257	0.243596	2.17268	0.0298042	0.424085
H2bc14	7.31228	-1.97748	0.864313	-2.17222	0.0298387	0.42422
Cpvl	62.8625	0.781334	0.313706	2.17189	0.0298642	0.424226
Elp4	4843.42	0.350252	0.11539	2.16875	0.0301017	0.427243
Rnls	444.171	0.510909	0.189522	2.16813	0.0301486	0.427402
Fam13b	4811.29	0.232795	0.0612602	2.16771	0.0301804	0.427402
Sfxn5	35166.4	0.369999	0.124561	2.16761	0.0301885	0.427402
Abca5	1969.89	-0.339275	0.110404	-2.16727	0.0302145	0.427413
Mrps27	1231.43	0.368992	0.124175	2.16623	0.0302939	0.427919
Ank2	80838.9	0.277573	0.0819766	2.16614	0.0303007	0.427919
Fam89a	123.299	-0.522335	0.195002	-2.16579	0.030327	0.427934
Igf2bp2	46.2417	0.882468	0.361349	2.16541	0.0303564	0.427993
Atg10	1533.95	0.528887	0.198137	2.16459	0.0304188	0.428516
Dnah7b	2222.49	0.469397	0.170842	2.16222	0.0306013	0.430652
Fggy	3581.32	0.459091	0.166095	2.16196	0.0306212	0.430652
Nfib	29756.5	0.346374	0.114025	2.16071	0.030718	0.431655
Klhdc7b	8.26821	-1.49283	0.644733	-2.16032	0.030748	0.431719
Mrpl51	223.618	-0.483388	0.177502	-2.15991	0.0307793	0.431802
4933407E24Rik	7.84756	2.02221	0.891068	2.1572	0.0309898	0.434304
Asic2	11946.1	-0.791842	0.320797	-2.15663	0.0310344	0.434304
Tle1	7182.13	0.452863	0.163618	2.15663	0.0310345	0.434304
BC106179	35.2338	-0.903325	0.372566	-2.1562	0.0310683	0.434419
Slc25a13	240.218	0.478742	0.175711	2.15549	0.0311237	0.434628
Pls1	723.717	0.485229	0.178763	2.15497	0.0311638	0.434628
Gm4759	5.29068	1.86683	0.81992	2.15488	0.031171	0.434628
Mipep	1245.37	0.305478	0.095363	2.15469	0.0311858	0.434628
Smurf1	4361.28	0.391456	0.135288	2.15434	0.0312133	0.434654
Ell2	884.198	-0.40395	0.141219	-2.15232	0.031372	0.436485
Bpnt1	1122.82	-0.612465	0.238132	-2.15201	0.0313962	0.436485
F3	5428.4	-0.397946	0.138545	-2.15054	0.0315126	0.437744
Armc3	120.643	0.769366	0.311339	2.14995	0.0315588	0.437866
Trim25	305.134	-0.562564	0.215169	-2.14978	0.031573	0.437866
Esrrg	2876.56	0.671685	0.266018	2.14905	0.0316306	0.438307
Gramd3	10291.9	0.388603	0.134316	2.14869	0.0316589	0.43834
Phtf2	1409.56	0.359342	0.120725	2.1482	0.0316977	0.438519
Agbl1	237.031	0.716808	0.28718	2.14781	0.0317288	0.438592
Mterf4	356.571	-0.32448	0.104615	-2.14578	0.0318905	0.440468
Prkn	14980.2	0.645355	0.254392	2.14376	0.0320521	0.442281
Gli2	20493.1	0.502771	0.187905	2.14349	0.0320739	0.442281
Zfyve1	2373.64	0.279799	0.0839162	2.14261	0.0321448	0.442811
Parva	3032.25	0.38205	0.131654	2.14236	0.0321646	0.442811
Olfm2	1539.69	-0.367373	0.124912	-2.1405	0.0323143	0.444473
Spty2d1	556.205	-0.367716	0.125089	-2.14021	0.0323377	0.444473
Capn9	50.9847	-0.84878	0.349942	-2.13973	0.0323766	0.444641
Hmgb1-rs17	6.10912	1.84397	0.815162	2.13941	0.0324024	0.444641
D930048N14Rik	26.7065	-0.849877	0.35066	-2.13847	0.0324784	0.445025
Zfp572	12.5896	-1.33485	0.577458	-2.13842	0.0324828	0.445025
Gpc6	40126.2	0.636205	0.250803	2.13795	0.0325209	0.445187
Coq7	489.848	-0.378823	0.130586	-2.13517	0.0327474	0.447853
Chst11	9511.53	0.452714	0.165212	2.13491	0.0327685	0.447853
Aig1	2429.2	0.427753	0.153756	2.13164	0.0330366	0.451155
Pbxip1	3903.16	0.399835	0.140769	2.12998	0.0331731	0.452654
Htr6	314.69	0.766202	0.313284	2.12651	0.0334609	0.456214
Pinx1	970.583	0.414806	0.148122	2.12532	0.03356	0.457198
Speg	3135.35	0.237336	0.0646335	2.12484	0.0336003	0.457327
Fam13c	21205.6	0.413694	0.147651	2.12456	0.0336234	0.457327
Gatad2a	1585.05	0.248729	0.0700283	2.12384	0.0336832	0.457772
Mpp5	2882.58	0.2696	0.0799314	2.12182	0.0338525	0.459447
Rpf1	475.678	-0.313095	0.100434	-2.12173	0.0338605	0.459447
Ces4a	30.1231	-1.01799	0.432902	-2.12054	0.0339604	0.460081
Pcca	5544.39	0.390638	0.137059	2.12053	0.0339615	0.460081
Fgf14	19389.9	0.822686	0.341086	2.11878	0.034109	0.46171
Xylt1	18500.7	0.437869	0.159556	2.11756	0.0342127	0.462744
2700089I24Rik	37.2	-1.20514	0.522153	-2.11651	0.0343018	0.46358
Epb41l4b	1098.55	0.342416	0.114559	2.11608	0.0343381	0.463702
Vti1a	10453.1	0.468889	0.174467	2.11438	0.0344826	0.465282
Wls	1464.68	0.319905	0.104045	2.11356	0.034553	0.465862
Dcc	19470.2	0.623779	0.247951	2.11243	0.0346499	0.466652
Gabra4	4317.93	0.322254	0.105229	2.11209	0.0346784	0.466652
Auts2	48914.8	0.624242	0.248231	2.11191	0.0346942	0.466652
Gm11217	37.4387	0.926495	0.391504	2.11108	0.0347657	0.467234
Ticrr	35.3511	-0.97644	0.415224	-2.11076	0.0347926	0.467234
Gstm1	1516.68	-0.328957	0.108538	-2.10946	0.0349047	0.468369
Klf4	99.8672	-1.00749	0.430476	-2.1081	0.0350227	0.469506
Mical2	17646.8	-0.301613	0.0956532	-2.10775	0.0350529	0.469506
Dpf3	8808.4	0.424571	0.154006	2.10752	0.0350725	0.469506
Lpin3	322.317	-0.540193	0.208977	-2.10642	0.035168	0.470413
H2ac4	33.1393	-1.0078	0.431291	-2.10483	0.0353057	0.471884
Por	2440.29	-0.294887	0.0926335	-2.10385	0.0353912	0.472626
Laptm5	156.111	-0.687835	0.279448	-2.10356	0.035417	0.472626
Lrmda	2567.94	0.902929	0.381847	2.10275	0.0354877	0.473197
Slc23a4	72.1799	0.82314	0.344116	2.10144	0.0356023	0.474352
Pde4b	10426.1	0.453167	0.168102	2.10091	0.0356492	0.474598
Mmachc	174.834	-0.430797	0.157496	-2.10035	0.0356977	0.474598
Adat2	167.922	-0.479152	0.180525	-2.10027	0.0357047	0.474598
Rnf43	204.325	0.50931	0.195016	2.09885	0.0358304	0.475568
Map3k6	58.4938	-1.10175	0.477293	-2.09881	0.0358337	0.475568
Rfx2	1527.79	0.36238	0.125041	2.09834	0.0358748	0.475741
Lmx1a	23.0727	1.11848	0.485581	2.09745	0.0359541	0.475994
Myo1e	3453.05	0.389572	0.138069	2.0973	0.035967	0.475994
Slc35e4	425.567	-0.437772	0.16106	-2.09717	0.0359781	0.475994
Mecom	237.814	0.828018	0.347326	2.09607	0.0360761	0.476918
Afg1l	4364.57	0.371711	0.129714	2.09469	0.0361981	0.478159
Gm33340	4.19388	2.24298	1.02396	2.09283	0.0363642	0.47998
Ssr2	366.661	-0.36278	0.125633	-2.09164	0.0364706	0.480835
Aplnr	14.8558	-1.82034	0.822551	-2.09147	0.0364857	0.480835
4930455H04Rik	4.84645	1.81225	0.818946	2.0908	0.0365463	0.48126
Dchs1	1583.65	-0.321305	0.105867	-2.0904	0.0365818	0.481353
Polr3h	2067.63	-0.296329	0.0939808	-2.08903	0.0367048	0.482597
Pmfbp1	14.9004	-1.17764	0.516482	-2.08649	0.036934	0.485054
4930447J18Rik	12.0086	-1.35732	0.60266	-2.08628	0.0369534	0.485054
Hdac8	25932.3	0.471535	0.178108	2.08601	0.0369774	0.485054
Gpr158	3970.56	0.388699	0.13842	2.08568	0.0370078	0.485077
Zfp879	250.993	-0.396582	0.142308	-2.0841	0.0371515	0.486584
Sema5b	1585.94	0.541929	0.212116	2.08343	0.0372123	0.487005
Ift27	958.936	-0.385839	0.137357	-2.08099	0.0374345	0.489535
Gm4788	19.528	1.1418	0.500803	2.08027	0.0375012	0.489812
Sh3d19	1157.44	0.337172	0.114018	2.08013	0.0375134	0.489812
Ap1m2	9.26773	1.71834	0.778938	2.07763	0.0377437	0.492439
Rab4a	1310.4	-0.361061	0.125803	-2.07517	0.037971	0.494511
Nat2	74.3629	-0.592755	0.237465	-2.07507	0.0379804	0.494511
Itgb8	5101.99	0.255712	0.0750509	2.07475	0.0380102	0.494511
Tspan7	51969.7	0.501337	0.193448	2.07465	0.0380192	0.494511
Fut9	13248	0.313237	0.102888	2.07252	0.0382173	0.4967
Gmnn	20.4057	-0.996862	0.43282	-2.07214	0.0382525	0.4967
Cwc25	764.907	-0.381035	0.135661	-2.07159	0.0383033	0.4967
Lrrc8e	5.5188	2.73048	1.26979	2.07158	0.0383045	0.4967
Gng3	15.3438	-1.20125	0.532707	-2.06728	0.0387082	0.500569
Tafa5	12344.6	0.407285	0.148645	2.06725	0.0387111	0.500569
Hibadh	3493.64	0.396535	0.143449	2.06718	0.038717	0.500569
Lrrfip1	3224.24	0.344906	0.118476	2.06714	0.0387209	0.500569
Slc2a5	24.153	-0.948106	0.41044	-2.06633	0.038797	0.50117
4930483K19Rik	22.7245	1.07912	0.474053	2.06542	0.0388837	0.501907
P3h2	621.332	0.550727	0.218276	2.06494	0.0389285	0.502103
Bbs9	2979.1	0.456663	0.1728	2.06402	0.0390155	0.502844
Radil	485.952	0.440901	0.165191	2.06368	0.0390484	0.502885
Plcl2	4027.16	0.348955	0.120703	2.06255	0.0391552	0.503878
Lrrfip2	3588.53	0.283416	0.0889711	2.06152	0.0392533	0.504757
Kif26b	539.533	0.483762	0.18642	2.05859	0.039534	0.507982
Sgce	1983.45	0.33232	0.112905	2.05765	0.0396233	0.508744
Pex26	298.058	-0.367356	0.130005	-2.0565	0.039734	0.509779
Rapgef1	5861.88	0.248302	0.0721648	2.05505	0.0398742	0.510812
Cdh4	3676.77	0.536001	0.212167	2.05499	0.0398801	0.510812
Txnrd2	482.581	0.312743	0.10354	2.0547	0.0399082	0.510812
Trappc9	9555.51	0.37021	0.131526	2.05442	0.039935	0.510812
Ifit3b	167.127	-0.753291	0.318148	-2.05342	0.0400317	0.511663
Cpa4	11.7344	-1.3692	0.618206	-2.05303	0.0400693	0.511758
Slc9a1	1489.31	0.243695	0.070006	2.05262	0.0401098	0.51189
Bmpr1b	22885.9	0.399219	0.145889	2.05101	0.0402659	0.513496
Gtse1	82.7214	0.754012	0.319019	2.05007	0.0403577	0.514281
Megf9	3328.26	-0.39023	0.14171	-2.04805	0.0405547	0.516403
2700049A03Rik	1277.14	0.373448	0.133547	2.04757	0.040602	0.516617
Poglut3	438.429	-0.37295	0.133387	-2.04631	0.0407263	0.51781
9530026P05Rik	1189.28	0.7728	0.328891	2.04566	0.0407895	0.518226
Plppr5	1412.25	0.35172	0.123098	2.04487	0.0408673	0.518826
Grid2	26697	0.525528	0.208161	2.04423	0.0409308	0.519243
Pglyrp3	5.08678	1.82634	0.844767	2.04357	0.040996	0.519681
Nbeal1	5067.08	0.260796	0.0787145	2.04278	0.0410745	0.520287
Dyrk1a	10807.6	0.371806	0.133116	2.04188	0.0411636	0.521027
Mylk4	25.8443	1.22165	0.549588	2.04088	0.0412625	0.521889
Hs2st1	8208.18	0.402207	0.148111	2.04041	0.0413096	0.522095
4930548K13Rik	5.12841	2.37313	1.11491	2.03886	0.0414644	0.523662
Ank1	955.245	0.276911	0.0868015	2.03811	0.0415387	0.52409
Stard4	856.175	0.452567	0.173019	2.03773	0.0415765	0.52409
Pik3r1	13795.9	-0.282221	0.0894298	-2.03759	0.041591	0.52409
Kiz	1958.29	0.364472	0.129891	2.03611	0.0417393	0.525568
Enox2	2519.15	0.464941	0.179433	2.03386	0.0419662	0.527794
Trit1	2117.06	-0.345817	0.12087	-2.03373	0.0419783	0.527794
Wwox	10689.3	0.727839	0.308809	2.0331	0.0420424	0.527983
Evl	3061.51	0.253082	0.0753033	2.03287	0.0420657	0.527983
Spata16	89.8812	0.842344	0.365208	2.03266	0.0420867	0.527983
Hlf	6160.26	0.26019	0.0788585	2.03136	0.0422184	0.529243
Zfhx3	1734.74	0.368264	0.132126	2.03037	0.0423191	0.530114
4833428L15Rik	10.0871	1.58991	0.734396	2.02875	0.0424836	0.531326
Gpsm3	31.042	0.913849	0.401243	2.02832	0.0425279	0.531326
Cyth3	1771.55	0.285126	0.0912736	2.02825	0.0425349	0.531326
Tmem255b	32.0018	0.979779	0.433932	2.02746	0.0426157	0.531326
Sox5os3	145.609	0.800536	0.345526	2.02745	0.0426167	0.531326
E130307A14Rik	3719.37	0.388338	0.142227	2.0273	0.0426313	0.531326
Ndufaf2	1231.3	0.388977	0.142545	2.02727	0.0426351	0.531326
Itgb5	4054.09	0.272631	0.0853423	2.02281	0.0430925	0.536631
Mageb18	72.6594	0.780228	0.336383	2.02218	0.0431575	0.537046
Lrrn2	1863.71	0.363655	0.13046	2.02096	0.0432837	0.537962
Il1bos	6.79352	-1.63799	0.761167	-2.02056	0.043325	0.537962
Kcnd3os	74.6409	-0.695094	0.29452	-2.02055	0.0433262	0.537962
Ptprj	5931.99	-0.446497	0.171559	-2.01969	0.0434151	0.538273
Fgf1	3123.74	0.35435	0.125968	2.01917	0.0434693	0.538273
Nfkbiz	586.9	-0.341059	0.119391	-2.01907	0.0434798	0.538273
Hspa2	1363.47	-0.436281	0.166566	-2.0189	0.0434973	0.538273
Stk32b	59.5958	0.847745	0.370394	2.01878	0.0435099	0.538273
Cdh13	5066.8	0.516486	0.206353	2.01831	0.0435588	0.538484
Cacfd1	455.432	-0.331594	0.114764	-2.01799	0.0435918	0.5385
Ptbp3	1043.9	0.280127	0.0893357	2.01629	0.0437696	0.540241
Stpg4	14.7312	-0.982983	0.43802	-2.01585	0.0438157	0.540241
Mir466f-1	38.0874	1.04828	0.470475	2.01558	0.0438444	0.540241
2310016G11Rik	10.3446	-1.4108	0.650521	-2.01499	0.0439052	0.540241
Per2	4118.26	-0.362011	0.130038	-2.01489	0.0439167	0.540241
Mfap1b	391.948	-0.407156	0.152448	-2.01482	0.0439238	0.540241
Tdo2	132.28	-0.632547	0.264356	-2.01451	0.0439559	0.540244
Ihh	4.70402	-1.67406	0.781687	-2.01367	0.0440444	0.540939
4930455D15Rik	18.3037	1.13567	0.514505	2.01293	0.0441215	0.541494
1110020A21Rik	68.0762	0.686821	0.291615	2.01231	0.0441869	0.541703
Ogdhl	2859.52	-0.359952	0.12919	-2.01217	0.0442024	0.541703
Mapt	8806.34	0.268232	0.0836649	2.01079	0.0443481	0.543096
Best1	132.501	-0.615097	0.256268	-2.01	0.0444316	0.543726
Fbxl17	14964.8	0.395969	0.147342	2.00872	0.0445668	0.544988
Slc30a10	3526.93	0.376436	0.137693	2.00763	0.0446828	0.546012
Pacsin2	1416.23	0.259072	0.0792671	2.00678	0.0447731	0.54647
Vax1	10.8769	-1.62783	0.761436	-2.00651	0.0448014	0.54647
Tpk1	1382.25	0.429117	0.164036	2.00637	0.0448169	0.54647
Stard13	7597.3	0.431342	0.165186	2.00588	0.0448695	0.546718
Gm10125	2887.21	0.443192	0.171243	2.00412	0.0450577	0.54859
Osbpl8	4466.53	0.216034	0.057906	2.00383	0.0450878	0.54859
Ccdc40	113.801	-0.587239	0.243343	-2.00227	0.0452557	0.550238
Irf8	76.0538	-0.567969	0.233824	-2.00138	0.0453519	0.551013
Alpk3	128.738	0.654751	0.27727	2.00076	0.0454183	0.551425
Hnmt	428.706	-0.382374	0.141187	-2	0.0455007	0.551717
Tmem131l	1288.1	0.341837	0.120922	1.99993	0.0455075	0.551717
Zfp804b	665.27	0.807688	0.35394	1.99946	0.0455589	0.551946
Gm1043	559.623	0.479488	0.189835	1.99904	0.0456041	0.5521
Plxna4	5906.12	0.340381	0.120287	1.99839	0.0456739	0.552315
Cib1	299.123	-0.402189	0.151225	-1.99827	0.0456871	0.552315
Ager	62.2944	-0.685968	0.293281	-1.99797	0.0457197	0.552316
Fto	13266.9	0.38082	0.140641	1.99672	0.0458555	0.553563
Vsig10	221.862	0.517952	0.209367	1.99626	0.0459054	0.553655
LOC105246506	8.71658	-1.32223	0.612324	-1.99605	0.0459285	0.553655
BC147527	18.7177	-1.30506	0.604104	-1.99479	0.0460662	0.554825
Cacna2d2	1580.18	0.246777	0.0735892	1.99455	0.046092	0.554825
Samd15	48.0313	-0.730333	0.316118	-1.99398	0.0461542	0.554825
Phxr4	279.672	0.653996	0.277845	1.9939	0.046163	0.554825
Tnfrsf10b	130.861	0.713445	0.307697	1.99366	0.0461891	0.554825
Zfp37	603.563	-0.331337	0.116123	-1.99217	0.0463519	0.556387
Cracr2a	381.516	0.446535	0.174031	1.99123	0.0464555	0.557235
Aatf	2154.27	0.318484	0.10977	1.99038	0.0465492	0.557734
Dgcr6	1129.93	-0.34254	0.121864	-1.99026	0.0465628	0.557734
Hapln3	189.292	-0.469898	0.185884	-1.98994	0.0465974	0.557755
Mki67	388.285	-0.877113	0.390597	-1.98955	0.0466402	0.557873
Bco2	342.696	-0.378019	0.139783	-1.98893	0.0467089	0.55825
E330012B07Rik	4.02813	2.44077	1.17707	1.98865	0.0467402	0.55825
Ccdc51	300.22	-0.400568	0.151163	-1.98837	0.0467704	0.55825
Ranbp10	1751.03	0.249498	0.0752581	1.98647	0.0469813	0.560373
Pi15	8.40237	1.61633	0.763846	1.98512	0.0471308	0.561761
Supt3	3026.2	0.409053	0.155728	1.98457	0.0471923	0.561958
Gm20125	21.4738	1.46961	0.6903	1.98408	0.0472464	0.561958
Gm10432	73.9501	-0.585929	0.244914	-1.98408	0.0472467	0.561958
Rps16	196.154	-0.546794	0.225583	-1.98062	0.0476344	0.565939
Slc28a3	4.76951	2.18673	1.05385	1.9801	0.0476922	0.565939
St6galnac3	2572.74	0.656178	0.280888	1.98007	0.047696	0.565939
Meis2	19957.4	0.383515	0.143197	1.9799	0.0477149	0.565939
9530068E07Rik	730.675	-0.365539	0.134319	-1.97693	0.0480501	0.569516
Foxp1	7431.39	0.360462	0.131812	1.97601	0.0481532	0.57034
Aven	1023.58	0.443386	0.173881	1.97483	0.0482879	0.57091
Col9a1	739.934	0.376955	0.140243	1.97482	0.0482884	0.57091
Kansl1	10095.5	0.321238	0.112037	1.9747	0.0483023	0.57091
Scn7a	40.6835	-0.83481	0.372258	-1.97393	0.0483901	0.57155
Sptssb	109.92	0.569376	0.237826	1.97361	0.0484261	0.571576
Rnf122	275.633	0.533138	0.219661	1.97185	0.0486269	0.573547
Cplane1	4299.65	0.340912	0.122284	1.9701	0.0488269	0.575506
Atp7b	434.317	0.403093	0.153952	1.96875	0.0489823	0.576937
3830432H09Rik	99.3007	0.61331	0.260833	1.96796	0.0490724	0.577532
Trp53bp1	4717.77	0.242864	0.0726163	1.96738	0.0491395	0.577532
Sox2ot	5636.88	0.318242	0.11094	1.9672	0.04916	0.577532
Pramef8	277.938	-0.405108	0.155116	-1.96697	0.0491869	0.577532
Nkd2	65.6952	-0.717179	0.313794	-1.96683	0.0492031	0.577532
Camk2d	11195	0.339291	0.121792	1.96476	0.049442	0.579691
Rcor1	1914.3	0.287563	0.0954694	1.96464	0.0494554	0.579691
4930562C15Rik	97.0145	-0.5998	0.254644	-1.96274	0.0496766	0.581723
Fam47e	90.8386	0.760055	0.336324	1.96256	0.0496973	0.581723
Tacr1	26.0875	-1.22791	0.575274	-1.96065	0.0499196	0.583549
Vps35l	3671.47	0.293135	0.0985068	1.96063	0.0499221	0.583549
Tom1l2	11058.7	0.260587	0.0819557	1.95943	0.0500619	0.58478
Ntm	176943	0.701302	0.306947	1.95898	0.0501151	0.584999
Kirrel3	43506.5	0.723375	0.318637	1.95638	0.0504202	0.58815
Rcan1	1679.79	0.384612	0.145517	1.95586	0.0504816	0.58815
Tet1	3249.81	0.239687	0.0714222	1.9558	0.0504891	0.58815
4933433H22Rik	14.7309	-0.998087	0.459366	-1.95506	0.0505762	0.58876
Tnfrsf8	6.25405	-1.64577	0.790899	-1.95444	0.0506487	0.589199
Sfmbt1	2769.33	0.305924	0.105381	1.95409	0.0506903	0.589279
Alms1	4781.72	0.318268	0.111743	1.95331	0.0507833	0.589472
Tbc1d22a	3533.08	0.332483	0.119031	1.95313	0.0508039	0.589472
Cyp2d22	1134.2	-0.384335	0.145601	-1.95283	0.0508394	0.589472
Cfap126	41.6529	-0.704426	0.309521	-1.95278	0.0508459	0.589472
Prkcd	1466.65	-0.412549	0.160107	-1.95213	0.0509229	0.589961
Naaladl2	3760.02	0.469879	0.189571	1.95114	0.0510408	0.590548
Sp140	14.0412	-1.18596	0.556645	-1.95091	0.0510677	0.590548
Mbd5	10789.8	0.319194	0.11236	1.95082	0.051078	0.590548
Blzf1	873.273	-0.281617	0.0931746	-1.94921	0.0512707	0.592372
Slc9a3r1	3752.71	-0.258162	0.0811656	-1.94864	0.0513386	0.59275
Snorc	222.582	0.580862	0.246805	1.94835	0.0513733	0.59275
Kat6b	9543.25	0.322622	0.11429	1.94788	0.0514294	0.592787
Pde10a	9299.41	0.946551	0.434658	1.94763	0.0514598	0.592787
4933432I03Rik	20.4388	1.20235	0.566069	1.94738	0.0514892	0.592787
Stard9	1201.95	0.337125	0.121797	1.94688	0.0515493	0.592787
Sbk3	5.71518	-1.86869	0.908589	-1.94663	0.0515787	0.592787
Lrrc8d	1498.51	0.347708	0.127253	1.94657	0.0515862	0.592787
4930440I19Rik	12.3276	1.34354	0.638987	1.94611	0.0516417	0.593022
Castor1	103.377	-0.586167	0.250389	-1.94165	0.0521793	0.598791
4930474G06Rik	258.42	0.639174	0.277809	1.94081	0.0522816	0.59956
Clybl	2969.69	0.462184	0.186671	1.94023	0.0523518	0.599958
Immp2l	2972.88	0.615186	0.265732	1.93874	0.0525325	0.601624
Emx1	299.324	-0.332809	0.12014	-1.93782	0.0526448	0.60189
Acsbg2	52.1804	0.782593	0.352256	1.93777	0.0526511	0.60189
Gulo	6.09075	2.34009	1.15607	1.93768	0.0526622	0.60189
Brinp3	3132.49	0.451873	0.181641	1.93719	0.0527223	0.602082
Akt2	7805.55	0.306263	0.106488	1.93696	0.05275	0.602082
Slc5a8	4.92856	-2.76264	1.37507	-1.93637	0.052822	0.602497
Rrm1	340.811	-0.366639	0.137748	-1.9357	0.0529041	0.603028
9330136K24Rik	208.148	-0.422298	0.166684	-1.93358	0.0531644	0.60507
Fchsd2	8893.52	0.317655	0.112574	1.93343	0.0531827	0.60507
Smim17	68.0124	-0.655234	0.287184	-1.93337	0.0531902	0.60507
Zfp982	542.002	0.362059	0.135615	1.93238	0.0533127	0.606056
Amhr2	16.3837	1.1381	0.53751	1.93132	0.0534439	0.606664
Bmp8a	10.4911	1.48469	0.717038	1.93112	0.0534684	0.606664
Il17ra	420.123	-0.377383	0.143641	-1.93108	0.0534734	0.606664
Myorg	2374.64	-0.4137	0.162493	-1.93055	0.0535393	0.607005
Cenpk	57.0449	0.654448	0.287288	1.92994	0.0536146	0.607453
1700001G11Rik	13.1076	-1.18592	0.562758	-1.92964	0.053651	0.60746
Ccdc171	1387.74	0.314098	0.111038	1.92816	0.0538358	0.608482
Xab2	861.79	-0.266502	0.0863534	-1.92815	0.0538366	0.608482
Zc2hc1c	171.572	-0.450478	0.181783	-1.928	0.0538553	0.608482
Fndc1	97.0931	0.671363	0.296387	1.92776	0.0538848	0.608482
Kif16b	3402.28	0.360092	0.134999	1.92661	0.0540277	0.609521
Kif4	261.989	0.468371	0.191218	1.92645	0.0540487	0.609521
Mtcl1	4757.13	0.24889	0.0773162	1.92573	0.0541386	0.61013
E230032D23Rik	9.67643	1.54839	0.752655	1.92437	0.0543076	0.611628
Aak1	15361.3	0.224162	0.0645334	1.924	0.054355	0.611755
Gp1bb	186.575	-0.423924	0.168491	-1.9225	0.0545432	0.613466
Ncapg	109.101	-0.766904	0.34718	-1.92092	0.0547419	0.615293
Gbp3	538.516	-0.744052	0.335376	-1.92039	0.0548091	0.615641
Ap5b1	110.781	-0.464352	0.189794	-1.91972	0.0548927	0.616171
Ttyh2	1810.79	0.298543	0.103464	1.91896	0.0549892	0.616847
Fbxo34	1966.49	0.235976	0.0709152	1.91745	0.0551813	0.618237
4930401C15Rik	45.8452	0.932928	0.434403	1.91741	0.0551861	0.618237
Fbrsl1	8352.08	0.283258	0.0956682	1.91556	0.0554216	0.619885
Ano3	2937.19	0.479047	0.19793	1.91506	0.0554851	0.619885
Ttc30a1	22.9827	-0.796658	0.363785	-1.91503	0.0554892	0.619885
H2bc6	782.715	0.363415	0.137566	1.91483	0.0555146	0.619885
Rsad1	466.914	-0.292364	0.100468	-1.91469	0.0555324	0.619885
Gnb1l	520.817	0.31865	0.114206	1.91453	0.0555525	0.619885
Rai2	264.734	0.442997	0.179239	1.91362	0.0556683	0.620211
Angpt4	35.3588	0.893519	0.414689	1.91353	0.0556805	0.620211
Eda2r	349.014	0.705829	0.316617	1.91344	0.0556914	0.620211
Agmat	9.75972	1.4851	0.72431	1.9123	0.0558377	0.621225
Commd1	1077.59	0.311329	0.110518	1.91216	0.0558557	0.621225
Pex14	2163.27	0.28233	0.0954109	1.911	0.0560045	0.621829
Serpinb5	14.4994	-1.34166	0.649772	-1.91092	0.0560152	0.621829
Tpbg	331.514	-0.464291	0.190641	-1.91088	0.05602	0.621829
F730035M05Rik	85.7507	-0.765054	0.348118	-1.91043	0.0560785	0.622072
Pik3c2b	488.41	0.41998	0.167549	1.90977	0.0561625	0.622596
A230028O05Rik	46.8989	-0.687363	0.307725	-1.90873	0.0562974	0.623684
Vwa7	22.5098	1.09724	0.522743	1.90771	0.0564289	0.624733
Mapre2	8016.95	0.254916	0.0812479	1.90671	0.0565586	0.62576
Mrps28	1221.08	0.405129	0.160073	1.90619	0.0566258	0.626095
Nmt2	2563.43	0.198459	0.0516623	1.90582	0.056674	0.62622
Mrpl36	95.2092	-0.565779	0.244514	-1.90492	0.056791	0.626741
Btbd7	3572.45	0.295635	0.102713	1.90468	0.0568222	0.626741
Nek7	3857.46	0.268969	0.0887169	1.90458	0.0568346	0.626741
Mxra8	152.325	-0.422871	0.169547	-1.90432	0.056869	0.626741
Zc3h12a	160.826	-0.491772	0.205849	-1.9032	0.0570147	0.627782
Gbp2	62.8702	-0.79283	0.364068	-1.90302	0.0570375	0.627782
Slc35c1	219.381	-0.442817	0.180229	-1.90212	0.0571556	0.628675
Dlk1	8.08269	-1.67464	0.828224	-1.90123	0.0572725	0.629552
Zfp941	436.369	-0.419531	0.168133	-1.90047	0.0573711	0.630089
Rab22a	1554.56	0.26621	0.0874773	1.90003	0.0574287	0.630089
Trim21	140.264	-0.496533	0.208701	-1.9	0.0574328	0.630089
Phf19	160.634	0.420521	0.168788	1.89896	0.0575698	0.631172
St18	415.132	0.848978	0.394472	1.89868	0.0576059	0.631172
Vps8	4534.55	0.266142	0.0875535	1.89761	0.0577475	0.632315
Acss3	400.222	-0.481438	0.201044	-1.89729	0.0577902	0.632374
Hmgcll1	3289.43	0.390753	0.153413	1.89523	0.0580616	0.634934
Lifr	5837.2	-0.282984	0.0965864	-1.89451	0.058157	0.635353
Hmgcs1	6375.9	0.436711	0.177767	1.89412	0.0582097	0.635353
Chek1	54.0623	-0.627232	0.278355	-1.8941	0.0582123	0.635353
Fgf12	11934.1	0.50986	0.216524	1.89291	0.0583701	0.636306
Csnka2ip	15.5243	1.16855	0.564509	1.89287	0.0583746	0.636306
Churc1	284.056	-0.370881	0.143132	-1.89252	0.0584216	0.636409
Sox6	28103.5	0.407457	0.162503	1.89201	0.0584901	0.636747
Ppm1k	2178.25	-0.294701	0.102926	-1.89166	0.0585357	0.636833
Cdcp3	10.0719	1.61199	0.799841	1.89037	0.0587089	0.638309
C8a	23.3425	1.06883	0.512833	1.88916	0.0588701	0.639652
Sfxn1	3294.79	-0.256701	0.0829668	-1.88872	0.0589291	0.639882
Ldlrap1	177.97	0.372227	0.144263	1.88701	0.0591586	0.641786
Ostm1	925.227	-0.280702	0.0957691	-1.88685	0.0591801	0.641786
Tap1	119.206	-0.628026	0.279946	-1.88617	0.0592718	0.642163
Gm32014	87.7681	0.789869	0.365778	1.88603	0.0592906	0.642163
Vmn2r59	15.0563	1.1554	0.559776	1.88539	0.0593771	0.642456
Slc15a5	33.2957	0.959644	0.455979	1.88527	0.0593933	0.642456
Akap6	21097.8	0.271754	0.091129	1.88473	0.0594657	0.642828
Arid1b	16306.9	0.32315	0.118501	1.88311	0.0596861	0.6448
Prokr2	17.6755	-1.30545	0.640751	-1.88131	0.0599301	0.647023
Nr6a1	2094.63	0.389452	0.153903	1.88075	0.0600061	0.647432
Slc37a4	243.155	-0.366376	0.141669	-1.88027	0.060071	0.647721
Edc3	1591.7	-0.320137	0.117115	-1.87967	0.0601533	0.648108
Pde6d	1042.47	0.314209	0.113984	1.87928	0.0602063	0.648108
Zfp619	325.193	-0.364972	0.14101	-1.87911	0.0602297	0.648108
G630055G22Rik	20.0349	1.06765	0.515014	1.87889	0.0602598	0.648108
Ropn1l	41.7794	0.769842	0.356577	1.87854	0.060308	0.648215
Sf3b4	179.475	-0.418555	0.169628	-1.87796	0.0603867	0.648531
Manea	708.868	-0.391738	0.155365	-1.87776	0.0604138	0.648531
Atp1b2	13335.1	-0.287423	0.099896	-1.87618	0.0606308	0.650448
Skint6	71.9029	0.639018	0.287426	1.87532	0.0607481	0.651295
Rnf169	4625.55	0.269256	0.0903008	1.87435	0.0608818	0.652288
Clasp1	11909.4	0.299658	0.106537	1.87406	0.0609217	0.652288
Ppp1r9a	15291.2	0.193874	0.0500979	1.87381	0.0609561	0.652288
Ythdf1	1301.57	-0.24198	0.0757842	-1.87348	0.0610027	0.652342
Tmem91	191.758	-0.411902	0.166506	-1.87322	0.0610381	0.652342
Gm11437	77.1626	0.56175	0.246638	1.87218	0.0611819	0.652782
Pde8b	15566.6	0.415605	0.168614	1.87176	0.06124	0.652782
Gm5431	9.74265	-1.43708	0.714344	-1.87176	0.0612404	0.652782
Tnip3	4.62204	2.53433	1.30069	1.87156	0.061267	0.652782
4933400L20Rik	15.0565	1.23865	0.60846	1.87136	0.0612957	0.652782
Trim50	5.91741	-1.93929	0.982918	-1.87125	0.0613102	0.652782
Trim29	11.3045	-1.58215	0.792313	-1.87066	0.0613925	0.653116
Cpped1	2662.14	0.364039	0.14119	1.87009	0.0614712	0.653116
1700001K23Rik	452.298	0.408482	0.164977	1.86984	0.0615057	0.653116
Polr2d	231.785	-0.419221	0.170739	-1.86964	0.0615334	0.653116
Hspbap1	675.71	0.364664	0.141559	1.86964	0.0615341	0.653116
Fnip2	2325.82	0.329151	0.122637	1.86853	0.061688	0.653496
Invs	1638.93	0.327213	0.121602	1.86851	0.0616916	0.653496
Ankmy1	16.9131	1.15568	0.564988	1.8685	0.0616926	0.653496
Dad1	556.745	-0.371283	0.145205	-1.86827	0.061724	0.653496
Tmem29	1655.99	0.292913	0.103305	1.86741	0.0618443	0.654361
Flvcr2	172.437	0.43721	0.180604	1.86712	0.0618847	0.654369
Gm19522	876.519	0.404539	0.163129	1.86685	0.0619221	0.654369
Ddr2	1318.06	0.329572	0.123079	1.86524	0.062148	0.656347
Jazf1	2392.35	0.474305	0.200715	1.86486	0.0622017	0.65642
Tor1a	563.28	-0.315906	0.11579	-1.86464	0.0622324	0.65642
Sptlc2	1743.48	0.254866	0.0831004	1.86361	0.0623769	0.656881
Smim1	64.3651	-0.664637	0.303061	-1.86312	0.062446	0.656881
Dnmt3l	4.6679	1.80357	0.914412	1.86302	0.0624599	0.656881
4930515L03Rik	2170.71	0.685539	0.314311	1.86293	0.0624724	0.656881
Pias2	5189.36	0.282686	0.0980665	1.86288	0.0624794	0.656881
Naprt	381.293	0.434386	0.17952	1.86267	0.0625084	0.656881
Nicn1	872.558	-0.385931	0.153699	-1.86033	0.062839	0.659946
Nop9	320.752	-0.334894	0.126412	-1.85817	0.0631446	0.662745
Hmgb3	311.305	-0.503399	0.217128	-1.85788	0.0631855	0.662764
Zfp963	363.425	-0.34147	0.129998	-1.85749	0.0632416	0.662942
Jak1	8148.3	0.247279	0.0793522	1.85602	0.0634508	0.664684
Capn8	5.43372	-2.23787	1.15201	-1.85577	0.0634861	0.664684
Gm973	8053.02	0.361494	0.14099	1.8547	0.0636391	0.665875
Ctdspl	6858.6	0.393811	0.15848	1.85393	0.0637495	0.666248
Gins1	59.7782	-0.577221	0.257415	-1.8539	0.0637534	0.666248
Tmem14a	433.453	-0.362029	0.14138	-1.85337	0.063829	0.666628
Itih5	2237.84	-0.34348	0.131418	-1.85271	0.063924	0.667209
Dis3l2	4724.43	0.306667	0.11162	1.85152	0.0640945	0.668524
H2bc18	254.579	-0.589802	0.264575	-1.85128	0.0641288	0.668524
Hpdl	17.388	-1.0052	0.489269	-1.85011	0.0642979	0.669876
Atg101	312.643	-0.428354	0.177515	-1.84973	0.0643526	0.670034
Ddhd1	26209	0.300532	0.108473	1.84868	0.0645044	0.671202
Plcl1	11218.8	0.595397	0.268221	1.84697	0.0647514	0.673359
Jade2	1095.01	-0.32166	0.120031	-1.84668	0.0647934	0.673383
Dtnb	4067.86	0.312406	0.115092	1.84554	0.0649592	0.674693
Dipk1c	1024.45	-0.270025	0.0922134	-1.84383	0.0652086	0.676868
Rmst	11055	-0.509227	0.222072	-1.84276	0.0653639	0.677744
Wdr61	579.571	-0.295886	0.106309	-1.84262	0.0653844	0.677744
Dph7	418.43	-0.368223	0.145582	-1.84243	0.0654128	0.677744
Smad2	2527.35	0.293902	0.105397	1.83972	0.0658092	0.681111
Trat1	25.8743	1.05403	0.518667	1.83939	0.0658578	0.681111
Sipa1l2	3046.53	0.321406	0.120369	1.83939	0.0658582	0.681111
Zmym4	4488.06	0.30321	0.110502	1.83896	0.0659206	0.681158
Cdca4	147.189	-0.405289	0.166037	-1.83868	0.0659624	0.681158
Cog5	4389.06	0.316202	0.117594	1.83854	0.0659833	0.681158
Slc2a2	69.8061	0.707517	0.330634	1.83743	0.0661466	0.682428
Mterf1b	157.594	-0.430421	0.179898	-1.83671	0.0662532	0.683113
Kif28	50.4751	-0.801644	0.382129	-1.83614	0.0663364	0.683555
Yap1	4033.8	0.261908	0.0882183	1.83531	0.0664603	0.683763
Lrrc69	59.3785	-0.758812	0.358976	-1.83526	0.0664677	0.683763
Dlgap1	26823.4	0.348215	0.135253	1.83519	0.0664775	0.683763
Cdk13	6390.23	0.253995	0.0839366	1.83466	0.0665564	0.683988
Fam172a	8782.34	0.380447	0.152934	1.83378	0.0666861	0.683988
Gm17660	477.886	-0.518921	0.228491	-1.83342	0.0667397	0.683988
Baalc	2960.17	0.24639	0.0798465	1.83339	0.0667443	0.683988
A730098A19Rik	10.8818	-1.13551	0.564811	-1.83338	0.0667464	0.683988
Nphp1	1885.83	-0.281883	0.0992076	-1.83336	0.0667497	0.683988
Gfer	261.935	-0.35948	0.141559	-1.83302	0.0668001	0.683988
Apobec1	585.094	-0.331417	0.12626	-1.83287	0.066822	0.683988
Alg10b	459.497	-0.408629	0.168443	-1.83224	0.0669153	0.68453
Pepd	3171.29	-0.322102	0.121337	-1.83045	0.0671821	0.686845
Rab40c	1668.8	0.252745	0.0834686	1.82997	0.0672541	0.687167
Notch3	1336.2	0.376301	0.15107	1.82896	0.0674056	0.687671
Slc7a5	1140.34	-0.485102	0.210561	-1.82893	0.0674105	0.687671
Fhod3	3280.82	0.312535	0.116213	1.82883	0.0674251	0.687671
Csmd2	9307.25	0.371441	0.148524	1.82759	0.0676111	0.689153
Xrcc4	3730.03	0.397329	0.162763	1.82676	0.0677351	0.689771
Disp3	8095.33	0.40947	0.169501	1.82577	0.0678852	0.689771
Dhx9	3456.79	-0.218364	0.0648365	-1.82558	0.067913	0.689771
Lrrc38	48.8526	0.606953	0.277759	1.82515	0.0679781	0.689771
4930505A04Rik	50.2076	0.863104	0.418126	1.82506	0.0679926	0.689771
4932702P03Rik	32.8676	0.830867	0.400471	1.82502	0.0679983	0.689771
Colec11	13.9025	-1.17547	0.589306	-1.82497	0.0680053	0.689771
Nfatc3	1613.65	0.265089	0.0904718	1.82476	0.0680368	0.689771
4921507G05Rik	6.57776	1.46611	0.748677	1.8247	0.0680463	0.689771
Slc13a3	1146.38	0.412966	0.171536	1.82449	0.0680784	0.689771
Lrrc4c	28895.8	0.483177	0.210069	1.82405	0.0681439	0.690023
Gnb4	1454.02	-0.260829	0.088211	-1.82323	0.0682688	0.690627
Ak4	2390.28	0.304678	0.112293	1.82271	0.0683469	0.690627
Frem1	1161.09	0.455195	0.194881	1.82262	0.0683608	0.690627
Paqr8	19852.3	-0.39313	0.160832	-1.82258	0.0683664	0.690627
Cox6b2	70.6116	0.70339	0.331167	1.82201	0.0684535	0.691095
Pkhd1	86.8486	0.783103	0.375086	1.82119	0.068578	0.691941
Slc8b1	1304.38	0.384155	0.156083	1.82054	0.0686772	0.692529
Nrxn1	238172	0.571199	0.25889	1.82008	0.0687471	0.692822
Rtl4	729.348	0.712279	0.336759	1.81815	0.0690412	0.6949
Cavin4	189.893	0.433019	0.183174	1.81805	0.0690564	0.6949
Npas2	9816.89	-0.40082	0.165495	-1.8177	0.0691106	0.6949
Nctc1	18.954	-0.992173	0.490988	-1.8171	0.0692021	0.6949
Hlcs	2148.6	0.34072	0.132496	1.81681	0.0692465	0.6949
Smc2	574.2	-0.326484	0.124674	-1.81661	0.0692772	0.6949
Grina	2962.05	-0.285891	0.102332	-1.81655	0.0692858	0.6949
Kbtbd6	6.45816	-1.73239	0.898639	-1.81651	0.0692923	0.6949
Lrba	8889.06	0.311325	0.116348	1.81632	0.069322	0.6949
Per1	2568.82	-0.410481	0.170996	-1.81573	0.0694125	0.695396
A830029E22Rik	40.6212	-0.838173	0.406719	-1.81495	0.0695321	0.69597
Des	9.08246	-1.5065	0.775007	-1.81482	0.0695519	0.69597
Gna12	3176.11	0.248074	0.0816057	1.8145	0.069601	0.696051
Stk33	78.1926	0.820132	0.39695	1.81416	0.0696525	0.696155
Dleu7	89.843	-0.596712	0.273857	-1.81377	0.0697138	0.696358
B3galt5	470.127	0.413737	0.173101	1.81245	0.069917	0.697977
Smarcc1	5024.31	0.201539	0.0560482	1.81163	0.0700429	0.698494
Slc39a11	1728.54	0.365429	0.146525	1.81149	0.0700656	0.698494
A930001C03Rik	84.8089	0.620118	0.287159	1.81125	0.0701017	0.698494
Fbxo22	617.925	-0.263838	0.0904697	-1.81097	0.070145	0.698494
Tmem44	7286.38	0.242328	0.0786005	1.81078	0.0701747	0.698494
2610316D01Rik	1010	0.355204	0.140975	1.81028	0.0702517	0.69885
Eif4g3	22968.9	0.263619	0.0904136	1.80967	0.0703469	0.699387
4930505K13Rik	4.03246	1.76631	0.921071	1.8091	0.070435	0.699852
Pla2g5	45.6922	0.665422	0.31279	1.80767	0.0706575	0.701652
Prmt2	802.56	0.273759	0.0961631	1.80692	0.0707746	0.702403
Rpap3	1206.42	-0.285722	0.102892	-1.80502	0.0710717	0.70494
Vps25	406.459	-0.396579	0.164432	-1.80365	0.0712859	0.706255
Tert	93.9409	0.579498	0.26585	1.80364	0.0712875	0.706255
C2	32.7321	-0.719078	0.343446	-1.80255	0.0714593	0.70696
D630039A03Rik	21.3292	-0.868874	0.426572	-1.80245	0.0714747	0.70696
Gria1	11581.5	0.340288	0.133316	1.80239	0.0714838	0.70696
Slc7a7	205.637	0.360507	0.144605	1.80151	0.0716229	0.707923
Ube2k	4077.11	0.290009	0.105554	1.80012	0.0718414	0.709312
Gramd1b	10915.6	0.242393	0.0791034	1.80009	0.0718471	0.709312
Emx2os	5076.37	0.351708	0.139936	1.79874	0.0720594	0.710994
Tmem245	3722.85	0.266534	0.0926031	1.79836	0.0721198	0.711099
Epb41l5	3571.33	0.337241	0.131936	1.79815	0.0721539	0.711099
Gtdc1	3823.11	0.370022	0.15025	1.79715	0.0723118	0.711768
Toe1	221.595	-0.354363	0.141546	-1.79704	0.0723296	0.711768
1700102H20Rik	30.7393	-0.891437	0.440439	-1.79692	0.0723476	0.711768
Rnf180	8237.01	0.322645	0.123991	1.79566	0.0725486	0.713331
Mir99a	38.8274	0.573432	0.263738	1.79509	0.0726399	0.713815
Fam129a	58.5153	0.705839	0.33767	1.79418	0.0727849	0.714578
Gm28729	10.5897	1.55777	0.812549	1.79407	0.0728018	0.714578
Sema4d	7076.77	0.267023	0.0931488	1.79308	0.0729599	0.715342
Isoc1	202.681	-0.406959	0.171193	-1.79306	0.072964	0.715342
Tnfrsf14	8.45002	-1.44756	0.751815	-1.79241	0.0730677	0.715945
Ppm1b	5941.8	0.261371	0.0900495	1.79202	0.0731295	0.716137
Gm36201	19.9625	1.37137	0.709974	1.79072	0.073338	0.717765
Eml6	4160.28	0.372281	0.152112	1.79001	0.0734528	0.718168
Map7	2700.34	0.323781	0.125022	1.78994	0.073464	0.718168
Stk3	4711.25	0.347406	0.138278	1.78919	0.0735841	0.718929
Mblac2	1016.92	0.318637	0.122238	1.78862	0.0736768	0.71942
Trim43c	30.6885	0.840488	0.414228	1.78763	0.0738354	0.720376
Kirrel	989.679	0.350869	0.140379	1.78709	0.0739237	0.720376
Mrtfa	3434.21	0.324768	0.12578	1.78699	0.0739384	0.720376
Gm26685	15.9794	1.28403	0.662598	1.78696	0.0739447	0.720376
Opn5	72.5001	0.847805	0.418571	1.78657	0.0740077	0.720432
Cnot6l	2623.63	0.214074	0.0638575	1.78638	0.0740383	0.720432
Kcnma1	16992.5	0.430047	0.184783	1.78613	0.0740778	0.720432
Hpse	17.5842	-1.0798	0.548775	-1.78544	0.0741906	0.721115
Rph3al	32.6895	0.952571	0.477602	1.78511	0.0742438	0.721219
Snrpb2	466.369	-0.298705	0.111406	-1.78361	0.0744863	0.72274
Sdccag8	4561.88	0.332209	0.130225	1.78313	0.0745652	0.72274
Depdc5	4367.87	0.242541	0.0799529	1.78282	0.0746162	0.72274
Nphs1	636.785	-0.479935	0.213149	-1.78248	0.0746705	0.72274
Myadml2	17.4755	-1.00964	0.510325	-1.78248	0.074671	0.72274
Gm4925	13.9588	1.01542	0.513582	1.78243	0.0746799	0.72274
Pard3b	17225.5	0.383127	0.158855	1.7823	0.0747004	0.72274
Zfp407	7045.2	0.353501	0.142275	1.78176	0.0747878	0.72274
H3c11	15.7144	-0.995717	0.502824	-1.78137	0.0748514	0.72274
Ehmt1	6519.92	0.291464	0.107485	1.78131	0.0748615	0.72274
Gbf1	5283.67	0.2709	0.0959429	1.78127	0.074869	0.72274
Chrdl1	3202.5	0.327794	0.128026	1.77928	0.0751945	0.725469
Rpl13	582.427	-0.380799	0.157945	-1.77783	0.0754317	0.726992
Cep112	3580.36	0.362316	0.14757	1.77757	0.075474	0.726992
Rbak	731.44	-0.292873	0.108531	-1.77712	0.0755487	0.726992
Taf10	209.168	-0.440534	0.191634	-1.777	0.0755686	0.726992
Diaph2	8077.88	0.347988	0.139587	1.77659	0.0756365	0.726992
Mtus1	1871.31	0.264351	0.0925227	1.77634	0.0756776	0.726992
P4hb	1659.34	-0.376218	0.155499	-1.77633	0.0756779	0.726992
Fermt1	38.3985	1.28752	0.668563	1.77623	0.0756953	0.726992
Map7d2	4301.89	-0.427511	0.184473	-1.77538	0.0758347	0.727726
Gsta3	339.285	-0.476745	0.212237	-1.77512	0.0758784	0.727726
Bco1	5.99307	1.90626	1.01762	1.77498	0.0759004	0.727726
Hunk	2888.64	0.326679	0.127742	1.77451	0.0759787	0.728065
Sergef	1949.42	0.383543	0.159848	1.77383	0.0760915	0.728734
Abhd12b	6.93328	-1.80218	0.960021	-1.77307	0.0762174	0.729157
Gm14525	4.6349	2.12138	1.14006	1.77304	0.0762217	0.729157
P2rx6	351.715	0.402455	0.170618	1.77271	0.0762774	0.729279
Nek8	361.445	0.414833	0.177677	1.77194	0.0764052	0.729812
Cpne2	2799.85	0.322516	0.125584	1.77185	0.0764192	0.729812
Dbx2	5715.39	0.277233	0.100064	1.77119	0.0765284	0.730443
Spata33	218.269	-0.40716	0.173484	-1.77054	0.0766376	0.730778
Scd1	1866.66	0.447572	0.196359	1.77008	0.0767133	0.730778
Ccdc112	527.206	-0.336842	0.133818	-1.76989	0.0767455	0.730778
Ttc7	649.414	0.408658	0.174404	1.76979	0.0767628	0.730778
Gpm6b	43938.5	0.34683	0.139477	1.76969	0.0767788	0.730778
Mamstr	17.5226	-1.00565	0.512079	-1.76858	0.0769642	0.732132
Stx8	3635.61	0.371398	0.153478	1.76832	0.0770076	0.732133
Zfp24	1234.82	-0.276283	0.0998313	-1.76581	0.0774285	0.735394
Pxdn	4889.94	0.25816	0.089571	1.76575	0.0774373	0.735394
4933431E20Rik	890.072	-0.319474	0.124391	-1.76439	0.0776661	0.737154
Rsrc1	3751.33	0.279498	0.101754	1.76404	0.0777254	0.737305
Platr21	7.03929	1.53589	0.814212	1.76354	0.0778102	0.737508
Gm4969	61.5049	-0.553899	0.2574	-1.7634	0.0778338	0.737508
Trpm4	231.018	0.449494	0.198289	1.76255	0.0779767	0.738442
Fam193a	8563.7	0.334919	0.133319	1.76208	0.0780557	0.738442
Abhd14b	611.882	-0.390441	0.16484	-1.76196	0.0780766	0.738442
Fam136a	295.066	-0.400445	0.170535	-1.76178	0.0781065	0.738442
Atp7a	1855.02	0.311983	0.120369	1.76111	0.0782199	0.738691
Mcph1	1539.5	0.324056	0.127237	1.76093	0.0782496	0.738691
Pigh	189.605	-0.384956	0.161829	-1.76085	0.0782635	0.738691
Gm10373	154.811	0.531948	0.245363	1.76044	0.078333	0.738936
Map4	11141.5	0.181927	0.04657	1.75921	0.0785412	0.740123
Gm4710	4.76407	-2.9031	1.59341	-1.75918	0.0785462	0.740123
2210408I21Rik	4173.08	0.442224	0.194588	1.75871	0.0786262	0.740466
Far1	1456.06	-0.324626	0.127775	-1.75798	0.0787514	0.741139
Isy1	874.219	-0.336949	0.1348	-1.75778	0.078785	0.741139
Psmb9	8.87462	-1.32507	0.697194	-1.75714	0.0788934	0.741428
Ninj1	191.315	-0.414355	0.178907	-1.75709	0.0789032	0.741428
4930443O20Rik	41.7404	0.663308	0.320678	1.75662	0.078983	0.741767
Zbtb33	453.204	-0.413776	0.178658	-1.75629	0.0790387	0.741799
Gpnmb	39.4299	-0.639026	0.306999	-1.75579	0.0791244	0.741799
Srrd	178.692	-0.38468	0.162149	-1.75567	0.0791443	0.741799
Arid3b	602.107	0.350808	0.142864	1.75557	0.0791614	0.741799
Anapc10	1112.37	0.35845	0.147258	1.75509	0.079244	0.741825
Grik2	14214.4	0.388191	0.164215	1.75496	0.0792666	0.741825
9330188P03Rik	164.256	0.457211	0.203576	1.75467	0.0793149	0.741825
Arhgap12	5024.04	0.265076	0.0940855	1.75453	0.0793391	0.741825
Map2k5	5705.16	0.31001	0.119758	1.75361	0.0794968	0.74273
Slc9a9	10532.6	0.352355	0.143944	1.75315	0.079577	0.74273
Fam217a	36.2778	-0.758594	0.375728	-1.75285	0.0796277	0.74273
Tbl1x	7253.77	0.37771	0.158439	1.75279	0.0796375	0.74273
Sptlc3	10.4427	1.4612	0.776747	1.75244	0.079698	0.74273
Podxl	288.049	-0.412852	0.178534	-1.75234	0.079716	0.74273
Ddx5	23542.2	-0.243464	0.0818771	-1.75218	0.0797425	0.74273
Chchd7	418.309	-0.332217	0.132579	-1.75153	0.0798545	0.743365
B3gnt7	8.20089	-1.38493	0.734003	-1.75058	0.0800189	0.744487
Atp10b	96.1598	-0.510998	0.234983	-1.74905	0.0802817	0.746193
Lpar1	752.932	0.385237	0.163085	1.749	0.0802902	0.746193
Mettl26	135.35	-0.427414	0.187255	-1.74849	0.0803785	0.746242
Ngp	5.99876	1.79701	0.970573	1.74847	0.0803834	0.746242
Zdhhc24	318.143	-0.333387	0.133539	-1.74771	0.0805137	0.747042
Adgrf2	77.4527	0.626089	0.301549	1.74462	0.0810505	0.751612
Gm17750	888.473	0.334582	0.134553	1.74342	0.0812604	0.753146
Fmnl2	13542.7	0.389666	0.166178	1.7431	0.0813156	0.753246
Adcyap1r1	12759.7	0.250796	0.0865289	1.74272	0.0813826	0.753455
Tmem74b	83.383	0.498697	0.228877	1.74197	0.0815138	0.753928
Slc35d2	186.71	0.450814	0.201395	1.74192	0.0815225	0.753928
Bcl3	17.0731	-1.18269	0.621821	-1.74115	0.0816566	0.754043
Plin4	196.732	-0.590584	0.281765	-1.74111	0.0816639	0.754043
Gpr19	1894.04	0.239034	0.0798549	1.74109	0.0816684	0.754043
Dennd1c	10.4481	-1.03354	0.536297	-1.74071	0.0817338	0.754237
Pak4	683.22	0.268793	0.0970131	1.7399	0.0818771	0.754886
Acaa2	513.904	-0.341826	0.138996	-1.73981	0.0818931	0.754886
Dbr1	225.389	-0.374642	0.158103	-1.73711	0.0823684	0.758854
Lct	32.0869	-0.845833	0.429483	-1.73658	0.0824605	0.759089
Apaf1	1488.3	0.36713	0.153837	1.73645	0.0824843	0.759089
Arhgef11	5467.73	0.243958	0.082918	1.73614	0.0825385	0.759089
Csnk1g1	3293.18	0.302751	0.116796	1.73595	0.0825729	0.759089
Robo2	21979.5	0.524614	0.244646	1.73563	0.0826296	0.759198
Lgi1	3775.6	-0.347404	0.142592	-1.73504	0.082733	0.759737
Gt(ROSA)26Sor	600.89	-0.317751	0.125538	-1.73454	0.0828215	0.760138
Mtmr12	1768.41	0.252958	0.088199	1.73424	0.0828756	0.760223
Ap3m1	1920.75	-0.296859	0.113541	-1.73382	0.0829509	0.760502
C4b	1929.84	-0.439075	0.195769	-1.73202	0.0832705	0.762394
Fam167a	435.586	-0.525783	0.245833	-1.732	0.0832738	0.762394
2310009B15Rik	137.708	-0.422905	0.186446	-1.7319	0.0832921	0.762394
Frmd4a	91814.1	0.639019	0.311656	1.72953	0.0837141	0.76557
4632404H12Rik	530.66	-0.332898	0.13471	-1.72889	0.0838293	0.76557
Dnmbp	2024.41	0.242893	0.0826538	1.72881	0.0838433	0.76557
Cdc26	817.469	-0.232315	0.0765388	-1.72873	0.0838573	0.76557
Mdn1	4487.01	0.23292	0.0768984	1.72851	0.0838966	0.76557
Clip4	1761.08	0.251937	0.0879042	1.72844	0.0839098	0.76557
Sirpb1b	6.58034	1.39218	0.747751	1.72809	0.0839714	0.76572
Gm12596	4.83185	2.05941	1.13404	1.72781	0.0840219	0.765769
Dnajc28	213.719	-0.434159	0.193522	-1.72673	0.0842165	0.766903
Gab2	2374.77	0.413585	0.181618	1.72662	0.0842367	0.766903
Gm5105	17.8895	1.14888	0.607847	1.72557	0.0844248	0.768202
Cstb	55.7106	-0.663629	0.327098	-1.72312	0.0848669	0.771811
Kcna6	2163.19	0.266147	0.0964622	1.72241	0.0849958	0.772569
Atp13a5	2242.64	0.414856	0.182925	1.72123	0.0852091	0.774093
Pla2g7	10185.9	0.262717	0.094552	1.72092	0.0852649	0.774185
Myl12a	202.131	-0.347821	0.14403	-1.72062	0.0853202	0.774267
Eci2	1936.11	-0.310675	0.122459	-1.72037	0.0853652	0.774267
Znhit3	246.319	-0.42055	0.186404	-1.71965	0.0854955	0.774895
Nnt	3133.02	0.239169	0.0809361	1.71949	0.0855258	0.774895
Cacnb2	2529.01	0.433798	0.194232	1.71856	0.085695	0.775289
Plekha5	4487.55	0.343346	0.141643	1.71802	0.0857926	0.775289
Selenom	286.146	-0.448692	0.202976	-1.7179	0.0858146	0.775289
Dnaaf2	91.8001	-0.509606	0.238455	-1.71775	0.0858428	0.775289
Bspry	84.7441	-0.55053	0.262284	-1.71772	0.0858477	0.775289
Eva1b	45.5346	-0.659927	0.326018	-1.71747	0.0858928	0.775289
Il3	8.95639	1.35518	0.730888	1.71734	0.0859175	0.775289
Snrpe	220.432	-0.386319	0.166732	-1.71724	0.0859349	0.775289
H2ac13	43.5564	-0.774222	0.392804	-1.71644	0.0860823	0.775913
Trpm8	9.74292	1.54872	0.844065	1.71636	0.0860956	0.775913
Ppp2r5e	5970.46	0.254206	0.0898768	1.71575	0.0862077	0.77606
Arg2	262.81	-0.33426	0.136543	-1.71565	0.0862253	0.77606
Cpeb3	6900.43	0.285284	0.108006	1.7155	0.0862541	0.77606
0610043K17Rik	447.602	0.352717	0.147333	1.71527	0.086295	0.77606
Cabin1	5778.12	0.285622	0.108269	1.71446	0.086445	0.776997
Itsn1	17128	0.294029	0.113197	1.71408	0.0865132	0.777002
Slc5a2	19.029	0.900019	0.466768	1.71395	0.0865371	0.777002
Car8	4035.4	0.300719	0.117233	1.71213	0.0868719	0.779532
Lrfn2	1212.14	0.584617	0.283083	1.71192	0.0869109	0.779532
Zfp869	713.072	-0.263999	0.0958545	-1.71092	0.0870968	0.780549
Tle3	2486.47	-0.292359	0.112444	-1.71072	0.0871335	0.780549
Ints6	3189.65	0.301081	0.117553	1.71056	0.0871623	0.780549
Psd2	8365.68	0.313392	0.124795	1.70994	0.0872775	0.781168
4930558K02Rik	109.706	-0.494191	0.230619	-1.70927	0.0874003	0.781854
4732414G09Rik	44.3239	-0.641488	0.316951	-1.70843	0.087557	0.782818
Ngef	8459.05	0.238839	0.0812783	1.70819	0.0876003	0.782818
Gabbr1	16457.7	0.215307	0.0675278	1.70754	0.0877213	0.783487
Mcm4	206.667	-0.421123	0.188144	-1.70679	0.0878606	0.784317
Syce1l	23.0311	-0.921002	0.481237	-1.70602	0.0880038	0.785183
Hmgcr	5843.62	0.378648	0.163366	1.70567	0.0880694	0.785355
9630001P10Rik	262.329	0.484881	0.225717	1.70514	0.0881676	0.785817
Dbh	7.54785	2.15962	1.20814	1.70479	0.0882329	0.785987
Snhg7	206.746	-0.382958	0.16602	-1.70436	0.0883147	0.785999
Tgtp2	4.27365	-3.19348	1.81511	-1.70429	0.088327	0.785999
Ibsp	4.74343	2.31088	1.29814	1.70312	0.0885462	0.787536
Gdpd2	1776.26	0.342295	0.142293	1.70279	0.0886077	0.78767
Igf1r	12528.6	0.380441	0.164777	1.70194	0.0887662	0.7886
Trmt2b	829.367	0.307853	0.122142	1.70173	0.0888052	0.7886
Col7a1	227.399	-0.393959	0.172779	-1.70136	0.0888758	0.78873
Msr1	4.83309	-1.77565	0.985265	-1.70071	0.0889974	0.78873
Mospd2	918.832	0.288596	0.110894	1.70068	0.0890022	0.78873
Shmt1	155.171	-0.391499	0.171403	-1.70066	0.0890059	0.78873
Cnot4	6455.42	0.278108	0.10478	1.69982	0.0891646	0.789337
Pheta2	17.25	-1.0914	0.583271	-1.69973	0.0891813	0.789337
Dysf	157.903	0.532185	0.254292	1.69956	0.089214	0.789337
Dr1	442.787	-0.34698	0.145408	-1.69853	0.0894081	0.790642
1700034K08Rik	18.6676	0.967866	0.511295	1.69739	0.0896232	0.792131
Myom2	7.47381	1.46014	0.801482	1.69703	0.0896905	0.792276
Nr1d1	2045.69	-0.255412	0.0915968	-1.69669	0.0897551	0.792276
Usp6nl	4832.68	0.274403	0.102798	1.69656	0.0897797	0.792276
Tbc1d12	1608.7	0.281761	0.107282	1.69423	0.0902211	0.795514
Jakmip1	4260.42	0.234501	0.0793921	1.69413	0.0902405	0.795514
Zfp110	850.793	-0.273547	0.102484	-1.69341	0.090378	0.796312
Gm15663	210.435	0.415269	0.186283	1.69242	0.0905667	0.797155
Gpr63	868.255	0.316869	0.128143	1.69239	0.0905712	0.797155
Gm14207	10.6756	-1.27035	0.691721	-1.69193	0.0906584	0.797155
Wnk3	1658.67	0.232833	0.0785198	1.69172	0.0907001	0.797155
Lrrc57	413.975	-0.346104	0.145479	-1.69167	0.0907086	0.797155
Scfd2	3337.14	0.377161	0.164001	1.68999	0.091029	0.799556
Nme2	249.729	-0.372871	0.161495	-1.68966	0.0910939	0.799608
Prcp	398.045	0.345949	0.145577	1.68947	0.0911292	0.799608
Prdm5	4125.12	0.296321	0.116284	1.68829	0.091355	0.801163
Mfsd4b3-ps	4.76782	-2.07938	1.17258	-1.68805	0.0914009	0.801163
Yes1	1709.15	0.285549	0.109942	1.6877	0.0914694	0.801349
Pappa2	82.309	-0.601079	0.297028	-1.68698	0.0916076	0.801842
Mmp14	1263.17	0.289019	0.112056	1.68682	0.0916379	0.801842
Fstl4	2141.78	0.688672	0.349015	1.68667	0.0916674	0.801842
Majin	14.3524	-1.0916	0.588103	-1.68611	0.0917754	0.801917
Fcf1	310.285	-0.318168	0.129405	-1.68594	0.091808	0.801917
Dip2a	3135.53	0.23641	0.0809212	1.68571	0.0918514	0.801917
Vps37b	1189.03	-0.414861	0.18679	-1.68564	0.0918651	0.801917
Napsa	26.4805	-0.939425	0.498423	-1.68416	0.0921501	0.803787
Casp2	516.701	-0.302454	0.120219	-1.68404	0.0921742	0.803787
Vmn2r27	10.5104	1.28332	0.702972	1.6833	0.0923164	0.804613
Klhl5	4904.35	0.239197	0.0827399	1.68234	0.0925025	0.805437
Rhob	1367.39	-0.413007	0.186079	-1.68212	0.0925456	0.805437
Ntn3	108.139	-0.423652	0.192412	-1.68208	0.0925534	0.805437
Ncapd2	2260.07	-0.378604	0.165747	-1.6809	0.0927829	0.806769
Gli1	465.009	-0.515583	0.247273	-1.68066	0.0928289	0.806769
Cfp	365.603	0.410394	0.184697	1.68056	0.0928491	0.806769
Opn1mw	8.29231	-1.09433	0.591891	-1.67991	0.0929739	0.807394
Stag2	5162.05	0.22518	0.0745294	1.6796	0.0930351	0.807394
Tyw1	1079.03	0.267657	0.0998284	1.67945	0.0930638	0.807394
Trmt5	204.857	-0.35361	0.151031	-1.6792	0.0931134	0.807411
Cdh10	15265.1	0.370525	0.161201	1.67819	0.0933101	0.808134
Zswim6	16780.3	0.680257	0.345771	1.67815	0.0933172	0.808134
Mrpl38	424.793	-0.323567	0.13325	-1.6778	0.0933863	0.808134
Spryd4	44.6545	-0.651635	0.32886	-1.67741	0.0934618	0.808134
Uts2	152.472	0.592399	0.293548	1.67741	0.093463	0.808134
Ubash3b	2812.88	0.417427	0.189248	1.67731	0.0934826	0.808134
Itga2b	45.6558	0.566452	0.278268	1.67627	0.0936857	0.808401
2210416O15Rik	121.105	-0.497332	0.23709	-1.67587	0.0937643	0.808401
Kdelr2	510.124	-0.300998	0.119939	-1.67584	0.0937702	0.808401
Umad1	2952.89	0.337631	0.141805	1.67576	0.0937857	0.808401
Srp19	576.487	-0.309034	0.124754	-1.67557	0.093823	0.808401
Dipk2a	681.904	-0.40197	0.180233	-1.67544	0.0938476	0.808401
Nudt16l1	190.707	-0.369549	0.160903	-1.67523	0.0938894	0.808401
Car5a	55.2656	-0.619576	0.310173	-1.67512	0.0939111	0.808401
Gm5481	4.45225	-1.8668	1.05483	-1.67496	0.0939425	0.808401
A730020E08Rik	47.0487	-0.590053	0.292693	-1.67429	0.0940735	0.809118
Ghrh	26.8693	0.820858	0.430814	1.67325	0.0942784	0.810469
Med29	193.579	-0.356509	0.153389	-1.67228	0.0944698	0.811568
Dock1	23635.6	0.332025	0.138761	1.67211	0.0945018	0.811568
Uchl3	994.243	0.294701	0.11648	1.67154	0.0946156	0.811854
N4bp2	2568.51	0.279898	0.107644	1.67123	0.0946758	0.811854
Tsku	199.67	-0.421608	0.1925	-1.67069	0.0947834	0.811854
Gfod2	760.501	0.27693	0.105905	1.67064	0.0947923	0.811854
A1cf	6.82263	-1.3248	0.733157	-1.67058	0.094804	0.811854
Hepacam	9481.42	-0.241386	0.0846372	-1.67049	0.0948224	0.811854
Cep192	1479.68	0.306311	0.12353	1.67012	0.0948952	0.812067
Stard8	1558.57	0.315168	0.128868	1.66968	0.0949828	0.812407
Ficd	220.496	-0.391048	0.174366	-1.66918	0.095082	0.812774
Ptprq	49.0154	0.720792	0.371959	1.66898	0.0951215	0.812774
Pax5	14.8549	1.05631	0.573103	1.66866	0.0951847	0.812853
Sgk2	24.9025	0.808932	0.424927	1.66836	0.0952441	0.812853
Zfpm1	1013.31	0.273939	0.104267	1.66821	0.0952745	0.812853
Tigd4	11.9072	1.28032	0.707697	1.66783	0.09535	0.813088
Cyp2j6	2366.55	-0.358657	0.15516	-1.66704	0.0955063	0.813678
Cd82	241.125	0.391795	0.175066	1.66677	0.0955593	0.813678
Klf12	10195.4	0.36223	0.157343	1.66661	0.0955918	0.813678
Tbl1xr1	11129	0.294508	0.116716	1.66651	0.0956112	0.813678
Fermt2	8636.39	0.212824	0.0677234	1.66595	0.0957225	0.813843
Cldn15	10.8928	-1.23626	0.682081	-1.66588	0.0957376	0.813843
Rbx1	880.6	-0.273012	0.10388	-1.6655	0.0958132	0.813843
Ssbp2	13335.8	0.340767	0.144569	1.66541	0.0958312	0.813843
Neu4	76.6502	-0.506481	0.244102	-1.66521	0.0958705	0.813843
Sesn3	5793.43	0.35737	0.154744	1.66319	0.0962735	0.816856
[truncated: 14,962 more rows]

## Sheet: P14_experience_regulated
	baseMean	log2FoldChange	lfcSE	stat	pvalue	padj
Anxa2	310.796	0.894566	0.173376	5.15968	2.47367e-07	0.00531987
Cp	111.151	1.70411	0.34395	4.95454	7.25018e-07	0.00779612
Morn3	87.7949	0.950118	0.228591	4.15641	3.23291e-05	0.189712
Jade2	1095.01	0.531523	0.1285	4.13636	3.52853e-05	0.189712
Lcn2	3.86647	7.10272	1.83209	3.87685	0.00010582	0.455152
Adamts5	894.048	-0.469375	0.124767	-3.76202	0.000168545	0.60412
Piwil1	2.69665	5.96203	1.62143	3.67701	0.000235985	0.607953
Colq	162.42	-0.995229	0.270795	-3.67521	0.000237656	0.607953
Gucy2e	330.01	-0.772561	0.211211	-3.65777	0.000254421	0.607953
Bcl3	17.0731	2.07861	0.575024	3.61482	0.000300559	0.646382
Cd163	30.3865	1.35434	0.380564	3.55877	0.000372595	0.71663
Rxfp1	362.533	0.570296	0.161093	3.54017	0.000399868	0.71663
Cacna2d2	1580.18	-0.254677	0.0737047	-3.45537	0.000549542	0.775937
Erdr1	3248.96	-0.971592	0.282365	-3.44091	0.000579763	0.775937
Il1rl2	19.119	1.41808	0.412162	3.4406	0.000580428	0.775937
Cnmd	301.899	-0.576182	0.167523	-3.43942	0.000582964	0.775937
Col4a6	469.51	0.631692	0.184401	3.42564	0.000613361	0.775937
Stk17b	2663.2	-0.33081	0.099238	-3.3335	0.000857608	1
Cfap45	77.8433	1.02547	0.310247	3.30534	0.000948629	1
Slc7a2	5627.91	-0.28866	0.0883397	-3.26762	0.00108458	1
Gpr62	87.1647	0.791476	0.244008	3.24364	0.00118013	1
Apol7e	3.82259	-4.99349	1.55754	-3.20601	0.00134591	1
Sulf1	569.916	0.624812	0.195345	3.1985	0.00138146	1
Plscr1	135.11	0.651322	0.205165	3.17462	0.00150031	1
Nid2	1324.6	-0.317655	0.100511	-3.16039	0.00157561	1
A2m	348.56	0.713056	0.22788	3.12909	0.0017535	1
Cfh	230.868	0.700458	0.225619	3.1046	0.00190534	1
Pm20d2	193.232	0.470107	0.151904	3.09476	0.00196974	1
C3	10.9273	3.63346	1.18638	3.06265	0.00219388	1
Arhgap19	95.2783	-0.565903	0.186333	-3.03704	0.0023891	1
Tbx18	39.0785	1.22605	0.404064	3.0343	0.00241094	1
C030029H02Rik	18.4496	2.669	0.879913	3.03325	0.00241931	1
A530013C23Rik	41.3862	1.65371	0.547259	3.0218	0.00251275	1
Serpina3n	82.9163	0.927703	0.309402	2.99837	0.00271424	1
Slc4a9	50.6167	0.830578	0.277082	2.99759	0.00272123	1
Atp8a1	15214	-0.203379	0.0679675	-2.99229	0.00276891	1
Repin1	790.291	-0.321464	0.107438	-2.99209	0.00277074	1
Lrriq1	301.939	0.664373	0.222477	2.98625	0.0028242	1
Bcl2l11	204.012	0.543263	0.181942	2.98591	0.0028274	1
Gm12695	6.56207	3.22847	1.0895	2.96324	0.00304414	1
Grm4	357.483	0.433884	0.147114	2.9493	0.00318496	1
Serping1	68.0817	1.09909	0.372784	2.94832	0.00319504	1
Rnu3a	229.141	-0.666022	0.225942	-2.94775	0.00320092	1
Col3a1	236.381	0.917683	0.311849	2.94272	0.00325341	1
Zfp825	427.656	-0.326544	0.11105	-2.94051	0.00327677	1
Tcim	25.4586	1.38534	0.471242	2.93976	0.00328471	1
Rita1	299.113	-0.464087	0.158133	-2.93479	0.00333777	1
Spaca5	19.7093	-1.54142	0.525656	-2.93238	0.0033638	1
Pald1	407.388	-0.490858	0.167947	-2.92269	0.00347019	1
Tph2	238.569	-0.583532	0.200585	-2.90915	0.00362413	1
Slc35d1	3082.45	-0.292508	0.101199	-2.89042	0.00384728	1
Sorl1	12111.7	-0.189214	0.0655468	-2.88671	0.00389296	1
Actl7b	3.69036	-4.73145	1.64041	-2.88431	0.00392276	1
Adcyap1r1	12759.7	-0.249554	0.0865955	-2.88184	0.0039536	1
Rn45s	685465	-0.632694	0.221976	-2.85029	0.00436796	1
Ptger4	175.006	-0.736281	0.258831	-2.84464	0.00444618	1
Cdc26	817.469	0.22251	0.0783552	2.83976	0.00451474	1
Hs3st1	445.692	0.387911	0.137179	2.82777	0.00468736	1
Tmsb15l	36.0327	0.895178	0.317155	2.82252	0.00476474	1
Flnc	205.691	0.459766	0.162972	2.82113	0.00478541	1
Ace	17.0363	1.61217	0.575569	2.801	0.0050945	1
Dlk1	8.08269	3.13361	1.11885	2.80074	0.00509849	1
Pkdcc	228.171	-0.343157	0.122591	-2.79919	0.0051231	1
Tnfsf9	2.6482	4.63996	1.66024	2.79476	0.00519387	1
Adgb	59.8579	1.06608	0.381981	2.79093	0.00525572	1
Jag2	306.632	0.416624	0.149692	2.78321	0.00538243	1
Sphk1	32.1947	1.14773	0.412816	2.78024	0.00543194	1
Ctla2b	2.72282	4.63978	1.67337	2.77272	0.00555901	1
Mgp	53.4997	0.983446	0.354705	2.77258	0.00556143	1
Ptger3	203.243	0.53084	0.191535	2.7715	0.00557983	1
Stambpl1	2008.04	-0.260602	0.0944314	-2.7597	0.00578549	1
Tlr4	106.062	0.630515	0.228497	2.7594	0.00579085	1
Gtf2e1	618.927	-0.319686	0.116165	-2.752	0.00592332	1
Il1r1	336.892	0.486316	0.176772	2.75109	0.00593975	1
Cemip2	1173.38	0.222301	0.0811367	2.73984	0.00614699	1
Rgma	10526.5	-0.227305	0.0830639	-2.73651	0.00620953	1
Cracr2a	381.516	-0.480832	0.175763	-2.73568	0.00622509	1
Fam43a	148.986	0.699106	0.255908	2.73186	0.00629772	1
Gmnc	15.8122	1.81813	0.665529	2.73186	0.00629774	1
BC055402	206.842	-0.510869	0.187763	-2.72081	0.00651217	1
Cgnl1	362.799	0.551233	0.20274	2.71892	0.00654957	1
Lrrk2	3162.94	-0.225724	0.0830299	-2.71859	0.00655606	1
Irf1	185.734	0.486211	0.179286	2.71193	0.00668934	1
Cdr2l	393.235	-0.351408	0.129634	-2.71078	0.00671252	1
Olfr656	2.84671	-4.46189	1.64736	-2.70852	0.00675849	1
Cdc42ep4	3028.21	-0.267019	0.0986348	-2.70715	0.00678634	1
Twf1	795.397	0.250669	0.0929989	2.6954	0.00703052	1
Casp12	11.3082	1.41443	0.529458	2.67147	0.00755202	1
Spaar	2.51895	-4.34103	1.6333	-2.65783	0.00786452	1
Vim	785.441	0.46275	0.174332	2.65442	0.00794446	1
Aebp1	344.583	0.621743	0.23439	2.65261	0.0079873	1
Map3k8	63.4891	0.798073	0.301488	2.64711	0.00811827	1
Epo	3.91104	3.88036	1.4747	2.63129	0.00850612	1
Gabbr1	16457.7	-0.177253	0.0675046	-2.62579	0.0086448	1
Rab19	6.36701	2.28962	0.874233	2.619	0.00881873	1
Gga2	699.504	0.273354	0.104469	2.61659	0.00888125	1
Fkbp5	974.733	1.05073	0.40231	2.61173	0.00900859	1
Atp1a4	25.7582	1.15488	0.442497	2.60992	0.00905632	1
Amot	2146.58	-0.235091	0.0901021	-2.60917	0.00907633	1
Dsn1	364.775	-0.408576	0.157112	-2.60054	0.00930763	1
Tfap2a	6.40168	2.00587	0.773578	2.59298	0.0095149	1
Shisa6	770.073	0.646632	0.249844	2.58814	0.00964946	1
Mzt2	259.492	-0.384599	0.148671	-2.58692	0.00968392	1
Aspa	507.617	-0.365948	0.141879	-2.57929	0.00990026	1
Slc31a1	749.148	0.218384	0.0847112	2.57799	0.00993779	1
Timmdc1	1455.31	-0.220421	0.0855608	-2.57619	0.00998965	1
Ldlrap1	177.97	-0.398366	0.154792	-2.57357	0.0100657	1
Cwf19l1	698.692	0.272169	0.105869	2.5708	0.0101463	1
Steap3	871.871	-0.291765	0.113582	-2.56876	0.0102065	1
Irf7	47.9856	-1.05718	0.411834	-2.56701	0.010258	1
Rspo2	197.114	0.566398	0.221166	2.56096	0.0104382	1
Mrpl55	291.604	-0.344985	0.134821	-2.55883	0.0105024	1
Hmces	901.479	-0.23677	0.0926468	-2.55562	0.0105999	1
Fbxw22	1.88926	-3.96307	1.55415	-2.55	0.0107723	1
Dach1	3049.15	-0.431944	0.169509	-2.5482	0.010828	1
Zfp385c	47.7997	-0.865727	0.340628	-2.54156	0.0110359	1
Wnt1	23.1733	1.14885	0.452546	2.53865	0.0111282	1
Adgra2	244.392	0.438236	0.173358	2.52792	0.011474	1
BB031773	3.51637	2.86465	1.13368	2.52686	0.0115087	1
Arhgef37	199.416	0.573938	0.228057	2.51664	0.0118479	1
Pvr	96.8599	0.640896	0.254863	2.51467	0.0119143	1
Lef1	2457.51	-0.404791	0.161338	-2.50897	0.0121083	1
Msh6	943.555	-0.174032	0.0693652	-2.50892	0.01211	1
Fam216b	15.7839	1.8889	0.753675	2.50625	0.012202	1
Dusp15	429.759	-0.382056	0.152562	-2.50427	0.0122705	1
Arl9	6.69598	-2.81548	1.12443	-2.50392	0.0122827	1
C030018K13Rik	2080.67	-0.290382	0.116024	-2.50278	0.0123222	1
Adamts16	1513.47	-0.406383	0.162391	-2.5025	0.012332	1
A730098A19Rik	10.8818	1.5781	0.632201	2.4962	0.0125532	1
Zfp354b	241.388	-0.347332	0.139226	-2.49473	0.0126053	1
Trim39	1315.42	-0.215782	0.0865965	-2.49181	0.0127092	1
Catip	199.576	0.566627	0.227685	2.48865	0.012823	1
Apln	802.661	-0.353976	0.14226	-2.48824	0.0128377	1
Rasef	7.52284	1.95202	0.784892	2.487	0.0128827	1
Rgr	2.84856	-3.74921	1.50807	-2.48609	0.0129154	1
Atad2	657.094	-0.263544	0.106023	-2.48573	0.0129285	1
Ccndbp1	501.059	0.327661	0.131974	2.48278	0.0130361	1
Gm26760	95.8533	-0.642285	0.258863	-2.48117	0.0130951	1
Adra1b	573.509	-0.356616	0.144017	-2.4762	0.0132788	1
Enpp1	51.8527	0.704677	0.28481	2.47421	0.0133533	1
5830411N06Rik	3.09477	-3.99385	1.61531	-2.4725	0.0134172	1
4930550C17Rik	26.9513	0.837396	0.338692	2.47244	0.0134193	1
Scel	329.19	-0.649575	0.263015	-2.46973	0.0135216	1
Mmaa	1768.65	-0.188163	0.0762948	-2.46626	0.0136531	1
Zfp473	40.6032	-0.625266	0.253762	-2.46399	0.01374	1
Slc24a4	1549.47	0.553876	0.225322	2.45815	0.0139654	1
Rint1	1179.09	-0.185152	0.0753253	-2.45803	0.0139703	1
6430710C18Rik	13.3589	-2.05453	0.836057	-2.45741	0.0139943	1
Cetn4	37.5172	0.874115	0.356154	2.45432	0.0141152	1
Dhrsx	267.265	0.401725	0.163762	2.45311	0.0141627	1
Mrpl48	1181.68	0.154891	0.0631915	2.45114	0.0142404	1
Spag16	367.978	0.718351	0.293103	2.45085	0.014252	1
Ptprj	5931.99	0.420024	0.171442	2.44994	0.014288	1
Eloa	1090.65	0.205255	0.0838655	2.44743	0.014388	1
Whrn	2563.96	-0.226117	0.0924496	-2.44585	0.0144513	1
Grm2	562.794	0.592116	0.242166	2.44508	0.0144819	1
Sp6	42.2416	-1.12102	0.458531	-2.44482	0.0144926	1
Sgpl1	1041.82	0.204551	0.0839291	2.43718	0.0148021	1
Hyal3	27.0945	-0.888323	0.365575	-2.42993	0.0151015	1
Smoc1	893.918	0.424261	0.174608	2.42979	0.0151076	1
Lhx2	2752.34	-0.156461	0.0644619	-2.42718	0.0152165	1
Nemp1	140.545	0.514635	0.212098	2.4264	0.0152495	1
Gabrg1	2240.67	-0.316531	0.13051	-2.42534	0.015294	1
Fst	25.3793	-1.36749	0.564879	-2.42086	0.0154838	1
Sult1a1	189.448	0.523825	0.216627	2.41809	0.0156021	1
Ntng1	1858.25	0.412417	0.170716	2.41582	0.0157	1
Ppp2r1b	888.696	0.226155	0.0937244	2.41298	0.0158227	1
Gldn	50.9373	0.844899	0.350428	2.41105	0.0159067	1
Adgrg6	94.712	0.70171	0.291261	2.40921	0.015987	1
Map3k1	3993.88	-0.213635	0.0887846	-2.40622	0.0161187	1
Churc1	284.056	0.353132	0.146761	2.40617	0.0161208	1
Hes5	1056.17	-0.405791	0.168829	-2.40357	0.0162359	1
Nid1	206.342	0.64204	0.267164	2.40317	0.0162538	1
Snrpb2	466.369	0.260841	0.108545	2.40308	0.0162576	1
Gm3435	70.6347	-0.728208	0.303126	-2.40233	0.0162911	1
1700027J07Rik	1.75176	4.33021	1.80343	2.40109	0.0163463	1
Osmr	805.455	0.424552	0.177766	2.38827	0.016928	1
Gpr15	3.07402	-3.96793	1.66225	-2.38708	0.0169827	1
Havcr2	59.2231	0.710209	0.297712	2.38555	0.0170534	1
Gm5930	2.45569	3.95592	1.65908	2.38441	0.0171064	1
Zdhhc12	82.5027	0.534484	0.224313	2.38276	0.0171832	1
Ltbp1	4668.97	-0.236957	0.0998562	-2.37299	0.017645	1
Igf2	345.443	0.847163	0.357324	2.37085	0.0177472	1
Lyz2	12.2495	1.42825	0.602725	2.36965	0.0178047	1
Itm2a	141.102	0.778929	0.32876	2.36929	0.0178221	1
Slc6a20a	170.012	0.670038	0.282949	2.36805	0.017882	1
Kcnab1	1245.07	0.276544	0.116972	2.3642	0.0180693	1
Ppp1r12a	13412	-0.141278	0.0597755	-2.36347	0.0181045	1
Fzd10os	701.709	-0.318266	0.134711	-2.36258	0.0181484	1
Pltp	242.315	0.45978	0.194629	2.36234	0.0181601	1
D330050I16Rik	8.07969	2.13095	0.90237	2.3615	0.0182012	1
BC035044	14.8088	-1.36452	0.577879	-2.36126	0.0182132	1
Dexi	1482.24	-0.240735	0.10206	-2.35875	0.0183368	1
Il17rd	1178.96	-0.377702	0.160293	-2.35632	0.018457	1
Mtcl1	4757.13	-0.184303	0.0782776	-2.35448	0.0185486	1
Rftn2	4966.73	-0.184921	0.078715	-2.34924	0.0188117	1
Kcng4	125.476	-0.612292	0.260965	-2.34626	0.018963	1
Tlr1	4.97978	3.49976	1.49521	2.34064	0.0192507	1
Igsf10	223.838	0.332089	0.14196	2.33932	0.0193191	1
Sp2	284.736	0.317679	0.135812	2.33911	0.0193299	1
Zbtb16	6278.95	0.729588	0.311974	2.33862	0.0193551	1
Pdcd6ip	3147.79	-0.10124	0.0433171	-2.33718	0.0194296	1
9330117O12Rik	43.7099	-0.958736	0.410696	-2.33442	0.0195737	1
Tnnt1	56.3688	-0.740776	0.317733	-2.33144	0.0197301	1
Pdgfb	205.565	0.408319	0.175189	2.33073	0.0197676	1
Cep128	4520.81	-0.378992	0.162765	-2.32847	0.0198873	1
Tff2	2.18771	-4.05539	1.74274	-2.32702	0.0199642	1
Disp1	1620.19	-0.256052	0.110112	-2.32537	0.0200522	1
Gpr151	42.2414	-0.823491	0.354265	-2.3245	0.0200985	1
Olfml1	1594.13	-0.216648	0.0932133	-2.32421	0.0201141	1
Apoa1	9.94964	1.78177	0.768146	2.31957	0.0203641	1
Nt5m	1371.12	-0.226019	0.097502	-2.3181	0.0204441	1
Ccdc3	375.32	0.481748	0.207834	2.31794	0.0204524	1
Gm15408	48.2154	0.745531	0.321748	2.31713	0.0204967	1
Il13ra1	241.388	0.32856	0.141937	2.31482	0.0206228	1
Wfs1	1447.95	0.280659	0.121247	2.31477	0.0206255	1
Wnt8a	2.39846	4.06834	1.75803	2.31414	0.0206598	1
Sfrp5	13.2563	-1.24896	0.540255	-2.3118	0.020789	1
Rab27b	853.7	0.301985	0.130631	2.31174	0.0207922	1
Tmem37	9.05538	1.57844	0.683603	2.309	0.0209438	1
Snx5	1360.91	0.214446	0.0929155	2.30797	0.0210007	1
Mdk	126.387	0.480652	0.208307	2.30742	0.0210315	1
Adam28	1.53753	-4.21519	1.82967	-2.3038	0.0212337	1
Gbp2	62.8702	0.867836	0.377742	2.29743	0.0215942	1
Odc1	501.326	0.334784	0.145897	2.29466	0.0217528	1
Gjb2	149.027	0.458449	0.199895	2.29345	0.021822	1
9230112D13Rik	2.41313	4.11433	1.79565	2.29127	0.0219478	1
Gm17619	14.1181	-1.27673	0.557676	-2.28937	0.0220578	1
Cebpb	113.526	0.582902	0.254741	2.28822	0.022125	1
Tgtp2	4.27365	4.4275	1.93525	2.28782	0.0221483	1
Gm33340	4.19388	-2.97114	1.29883	-2.28755	0.0221635	1
9330188P03Rik	164.256	-0.480046	0.210012	-2.28581	0.0222656	1
Myh1	25.3247	1.12771	0.493428	2.28545	0.0222862	1
Perm1	210.185	-0.408155	0.178598	-2.28533	0.0222937	1
Golm1	737.063	0.202662	0.0887058	2.28466	0.0223328	1
Col6a2	211.938	0.574555	0.251571	2.28386	0.0223795	1
Htr7	106.286	0.482983	0.2115	2.28361	0.0223946	1
Gemin4	201.445	0.319474	0.140185	2.27894	0.0226705	1
Snrnp48	1406.49	-0.220098	0.0966024	-2.27839	0.0227031	1
Tbx6	61.576	-0.849695	0.373216	-2.27668	0.0228052	1
Gm15446	623.039	-0.286397	0.125802	-2.27657	0.0228119	1
Kbtbd3	743.886	-0.18104	0.0795237	-2.27656	0.0228126	1
Dcdc2a	421.921	0.384431	0.169105	2.27332	0.0230066	1
Mir682	8.00024	1.45499	0.640104	2.27305	0.0230232	1
Msh4	87.064	-0.526107	0.231619	-2.27144	0.0231205	1
Dupd1	10.4878	-1.81026	0.797596	-2.26964	0.0232292	1
Lmntd1	10.0421	1.42668	0.628769	2.26901	0.0232676	1
Tagap1	125.357	-0.454861	0.200562	-2.26793	0.0233332	1
Kcnj8	15.7058	1.19452	0.52696	2.26681	0.0234015	1
Nr2f2	451.469	0.539873	0.238184	2.26662	0.0234134	1
D330041H03Rik	249.345	-0.374684	0.165339	-2.26615	0.0234424	1
Cd109	120.873	0.946222	0.418467	2.26116	0.0237492	1
Cyp4v3	300.567	0.382697	0.169596	2.25652	0.0240384	1
Atxn7l1os2	42.4991	-0.909293	0.403216	-2.2551	0.0241271	1
8430426J06Rik	3.88004	2.28631	1.01423	2.25424	0.024181	1
Rec114	501.988	-0.363409	0.161291	-2.25313	0.0242509	1
1700019D03Rik	358.039	0.3853	0.171011	2.25307	0.024255	1
Gramd1a	3067.13	-0.186026	0.0826053	-2.25198	0.0243233	1
Xlr4c	1.4814	4.69922	2.08756	2.25106	0.0243818	1
Trpv2	178.748	0.50685	0.225166	2.251	0.0243853	1
Lrp2	15.0748	1.41873	0.630665	2.24957	0.0244761	1
5830454E08Rik	15.509	-1.36029	0.60474	-2.24938	0.024488	1
Gstm1	1516.68	0.250859	0.111538	2.2491	0.0245061	1
Rasgrf1	4585.22	0.327824	0.145759	2.24908	0.0245075	1
Bpifb5	25.2326	1.03971	0.462929	2.24594	0.0247076	1
Otud5	2086.51	-0.165856	0.0738809	-2.24491	0.0247739	1
Cdkl4	308.158	0.335009	0.14926	2.24446	0.0248026	1
Senp8	411.528	-0.266126	0.118585	-2.24418	0.0248209	1
Prom1	1338.78	0.389794	0.173696	2.24412	0.0248248	1
Adgrf3	12.306	-1.39462	0.622515	-2.24031	0.025071	1
Mbip	1121.5	-0.229382	0.102516	-2.23752	0.0252523	1
9530080O11Rik	35.6646	0.653221	0.292702	2.23169	0.0256352	1
Zfp92	35.3573	0.682204	0.305828	2.23068	0.0257026	1
Lgals3	9.32202	1.65125	0.740599	2.22961	0.0257733	1
Tti1	933.378	-0.157098	0.0704921	-2.22859	0.0258412	1
Foxd1	10.5879	1.48657	0.667245	2.22793	0.0258854	1
Mrc1	144.661	0.54564	0.244944	2.22761	0.0259066	1
Hapln2	36.3716	-1.23267	0.553681	-2.22631	0.0259934	1
Kcnip3	6380.74	-0.267886	0.120497	-2.22318	0.026204	1
Gm39115	1.59356	4.2875	1.92927	2.22234	0.0262603	1
Slc17a3	2.43084	4.11447	1.85209	2.22153	0.026315	1
Casp1	16.896	1.21326	0.546424	2.22036	0.0263944	1
Zfp78	171.858	-0.439831	0.198127	-2.21995	0.0264224	1
Ampd2	1625.33	-0.291694	0.131433	-2.21933	0.0264645	1
Dnah1	171.87	0.407371	0.183566	2.21921	0.0264727	1
Zfp809	1095.87	-0.196934	0.0887597	-2.21873	0.0265049	1
H2bc8	71.846	0.678419	0.305861	2.21806	0.0265505	1
Mrvi1	33.2262	0.987498	0.445633	2.21595	0.0266952	1
Osr1	27.1098	0.960167	0.433304	2.21592	0.0266971	1
C1rl	6.90629	2.02469	0.913942	2.21534	0.0267367	1
Ak8	61.5777	0.678112	0.306496	2.21246	0.0269346	1
Extl3	3701.54	-0.126054	0.0570189	-2.21073	0.0270542	1
Tjap1	1206.15	-0.328984	0.14886	-2.21002	0.027104	1
Vegfc	814.289	-0.328562	0.148995	-2.20519	0.027441	1
Pbx3	1497.98	-0.363338	0.164828	-2.20435	0.0274998	1
Icam1	90.4741	0.564965	0.256316	2.20417	0.0275122	1
Shisal2b	5.54024	1.94122	0.880935	2.20359	0.0275535	1
S1pr4	1.66467	4.04869	1.83883	2.20177	0.0276812	1
Slc7a11	18743.8	-0.3218	0.146198	-2.20113	0.027727	1
9030624G23Rik	23.0096	1.04446	0.474893	2.19937	0.0278519	1
Plpp2	15.5754	-1.4839	0.675042	-2.19824	0.027932	1
Atg4d	485.56	-0.236534	0.107652	-2.1972	0.0280064	1
2310001H17Rik	3.27494	-4.25464	1.9421	-2.19074	0.0284704	1
Prss35	78.7076	0.542588	0.247702	2.19048	0.0284892	1
Cfap221	50.8298	0.82358	0.37625	2.18891	0.0286032	1
Ddr2	1318.06	-0.26708	0.122064	-2.18804	0.0286668	1
Ptcd1	570.571	-0.191084	0.0873351	-2.18794	0.0286742	1
Eps8l3	131.997	-0.592279	0.27105	-2.18513	0.0288794	1
Nudt7	346.542	-0.421814	0.193059	-2.1849	0.0288962	1
Renbp	86.6702	0.566711	0.259388	2.1848	0.0289033	1
Tmc2	69.6152	0.615067	0.281944	2.18152	0.0291447	1
Bzw2	1556.87	-0.195333	0.0895807	-2.18052	0.0292186	1
Vtn	213.623	0.685394	0.314351	2.18035	0.0292317	1
Lhcgr	179.543	-0.490952	0.225272	-2.17938	0.0293037	1
Tgm2	57.6049	0.708853	0.325376	2.17857	0.029364	1
Cybrd1	504.077	0.3582	0.164596	2.17623	0.0295379	1
Clec4a1	3.98033	2.71161	1.2472	2.17416	0.029693	1
1700074H08Rik	21.658	1.10206	0.506978	2.17379	0.0297211	1
Alg5	404.366	-0.220812	0.101593	-2.17351	0.0297421	1
Gapdhs	768.244	-0.237405	0.109314	-2.17176	0.0298734	1
Rdh5	733.847	-0.310381	0.142934	-2.1715	0.0298936	1
Gm8369	2.95127	2.78574	1.28392	2.16971	0.0300288	1
Nell1	603.142	0.418569	0.193016	2.16857	0.0301153	1
Cep97	1238.1	-0.179934	0.0830149	-2.16749	0.0301975	1
Slc16a1	762.01	0.262759	0.121331	2.16563	0.0303394	1
Gm15486	3.69377	2.56135	1.18286	2.16538	0.0303582	1
Phgdh	3523.52	-0.255427	0.117964	-2.1653	0.0303649	1
Polr3g	495.163	-0.323636	0.149604	-2.16328	0.0305199	1
Pantr1	7038.22	-0.189405	0.0875716	-2.16286	0.0305518	1
Myof	71.7633	0.695965	0.321932	2.16184	0.0306304	1
Fcna	8.144	1.59309	0.737823	2.15917	0.0308369	1
Ttll6	9.63587	2.22816	1.03238	2.15828	0.0309063	1
Pank4	946.822	-0.364837	0.169118	-2.1573	0.0309823	1
Ptar1	4836.82	-0.150811	0.0699112	-2.15718	0.0309917	1
Snx1	1261.71	-0.159552	0.0739666	-2.15708	0.0309998	1
Wfdc3	11.2026	-1.13508	0.526803	-2.15466	0.0311885	1
Spats2l	2768.17	-0.187745	0.0871551	-2.15414	0.0312288	1
Ces2h	5.32972	-2.74471	1.27428	-2.15393	0.0312457	1
Tgfbi	31.3309	0.872295	0.405061	2.15349	0.0312803	1
Vwa3b	96.1831	0.719166	0.334261	2.15151	0.031436	1
Ccdc80	3506.91	-0.248307	0.115491	-2.15	0.0315549	1
Klhl6	21.874	1.11685	0.519961	2.14794	0.0317182	1
Abcd2	4936.88	-0.178273	0.0830683	-2.1461	0.0318653	1
Ccdc34	459.037	-0.363445	0.169403	-2.14545	0.0319171	1
Capn9	50.9847	0.715171	0.333765	2.14274	0.0321343	1
Ankrd45	514.249	0.254074	0.118595	2.14236	0.0321643	1
Slco1a5	28.3487	0.79147	0.369465	2.14221	0.0321768	1
Rtn4rl2	224.293	0.477961	0.223469	2.13882	0.0324503	1
Ppp2r3d	72.0003	0.511279	0.239374	2.1359	0.0326874	1
Ss18l2	348.837	0.238672	0.11187	2.13347	0.0328864	1
Foxf2	16.8746	0.980526	0.459841	2.13232	0.0329809	1
Rrn3	1146.4	-0.143481	0.0673319	-2.13094	0.0330938	1
Mb	25.7293	0.876507	0.4115	2.13003	0.0331693	1
Myoparr	3.11157	3.27882	1.53938	2.12997	0.0331742	1
Oas2	42.1417	-0.773463	0.363221	-2.12945	0.0332168	1
Tmem116	191.763	-0.373965	0.175673	-2.12876	0.0332742	1
Tcn2	765.208	-0.257198	0.120939	-2.12667	0.0334478	1
Tbx2	33.5176	0.687249	0.323201	2.12639	0.0334712	1
Cyp1b1	57.118	0.654671	0.307976	2.12572	0.0335262	1
Cd101	30.815	1.05581	0.496843	2.12503	0.033584	1
Cdt1	18.813	-0.999667	0.470467	-2.12484	0.0336002	1
Olfr1535	2.48832	-3.82138	1.79864	-2.12459	0.0336208	1
Pdcd7	738.56	0.191955	0.0904048	2.12328	0.0337304	1
Snx33	1125.97	-0.190456	0.0897392	-2.12233	0.03381	1
Ptpn18	18.408	1.03348	0.487064	2.12185	0.0338507	1
Runx1	100.66	0.763234	0.359832	2.12108	0.033915	1
Rasd1	30.5033	0.971357	0.458061	2.12058	0.0339569	1
Prmt6	218.554	0.401019	0.189235	2.11916	0.034077	1
Fkbp9	1597.88	-0.131485	0.0620466	-2.11914	0.034079	1
Tigd4	11.9072	1.47843	0.697776	2.11878	0.0341094	1
Spata6	301.23	0.372843	0.175997	2.11847	0.0341355	1
Cdc45	162.843	0.414319	0.195738	2.1167	0.0342854	1
1700001L19Rik	246.591	0.340121	0.160748	2.11586	0.0343565	1
Stamos	20.0168	0.884395	0.418068	2.11543	0.0343929	1
Sat1	5279.54	-0.34556	0.163418	-2.11457	0.0344663	1
Plscr2	44.1999	0.802506	0.379523	2.11451	0.0344717	1
Mvd	587.751	-0.444506	0.210397	-2.11271	0.0346258	1
Pfkfb4	2608.86	-0.266297	0.126091	-2.11194	0.0346914	1
Dct	9.34707	-1.64799	0.780671	-2.111	0.0347726	1
Ccdc43	571.362	0.26441	0.125262	2.11085	0.0347849	1
Ffar4	1.72217	-3.91869	1.85667	-2.1106	0.034807	1
Rnase10	2.57874	-3.19678	1.51477	-2.1104	0.0348238	1
Pcyt2	2038.81	-0.254799	0.120841	-2.10856	0.0349828	1
Dcdc2b	258.805	-0.387657	0.183888	-2.10811	0.0350213	1
Zkscan3	3180.51	-0.231019	0.109723	-2.10548	0.0352491	1
Akna	1275.94	-0.293733	0.139765	-2.10162	0.0355869	1
Gm17733	20.5964	0.798422	0.380006	2.10108	0.0356341	1
Mafg	1518.23	-0.181589	0.0865225	-2.09874	0.0358395	1
Tmem104	1069.46	-0.24234	0.115491	-2.09835	0.0358744	1
LOC102631993	87.9682	-0.592688	0.282747	-2.09618	0.0360664	1
Isoc2b	164.327	-0.426187	0.203412	-2.09519	0.0361543	1
Gm15723	53.522	0.687598	0.328217	2.09495	0.0361754	1
Gm16897	703.425	-0.358076	0.171083	-2.093	0.0363493	1
Galnt16	3546.99	-0.209702	0.100358	-2.08955	0.0366578	1
Gm14327	47.5081	-0.689772	0.330347	-2.08802	0.0367957	1
Tgm1	58.3775	0.817993	0.391774	2.08792	0.0368048	1
Kcnc4	1712.38	-0.176582	0.0846427	-2.08621	0.0369599	1
Cldn1	34.5676	0.880658	0.42242	2.08479	0.0370879	1
Ezh1	1603.75	-0.197292	0.0946357	-2.08475	0.0370919	1
Sephs1	645.365	0.195336	0.0937426	2.08375	0.0371832	1
Cops8	731.683	0.215763	0.103642	2.08181	0.03736	1
Phldb2	1872.65	-0.209009	0.100473	-2.08026	0.0375018	1
Map3k5	2678.69	-0.257684	0.123944	-2.07903	0.0376149	1
Cbln1	82.5465	0.756272	0.363777	2.07894	0.0376227	1
Sra1	502.668	0.23999	0.115497	2.07788	0.0377202	1
Pakap	1662.16	0.312558	0.15049	2.07693	0.0378081	1
Stx11	7.39839	1.39443	0.671795	2.07568	0.0379239	1
Gm13490	6.05014	1.98985	0.959046	2.07482	0.0380028	1
Trmt112	65.3854	-0.544304	0.2624	-2.07433	0.0380491	1
Rgs22	255.003	0.542827	0.26195	2.07225	0.0382418	1
Entpd2	626.283	-0.258478	0.124776	-2.07154	0.0383081	1
4933433H22Rik	14.7309	-1.07434	0.518809	-2.07078	0.0383796	1
Nr3c1	8893.86	-0.188261	0.0909426	-2.07011	0.0384421	1
Tmem145	325.361	0.335994	0.162339	2.06971	0.0384795	1
Foxp2	1503.14	-0.338675	0.163739	-2.06838	0.0386041	1
Alox8	59.8698	-0.62525	0.30246	-2.06722	0.0387138	1
Adamtsl3	281.012	0.483178	0.234018	2.06471	0.0389508	1
9530062K07Rik	174.748	-0.435752	0.211327	-2.06198	0.0392092	1
Sdc1	31.5689	-0.931967	0.452208	-2.06093	0.0393101	1
Rbfa	333.378	-0.238631	0.115897	-2.059	0.0394945	1
Pip4k2a	4642.1	-0.295847	0.143689	-2.05894	0.0395001	1
Mkrn2os	21.9725	-1.00159	0.486636	-2.05819	0.0395724	1
Ssu72	1733.18	0.120918	0.0587705	2.05746	0.0396423	1
Dync2li1	549.046	-0.193364	0.0940024	-2.05701	0.0396856	1
4930432M17Rik	1.80476	4.04713	1.96773	2.05675	0.0397099	1
Nup155	935.968	0.197154	0.0958579	2.05673	0.0397122	1
Fah	564.085	-0.345729	0.16842	-2.05278	0.0400941	1
Klc4	706.812	-0.240607	0.117468	-2.04828	0.0405324	1
Lgals2	73.5555	-0.616526	0.301072	-2.04777	0.0405823	1
Olfm2	1539.69	0.256143	0.125106	2.04741	0.0406179	1
Panct2	39.5831	0.84244	0.411954	2.04498	0.0408565	1
Plce1	5417.11	0.339459	0.166121	2.04345	0.0410083	1
Emsy	3476.9	-0.164589	0.0806251	-2.04142	0.0412095	1
Car2	2617.36	-0.180156	0.0883212	-2.03979	0.0413716	1
Mccc1os	22.6606	-0.933308	0.45762	-2.03948	0.0414019	1
BC106179	35.2338	0.782181	0.383675	2.03865	0.0414845	1
Mtnr1b	2.65239	3.49263	1.71417	2.0375	0.0415999	1
Catsperd	71.6855	-0.788998	0.387429	-2.0365	0.0417002	1
Kank4	45.0737	0.746568	0.366962	2.03446	0.0419053	1
Tinag	4.85712	-2.36129	1.16071	-2.03436	0.0419158	1
Wfdc1	71.0795	-0.591826	0.291375	-2.03115	0.0422398	1
Phpt1	305.718	0.300044	0.147747	2.03079	0.0422764	1
Cmbl	239.513	0.396013	0.195093	2.02987	0.0423694	1
Msn	830.487	0.260166	0.128184	2.02963	0.0423939	1
Zfp839	708.298	0.174996	0.0862351	2.02928	0.0424293	1
Gch1	9.79607	1.34429	0.662694	2.02852	0.042507	1
Flvcr1	715.503	0.206695	0.101915	2.02811	0.0425486	1
Cd7	3.14297	3.70287	1.82617	2.02767	0.0425942	1
Gm16998	14.7625	1.36281	0.672205	2.02737	0.0426248	1
Rnase4	42.4337	0.655283	0.32351	2.02554	0.0428116	1
Gm7827	7.51463	2.2648	1.11855	2.02477	0.0428911	1
Sult2a1	2.29522	3.39447	1.67697	2.02418	0.0429521	1
Clec4b2	1.37816	-3.5967	1.77693	-2.02411	0.0429588	1
Tbc1d10a	3522.7	-0.18621	0.0920683	-2.02253	0.0431221	1
Gnrhr	4.39677	2.21239	1.09411	2.02209	0.0431667	1
Gdf7	9.82222	1.26776	0.627771	2.01946	0.0434392	1
Col23a1	2044.34	-0.288749	0.143039	-2.01868	0.0435209	1
Gm35722	83.681	-0.835759	0.414159	-2.01797	0.0435947	1
Abhd16b	3.71081	-3.41224	1.69105	-2.01783	0.0436094	1
Zfp600	9.67855	-1.6285	0.807179	-2.01752	0.0436408	1
BC034090	1879.43	-0.23288	0.115573	-2.01501	0.0439039	1
Slit1	808.241	0.318611	0.158161	2.01448	0.0439594	1
Adora2a	110.112	-0.558185	0.277181	-2.01379	0.0440313	1
Ankrd29	1556.11	-0.171244	0.0850371	-2.01375	0.0440357	1
Ngfr	12.6882	-1.10297	0.547861	-2.01323	0.0440902	1
Nr3c2	11296.8	-0.3533	0.17553	-2.01276	0.0441401	1
Zfp608	11281.3	-0.258592	0.128536	-2.01183	0.0442378	1
Samm50	1581.21	-0.138779	0.0690472	-2.00991	0.0444407	1
Svep1	159.072	0.606365	0.301761	2.00942	0.0444927	1
Ankrd27	1587.66	-0.148382	0.0738791	-2.00844	0.0445961	1
Mchr1	93.4832	0.552513	0.275123	2.00824	0.0446179	1
Capsl	30.5304	1.0341	0.515668	2.00536	0.0449241	1
Neto1	2333.48	0.298677	0.149064	2.00369	0.0451037	1
Golga4	7902.5	-0.0911596	0.0455021	-2.00341	0.0451328	1
AW011738	556.465	-0.417461	0.208417	-2.003	0.0451769	1
Fermt2	8636.39	-0.136365	0.068155	-2.00081	0.0454131	1
Prr5l	498.732	0.459156	0.229571	2.00006	0.0454933	1
Oprm1	163.945	0.442321	0.22121	1.99955	0.0455492	1
Blvra	296.625	0.226131	0.113164	1.99826	0.0456889	1
Coro2a	269.518	0.325995	0.163227	1.9972	0.045804	1
Rab42	5.48842	1.64201	0.822403	1.9966	0.0458684	1
Ddx4	100.423	-0.504299	0.252885	-1.99419	0.0461316	1
Prrx1	6086.97	-0.250927	0.125909	-1.99292	0.0462703	1
Gm33727	10.7185	1.52337	0.765324	1.99049	0.0465372	1
Cald1	723.33	0.294746	0.148103	1.99014	0.0465754	1
Ngef	8459.05	-0.162198	0.0815685	-1.98849	0.046758	1
Tspy-ps	1.99189	-4.07711	2.05163	-1.98726	0.0468936	1
Abcg4	757.111	0.206797	0.10407	1.9871	0.0469111	1
Dcn	84.4787	0.636035	0.320279	1.98588	0.0470471	1
Galnt18	6427.1	0.429081	0.216161	1.98501	0.0471437	1
P3h3	782.174	-0.295951	0.149136	-1.98444	0.0472067	1
Ccdc170	138.129	0.730303	0.368121	1.98387	0.0472707	1
Tspan11	73.8985	0.643535	0.324505	1.98313	0.0473529	1
Ifitm3	26.2178	1.00127	0.505209	1.98189	0.0474918	1
Fam221a	27.3877	-0.755389	0.38128	-1.98119	0.0475697	1
Gm10649	385.44	-0.34243	0.172849	-1.9811	0.0475804	1
Tcp11x2	3.00759	-3.61952	1.8272	-1.98092	0.0476008	1
Nkx2-2os	978.008	-0.353788	0.178628	-1.98058	0.047638	1
Klf5	262.877	0.455175	0.229846	1.98035	0.0476642	1
Hsd17b13	9.12476	1.33143	0.672431	1.98002	0.0477012	1
Sec61a1	991.785	0.17807	0.0899494	1.97967	0.0477407	1
Gm10037	274.049	0.263554	0.133176	1.979	0.0478165	1
Gpr101	14.194	1.62222	0.82075	1.9765	0.0480977	1
Tgfbr3	374.499	0.370581	0.187715	1.97417	0.0483623	1
C230072F16Rik	68.9193	1.2454	0.631144	1.97325	0.0484673	1
Fam117a	983.478	-0.260452	0.131998	-1.97315	0.048478	1
Rbm8a	420.203	0.251096	0.127344	1.9718	0.048633	1
Cfap61	104.285	0.770559	0.390902	1.97123	0.0486972	1
Apbb1ip	146.125	0.465857	0.236452	1.97019	0.0488161	1
Kcnj12	145.062	0.435192	0.220903	1.97006	0.0488311	1
Tmem252	7.3956	1.69929	0.862571	1.97003	0.0488351	1
B230217O12Rik	573.8	0.200055	0.101557	1.96988	0.0488526	1
Cdk5rap2	7711.17	-0.199277	0.101164	-1.96985	0.0488558	1
Bspry	84.7441	0.51722	0.262595	1.96965	0.0488788	1
4930512M02Rik	3.60939	-2.08428	1.0588	-1.96853	0.0490067	1
Tle4	12656.7	-0.213879	0.108661	-1.96832	0.0490318	1
Cdh5	121.461	0.640694	0.32578	1.96664	0.0492242	1
Snrpa	613.524	0.176371	0.0897979	1.96409	0.0495195	1
Selenbp2	3.45358	-2.32299	1.18373	-1.96243	0.0497125	1
Armc3	120.643	0.594926	0.303199	1.96216	0.0497434	1
Gm39653	1.93925	3.6805	1.87593	1.96196	0.0497672	1
Nbeal2	504.709	-0.342449	0.174896	-1.95801	0.050229	1
9130019P16Rik	42.265	0.574669	0.293724	1.95649	0.0504071	1
Moxd1	106.748	0.456142	0.233209	1.95594	0.0504722	1
Napsa	26.4805	-1.00886	0.515886	-1.95559	0.0505132	1
Slc25a34	156.775	-0.494077	0.252706	-1.95514	0.0505661	1
Creg1	431.774	0.254006	0.130016	1.95365	0.0507422	1
Dusp19	477.032	-0.229395	0.117452	-1.9531	0.0508081	1
Gm16294	3.43599	-3.07203	1.57388	-1.95188	0.0509521	1
Lepr	85.0173	0.56639	0.290209	1.95166	0.0509782	1
Gm32511	12.503	-1.03992	0.532976	-1.95115	0.0510393	1
Cpne7	229.265	0.418848	0.214683	1.95101	0.0510561	1
Stat6	143.91	0.316037	0.162023	1.95057	0.0511077	1
Arhgef17	5474.94	-0.140308	0.0719689	-1.94956	0.0512284	1
Rnf43	204.325	-0.383283	0.196691	-1.94865	0.0513367	1
Pdk4	1332.81	-0.227606	0.116826	-1.94825	0.0513854	1
Ubxn2a	1110.87	0.201451	0.103568	1.9451	0.0517627	1
Elp3	2373.86	0.111094	0.0571213	1.94489	0.0517888	1
Bbs10	157.054	-0.377423	0.194374	-1.94174	0.0521687	1
Tmem100	552.825	-0.332003	0.171054	-1.94092	0.0522675	1
Bend4	200.285	0.352147	0.181439	1.94086	0.0522757	1
Rgs17	2590.96	0.203976	0.1051	1.94079	0.052284	1
S1pr3	346.97	0.274512	0.141451	1.94068	0.052297	1
Smpdl3b	106.868	0.685251	0.353156	1.94036	0.0523355	1
B130006D01Rik	49.4393	0.586266	0.302163	1.94023	0.0523517	1
Entpd3	51.8001	-0.590016	0.304212	-1.93949	0.0524422	1
Rnf227	416.732	0.438028	0.225876	1.93925	0.0524714	1
H4c3	151.589	0.510914	0.263502	1.93894	0.0525088	1
Tmbim4	416.512	0.256809	0.132485	1.9384	0.0525749	1
Zfp970	481.794	-0.239476	0.123566	-1.93804	0.0526182	1
Rfc4	118.733	0.343706	0.177395	1.93753	0.0526811	1
4930581F22Rik	379.352	-0.35989	0.185756	-1.93743	0.0526928	1
Rnf19a	1331.41	0.159783	0.0824863	1.93708	0.0527355	1
Tgtp1	2.2192	4.44684	2.29787	1.9352	0.0529656	1
Gm10069	241.144	-0.413585	0.213748	-1.93492	0.0530003	1
Tnfrsf8	6.25405	1.3719	0.709234	1.93434	0.0530711	1
Hs3st3b1	401.674	0.361156	0.186733	1.93408	0.0531034	1
Gfap	11913.7	0.23619	0.122131	1.93391	0.0531241	1
Ephx2	2698.14	-0.202092	0.104553	-1.93291	0.0532471	1
Gbp5	147.169	0.51349	0.26568	1.93274	0.0532687	1
Usp9y	17.9386	-1.00771	0.521406	-1.93269	0.053275	1
Ror2	456.198	-0.31281	0.161855	-1.93266	0.0532779	1
AY074887	15.1158	-0.967914	0.500905	-1.93233	0.0533185	1
Car13	19.5221	0.972388	0.503472	1.93136	0.0534383	1
Utp15	542.816	0.202499	0.104855	1.93122	0.0534555	1
Agtr1a	15.6853	-1.15925	0.600547	-1.93033	0.0535659	1
Mir3080	1.00761	-3.41723	1.77109	-1.92945	0.0536753	1
4930453N24Rik	301.008	0.273101	0.141587	1.92886	0.0537487	1
Gm46545	4.85336	3.16616	1.64327	1.92674	0.0540115	1
Ell2	884.198	0.277911	0.144323	1.92561	0.0541527	1
Amigo2	229.751	-0.365349	0.189749	-1.92543	0.0541751	1
Fbxl12os	262.344	0.263828	0.137078	1.92466	0.0542715	1
Med7	387.704	0.260496	0.135388	1.92408	0.054345	1
Pip4p1	593.229	-0.207353	0.107768	-1.92406	0.0543466	1
Cemip	941.014	0.315428	0.16439	1.91878	0.0550122	1
Kcnj16	1297	-0.235634	0.122815	-1.91862	0.0550324	1
Clec7a	2.33985	3.33548	1.73971	1.91726	0.0552051	1
Stat2	781.554	-0.281762	0.146963	-1.91723	0.0552081	1
Pcsk6	3993.1	-0.24737	0.129067	-1.9166	0.0552886	1
Tshz2	1846.27	0.342402	0.178663	1.91647	0.0553059	1
Zfp977	143.408	0.455968	0.238104	1.915	0.0554931	1
Inhbc	14.7592	-1.00607	0.525426	-1.91477	0.0555215	1
Kat7	1699.94	0.140297	0.0732829	1.91445	0.0555621	1
Rnf41	2035.2	0.135152	0.0706327	1.91345	0.0556903	1
Cry2	2523.88	-0.136515	0.0714384	-1.91094	0.0560119	1
Spaca6	2582.46	-0.188981	0.0989024	-1.91078	0.0560322	1
Nkap	667.003	0.226073	0.118382	1.90969	0.0561726	1
Zfp503	36.1236	0.835992	0.438018	1.90858	0.0563166	1
Fn1	1314.68	0.468841	0.245663	1.90847	0.0563304	1
Bche	76.6214	0.652929	0.34224	1.90781	0.0564155	1
Sall1	1389.9	-0.161806	0.0848144	-1.90776	0.0564219	1
Gemin8	736.036	-0.208107	0.109192	-1.90589	0.056665	1
Gm5577	325.401	-0.306836	0.161005	-1.90576	0.0566812	1
Sema3d	270.664	0.377625	0.19822	1.90508	0.0567691	1
Tssk6	12.4526	1.06166	0.557614	1.90393	0.0569195	1
Srprb	519.032	-0.20411	0.107343	-1.90147	0.0572403	1
G730013B05Rik	15.4241	0.934231	0.491418	1.90109	0.0572898	1
Gatad2a	1585.05	0.134131	0.0705765	1.90051	0.057366	1
Ptgfrn	1113.57	0.211672	0.111385	1.90036	0.0573857	1
Frem2	4519.68	-0.238077	0.125286	-1.90027	0.0573978	1
Nkain1	649.499	0.221649	0.116649	1.90013	0.0574154	1
Trim29	11.3045	-1.51434	0.797118	-1.89977	0.057463	1
Ahnak	2182.78	0.292724	0.154174	1.89866	0.0576093	1
Grhpr	303.266	-0.276324	0.145604	-1.89777	0.0577265	1
Galnt15	58.2761	0.534173	0.281539	1.89733	0.0577839	1
Meig1	45.0989	0.681995	0.359618	1.89645	0.0579011	1
Ccdc18	349.059	-0.230575	0.121613	-1.89598	0.0579627	1
Gm10785	18.8632	-0.813312	0.429057	-1.89558	0.0580155	1
Mc5r	23.5541	0.95461	0.503664	1.89533	0.0580488	1
Emx2	933.157	-0.231691	0.122271	-1.89489	0.0581065	1
Olfr456	1.80207	-3.37424	1.78094	-1.89464	0.0581399	1
Epp13	13.0576	-1.12311	0.593	-1.89394	0.0582327	1
Bola1	64.7096	0.656212	0.346675	1.89288	0.0583742	1
Taf11	425.175	0.240489	0.12705	1.89287	0.0583753	1
Gla	150.208	0.360768	0.190854	1.89028	0.0587201	1
Snx22	32.9676	-0.694121	0.367287	-1.88986	0.0587768	1
Fmo1	3736.22	-0.192463	0.101844	-1.88978	0.0587876	1
Bag4	294.112	-0.256636	0.135806	-1.88972	0.0587954	1
Cenpa	87.9514	-0.463401	0.245389	-1.88844	0.0589674	1
Tmprss12	1.38787	3.79927	2.01217	1.88815	0.0590061	1
Carhsp1	599.039	-0.207194	0.109741	-1.88803	0.0590219	1
Enpep	15.8614	1.22714	0.650139	1.8875	0.0590935	1
Casr	50.1199	0.517192	0.274134	1.88664	0.0592092	1
A930007A09Rik	76.3815	0.511779	0.271269	1.88661	0.0592131	1
Otc	1232.7	-0.539131	0.285786	-1.88648	0.0592302	1
Tex21	4.20603	-2.38671	1.26644	-1.88459	0.0594856	1
Ebna1bp2	573.808	0.222393	0.118157	1.88218	0.0598114	1
Cxcl5	4.94524	1.72909	0.91887	1.88176	0.0598689	1
Creb3l1	518.862	-0.243256	0.129415	-1.87966	0.0601539	1
Kcnt1	1932.14	0.402273	0.21402	1.87961	0.0601614	1
Shroom4	1462.43	-0.24099	0.128281	-1.87861	0.060298	1
Ano2	35.5773	0.912068	0.485549	1.87843	0.0603229	1
Nostrin	52.5643	0.80336	0.427963	1.87717	0.0604944	1
Tnfrsf9	5.38486	1.77013	0.943193	1.87674	0.0605533	1
Gm19299	3.42084	2.14494	1.1438	1.87528	0.0607545	1
Cdh19	2650.12	0.400881	0.213776	1.87524	0.0607601	1
Lpcat2b	2.82633	3.07166	1.6388	1.87434	0.0608843	1
Perp	41.5084	0.700907	0.37415	1.87333	0.0610226	1
Clec4n	3.95239	2.42319	1.29421	1.87233	0.0611609	1
Gpn3	191.041	0.311375	0.166328	1.87205	0.0611992	1
Gm15972	28.7532	-0.65486	0.349886	-1.87164	0.0612571	1
Plekhn1	264.733	-0.281422	0.150378	-1.87143	0.0612853	1
Gm12374	5.19185	1.40416	0.750521	1.87091	0.0613569	1
Mylk	157.335	0.342187	0.182901	1.87088	0.0613613	1
Obp2b	4.22438	-2.72538	1.45744	-1.86998	0.0614864	1
Rbm18	1108.61	0.139617	0.0747274	1.86835	0.0617128	1
Thbs2	233.002	0.435546	0.2332	1.86769	0.0618053	1
Mlycd	795.926	-0.167802	0.0898537	-1.86751	0.0618309	1
Plcd3	425.326	0.242181	0.12969	1.86738	0.061848	1
Zfp120	567.542	-0.200177	0.107206	-1.86722	0.0618706	1
P2rx5	51.5718	-0.679644	0.364171	-1.86628	0.0620025	1
Sox2ot	5636.88	-0.20741	0.111148	-1.86606	0.0620323	1
Ubxn2b	1027.38	0.159814	0.0856985	1.86485	0.062203	1
Tnks1bp1	3404.8	-0.133478	0.0716652	-1.86252	0.0625292	1
Pfkfb3	3243.67	-0.214278	0.11511	-1.8615	0.062673	1
Fam193b	3981.61	-0.189807	0.101984	-1.86114	0.0627239	1
Bicd2	2726.35	-0.148263	0.0796856	-1.8606	0.0628007	1
Ndrg1	279.386	0.509369	0.273775	1.86054	0.0628088	1
Anxa3	131.914	0.429512	0.230931	1.85992	0.062897	1
Glb1l3	5.34241	1.78241	0.958567	1.85945	0.0629632	1
Ptprb	369.41	0.441133	0.237246	1.85939	0.062972	1
Proz	119.051	0.413547	0.222669	1.85723	0.0632789	1
Trim30a	82.4608	-0.69471	0.37413	-1.85687	0.0633298	1
Maats1	72.3732	0.671204	0.361541	1.85651	0.0633808	1
Ctsw	71.6764	-0.533141	0.2872	-1.85634	0.0634053	1
Aagab	1735.78	0.136337	0.0734575	1.85599	0.0634546	1
Alyref	354.11	0.288825	0.155633	1.8558	0.0634819	1
Myo15	93.292	-0.419081	0.225846	-1.85561	0.0635096	1
Gm5142	7.08028	-1.6003	0.862434	-1.85556	0.0635159	1
Snorc	222.582	-0.456415	0.246045	-1.85501	0.0635952	1
Slc39a14	1844.06	0.193054	0.104085	1.85477	0.0636287	1
Sgk2	24.9025	0.974904	0.525736	1.85436	0.0636875	1
Edem1	1168.58	-0.1727	0.0931335	-1.85433	0.0636917	1
Grik5	6770.91	-0.137437	0.0741169	-1.85433	0.0636924	1
Gm12359	49.952	0.571976	0.308732	1.85266	0.0639312	1
Zfp566	249.137	-0.281975	0.152279	-1.8517	0.0640693	1
Slc25a1	271.924	0.264075	0.142637	1.85138	0.0641149	1
Mir135a-2	21.0972	0.973442	0.52584	1.85121	0.0641391	1
Zfp358	238.674	0.324516	0.175418	1.84996	0.0643187	1
Gm2109	18.7289	-1.26969	0.68657	-1.84933	0.0644108	1
Slc8b1	1304.38	-0.289147	0.156398	-1.84879	0.0644879	1
Adat2	167.922	0.331368	0.179295	1.84817	0.0645775	1
Pnpla3	419.003	-0.328228	0.17762	-1.84792	0.0646134	1
Kcng2	183.99	0.686651	0.371726	1.8472	0.0647187	1
Lgr4	8769.87	-0.220921	0.119612	-1.84698	0.0647505	1
Znhit3	246.319	0.346188	0.187555	1.8458	0.0649219	1
Map3k21	59.3505	-0.607534	0.329209	-1.84544	0.0649741	1
Cfp	365.603	-0.342784	0.185785	-1.84506	0.0650292	1
Mettl16	1028.55	0.161628	0.0876043	1.84498	0.0650401	1
Gm29683	62.4332	0.80589	0.436899	1.84457	0.0651	1
Ecscr	25.0932	0.756866	0.410524	1.84366	0.065233	1
Stpg1	78.7666	0.606736	0.329314	1.84242	0.065413	1
Arhgef3	1238.9	0.258189	0.140299	1.84028	0.0657275	1
Slc9a5	296.63	0.251687	0.136775	1.84015	0.0657462	1
C1ra	7.49422	1.41938	0.771524	1.8397	0.0658116	1
B230112J18Rik	27.726	0.993898	0.540395	1.83921	0.0658846	1
4930455F16Rik	1.87043	-3.14385	1.70952	-1.83902	0.0659118	1
Fam166b	21.8049	0.845718	0.459988	1.83857	0.065979	1
Epha3	580.868	0.364712	0.198648	1.83597	0.0663621	1
Ccdc30	668.843	0.292654	0.159411	1.83585	0.06638	1
Tkfc	251.654	-0.296492	0.16152	-1.83564	0.0664105	1
Dnah10	108.973	0.67379	0.367127	1.8353	0.0664606	1
Clcc1	777.412	-0.168764	0.0919566	-1.83525	0.0664682	1
Gm20752	103.528	-0.623505	0.339817	-1.83482	0.0665317	1
LOC108167416	38.0692	-0.71568	0.390093	-1.83464	0.0665592	1
Foxc1	82.3987	0.533626	0.290921	1.83426	0.0666151	1
Ccdc93	2479.02	-0.145872	0.0795345	-1.83408	0.0666425	1
3110015C05Rik	4.33434	1.92036	1.04767	1.83298	0.0668052	1
Rrbp1	5829.78	-0.156561	0.085468	-1.83181	0.0669802	1
Upk3bl	3.93967	2.77824	1.51845	1.82966	0.067301	1
Snx12	2109.54	0.126286	0.0690358	1.82929	0.0673566	1
Zfp367	383.381	0.239818	0.131176	1.82822	0.0675165	1
4933416E14Rik	65.8974	-0.581789	0.318302	-1.82779	0.0675814	1
Rreb1	5776.97	-0.203891	0.111565	-1.82755	0.0676167	1
Nsun7	1076.91	-0.218735	0.119707	-1.82726	0.0676608	1
AI115009	16.3509	1.14838	0.628563	1.82699	0.0677016	1
Ropn1l	41.7794	0.645462	0.35381	1.82432	0.068104	1
Srgap1	3601.8	-0.26548	0.145532	-1.8242	0.068122	1
Cebpd	182.903	0.330015	0.180915	1.82414	0.0681304	1
1700123K08Rik	7.88628	-1.45623	0.79861	-1.82345	0.0682353	1
Mettl11b	506.568	0.313749	0.172105	1.82301	0.0683024	1
Tle6	28.9619	0.691025	0.379234	1.82216	0.0684304	1
Polg	1652.83	-0.195913	0.107564	-1.82137	0.0685506	1
Fbn2	214.306	0.483299	0.265384	1.82113	0.0685875	1
Fam180a	28.5881	0.833024	0.457771	1.81974	0.0687987	1
Fam129c	58.7443	-0.563103	0.309488	-1.81947	0.0688401	1
Pou2f1	10551.7	-0.18439	0.101412	-1.81823	0.0690285	1
Myb	46.0134	0.677026	0.372355	1.81823	0.0690291	1
Scly	787.048	-0.217958	0.119919	-1.81754	0.0691345	1
AI197445	65.3686	-0.784386	0.431669	-1.8171	0.0692017	1
Hspa1b	11.3162	-1.66026	0.913708	-1.81706	0.0692077	1
Hist1h4m	6.92847	1.8742	1.03185	1.81634	0.0693185	1
Srp54a	86.2886	-0.4181	0.230243	-1.81591	0.0693849	1
Ccdc38	34.5964	-0.650687	0.358542	-1.81482	0.0695522	1
Adra2c	62.3897	0.736869	0.406124	1.81439	0.069617	1
Srgn	27.9572	0.922972	0.508883	1.81372	0.0697204	1
Ptgds	1744.11	0.663523	0.366052	1.81265	0.0698858	1
Lhpp	1064.41	-0.224551	0.123895	-1.81243	0.0699199	1
Nmral1	120.969	0.395991	0.21865	1.81107	0.0701298	1
Evc2	2108.17	-0.184697	0.101996	-1.81082	0.0701688	1
Them4	1674.93	-0.201807	0.111451	-1.81072	0.0701841	1
Rin3	126.309	0.450626	0.248868	1.8107	0.0701866	1
Fancb	51.5012	-0.535601	0.295913	-1.80999	0.0702968	1
Styk1	4.90201	1.55279	0.858011	1.80975	0.0703338	1
4930555B11Rik	2.27885	-3.28747	1.81669	-1.80959	0.0703588	1
Cfap54	887.7	0.390552	0.215856	1.80932	0.0704016	1
Mfap3l	5292.68	-0.163013	0.0901054	-1.80914	0.0704294	1
Tead3	675.34	-0.245861	0.135946	-1.80852	0.0705255	1
Deptor	1081.94	-0.247622	0.136986	-1.80765	0.0706611	1
Greb1	1296.8	-0.26631	0.147351	-1.80731	0.0707132	1
Klhl5	4904.35	-0.149144	0.0825235	-1.80729	0.0707173	1
Kank3	239.794	0.242862	0.134383	1.80724	0.0707254	1
A730043L09Rik	0.687952	4.28949	2.37462	1.80639	0.0708571	1
Slc25a32	570.137	0.213614	0.118255	1.80639	0.070858	1
Slamf7	4.12611	1.81547	1.00622	1.80425	0.0711917	1
Gli1	465.009	-0.446006	0.247357	-1.80309	0.0713746	1
Trib1	653.613	0.27865	0.154566	1.80279	0.0714216	1
D330023K18Rik	84.8519	-0.481584	0.267271	-1.80186	0.0715679	1
Dnah5	484.869	0.377925	0.20991	1.80041	0.0717954	1
Osbpl11	1990.25	-0.1362	0.0756742	-1.79982	0.0718895	1
Rbm17	1342.23	-0.151109	0.0839675	-1.79961	0.0719222	1
2310015D24Rik	3.46943	2.054	1.14165	1.79916	0.0719935	1
Hipk1	4319.36	0.112099	0.0623227	1.79869	0.0720681	1
Mical1	1154.86	-0.23146	0.128765	-1.79754	0.07225	1
Ctrb1	5.32494	-1.91744	1.0671	-1.79687	0.0723558	1
Sp5	38.5041	-0.666608	0.371251	-1.79557	0.072563	1
Npr3	296.883	0.35391	0.197149	1.79514	0.0726313	1
Cd300a	7.68706	1.64516	0.916539	1.79497	0.0726582	1
Albfm1	6.99781	1.28228	0.714598	1.79441	0.0727477	1
Susd2	30.3929	0.967508	0.539353	1.79383	0.0728403	1
Gm17751	6.4646	1.52971	0.853212	1.79288	0.0729914	1
Hmgn2	303.35	0.207926	0.11604	1.79185	0.0731569	1
Fgf9	190.785	0.335611	0.187461	1.7903	0.0734055	1
Lyrm2	184.479	0.310872	0.173735	1.78935	0.0735591	1
[truncated: 20,732 more rows]

## Sheet: P21_experience_regulated
	baseMean	log2FoldChange	lfcSE	stat	pvalue	padj
[truncated: 16,548 more rows]

[truncated: 1 more sheets: P28_experience_regulated]
