# Supplementary material for: Astrocyte glucocorticoid receptor signalling restricts neuronal plasticity
Source: Nature. 2026 May 20;655(8125):1233–41. doi: 10.1038/s41586-026-10512-9 (PMC13421323; doi:10.1038/s41586-026-10512-9)
Supplement: Supplementary file 11 — Differential peaks for V1 astrocyte ATAC-seq. edgeR ATAC comparisons between V1 NR GR-KO and GR-con astrocytes at P21. [file 41586_2026_10512_MOESM11_ESM.xlsx]

## Sheet: SuppTable8
seqnames	start	end	width	strand	Conc	Conc_Cre	Conc_delCre	Fold	p.value	FDR	Nearest gene
chr1	74014591	74014991	401	*	6.71494	3.84113	7.61301	-3.72202	1.98057734012793e-83	2.73121615203642e-78	Tns1
chr2	145849256	145849656	401	*	7.22117	4.97027	8.06106	-3.04737	1.93424705228072e-82	1.33366334254756e-77	Naa20
chr11	56762927	56763327	401	*	7.31606	5.1965	8.13971	-2.90059	3.20138139397525e-79	1.47156831409729e-74	Gria1
chr2	160805088	160805488	401	*	7.67516	5.73631	8.47357	-2.69601	6.26357009019002e-77	2.15936578859301e-72	Zhx3
chr13	98156699	98157099	401	*	7.1864	5.05899	8.01107	-2.90903	2.98014097723621e-76	8.21922881521747e-72	Arhgef28
chr8	123786210	123786610	401	*	7.59612	5.673	8.39215	-2.67778	4.20539796771688e-75	9.66540632913596e-71	Rab4a
chr7	17060923	17061323	401	*	7.62834	5.72855	8.4208	-2.65099	2.3046142267441e-74	4.54009002668588e-70	Hif3a
chr3	130633837	130634237	401	*	8.66162	6.91524	9.42881	-2.47393	5.76334809797443e-72	9.93457128388342e-68	Etnppl
chr8	11913602	11914002	401	*	6.8886	4.64411	7.72773	-3.03895	3.60499993228446e-71	5.52366100735586e-67	Tex29
chr15	94013224	94013624	401	*	6.80667	4.58467	7.64313	-3.01355	1.96366211984518e-67	2.70789006326651e-63	9430014N10Rik
chr7	35021396	35021796	401	*	7.55132	5.80868	8.31785	-2.46813	2.51766776219138e-65	3.1562398582381e-61	Cebpg
chr8	107994230	107994630	401	*	6.62455	4.2973	7.47314	-3.12941	6.19890974159749e-64	7.12358044471912e-60	Zfhx3
chr4	103522016	103522416	401	*	6.89612	4.87407	7.70659	-2.78891	2.81342572352247e-63	2.9843954405673e-59	Dab1
chr10	31318447	31318847	401	*	6.61084	4.29795	7.45783	-3.11348	5.8201132342393e-63	5.73281153572571e-59	Hddc2
chr3	130649497	130649897	401	*	7.00798	5.08827	7.80349	-2.67238	1.56227761196517e-62	1.43625388459998e-58	Etnppl
chr8	64880793	64881193	401	*	7.05273	5.25941	7.82798	-2.52631	1.87842593451742e-58	1.6189683523122e-54	Klhl2
chr12	67212784	67213184	401	*	7.37263	5.7543	8.11618	-2.32081	1.03826989775981e-56	8.42220111182811e-53	Mdga2
chr11	81135132	81135532	401	*	7.96022	6.44916	8.68194	-2.19276	7.18547592216916e-56	5.50487294259515e-52	Spaca3
chr8	78634991	78635391	401	*	6.25312	3.73756	7.12111	-3.33315	3.67645529789955e-55	2.66833255568604e-51	Slc10a7
chr16	30661322	30661722	401	*	7.57359	6.03738	8.3006	-2.22266	6.00584641148086e-55	4.14103110071605e-51	Fam43a
chr7	126676240	126676640	401	*	6.54152	4.41604	7.36594	-2.90425	6.62034447526707e-55	4.34735953875871e-51	Sult1a1
chr4	138553484	138553884	401	*	7.70438	6.18971	8.42687	-2.19682	7.33123202026206e-55	4.5953495254279e-51	Vwa5b1
chr12	109445811	109446211	401	*	7.20651	5.60576	7.94661	-2.29951	3.30725770519283e-53	1.982916684983e-49	Dlk1
chr4	149889773	149890173	401	*	8.23028	6.78116	8.93847	-2.11763	4.15622525662873e-53	2.38809776203793e-49	Spsb1
chr1	157047599	157047999	401	*	8.17099	6.72277	8.87898	-2.11648	6.09444395660807e-53	3.36169528646501e-49	Tex35
chr17	28420121	28420521	401	*	6.1349	3.66341	6.9986	-3.28421	2.07500513124187e-50	1.10055079845482e-46	Tulp1
chr3	105142636	105143036	401	*	6.89618	5.21003	7.65256	-2.40021	3.48180656340449e-50	1.77830046330918e-46	4930564D02Rik
chr11	51874237	51874637	401	*	7.00109	5.38072	7.74503	-2.32246	6.090371210777e-50	2.99950782130767e-46	Jade2
chr5	132653877	132654277	401	*	6.77554	5.01513	7.54517	-2.48709	6.72506468328387e-50	3.19788420629257e-46	Auts2
chr10	42089589	42089989	401	*	7.76125	6.34658	8.46161	-2.07493	7.62661718405345e-50	3.50570169893657e-46	Armc2
chr7	113458152	113458552	401	*	6.64857	4.80812	7.43162	-2.57979	3.46997974111742e-49	1.54358131064546e-45	Far1
chr4	64595039	64595439	401	*	6.38835	4.29708	7.20828	-2.86499	4.52675225377756e-49	1.95074729936227e-45	Gm11217
chr11	79182840	79183240	401	*	8.08752	6.70652	8.78	-2.03376	5.16176594720312e-49	2.15699249733124e-45	Ksr1
chr5	105553482	105553882	401	*	5.77287	2.87467	6.67271	-3.73734	1.40819349872216e-47	5.7114671609937e-44	Lrrc8c
chr6	71621997	71622397	401	*	6.85396	5.22198	7.60014	-2.33591	4.5944015981397e-47	1.81019422966704e-43	Kdm3a
chr9	48737472	48737872	401	*	8.23786	6.90122	8.91959	-1.97883	7.03456075833798e-47	2.69462757937446e-43	Zbtb16
chr13	102011898	102012298	401	*	6.94454	5.3815	7.67709	-2.25378	2.42251182845351e-46	9.02876705793891e-43	Pik3r1
chr6	36819020	36819420	401	*	8.32578	8.98036	7.09416	1.92366	7.72582833838243e-45	2.80366244174457e-41	Ptn
chr6	35349797	35350197	401	*	6.31856	4.34533	7.12205	-2.73088	6.62311529894437e-44	2.34186564031905e-40	1700065J11Rik
chr4	56654391	56654791	401	*	7.72374	6.43814	8.39259	-1.9145	6.23566350909637e-43	2.14974499476097e-39	Actl7b
chr15	97593851	97594251	401	*	6.30011	4.34621	7.10076	-2.70873	6.83190841864928e-43	2.29785407544326e-39	Rpap3
chr11	101700503	101700903	401	*	7.06144	5.63384	7.76476	-2.08975	7.16223896828288e-43	2.35160179458621e-39	Dhx8
chr5	135656027	135656427	401	*	5.64584	2.87399	6.53616	-3.60164	9.39241029389442e-43	3.0121241384373e-39	Por
chr3	130617331	130617731	401	*	5.81956	3.32179	6.68583	-3.3097	1.79455700354649e-42	5.62430479066046e-39	Etnppl
chr17	28522861	28523261	401	*	7.08186	5.67214	7.78107	-2.06783	1.99721126196487e-42	6.12034295611011e-39	Fkbp5
chr6	47642524	47642924	401	*	5.89876	3.54388	6.75037	-3.15458	8.91823790219723e-42	2.67353262328912e-38	Ezh2
chr8	121562955	121563355	401	*	6.74923	5.19659	7.47964	-2.2408	1.35719600759914e-41	3.98207083931748e-38	Fbxo31
chr16	26838747	26839147	401	*	7.51128	6.22816	8.17948	-1.91114	1.45472671335605e-41	4.17930862024582e-38	Gm20319
chr7	117658159	117658559	401	*	6.59107	4.95435	7.33817	-2.34079	7.68509947654995e-41	2.16280656697192e-37	Xylt1
chr11	80974400	80974800	401	*	7.09514	5.74611	7.7799	-1.99288	5.69997065838832e-40	1.5720519075835e-36	Spaca3
chr1	111020632	111021032	401	*	7.23172	5.93106	7.90443	-1.93279	1.15446628822677e-39	3.12158629698965e-36	Cdh19
chr17	26691101	26691501	401	*	7.56449	6.32804	8.22038	-1.85231	1.4472471492576e-39	3.83798811312736e-36	Crebrf
chr1	91199817	91200217	401	*	6.50239	4.84195	7.25399	-2.36861	1.71361262926051e-39	4.45862606745329e-36	Ramp1
chr15	66157314	66157714	401	*	6.76782	5.28504	7.48345	-2.15644	2.03966298327211e-39	5.20869491468934e-36	Kcnq3
chr18	14202078	14202478	401	*	7.08903	5.7544	7.77026	-1.97498	3.02598583041159e-39	7.58697174570469e-36	8430422H06Rik
chr19	22583773	22584173	401	*	6.73344	5.23609	7.45223	-2.17404	3.31043171343697e-39	8.15193809433855e-36	Mir204
chr4	151396594	151396994	401	*	6.5749	4.98488	7.31288	-2.28511	6.37986046677156e-39	1.54347852345228e-35	Gm13090
chr10	59974081	59974481	401	*	6.62815	5.10161	7.35314	-2.20904	5.76166724175174e-38	1.36988605627166e-34	Ddit4
chr17	4876388	4876788	401	*	6.60623	5.07344	7.33253	-2.21651	1.05339768279131e-37	2.46209390604952e-34	Arid1b
chr4	4708207	4708607	401	*	6.29065	4.54379	7.05792	-2.46946	3.83335776767355e-37	8.81033393603638e-34	Bpnt2
chr3	98259219	98259619	401	*	7.20013	5.96112	7.8567	-1.85509	1.8286757008447e-36	4.13400621551613e-33	Hmgcs2
chr3	104936155	104936555	401	*	5.84101	3.73719	6.66261	-2.87551	8.08505043331554e-36	1.79827170121647e-32	Wnt2b
chr4	123046357	123046757	401	*	7.4065	6.22931	8.046	-1.77658	1.43046672770483e-35	3.13113272619834e-32	Trit1
chr2	71162843	71163243	401	*	5.93127	3.93824	6.73763	-2.75112	2.18940800008624e-35	4.71749005018583e-32	Cybrd1
chr11	105079334	105079734	401	*	5.50405	3.05866	6.36513	-3.24906	2.3739644254252e-35	5.03645683486361e-32	Mettl2
chr15	92112450	92112850	401	*	7.76405	6.63482	8.38963	-1.71513	4.83240477424581e-35	1.00967972480075e-31	Cntn1
chr6	115469532	115469932	401	*	7.20558	7.83194	6.07373	1.79471	7.23533127730643e-35	1.46793371591034e-31	Tsen2
chr10	94621738	94622138	401	*	6.64716	5.22181	7.34998	-2.0861	7.23854189136355e-35	1.46793371591034e-31	Mir7211
chr5	44106347	44106747	401	*	7.07696	5.84195	7.73247	-1.84984	1.00282388577413e-34	2.00419440359786e-31	Prom1
chr13	99737217	99737617	401	*	5.49124	3.11517	6.34513	-3.1734	4.14167458989472e-34	8.15909894209259e-31	Cartpt
chr6	119909912	119910312	401	*	6.99069	5.74624	7.64873	-1.86165	6.21550531756918e-34	1.20720870886308e-30	Rad52
chr11	51916029	51916429	401	*	6.40614	4.87428	7.13225	-2.21478	1.79696404885664e-33	3.4416853102407e-30	Cdkn2aipnl
chr10	94297111	94297511	401	*	6.29189	4.68139	7.03391	-2.30857	1.91946425031039e-33	3.6259468509288e-30	Gm4792
chr13	112160158	112160558	401	*	7.90766	8.50216	6.87867	1.66086	1.99304406853768e-33	3.71406455474792e-30	Ankrd55
chr8	88991965	88992365	401	*	6.67229	5.32261	7.35722	-1.99285	1.08588769465039e-32	1.99658550789719e-29	Mir8110
chr2	180453142	180453542	401	*	5.03404	2.11554	5.93533	-3.74385	1.49228884832527e-32	2.70771884452705e-29	Slco4a1
chr3	6427856	6428256	401	*	6.43508	4.95317	7.15052	-2.15447	1.54325222919081e-32	2.76382444682355e-29	1700008P02Rik
chr10	60732353	60732753	401	*	7.1178	5.94773	7.75527	-1.76707	2.11282813266601e-32	3.73537178839286e-29	Slc29a3
chr9	46086950	46087350	401	*	7.347	6.22955	7.96909	-1.69946	2.77700599840392e-32	4.84745730607469e-29	Sik3
chr9	34908085	34908485	401	*	8.02353	6.96467	8.62759	-1.62352	6.92172799615928e-32	1.19313286333796e-28	4930581F22Rik
chr17	65080336	65080736	401	*	5.64301	3.58446	6.45854	-2.82298	1.52278231639365e-31	2.59248989420597e-28	4930583I09Rik
chr13	102940484	102940884	401	*	6.1295	4.48107	6.87883	-2.35293	2.38581166277198e-31	4.01223693044214e-28	1700099I09Rik
chr15	62295208	62295608	401	*	7.55105	6.48139	8.15851	-1.63733	2.5303467231716e-31	4.20403389307667e-28	Macroh2a3
chr9	48749153	48749553	401	*	6.4062	4.9543	7.11501	-2.11786	4.37679007020833e-31	7.18523036525868e-28	Zbtb16
chr19	29024303	29024703	401	*	7.61143	6.55177	8.21575	-1.62426	4.70165094829474e-31	7.62773724435112e-28	1700018L02Rik
chr18	39428185	39428585	401	*	6.12188	4.48085	6.8698	-2.34413	4.93854415124212e-31	7.91889812158475e-28	Nr3c1
chr11	32623185	32623585	401	*	6.3084	4.80702	7.02805	-2.17766	9.83460566703657e-31	1.55884151894752e-27	Fbxw11
chr2	167844550	167844950	401	*	6.51523	5.14304	7.2056	-2.02034	1.33366036990032e-30	2.0899064205597e-27	Ptpn1
chr11	108023131	108023531	401	*	7.11608	5.99305	7.73983	-1.70641	2.31626789600904e-30	3.58891396471513e-27	Mir7223
chr1	162323101	162323501	401	*	6.13093	4.52363	6.87233	-2.30411	2.36141119872289e-30	3.61820671448763e-27	Mir214
chr13	101092342	101092742	401	*	8.69131	7.67877	9.28043	-1.56265	3.06909434970518e-30	4.65085836070708e-27	5930438M14Rik
chr11	79972723	79973123	401	*	6.54115	5.19632	7.22489	-1.98652	3.51810637182617e-30	5.27333552907422e-27	Utp6
chr3	66181222	66181622	401	*	5.58005	6.37512	3.66324	2.73811	4.90058808638485e-30	7.26657093669324e-27	Ptx3
chr2	79540341	79540741	401	*	5.5501	3.50273	6.3641	-2.80953	5.6485107280246e-30	8.28648541909141e-27	Cerkl
chr18	23511737	23512137	401	*	7.21158	6.12276	7.82497	-1.66203	7.60686313316121e-30	1.10419623796098e-26	Dtna
chr11	116155681	116156081	401	*	5.49715	3.41541	6.31581	-2.84768	8.98143652822643e-30	1.29014593462753e-26	Fbf1
chr4	72563291	72563691	401	*	6.97762	5.84158	7.60522	-1.72304	2.54375238434322e-29	3.61632426598897e-26	Aldoart1
chr4	69838554	69838954	401	*	6.50335	5.16978	7.18432	-1.97243	3.55814372636671e-29	5.00681652924458e-26	Cdk5rap2
chr18	20666049	20666449	401	*	7.07501	5.97083	7.69309	-1.68188	4.08422661184829e-29	5.68903888660484e-26	Ttr
chr2	74084578	74084978	401	*	6.51767	5.19691	7.19545	-1.95651	5.26515526643216e-29	7.26064911240995e-26	Atp5g3
chr4	70509990	70510390	401	*	6.66705	5.42686	7.32395	-1.85566	8.86421648864228e-29	1.21027272651859e-25	Megf9
chr18	83065076	83065476	401	*	7.64162	6.63459	8.22892	-1.55472	1.13046141206591e-28	1.52833949729303e-25	4930592I03Rik
chr15	59633827	59634227	401	*	7.87611	6.88035	8.45966	-1.53989	1.21574261058407e-28	1.62767869902469e-25	Trib1
chr10	56754444	56754844	401	*	7.62486	6.61976	8.21151	-1.55212	1.58936472983029e-28	2.09015053538826e-25	Gm36595
chr16	28858523	28858923	401	*	7.49729	6.48128	8.08755	-1.56652	1.59148517922964e-28	2.09015053538826e-25	Mb21d2
chr11	108062070	108062470	401	*	6.23417	4.77226	6.94521	-2.12951	2.2716413097886e-28	2.9552767605646e-25	Mir7223
chr4	43884551	43884951	401	*	6.56382	5.28646	7.23053	-1.90229	2.30537036937177e-28	2.97112685921839e-25	Reck
chr14	18303270	18303670	401	*	7.0645	5.97692	7.67751	-1.66023	2.41859473243385e-28	3.08818716298729e-25	Ube2e1
chr2	147047052	147047452	401	*	5.93265	4.27264	6.68417	-2.3657	2.50685125321672e-28	3.17151181484941e-25	Xrn2
chr17	28512675	28513075	401	*	5.17224	2.87436	6.01754	-3.08349	3.36147824900006e-28	4.21407136851917e-25	Fkbp5
chr1	118756184	118756584	401	*	8.01542	7.03138	8.59502	-1.52432	3.39701729192464e-28	4.2202584194271e-25	Tfcp2l1
chr14	120102032	120102432	401	*	5.97129	4.34598	6.71619	-2.32479	3.85376362987472e-28	4.74494646928325e-25	Oxgr1
chr16	39698337	39698737	401	*	8.31061	7.33399	8.8877	-1.51456	5.15735635851586e-28	6.29380037025962e-25	Lsamp
chr6	108093473	108093873	401	*	5.38655	3.32156	6.20296	-2.82777	5.28775906290121e-28	6.39633311205331e-25	Setmar
chr13	73034588	73034988	401	*	8.33667	7.36968	8.91046	-1.50164	1.53228411246563e-27	1.83740851399139e-24	D730050B12Rik
chr18	61535587	61535987	401	*	6.78108	5.6253	7.41444	-1.74817	1.78643046049262e-27	2.12369621122355e-24	Arhgef37
chr5	81611904	81612304	401	*	6.36548	5.01569	7.05044	-1.9922	2.16656066036117e-27	2.5535787612291e-24	1700031L13Rik
chr7	38217441	38217841	401	*	6.96607	5.87479	7.58021	-1.66492	2.19434919756416e-27	2.5644131724076e-24	Plekhf1
chr14	17205566	17205966	401	*	5.80624	6.54762	4.19896	2.37907	2.69144950193986e-27	3.11891501107149e-24	Pou5f1-rs6
chr4	56652873	56653273	401	*	6.95978	5.87464	7.57204	-1.6569	4.51158154717808e-27	5.18455912796547e-24	Actl7b
chr16	13190176	13190576	401	*	5.51329	3.62497	6.30396	-2.62851	7.38153866726555e-27	8.41251390261091e-24	Mrtfb
chr18	60065566	60065966	401	*	5.97513	4.41522	6.70704	-2.24682	9.7076246883151e-27	1.09727987255627e-23	Gm4951
chr19	16118429	16118829	401	*	6.29032	4.92368	6.97936	-2.01284	1.11801100100641e-26	1.25344485397386e-23	Gnaq
chr8	27607024	27607424	401	*	7.45833	6.47984	8.03605	-1.51648	1.27007321246217e-26	1.41244432256882e-23	Poteg
chr10	86872611	86873011	401	*	6.77481	5.64313	7.40112	-1.71708	1.6246908049645e-26	1.79235889603683e-23	Nt5dc3
chr11	33786559	33786959	401	*	6.48027	5.22219	7.14193	-1.87783	1.91937133715503e-26	2.10064529677523e-23	Kcnmb1
chr14	60533728	60534128	401	*	6.24116	4.85819	6.9341	-2.03285	2.25348662926951e-26	2.44689611162414e-23	Spata13
chr16	18805726	18806126	401	*	6.8547	5.75498	7.47144	-1.67577	2.30972700004038e-26	2.48836994769976e-23	Ufd1
chr17	26778515	26778915	401	*	6.32479	5.00012	7.00355	-1.96086	4.885214831686e-26	5.22225678518992e-23	Bnip1
chr1	163060448	163060848	401	*	7.15041	6.14319	7.73777	-1.55448	8.44592050056103e-26	8.9591725925182e-23	Mroh9
chr8	111796516	111796916	401	*	6.76626	5.65372	7.38687	-1.69228	1.07282905547233e-25	1.12933684541706e-22	Bcar1
chr11	102510218	102510618	401	*	5.19106	3.11546	6.0089	-2.83745	1.29013632996315e-25	1.34780151440847e-22	Itga2b
chr5	46292088	46292488	401	*	5.35031	3.41494	6.14819	-2.68081	1.31528806726633e-25	1.36374604869194e-22	4930405L22Rik
chr4	149791451	149791851	401	*	6.12912	4.71844	6.82855	-2.06654	1.98488431460988e-25	2.04265333570674e-22	Slc25a33
chr8	118168992	118169392	401	*	6.5401	5.34625	7.1843	-1.79651	2.64578674780631e-25	2.70262216683326e-22	Cdh13
chr5	71970440	71970840	401	*	6.51367	5.30939	7.16077	-1.80974	2.91882806897195e-25	2.95960581405318e-22	Commd8
chr10	27103763	27104163	401	*	7.0871	6.08054	7.67424	-1.55353	3.29091796646917e-25	3.31253713559196e-22	4930579H20Rik
chr10	126814168	126814568	401	*	6.34302	5.05864	7.01155	-1.91057	3.59921919755971e-25	3.59661106770641e-22	4930484H19Rik
chr8	124586038	124586438	401	*	6.13311	4.7375	6.82903	-2.04805	4.12973977110497e-25	4.09705837723292e-22	Capn9
chr15	3232171	3232571	401	*	7.74396	6.82064	8.30243	-1.44236	5.64080148188577e-25	5.55618945965748e-22	Selenop
chrX	135948676	135949076	401	*	6.26927	4.95396	6.94568	-1.94904	5.80726410703261e-25	5.67958666921841e-22	Arxes2
chr19	59554290	59554690	401	*	5.60763	3.90702	6.36665	-2.4116	9.49580851301678e-25	9.22163376017615e-22	2700089I24Rik
chr6	84210053	84210453	401	*	7.0963	6.10948	7.67685	-1.52724	1.69087415970594e-24	1.63057025610804e-21	Dysf
chr1	179854297	179854697	401	*	5.86009	4.34617	6.58241	-2.19099	3.44903485903287e-24	3.30292991014328e-21	Ahctf1
chr6	90471167	90471567	401	*	7.84651	6.94339	8.39767	-1.41494	3.50728031997673e-24	3.33554452499856e-21	Klf15
chr18	36384760	36385160	401	*	6.52264	5.35817	7.1585	-1.75885	3.9331585482827e-24	3.71494906717935e-21	Cystm1
chr11	117259624	117260024	401	*	7.11416	6.14437	7.68891	-1.50448	6.12638480589874e-24	5.74713241315263e-21	Septin9
chr6	113267268	113267668	401	*	4.60793	1.87425	5.49519	-3.53883	6.99186243270864e-24	6.51471506399001e-21	Cpne9
chr16	23423014	23423414	401	*	8.77323	7.89128	9.3166	-1.38641	7.77596415041205e-24	7.19668091504578e-21	Rtp1
chr16	89608122	89608522	401	*	7.89298	7.00115	8.44001	-1.39957	1.09674391732386e-23	1.0082732413264e-20	Krtap11-1
chr14	59549109	59549509	401	*	6.37359	5.15661	7.02418	-1.82556	1.11688555042724e-23	1.01999018148289e-20	Cdadc1
chr10	59969738	59970138	401	*	7.50499	6.59619	8.05822	-1.42244	1.16975575842517e-23	1.05853328844177e-20	Ddit4
chr2	152820310	152820710	401	*	7.0082	6.02252	7.58836	-1.52563	1.17444229972147e-23	1.05853328844177e-20	Bcl2l1
chr3	96113226	96113626	401	*	6.4845	5.32203	7.1198	-1.7562	1.46716299853402e-23	1.31377777596001e-20	Otud7b
chr2	134976807	134977207	401	*	6.71253	5.644	7.31962	-1.63478	1.85494143165673e-23	1.65029950597073e-20	Plcb1
chr4	138459031	138459431	401	*	7.18417	6.2414	7.74954	-1.46821	2.13033130551815e-23	1.87206887056076e-20	Camk2n1
chr7	17058135	17058535	401	*	8.74961	7.87655	9.28966	-1.37421	2.13136194835417e-23	1.87206887056076e-20	Hif3a
chr9	74970557	74970957	401	*	4.81633	2.50248	5.66343	-3.09505	2.60988826966038e-23	2.27787083788713e-20	Atosa
chr8	72416294	72416694	401	*	6.74383	5.69116	7.34593	-1.61402	2.69582832684853e-23	2.33808003944914e-20	Eps15l1
chr19	23057060	23057460	401	*	7.93232	7.05082	8.47551	-1.38543	2.7936082777828e-23	2.40774113441405e-20	Klf9
chr13	58438875	58439275	401	*	5.49405	3.80753	6.25049	-2.39427	2.83435222752183e-23	2.42768429922522e-20	Hnrnpk
chr4	34237742	34238142	401	*	6.38229	5.18398	7.02773	-1.80183	2.98272785390588e-23	2.53900105588655e-20	Spaca1
chr16	36944965	36945365	401	*	7.6874	6.79981	8.23286	-1.39363	3.19063033360338e-23	2.69931241106691e-20	Hcls1
chr7	102194513	102194913	401	*	5.87024	4.41515	6.57976	-2.11977	4.62796608246888e-23	3.89144221202719e-20	Nup98
chr3	86810882	86811282	401	*	6.22241	4.95498	6.88653	-1.88893	4.9010751277219e-23	4.0961106673506e-20	Dclk2
chr6	96064785	96065185	401	*	5.17329	3.27299	5.96583	-2.63904	5.13303300914791e-23	4.26412802386443e-20	Tafa1
chr7	4111711	4112111	401	*	8.74134	7.87692	9.27812	-1.3623	5.82430562348463e-23	4.80941164957204e-20	Ttyh1
chr9	42320271	42320671	401	*	7.053	7.60077	6.15914	1.47842	6.22529015261937e-23	5.10992566694173e-20	Sc5d
chr1	44216701	44217101	401	*	5.01681	2.99986	5.82657	-2.76942	1.14444238540788e-22	9.3383789909909e-20	Mettl21e
chr8	24438873	24439273	401	*	6.17628	4.9077	6.8407	-1.89025	1.7871903670728e-22	1.44972677423141e-19	Tcim
chr9	40568058	40568458	401	*	7.0643	6.12211	7.62947	-1.4673	2.06030203180695e-22	1.66149503032853e-19	Gramd1b
chr16	34516674	34517074	401	*	6.60157	5.52359	7.21162	-1.64697	2.09064433069373e-22	1.6761619372248e-19	Kalrn
chr7	135029136	135029536	401	*	6.15063	4.87461	6.81699	-1.89951	2.3943382455717e-22	1.90855054372449e-19	Insyn2a
chr5	105603786	105604186	401	*	7.32299	6.42699	7.87155	-1.40484	2.78718310235166e-22	2.20892270008215e-19	Lrrc8c
chrX	166731474	166731874	401	*	5.50694	3.90739	6.24681	-2.29158	6.67462696819072e-22	5.25960605093429e-19	Gm1720
chr16	85975021	85975421	401	*	5.72723	6.42038	4.34337	2.10856	1.00885597578346e-21	7.90461585571245e-19	Adamts5
chr11	55419271	55419671	401	*	7.80916	6.96119	8.33966	-1.33918	1.17057251159355e-21	9.1198841439972e-19	Sparc
chr16	37869937	37870337	401	*	6.08597	4.80786	6.75288	-1.90194	1.2855813015255e-21	9.95964390339135e-19	Lrrc58
chr17	32253229	32253629	401	*	7.46381	7.9765	6.66114	1.3527	1.83338002704557e-21	1.41241958508147e-18	Gm4432
chr4	149890495	149890895	401	*	5.99612	4.68215	6.6722	-1.94649	2.05220663293123e-21	1.57221830378454e-18	Spsb1
chr19	23214257	23214657	401	*	5.70742	4.24804	6.4179	-2.12423	2.44437040056385e-21	1.86231313943511e-18	Smc5
chr15	38585625	38586025	401	*	8.22449	7.38946	8.74999	-1.32146	2.99659305012837e-21	2.27049550336649e-18	2310043O21Rik
chr9	52105488	52105888	401	*	5.37211	3.73757	6.11879	-2.33213	3.54175806691803e-21	2.66889856518031e-18	Mir6244
chr1	52956796	52957196	401	*	7.03439	6.1223	7.58881	-1.42648	5.2024816560827e-21	3.89903380637937e-18	1700019D03Rik
chr19	40371742	40372142	401	*	8.0402	7.21287	8.56269	-1.31066	7.46019763328118e-21	5.5608716412404e-18	Pdlim1
chr6	31306529	31306929	401	*	5.186	3.45946	5.94969	-2.43866	9.92065468600871e-21	7.35515204946559e-18	2210408F21Rik
chr2	78416667	78417067	401	*	4.5469	2.11525	5.40659	-3.21672	1.02469635456998e-20	7.55645065749732e-18	Gm14461
chr16	24097568	24097968	401	*	6.46643	5.39204	7.07536	-1.64202	1.12628737527729e-20	8.26143771546483e-18	Gm46545
chrX	140507646	140508046	401	*	6.22021	5.045	6.85914	-1.77191	1.31335359003211e-20	9.58261693467875e-18	Prps1
chr19	42669891	42670291	401	*	5.95768	4.66263	6.62896	-1.92273	1.45223150702543e-20	1.05401434115161e-17	Loxl4
chr4	64394753	64395153	401	*	8.04258	8.53837	7.28114	1.29496	1.95224177469911e-20	1.40949811901051e-17	Gm11217
chr4	154464362	154464762	401	*	6.78084	5.82429	7.35102	-1.48629	2.36144424885603e-20	1.69605813498566e-17	Gm13133
chr7	142001908	142002308	401	*	7.30578	6.45411	7.8377	-1.34392	2.44028604384959e-20	1.74360334428424e-17	Mir3104
chr18	74901528	74901928	401	*	5.65068	4.22251	6.35414	-2.08592	3.2979858427892e-20	2.34428993670428e-17	Lipg
chr12	8454514	8454914	401	*	7.69652	6.87903	8.21512	-1.29676	3.98356712526912e-20	2.81709695679288e-17	Rhob
chr6	8694003	8694403	401	*	7.04867	6.16357	7.5932	-1.38967	4.48218872100344e-20	3.15353992156314e-17	Ica1
chr5	29278094	29278494	401	*	6.49205	5.44905	7.09106	-1.60085	4.96736471208949e-20	3.47715529846264e-17	Rnf32
chr2	172784945	172785345	401	*	6.39237	5.31113	7.00342	-1.65081	5.05626268690548e-20	3.52150820466801e-17	Bmp7
chr5	39260814	39261214	401	*	5.04738	3.27289	5.81943	-2.49306	5.89484487694283e-20	4.08492014336892e-17	4930513D17Rik
chr8	108027154	108027554	401	*	7.1731	6.31571	7.70721	-1.35171	7.51420564750371e-20	5.18104479395381e-17	Zfhx3
chr5	25604661	25605061	401	*	5.74656	4.39193	6.4327	-1.996	1.11028756542433e-19	7.61734603343359e-17	1700096K18Rik
chr6	117688639	117689039	401	*	4.9493	3.11541	5.73128	-2.56049	1.14867363291564e-19	7.84168782074589e-17	1700030F04Rik
chr7	27118051	27118451	401	*	6.02912	4.80718	6.68108	-1.83091	1.18738929858811e-19	8.06605833868472e-17	Cyp2f2
chr12	8344899	8345299	401	*	7.62223	6.81281	8.13762	-1.28544	1.22901781780924e-19	8.30791946450465e-17	Hs1bp3
chr18	16703609	16704009	401	*	7.67134	6.86621	8.18502	-1.27949	1.46120343280179e-19	9.82926601870081e-17	Cdh2
chr11	81003000	81003400	401	*	5.47261	4.00018	6.18598	-2.13879	2.03723177720886e-19	1.36058199770071e-16	Spaca3
chr19	54554083	54554483	401	*	5.38946	3.87419	6.11207	-2.19001	2.04235296246589e-19	1.36058199770071e-16	Adra2a
chr12	102058451	102058851	401	*	7.73323	6.93411	8.24449	-1.2711	2.12700210213769e-19	1.41016148983071e-16	Slc24a4
chr4	106199778	106200178	401	*	6.23439	5.11553	6.85689	-1.69938	2.65084356323941e-19	1.74904941325701e-16	Gm12724
chr6	94601142	94601542	401	*	6.75421	5.82531	7.31467	-1.44893	3.75884204070199e-19	2.46830627339431e-16	Mir7041
chr1	155302608	155303008	401	*	6.46069	5.43772	7.05323	-1.57435	4.22466987270899e-19	2.76105201633445e-16	BC034090
chr18	69585225	69585625	401	*	7.22299	6.39206	7.74688	-1.31512	4.47468698378604e-19	2.91065724086837e-16	Tcf4
chrX	161855971	161856371	401	*	4.76476	2.80735	5.56592	-2.69879	4.78745602088009e-19	3.09615950520024e-16	Rai2
chr16	34978054	34978454	401	*	6.09185	4.92342	6.72886	-1.76288	4.80477254614106e-19	3.09615950520024e-16	E130310I04Rik
chr12	101763883	101764283	401	*	5.47365	4.02989	6.18063	-2.10397	6.26097695750002e-19	4.01576149971745e-16	Tc2n
chr9	52742045	52742445	401	*	6.55763	5.57526	7.13666	-1.52054	6.72829468672119e-19	4.29551776527246e-16	Gm1715
chr5	20286297	20286697	401	*	5.87953	4.62501	6.54025	-1.87158	6.96367231970283e-19	4.42530144187567e-16	Phtf2
chr14	108464179	108464579	401	*	6.5313	7.08982	5.60782	1.51799	7.51944431927956e-19	4.75656592490207e-16	Slitrk1
chr2	11767093	11767493	401	*	6.5709	5.59501	7.14774	-1.51191	7.69503549997562e-19	4.84541276459652e-16	Fbh1
chr16	90865542	90865942	401	*	5.84967	6.49181	4.66316	1.86187	9.12950873163537e-19	5.7225420640569e-16	Eva1c
chr7	17062336	17062736	401	*	7.99533	7.21573	8.49865	-1.24379	9.20938144612707e-19	5.74648733674626e-16	Hif3a
chr11	16798098	16798498	401	*	6.06029	4.89147	6.6974	-1.76327	9.84228965410245e-19	6.11374659144472e-16	Egfr
chr3	53207178	53207578	401	*	7.44235	6.64374	7.95341	-1.27019	1.00274584659169e-18	6.20083642354235e-16	Lhfpl6
chr9	61573611	61574011	401	*	7.95766	7.18081	8.45985	-1.2399	1.27425219332186e-18	7.8446150651377e-16	Tle3
chr2	90504818	90505218	401	*	7.52309	6.73268	8.03083	-1.25875	1.30086500720166e-18	7.97285708858264e-16	Ptprj
chr4	6937172	6937572	401	*	6.38114	5.34633	6.97751	-1.58983	1.33879813849711e-18	8.16903819905982e-16	Tox
chr4	11123637	11124037	401	*	6.63692	5.69092	7.20343	-1.47188	1.41232905961497e-18	8.57974349431296e-16	Gm11827
chr17	72565838	72566238	401	*	5.21914	3.66264	5.95034	-2.23824	1.42963346314561e-18	8.64677432314824e-16	Alk
chr12	76784182	76784582	401	*	5.90545	4.68162	6.55792	-1.83289	1.75920788899721e-18	1.05936579865815e-15	Gpx2
chr6	90456258	90456658	401	*	6.35903	5.32226	6.95605	-1.59239	1.98288470677924e-18	1.18886870028199e-15	Klf15
chr12	109830536	109830936	401	*	7.03922	6.19685	7.56756	-1.33082	2.04534440093265e-18	1.22100862722343e-15	Mir3072
chr17	65400901	65401301	401	*	7.17829	7.67355	6.41809	1.29263	2.16300596815914e-18	1.28568328883252e-15	Tmem232
chr8	121856305	121856705	401	*	6.37432	5.34565	6.96871	-1.58172	2.30983957319383e-18	1.36706814224648e-15	Klhdc4
chr1	93609524	93609924	401	*	7.50416	6.71965	8.00949	-1.25043	2.57140727978442e-18	1.51537206787295e-15	Stk25
chr5	34183135	34183535	401	*	6.36386	5.33359	6.95877	-1.58382	2.67092100177727e-18	1.56731917508547e-15	Mxd4
chr18	80363531	80363931	401	*	6.05693	4.90701	6.68859	-1.739	2.87788757017906e-18	1.68161311833768e-15	Kcng2
chr12	89748166	89748566	401	*	7.71919	6.94653	8.21965	-1.23386	3.09846835294384e-18	1.79580137269601e-15	Dio2
chr15	63931294	63931694	401	*	5.52409	4.14326	6.21651	-2.02724	3.09935262292712e-18	1.79580137269601e-15	Gsdmcl-ps
chr2	26555109	26555509	401	*	6.03328	4.87538	6.66725	-1.74917	3.17247048037576e-18	1.83047564537162e-15	Egfl7
chr4	29152421	29152821	401	*	6.54784	5.58492	7.12022	-1.49449	3.25547543176446e-18	1.870541925168e-15	Gm11917
chr6	115473642	115474042	401	*	6.26607	6.84884	5.27261	1.61149	3.58448342579549e-18	2.05103844156514e-15	Tsen2
chr1	190768302	190768702	401	*	6.57563	5.62565	7.14353	-1.47713	4.31545395327706e-18	2.45909545519383e-15	Rps6kc1
chr5	105605743	105606143	401	*	6.32261	5.28515	6.91985	-1.59322	4.37901844300839e-18	2.48504791477719e-15	Lrrc8c
chr3	105364668	105365068	401	*	7.96609	7.20131	8.46328	-1.22285	4.47144628282869e-18	2.51897104543318e-15	Kcnd3
chr9	27541506	27541906	401	*	6.74455	7.27057	5.90818	1.39894	4.47532926853611e-18	2.51897104543318e-15	Spata19
chrX	47921793	47922193	401	*	5.99077	4.82443	6.62717	-1.75989	5.24500807750666e-18	2.94018948735028e-15	Ocrl
chr7	113792026	113792426	401	*	7.37185	6.58519	7.87806	-1.25336	5.59006926956635e-18	3.12093341001295e-15	Spon1
chr15	88850460	88850860	401	*	8.75688	8.00262	9.24965	-1.2082	5.62613184768573e-18	3.12840153949944e-15	Pim3
chr9	68941036	68941436	401	*	8.3953	7.63689	8.88981	-1.21398	6.08495132801477e-18	3.36993890816561e-15	Rora
chr3	71512830	71513230	401	*	6.923	7.43095	6.13208	1.33574	6.27977005144195e-18	3.46392116037538e-15	Sis
chr12	104827582	104827982	401	*	5.9238	4.73622	6.56623	-1.78684	7.28441533018267e-18	3.99025762372742e-15	Clmn
chr6	113965697	113966097	401	*	6.74323	5.85003	7.29075	-1.40037	7.29184134285213e-18	3.99025762372742e-15	Atp2b2
chr2	40060503	40060903	401	*	5.24824	5.94655	3.8424	2.13278	7.99343365421193e-18	4.35689526053686e-15	Ppp6c
chr2	30265826	30266226	401	*	8.5706	7.81788	9.06273	-1.20596	8.79151835573907e-18	4.77303299707251e-15	Phyhd1
chr12	11727382	11727782	401	*	5.79987	4.56456	6.45546	-1.84705	9.08426827558731e-18	4.91262978511173e-15	Tubb2a-ps2
chr2	83840174	83840574	401	*	6.10752	4.99988	6.72665	-1.68451	9.36866563476895e-18	5.04663668372905e-15	Fam171b
chr7	77142620	77143020	401	*	4.70243	2.80718	5.49417	-2.62741	9.87715161497679e-18	5.2998412751179e-15	Agbl1
chr2	27046358	27046758	401	*	6.56502	5.62508	7.1294	-1.46359	1.09529268009169e-17	5.85429692188542e-15	Slc2a6
chr16	63031752	63032152	401	*	6.43072	5.44772	7.00998	-1.52118	1.18494485438586e-17	6.30903071118955e-15	Pros1
chr6	113644707	113645107	401	*	7.63155	6.87051	8.12717	-1.21736	1.20149841230619e-17	6.37256273296245e-15	Irak2
chr6	53973502	53973902	401	*	6.63583	5.71917	7.19191	-1.43218	1.20956345335287e-17	6.39075862901767e-15	Cpvl
chr8	94171341	94171741	401	*	6.75683	5.87455	7.30031	-1.38546	1.26727920798936e-17	6.67014514434097e-15	Mt2
chr13	34911253	34911653	401	*	6.34947	6.91517	5.40577	1.54499	1.27322497495438e-17	6.67595908920945e-15	Fam217a
chr15	6981062	6981462	401	*	5.33697	3.90656	6.04093	-2.08689	1.30125209029244e-17	6.79707057770178e-15	Osmr
chr16	63086426	63086826	401	*	5.87641	4.68208	6.52074	-1.7953	1.36561951178124e-17	7.10637474243899e-15	Pros1
chr3	67618140	67618540	401	*	6.12735	6.72001	5.104	1.65082	1.3896440785293e-17	7.20420745974399e-15	Mfsd1
chr7	138547919	138548319	401	*	8.83803	8.09514	9.32598	-1.19204	1.50048006443213e-17	7.74967044513822e-15	4930543N07Rik
chr6	3829831	3830231	401	*	5.14354	5.85047	3.70003	2.17797	1.53886511347555e-17	7.91826489359247e-15	Calcr
chr12	65268576	65268976	401	*	5.12528	3.5852	5.8531	-2.21788	1.62451087906539e-17	8.32788290792259e-15	Wdr20rt
chr6	72570645	72571045	401	*	7.8343	7.0831	8.32579	-1.20351	1.8396648088052e-17	9.39591767163839e-15	Capg
chr7	130953331	130953731	401	*	8.37088	7.62487	8.86016	-1.19635	2.12157302504799e-17	1.07957535112221e-14	Htra1
chr19	57301785	57302185	401	*	6.88176	6.03689	7.41107	-1.33411	2.22164242320932e-17	1.12634003735502e-14	Ablim1
chr2	163329688	163330088	401	*	5.348	3.9381	6.04726	-2.06193	2.23952689542868e-17	1.13124820102423e-14	Jph2
chr1	88056635	88057035	401	*	3.74498	0	4.70866	-5.01747	2.37395971505776e-17	1.19477753542506e-14	Ugt1a10
chr13	51868580	51868980	401	*	8.59532	7.85358	9.08278	-1.19034	2.4804425472127e-17	1.24382919003866e-14	Gadd45g
chr16	29816912	29817312	401	*	5.93046	4.77239	6.56449	-1.7491	2.81298842577189e-17	1.40547501418095e-14	Gm1968
chr10	3690623	3691023	401	*	5.13898	3.62468	5.86138	-2.18706	2.8745197091471e-17	1.43103345809164e-14	Plekhg1
chr10	120422060	120422460	401	*	7.16972	7.65275	6.43834	1.25162	3.18647332557011e-17	1.58062831509395e-14	Mir763
chr10	60081889	60082289	401	*	4.86683	3.16971	5.62522	-2.40113	3.29518048120713e-17	1.62869314823822e-14	Spock2
chr13	42403219	42403619	401	*	7.47787	6.71927	7.97248	-1.21382	3.39749170774204e-17	1.67326466606295e-14	Edn1
chr17	80661871	80662271	401	*	7.10848	6.31038	7.61933	-1.26921	3.42601462468937e-17	1.68130753289916e-14	Map4k3
chr3	96551250	96551650	401	*	7.05473	6.24898	7.56865	-1.27986	3.63766116945698e-17	1.77884211087985e-14	Txnip
chr6	147718044	147718444	401	*	6.76499	5.89878	7.30245	-1.36341	3.67504074038423e-17	1.79077073533211e-14	1700049E15Rik
chr12	102116594	102116994	401	*	7.48202	6.72707	7.97508	-1.20863	4.67006485986276e-17	2.2676124794897e-14	Slc24a4
chr9	68679928	68680328	401	*	8.75243	8.01963	9.23606	-1.17761	4.7380514555797e-17	2.2925519148226e-14	Rora
chr6	31370412	31370812	401	*	5.85754	4.68138	6.49675	-1.77204	4.76596948928073e-17	2.29799717682452e-14	Mkln1
chr18	30784002	30784402	401	*	7.13518	7.61823	6.40373	1.25168	4.78710638878475e-17	2.30014624046487e-14	Pik3c3
chr10	61827088	61827488	401	*	5.02543	3.45958	5.75855	-2.24782	5.2950627581577e-17	2.53537900815954e-14	Macroh2a2
chr8	11270818	11271218	401	*	4.76503	3.00024	5.53542	-2.47861	5.44798259933201e-17	2.59957370397192e-14	Col4a2
chr17	56108575	56108975	401	*	8.03849	7.30104	8.52412	-1.18401	5.72392257848911e-17	2.72182387439189e-14	Plin4
chr1	140900481	140900881	401	*	6.07798	6.66837	5.06157	1.64151	5.84294442770073e-17	2.76887297793791e-14	4930590L20Rik
chr7	125833416	125833816	401	*	5.27305	5.95454	3.93738	2.0466	6.39538446994332e-17	3.02028602193556e-14	Katnip
chr14	41015857	41016257	401	*	7.05854	6.26034	7.56943	-1.2693	6.44782813409336e-17	3.03466040850333e-14	Prxl2a
chr13	28931733	28932133	401	*	5.73966	4.52302	6.39017	-1.82317	6.53103710980547e-17	3.0633674062659e-14	Sox4
chr19	6382545	6382945	401	*	6.50694	5.57525	7.0684	-1.45235	6.62776512025577e-17	3.09819935621447e-14	Pygm
chr4	70317477	70317877	401	*	4.79089	3.05877	5.55557	-2.44105	6.9736696831444e-17	3.24888192332977e-14	Cdk5rap2
chr2	92988320	92988720	401	*	7.06249	6.26639	7.57253	-1.26636	7.42702690745156e-17	3.44844111292111e-14	4631405J19Rik
chr4	131796413	131796813	401	*	7.78478	7.04802	8.27012	-1.18291	7.69150521962146e-17	3.55925694558993e-14	Ptpru
chr3	93987375	93987775	401	*	6.20374	6.77692	5.23855	1.57358	8.04422118706175e-17	3.71002709597263e-14	Tdpoz9
chr14	12059187	12059587	401	*	4.58693	2.66308	5.38307	-2.6581	8.18900444583375e-17	3.76421237693492e-14	3830406C13Rik
chr4	116928251	116928651	401	*	7.18138	7.65902	6.4624	1.23386	8.77066941616659e-17	4.01819040694144e-14	Zswim5
chr15	7182986	7183386	401	*	6.39892	5.43722	6.97089	-1.49259	9.27585982070693e-17	4.23556645455459e-14	Lifr
chrX	140505850	140506250	401	*	5.53761	4.24819	6.20744	-1.91395	9.74817325807637e-17	4.43654485903872e-14	Prps1
chr9	21420361	21420761	401	*	6.21926	6.78919	5.26345	1.56103	1.01000957927732e-16	4.5815895059981e-14	Dnm2
chr6	127685022	127685422	401	*	7.22156	7.69594	6.51006	1.22317	1.10065970669274e-16	4.9764253623911e-14	Prmt8
chr16	93335254	93335654	401	*	4.9797	3.41499	5.71259	-2.24606	1.35407941772752e-16	6.10220757204659e-14	1810053B23Rik
chr4	70499288	70499688	401	*	5.94456	4.82499	6.56728	-1.69952	1.44621260510107e-16	6.49617974734325e-14	Megf9
chr7	100917516	100917916	401	*	6.81011	7.31111	6.03616	1.31173	1.71554037217523e-16	7.68094212087544e-14	Arhgef17
chr19	16924647	16925047	401	*	6.94698	6.14248	7.46041	-1.27802	1.94649163113337e-16	8.68677009492853e-14	Prune2
chr5	132652188	132652588	401	*	5.50531	4.22254	6.17343	-1.90549	2.13996547304248e-16	9.51939479782444e-14	Auts2
chr15	79131445	79131845	401	*	5.79236	4.6237	6.42943	-1.76222	2.23922644948974e-16	9.9289172792487e-14	Polr2f
chr11	81152547	81152947	401	*	7.19523	6.43285	7.69142	-1.21896	2.56977563433106e-16	1.13580788453286e-13	Spaca3
chr8	70832334	70832734	401	*	6.52888	5.62431	7.08057	-1.41557	2.60261159085102e-16	1.14664580951552e-13	Arrdc2
chr1	61539932	61540332	401	*	6.19751	5.18382	6.787	-1.56151	2.72115104762979e-16	1.19505327856098e-13	Pard3b
chr4	33058319	33058719	401	*	5.51647	4.24738	6.18102	-1.88839	3.09002243244556e-16	1.3527431537595e-13	Gabrr2
chr6	125196313	125196713	401	*	7.63276	6.90687	8.11341	-1.16728	3.11189455556006e-16	1.35800714940422e-13	Mir3098
chr7	123134921	123135321	401	*	7.21525	7.68473	6.51483	1.2072	3.14687293817606e-16	1.36893936332643e-13	Slc5a11
chr4	126062704	126063104	401	*	8.2781	7.56063	8.75509	-1.15551	3.37495278683001e-16	1.46354084686748e-13	Oscp1
chr9	107323555	107323955	401	*	5.75754	4.58536	6.39562	-1.76659	3.56637558847474e-16	1.54170280141275e-13	Hemk1
chr11	110448802	110449202	401	*	7.34333	6.60012	7.83142	-1.19184	3.59643481093999e-16	1.54983862633945e-13	Map2k6
chr2	5147940	5148340	401	*	5.77001	4.60559	6.40587	-1.75671	4.19535457749229e-16	1.802303415066e-13	Ccdc3
chr19	54143066	54143466	401	*	6.16011	5.14247	6.75091	-1.56667	4.50473114204522e-16	1.9292000760498e-13	Adra2a
chr2	93791404	93791804	401	*	6.51436	5.61462	7.06429	-1.40897	4.74853357417802e-16	2.02731510798498e-13	Ext2
chrX	77236712	77237112	401	*	4.86833	3.2729	5.60738	-2.2815	5.21437626216521e-16	2.21932866219933e-13	Tbl1x
chr6	84307464	84307864	401	*	4.42906	2.41513	5.23839	-2.75668	5.58170175977049e-16	2.368358992838e-13	Gm10445
chr4	45171436	45171836	401	*	7.55261	6.83003	8.03182	-1.1625	6.05752720324219e-16	2.56237116971503e-13	Frmpd1
chr6	87170881	87171281	401	*	5.8182	4.68215	6.4458	-1.7204	6.48387257617093e-16	2.73433036163294e-13	D6Ertd527e
chr7	111741585	111741985	401	*	5.62259	4.41476	6.27067	-1.81153	7.09037970501545e-16	2.9809858576879e-13	Galnt18
chr12	21190220	21190620	401	*	7.00046	6.22257	7.50307	-1.24069	7.6907471362282e-16	3.22356848050416e-13	Cpsf3
chr19	44321152	44321552	401	*	6.64376	5.78995	7.1765	-1.34617	8.92996653037512e-16	3.7316435895113e-13	Scd4
chr14	9491588	9491988	401	*	5.43958	4.17011	6.10423	-1.8885	1.00935694995466e-15	4.20514572201656e-13	Mnd1-ps
chr4	72662432	72662832	401	*	5.84917	6.44796	4.80687	1.67505	1.13563764971865e-15	4.71700096072898e-13	Aldoart1
chr9	48723656	48724056	401	*	5.47379	4.22139	6.13395	-1.86723	1.16154587094076e-15	4.81012539347539e-13	Zbtb16
chr12	102678722	102679122	401	*	6.12528	5.11495	6.71367	-1.5569	1.3105845803774e-15	5.41106627646835e-13	Mir1936
chr8	126756246	126756646	401	*	6.73918	5.91584	7.26009	-1.30406	1.40590476818632e-15	5.78729156814606e-13	A630001O12Rik
chr1	189217587	189217987	401	*	6.73839	5.91511	7.25929	-1.30399	1.43399691644083e-15	5.88097958234001e-13	Kcnk2
chr2	159152235	159152635	401	*	7.80259	7.09738	8.27419	-1.13767	1.43719370503886e-15	5.88097958234001e-13	Dhx35
chr14	9479042	9479442	401	*	4.62743	2.87448	5.39577	-2.46313	1.46457770014458e-15	5.97530369378512e-13	Mnd1-ps
chr14	8420200	8420600	401	*	5.57588	4.36942	6.22358	-1.80959	1.61542293092134e-15	6.57129268950009e-13	Fam3d
chr19	26615911	26616311	401	*	7.09813	6.34535	7.59029	-1.20527	1.71839430655875e-15	6.96960514336622e-13	Smarca2
chr15	96933373	96933773	401	*	5.68762	4.52416	6.3232	-1.75518	1.72636016907683e-15	6.98138027318754e-13	Slc38a4
chr12	99743570	99743970	401	*	6.88893	6.1013	7.39554	-1.2543	1.76989031642457e-15	7.13648756242538e-13	1700064M15Rik
chr19	38460722	38461122	401	*	7.33406	6.60892	7.8144	-1.16603	1.81222841394097e-15	7.2858979091096e-13	Plce1
chr10	108692760	108693160	401	*	5.46394	6.10092	4.2956	1.83707	1.89403370893432e-15	7.59265257157103e-13	Brcc3dc
chr19	52854106	52854506	401	*	7.9299	8.37474	7.28341	1.12913	1.90509225684883e-15	7.61484702085374e-13	AA387883
chr14	36414779	36415179	401	*	4.94892	3.45938	5.66601	-2.15571	2.24276574828804e-15	8.93865308349484e-13	4930474N05Rik
chr11	68330491	68330891	401	*	6.93309	6.15712	7.43492	-1.23793	2.30057271890999e-15	9.14262184258467e-13	Ntn1
chr5	149567022	149567422	401	*	7.90801	7.20918	8.37677	-1.1285	2.33370563322897e-15	9.2476438742033e-13	Gm15997
chr13	35995656	35996056	401	*	7.09951	6.35236	7.58927	-1.19725	2.74905534561334e-15	1.08623132424092e-12	Ppp1r3g
chr15	92946249	92946649	401	*	5.40002	4.14332	6.06132	-1.87226	2.99566646171906e-15	1.18029258591731e-12	Gxylt1
chr10	97250201	97250601	401	*	7.01411	6.25523	7.50882	-1.21384	3.03607340821927e-15	1.19280490881321e-12	Mir3966
chr11	4216200	4216600	401	*	6.80427	6.00678	7.31488	-1.26806	3.12905514460249e-15	1.22352619683667e-12	Castor1
chr16	51751730	51752130	401	*	4.02852	4.88941	1.58512	3.28905	3.1320141224318e-15	1.22352619683667e-12	Gm29686
chr2	19145851	19146251	401	*	5.69099	4.5448	6.32156	-1.73301	3.42707567814586e-15	1.3350105537184e-12	Armc3
chr7	56204844	56205244	401	*	6.22953	5.2727	6.79981	-1.48572	3.59980354743564e-15	1.3983462230743e-12	Oca2
chr3	130618372	130618772	401	*	4.46208	2.58512	5.25097	-2.60285	3.70923095498576e-15	1.43680603565319e-12	Etnppl
chr13	102625523	102625923	401	*	6.83352	6.04492	7.34053	-1.25561	3.87720362993258e-15	1.49766493156219e-12	Cd180
chr4	5130803	5131203	401	*	5.25101	3.93882	5.92664	-1.94084	3.89096809220471e-15	1.49878351931572e-12	Bpnt2
chr19	22630715	22631115	401	*	7.11925	6.38006	7.60562	-1.18594	4.14815719164247e-15	1.59340077082868e-12	Mir204
chr9	44041530	44041930	401	*	6.87646	7.35388	6.15802	1.23282	4.6862885654213e-15	1.7951088699211e-12	Thy1
chr2	131866815	131867561	747	*	7.40002	7.84806	6.7467	1.13886	4.72936764075347e-15	1.80659223728505e-12	Erv3
chr12	116231490	116231890	401	*	5.28548	4.00011	5.95427	-1.90759	5.68268804302654e-15	2.16475878766121e-12	Dync2i1
chr11	31555008	31555408	401	*	5.82431	4.73732	6.43714	-1.65683	5.74189930150606e-15	2.18128901839583e-12	Bod1
chr3	122635085	122635485	401	*	6.45389	5.57492	6.99614	-1.38049	5.83198320745972e-15	2.20890344736432e-12	Fnbp1l
chr6	97345869	97346269	401	*	5.96152	4.92301	6.55909	-1.59373	5.8466262384915e-15	2.20890344736432e-12	Lmod3
chr14	66441868	66442268	401	*	6.86364	6.08726	7.36564	-1.23843	6.07748569518946e-15	2.28985048460827e-12	Stmn4
chr8	91552057	91552457	401	*	7.36759	6.65932	7.84055	-1.14183	6.32073430776252e-15	2.37501161046444e-12	Fto
chr17	47177870	47178270	401	*	7.10519	6.37018	7.58978	-1.17996	7.00896537230276e-15	2.62645740445802e-12	Trerf1
chr18	82609322	82609722	401	*	5.05324	3.66311	5.74787	-2.03574	7.16097069035544e-15	2.67614595718161e-12	Zfp236
chrX	77409337	77409737	401	*	6.27503	5.34557	6.83569	-1.44891	7.40226845301342e-15	2.75884545856906e-12	Tbl1x
chr9	111254720	111255120	401	*	6.53403	5.68181	7.06617	-1.34384	7.57639739456135e-15	2.81613261646903e-12	Mlh1
chr18	80316887	80317287	401	*	7.43186	6.7332	7.90055	-1.12801	9.53636553944297e-15	3.53512045131502e-12	Kcng2
chr9	44078967	44079367	401	*	7.91122	7.22878	8.37264	-1.10479	1.03432118771483e-14	3.82393811758379e-12	Usp2
chr7	63896789	63897189	401	*	8.12665	7.44645	8.58704	-1.10161	1.18462618286204e-14	4.36791311809292e-12	E030018B13Rik
chr10	105051495	105051895	401	*	5.5732	4.41508	6.20723	-1.74788	1.18969227034065e-14	4.37489504213267e-12	Gm15663
chr2	22937222	22937622	401	*	6.35582	5.46004	6.9043	-1.40331	1.24302748020801e-14	4.55886940214585e-12	Pdss1
chr15	27616153	27616553	401	*	6.13525	5.17049	6.70827	-1.49615	1.27637221751066e-14	4.66874612187587e-12	Otulin
chr16	86531992	86532392	401	*	5.86237	4.80668	6.46543	-1.61604	1.32166624338759e-14	4.82163425828437e-12	Gm32461
chr11	79183811	79184211	401	*	5.26914	4	5.93371	-1.88719	1.32827624525921e-14	4.83296290821227e-12	Ksr1
chr2	30716633	30717033	401	*	6.58408	5.75464	7.10739	-1.31234	1.38138166844854e-14	5.00407986536573e-12	Mir3089
chr4	155192273	155192673	401	*	5.92414	4.89038	6.52018	-1.58738	1.38460894520464e-14	5.00407986536573e-12	Ski
chr14	37417651	37418051	401	*	5.51826	6.13559	4.41654	1.75148	1.38619181187071e-14	5.00407986536573e-12	Ghitm
chr10	29855722	29856122	401	*	7.41373	6.71853	7.88087	-1.12299	1.46699247085244e-14	5.28193894857835e-12	Rspo3
chr10	42092524	42092924	401	*	6.36239	5.47136	6.90913	-1.39685	1.47211370638603e-14	5.28657500288107e-12	Armc2
chr6	113402129	113402529	401	*	4.67334	3.05897	5.41612	-2.30179	1.50125250238478e-14	5.37721350854184e-12	Ttll3
chr4	9487417	9487817	401	*	5.86026	4.80685	6.4626	-1.61305	1.53840168619592e-14	5.49599980638386e-12	Asph
chr15	93933059	93933459	401	*	7.23399	6.52402	7.70769	-1.14418	1.55592770086296e-14	5.54424883589154e-12	9430014N10Rik
chr14	99434890	99435290	401	*	4.03438	1.58498	4.89587	-3.22047	1.5637388182577e-14	5.55772121231282e-12	Klf5
chr4	116928895	116929295	401	*	6.38443	6.90323	5.56644	1.37286	1.84401988175032e-14	6.53702677874986e-12	Zswim5
chr1	164236015	164236415	401	*	5.38296	4.17016	6.03242	-1.81677	1.99850196545437e-14	7.06649797528609e-12	Slc19a2
chr3	116884903	116885303	401	*	6.58613	5.76333	7.10684	-1.30313	2.08140137077254e-14	7.34079920791646e-12	Frrs1
chr2	180823644	180824044	401	*	5.10261	3.77218	5.7828	-1.96254	2.1070866849018e-14	7.41242994510098e-12	Bhlhe23
chr15	81834187	81834587	401	*	5.38064	4.17019	6.02945	-1.81377	2.3466016562331e-14	8.23400428484847e-12	Tob2
chr4	128226528	128226928	401	*	4.78249	3.27301	5.50388	-2.17817	2.71401921671448e-14	9.49906725850068e-12	Hmgb4
chr2	180788427	180788827	401	*	6.19228	5.26001	6.75394	-1.45256	2.73935335712935e-14	9.56346399868702e-12	Bhlhe23
chr4	33555456	33555856	401	*	7.14862	6.43799	7.62261	-1.14506	3.20521928155536e-14	1.11616095688506e-11	Mir8118
chr9	37126214	37126614	401	*	5.64961	4.5446	6.26794	-1.67967	3.58564698369708e-14	1.24549299509276e-11	Pknox2
chr11	108238249	108238649	401	*	5.37022	4.16993	6.01621	-1.80082	3.74038741174681e-14	1.29597845246202e-11	Apoh
chr11	35932508	35932908	401	*	6.62085	5.81601	7.13442	-1.27812	3.8266955183511e-14	1.32255967914941e-11	Wwc1
chr9	86101313	86101713	401	*	7.07909	6.36268	7.55561	-1.15331	4.12770518008168e-14	1.42302636083316e-11	Tpbg
chr14	70137943	70138343	401	*	6.81331	6.05265	7.30878	-1.21617	4.17110425773964e-14	1.43440218738727e-11	Ccar2
chr2	159566467	159566867	401	*	5.80371	4.75434	6.40476	-1.60756	4.30363656670812e-14	1.47629722027127e-11	4933416E03Rik
chr1	91436280	91436680	401	*	7.51347	6.83761	7.9719	-1.09503	4.63021478458955e-14	1.58438366946625e-11	Hes6
chr13	74113693	74114093	401	*	6.44351	5.59546	6.97404	-1.33792	4.80893800462698e-14	1.6414667099952e-11	Slc9a3
chr11	116959298	116959698	401	*	4.91016	3.50256	5.60887	-2.05602	4.82830301102498e-14	1.64400737091443e-11	Mgat5b
chr8	126036555	126036955	401	*	6.88201	6.13671	7.37099	-1.19443	4.89541980520038e-14	1.66275465797323e-11	Kcnk1
chr4	133226002	133226402	401	*	5.38322	4.19587	6.02559	-1.78442	5.11873501084579e-14	1.73433306632834e-11	Gpr3
chr15	66276685	66277085	401	*	5.01123	3.66284	5.69584	-1.98411	5.31401775078763e-14	1.79578390253814e-11	Kcnq3
chr13	54912875	54913275	401	*	6.95	6.21764	7.43345	-1.17604	5.32614659998622e-14	1.79578390253814e-11	Unc5a
chr9	76704348	76704748	401	*	7.0709	7.52098	6.41317	1.14507	5.36115872550469e-14	1.80317997133438e-11	Fam83b
chr11	54871871	54872271	401	*	6.90062	6.1632	7.38624	-1.18322	6.78178566724931e-14	2.27544584796516e-11	Hint1
chr4	104043398	104043798	401	*	7.61307	6.94683	8.06709	-1.08107	7.52896391224451e-14	2.52001000849155e-11	Dab1
chr12	59831479	59831879	401	*	4.22524	2.22259	5.03298	-2.7399	7.56009410367276e-14	2.52430260749751e-11	Fbxo33
chr2	43364834	43365234	401	*	5.59852	6.19467	4.5644	1.66344	7.59952764067582e-14	2.53134024552946e-11	Kynu
chr12	83046704	83047104	401	*	5.76539	4.71829	6.36572	-1.60447	8.40132449549556e-14	2.79166903115382e-11	1700085C21Rik
chr14	47959647	47960047	401	*	8.01076	7.35232	8.46117	-1.06985	8.53120565784684e-14	2.82801264475259e-11	4930447J18Rik
chr10	75510485	75510885	401	*	5.81847	4.78991	6.41283	-1.58021	8.99525830462263e-14	2.9702954964437e-11	Snrpd3
chr1	53734098	53734498	401	*	6.97542	6.25412	7.45408	-1.16024	9.00350629088808e-14	2.9702954964437e-11	Dnah7a
chr19	4492810	4493210	401	*	8.04647	7.3896	8.49615	-1.06756	9.60257415526033e-14	3.16036987114654e-11	2010003K11Rik
chr1	120280759	120281159	401	*	7.16413	7.60544	6.52512	1.11769	9.90098033736697e-14	3.25082187743549e-11	Steap3
chr3	37380493	37380893	401	*	7.93027	7.2736	8.37987	-1.06724	1.02800312012034e-13	3.36725962623742e-11	Spata5
chr2	30242439	30242839	401	*	6.85528	6.11577	7.34179	-1.18616	1.06388266131076e-13	3.47652651646337e-11	1700084E18Rik
chr10	78228144	78228544	401	*	6.53848	5.72903	7.05389	-1.28444	1.11965196363257e-13	3.65011834006931e-11	Trappc10
chr5	48521273	48521673	401	*	5.7739	4.73636	6.37116	-1.59192	1.16354262126728e-13	3.78425772341411e-11	5730480H06Rik
chr1	23202421	23202821	401	*	4.7481	3.27304	5.46204	-2.13641	1.23329152184091e-13	4.0016682555732e-11	Mir30a
chr8	125415989	125416389	401	*	7.68437	8.10859	7.08086	1.06546	1.34652965493944e-13	4.35883660601287e-11	Sipa1l2
chr6	121560295	121560695	401	*	5.56057	4.45946	6.17773	-1.67429	1.39508159397324e-13	4.50542744283161e-11	A2m
chr7	40377821	40378221	401	*	4.96451	3.62459	5.64704	-1.97331	1.43054762425221e-13	4.60917096692477e-11	4933402C06Rik
chr8	78030008	78030408	401	*	6.50575	6.99712	5.75482	1.27875	1.65850792428463e-13	5.33119446990327e-11	Ttc29
chr9	121383201	121383601	401	*	7.67566	7.02161	8.12404	-1.06329	1.77189750126795e-13	5.67239881413479e-11	Trak1
chr17	28517975	28518375	401	*	7.50564	6.84519	7.95698	-1.07254	1.77288171783328e-13	5.67239881413479e-11	Fkbp5
chr9	40721006	40721406	401	*	5.10296	3.84078	5.76571	-1.87749	1.9030980513678e-13	6.07493567786156e-11	Clmp
chr1	33645700	33646100	401	*	5.52133	4.41555	6.1399	-1.6802	1.96133825093488e-13	6.24638671602586e-11	Prim2
chr2	60068472	60068872	401	*	7.11494	7.55491	6.47877	1.11347	1.98182631165626e-13	6.2970932805852e-11	Gm13570
chr7	112644415	112644815	401	*	5.8044	4.79087	6.39385	-1.5603	2.16801257225114e-13	6.87284905088351e-11	Tead1
chr9	41766544	41766944	401	*	6.25552	5.38095	6.79612	-1.37413	2.34072529736427e-13	7.40334904831498e-11	Mir125b-1
chr17	72510758	72511158	401	*	6.49372	6.9839	5.74561	1.27473	2.40253730393692e-13	7.58146211013504e-11	Alk
chr17	82517835	82518235	401	*	7.98015	7.33362	8.42502	-1.05239	2.4252346811924e-13	7.63561329991855e-11	Gm19689
chr1	118643237	118643637	401	*	5.00201	3.70079	5.67485	-1.92559	2.55749972817977e-13	8.03369504592233e-11	Tfcp2l1
chr15	66240827	66241227	401	*	5.31211	4.14345	5.94918	-1.76022	2.62961046810131e-13	8.24143826252661e-11	Kcnq3
chr1	61140956	61141356	401	*	5.31067	4.14308	5.94744	-1.75884	2.72812939230509e-13	8.52219350931563e-11	Icos
chr4	66213110	66213510	401	*	4.10285	2.00012	4.92431	-2.84795	2.73155150914975e-13	8.52219350931563e-11	Astn2
chr17	6808839	6809239	401	*	7.55544	6.90256	8.00327	-1.0615	2.78550298460673e-13	8.67089980987061e-11	Ezr
chr10	70183172	70183572	401	*	7.9444	7.30072	8.38793	-1.04819	3.13962455298723e-13	9.75122130308422e-11	Mrln
chr13	102590175	102590575	401	*	6.99313	6.29206	7.46289	-1.13117	3.49364788332498e-13	1.08263829912475e-10	Cd180
chr13	59370175	59370575	401	*	6.2409	5.36978	6.78021	-1.36936	3.53778005393617e-13	1.09385620950179e-10	Agtpbp1
chr9	44226064	44226464	401	*	6.07639	5.15697	6.63346	-1.43492	3.55176803419024e-13	1.09572441144258e-10	Cbl
chr7	73238342	73238742	401	*	7.35109	6.69036	7.80258	-1.07288	3.9653642740983e-13	1.22058869062088e-10	4930429H19Rik
chr16	24489809	24490209	401	*	6.92475	6.21617	7.39784	-1.14193	4.23434180259016e-13	1.30048047790019e-10	Morf4l1-ps1
chr9	68403023	68403423	401	*	5.45416	4.34611	6.07341	-1.68286	4.26366883813562e-13	1.30657762839756e-10	4930502A04Rik
chr4	134918405	134918805	401	*	6.33346	5.49239	6.8613	-1.3281	4.46466757149764e-13	1.36513893150671e-10	Tmem50a
chr6	124882078	124882478	401	*	5.06156	3.80735	5.72219	-1.86722	4.55554056082914e-13	1.38984301623526e-10	Cd4
chr11	81134231	81134631	401	*	5.06022	3.80745	5.72047	-1.8654	4.79917627789986e-13	1.46002496829953e-10	Spaca3
chr18	60491199	60491599	401	*	7.67154	7.02902	8.11452	-1.04636	4.80675370274101e-13	1.46002496829953e-10	Smim3
chr14	12816497	12816897	401	*	4.65457	3.16984	5.37062	-2.14712	4.86800343173636e-13	1.47537950161856e-10	Cadps
chr2	92312534	92312934	401	*	7.37368	6.7177	7.82295	-1.06593	4.88910979507024e-13	1.47852684372848e-10	Pex16
chr10	78261260	78261660	401	*	7.26317	6.5992	7.71614	-1.07754	5.33379360343819e-13	1.60947513766767e-10	Trappc10
chr11	28422498	28422898	401	*	7.20661	6.5378	7.66181	-1.08457	5.4187940324498e-13	1.63155392374416e-10	Ccdc85a
chr11	55411688	55412088	401	*	5.00944	3.73697	5.67488	-1.88977	5.47628727298185e-13	1.64527236371285e-10	Sparc
chr6	3562327	3562727	401	*	6.55571	7.03396	5.83534	1.23521	5.59911619767059e-13	1.67851766012777e-10	Vps50
chr15	95290703	95291103	401	*	6.75712	6.02204	7.24174	-1.17974	5.61726605990322e-13	1.68030583440489e-10	LOC100043315
chr3	23001039	23001439	401	*	5.37294	4.24816	5.99721	-1.70415	6.06339783955214e-13	1.80902423615731e-10	Rprl2
chr17	90651743	90652143	401	*	4.7104	3.27287	5.41598	-2.09065	6.07380871168118e-13	1.80902423615731e-10	Gm20491
chr3	65358289	65358689	401	*	6.43973	5.63366	6.9538	-1.2796	6.56351460838791e-13	1.95066522520839e-10	A730090N16Rik
chr4	122958579	122958979	401	*	8.2016	7.56735	8.64066	-1.0344	6.7823948211748e-13	2.01138117384947e-10	Mfsd2a
chr14	118981664	118982064	401	*	5.24968	4.08757	5.88487	-1.75153	7.3453757533538e-13	2.17366376907187e-10	Dnajc3
chr8	3376827	3377227	401	*	5.00184	3.73695	5.6653	-1.88022	7.69904656483488e-13	2.27344437107223e-10	Arhgef18
chr11	98270461	98270861	401	*	4.2883	2.50233	5.06231	-2.49595	7.8383879731294e-13	2.30450187268137e-10	Mir5119
chr2	25852674	25853074	401	*	7.65508	7.01751	8.09571	-1.03907	7.85073363502608e-13	2.30450187268137e-10	Sohlh1
chr17	44030802	44031202	401	*	6.87874	6.17066	7.35161	-1.14117	7.85435736156813e-13	2.30450187268137e-10	Enpp5
chr3	28639014	28639414	401	*	7.14645	6.47622	7.60231	-1.0866	8.0445651949018e-13	2.35529838721222e-10	Slc2a2
chr1	163725248	163725648	401	*	7.77674	7.14273	8.21569	-1.03388	8.12208550042033e-13	2.37295675955077e-10	Ntmt2
chr13	15562347	15562747	401	*	6.9605	6.26627	7.42721	-1.12126	8.21314355729843e-13	2.39448730771977e-10	Gli3
chr2	163169372	163169772	401	*	7.04415	6.36278	7.50508	-1.10272	8.87091049463958e-13	2.58079864390464e-10	Tox2
chr11	54884917	54885317	401	*	5.66582	4.64399	6.25798	-1.57085	9.58507142172801e-13	2.78269757696062e-10	Gpx3
chr8	30171875	30172275	401	*	5.72862	6.29151	4.79286	1.53278	1.01664477918332e-12	2.94527972792814e-10	4933433F19Rik
chr15	59634939	59635339	401	*	7.4983	6.85813	7.94017	-1.04281	1.02916109301374e-12	2.97528961690974e-10	Trib1
chr2	30266550	30266950	401	*	7.57136	6.93461	8.01162	-1.03782	1.05061839894448e-12	3.03096814256157e-10	Phyhd1
chr8	29458678	29459078	401	*	5.80358	6.35824	4.89083	1.50187	1.05648960546178e-12	3.04154314390771e-10	Unc5d
chr7	81190725	81191125	401	*	5.6636	4.64458	6.25485	-1.56713	1.13173953528534e-12	3.25139337324684e-10	Pde8a
chr1	135347460	135347860	401	*	7.92377	7.29491	8.36026	-1.02633	1.15865175363196e-12	3.32178953899891e-10	Lmod1
chr18	15412145	15412545	401	*	5.59583	6.17071	4.62564	1.57858	1.19901525610386e-12	3.43037767254611e-10	Aqp4
chr3	31261620	31262020	401	*	4.91605	3.62431	5.58648	-1.91317	1.21670441577368e-12	3.47377927402051e-10	Slc7a14
chr3	94098169	94098569	401	*	7.39727	7.81404	6.80884	1.04279	1.34828927939302e-12	3.84151015760944e-10	Tdpoz5
chr6	22919544	22919944	401	*	7.11967	6.45303	7.57387	-1.08134	1.35742336758651e-12	3.85609476739429e-10	Ptprz1
chr1	153011575	153011975	401	*	5.56627	4.52366	6.16516	-1.5979	1.3616945113028e-12	3.85609476739429e-10	Nmnat2
chr4	97761271	97761671	401	*	6.22194	5.37024	6.75387	-1.34259	1.36179706433721e-12	3.85609476739429e-10	Nfia
chr6	95631263	95631663	401	*	5.06011	3.84123	5.71123	-1.82269	1.38966560582412e-12	3.92694440662186e-10	Suclg2
chr11	63585421	63585821	401	*	4.74835	3.36915	5.44039	-2.0199	1.46581471971293e-12	4.13365746111273e-10	Hs3st3b1
chr8	45278687	45279087	401	*	4.88387	3.58488	5.55614	-1.92195	1.59865413170442e-12	4.49906948493959e-10	F11
chr17	34865035	34865435	401	*	4.77341	3.41498	5.46046	-1.99461	1.69339329238393e-12	4.75598645661392e-10	Mir6972
chrX	140529068	140529468	401	*	5.57731	4.54419	6.17314	-1.58545	1.75609201244888e-12	4.92205464464838e-10	Tsc22d3
chr11	94998244	94998644	401	*	7.84966	7.22551	8.2839	-1.01935	1.79528206678806e-12	5.02169162292239e-10	Ppp1r9b
chr7	112231680	112232080	401	*	6.20799	5.35815	6.73922	-1.34001	1.83999391167938e-12	5.13633927976895e-10	Mical2
chr12	55385930	55386330	401	*	5.92851	4.99981	6.4889	-1.44715	1.9094316669872e-12	5.31940660358657e-10	Psma6
chr12	80821575	80821975	401	*	6.21422	5.36789	6.7441	-1.33518	2.0087447786412e-12	5.58479647126253e-10	Susd6
chr12	5806534	5806934	401	*	7.02037	6.34656	7.47786	-1.09171	2.02976626238132e-12	5.62701773116199e-10	2810032G03Rik
chr16	37803410	37803810	401	*	6.43326	5.64447	6.94034	-1.25536	2.03209197252986e-12	5.62701773116199e-10	Fstl1
chr1	74007690	74008090	401	*	4.41518	2.80729	5.15669	-2.29088	2.11661493358891e-12	5.84932263210243e-10	Tns1
chr11	89765794	89766194	401	*	7.81361	7.19128	8.24698	-1.01665	2.14947362371734e-12	5.92824825421242e-10	Ankfn1
chr5	46713521	46713921	401	*	4.61783	3.16963	5.32582	-2.10268	2.15933941452404e-12	5.94357096333065e-10	4930405L22Rik
chr4	56644048	56644448	401	*	7.29179	6.64864	7.73507	-1.04707	2.3268936595485e-12	6.39200469425774e-10	Actl7b
chr17	32934932	32935332	401	*	4.24777	4.99994	2.58426	2.42953	2.53708946869817e-12	6.95555939827987e-10	Cyp4f13
chr14	104867362	104867762	401	*	5.7873	4.82513	6.35942	-1.49182	2.64419614597178e-12	7.23481445495056e-10	D130009I18Rik
chr11	101231077	101231477	401	*	6.95165	6.27229	7.41166	-1.09971	2.67728165938752e-12	7.31083447187206e-10	Ezh1
chr6	116235367	116235767	401	*	5.97912	5.0724	6.53159	-1.41746	2.69756411442564e-12	7.35166188496631e-10	Washc2
chr2	30753179	30753579	401	*	6.10557	5.23568	6.64442	-1.36742	2.85033013667107e-12	7.75267309362801e-10	Mir3089
chr7	95000818	95001218	401	*	5.24812	5.85013	4.19571	1.68601	2.86289867944986e-12	7.77153007669558e-10	Tenm4
chrX	159458946	159459346	401	*	6.08395	5.20981	6.62439	-1.3732	3.11215200338969e-12	8.43154737264122e-10	Map7d2
chr6	25686781	25687181	401	*	7.7967	8.20186	7.23129	1.00839	3.13912109997632e-12	8.48427238683497e-10	Gpr37
chr9	50496672	50497072	401	*	5.79709	4.84163	6.3669	-1.48285	3.14391819410636e-12	8.48427238683497e-10	Plet1
chr2	25864694	25865094	401	*	5.58109	4.56486	6.17143	-1.56317	3.27055459997312e-12	8.80877889328699e-10	Kcnt1
chr11	80148321	80148721	401	*	4.28843	2.58501	5.04796	-2.40068	3.44138598581521e-12	9.25082119773717e-10	Adap2
chr5	104062220	104062620	401	*	8.63102	8.01877	9.05951	-1.00197	3.48498027172141e-12	9.34978170175841e-10	Mir5619
chr7	111812454	111812854	401	*	8.21463	7.59998	8.64429	-1.00542	3.58279065856727e-12	9.59353071488206e-10	Galnt18
chr7	86775640	86776040	401	*	8.02082	7.40575	8.45068	-1.00596	3.61164247361947e-12	9.65204451767685e-10	Folh1
chr17	47504911	47505311	401	*	6.888	6.20337	7.3504	-1.10731	3.70877626737408e-12	9.89246126249296e-10	Ccnd3
chr8	123655451	123655851	401	*	7.31256	6.67699	7.75225	-1.03594	3.71815973788308e-12	9.89834416706712e-10	Rhou
chr7	63957066	63957466	401	*	8.35715	7.74374	8.78621	-1.00361	3.76275818936375e-12	9.99777175940774e-10	Klf13
chr4	150819101	150819501	401	*	5.54525	4.52332	6.13745	-1.57058	3.89878694269536e-12	1.03392830653402e-09	Errfi1
chr4	151824080	151824480	401	*	5.19137	4.05877	5.81796	-1.71336	4.14865978583668e-12	1.09808096826656e-09	Camta1
chr4	138555558	138555958	401	*	5.27305	4.16975	5.89087	-1.6759	4.1642545508416e-12	1.10009713134302e-09	Vwa5b1
chr5	41250894	41251294	401	*	8.31158	8.71341	7.75269	0.998735	4.70148133611906e-12	1.23964488766887e-09	Rab28
chr13	24330795	24331195	401	*	6.09869	6.61017	5.29905	1.34674	4.74150212456567e-12	1.24781134156032e-09	Cmah
chr15	73222845	73223245	401	*	9.24631	9.64257	8.69819	0.982601	4.81348199530051e-12	1.2643412707656e-09	Mir151
chr16	43537313	43537713	401	*	6.961	6.2915	7.41651	-1.08538	5.09121699224736e-12	1.33475061450743e-09	Mir568
chr2	46242832	46243232	401	*	7.21029	7.62569	6.62461	1.03857	5.10223973468561e-12	1.33510220002494e-09	1700019E08Rik
chr1	74008472	74008872	401	*	5.07554	3.90704	5.71256	-1.75876	5.58823331785085e-12	1.45950260327961e-09	Tns1
chr5	103629438	103629838	401	*	6.21785	5.39186	6.7398	-1.30699	5.64345895831723e-12	1.47113986834016e-09	Slc10a6
chr10	41893652	41894052	401	*	6.36323	5.57478	6.87018	-1.25479	5.67720600124002e-12	1.47714473126604e-09	Sesn1
chr1	40375142	40375542	401	*	7.14183	6.49663	7.58606	-1.04998	5.91615815679606e-12	1.53641847424139e-09	Il1rl2
chr13	42374326	42374726	401	*	6.87632	6.19646	7.33656	-1.10038	5.9330860614318e-12	1.53791836066061e-09	Edn1
chr10	91611356	91611756	401	*	6.36047	6.84202	5.63252	1.24581	6.1105702095719e-12	1.5809524050656e-09	Gm31592
chr16	24483811	24484211	401	*	7.27615	6.64442	7.71401	-1.03025	6.2647255294475e-12	1.6178008436532e-09	Morf4l1-ps1
chr18	86763829	86764229	401	*	4.85128	3.58478	5.51515	-1.88118	6.39356266911402e-12	1.64798559265574e-09	Cbln2
chr12	100328521	100328921	401	*	4.8243	3.54421	5.49172	-1.89795	6.42159893235466e-12	1.65212405367856e-09	Gm10432
chr6	145046500	145046900	401	*	5.28273	4.19529	5.8957	-1.65537	6.64399176963697e-12	1.70615729056413e-09	Bcat1
chr18	4059117	4059517	401	*	4.73814	3.41513	5.41648	-1.9506	7.30870844016256e-12	1.87247764572202e-09	Lyzl1
chr8	35979939	35980339	401	*	6.20962	6.70578	5.4473	1.29445	7.31882125485255e-12	1.87247764572202e-09	5430403N17Rik
chr14	67358236	67358636	401	*	6.36799	5.58528	6.87259	-1.24673	7.38209080863812e-12	1.88516726390962e-09	4930438E09Rik
chr1	134913515	134913915	401	*	6.23106	5.41411	6.74945	-1.29444	7.57088705957881e-12	1.92980651666528e-09	Ppp1r12b
chr8	14924662	14925062	401	*	7.3729	6.75033	7.80638	-1.01677	7.64399155781666e-12	1.94484582255151e-09	Arhgef10
chr9	49083146	49083546	401	*	6.80384	6.1158	7.26778	-1.11216	7.83970144487995e-12	1.99096653637007e-09	Tmprss5
chr3	88030598	88030998	401	*	6.46744	5.71072	6.96125	-1.21017	8.31628585908236e-12	2.10811731611665e-09	Hapln2
chr19	3845790	3846190	401	*	6.03637	5.16985	6.57395	-1.36265	8.58389090874582e-12	2.17196065379092e-09	Chka
chr11	81118059	81118459	401	*	7.71315	7.10613	8.13909	-0.99388	8.78045670803934e-12	2.21762816856891e-09	Spaca3
chr8	10721506	10721906	401	*	6.69832	5.99286	7.17003	-1.13721	8.96942149329851e-12	2.2612124751844e-09	B930025P03Rik
chr5	112952405	112952805	401	*	7.58038	6.96991	8.008	-0.998942	9.19354736049004e-12	2.31194474222732e-09	Myo18b
chr6	53493843	53494243	401	*	5.75042	4.80711	6.31597	-1.46638	9.2041890027759e-12	2.31194474222732e-09	Creb5
chr6	144312864	144313264	401	*	6.43257	6.90353	5.72879	1.21121	9.40555289715181e-12	2.35822862639497e-09	Sox5os3
chr4	125149490	125149890	401	*	6.74118	6.04462	7.20894	-1.12444	9.42771381812089e-12	2.35949498279287e-09	Zc3h12a
chr15	38601355	38601755	401	*	5.29443	4.22228	5.90266	-1.6355	9.95018013690137e-12	2.48574246535996e-09	2310043O21Rik
chr5	135465791	135466191	401	*	8.13609	7.53343	8.5599	-0.987558	1.01034579539133e-11	2.51946989483661e-09	Pom121
chr6	90509050	90509450	401	*	6.47776	5.72771	6.96876	-1.20072	1.05960680194356e-11	2.63754111891727e-09	Aldh1l1
chr5	43845072	43845472	401	*	6.8685	6.19592	7.32543	-1.08979	1.07597657799162e-11	2.67346252441521e-09	Cd38
chr17	47507942	47508342	401	*	7.90264	7.3007	8.32609	-0.986403	1.10833532257095e-11	2.74891080903839e-09	Ccnd3
chrX	94012499	94012899	401	*	5.99964	5.12885	6.53883	-1.36843	1.12752102273551e-11	2.79147484802921e-09	AU015836
chr4	40048168	40048568	401	*	7.12048	6.48218	7.56147	-1.03983	1.18342222517075e-11	2.92462230915854e-09	Aco1
chr10	68192944	68193344	401	*	4.49155	5.18279	3.11574	2.08944	1.23103585652007e-11	3.03684874086079e-09	Arid5b
chr4	82458910	82459310	401	*	7.00231	6.35175	7.44906	-1.05775	1.30394358600139e-11	3.21096108052843e-09	Gm11266
chr7	72504306	72504706	401	*	6.94846	7.37234	6.34565	1.06394	1.32276037517749e-11	3.25149118960742e-09	Mctp2
chr2	167860489	167860889	401	*	6.58053	5.85747	7.05995	-1.16235	1.36034689546885e-11	3.33793304066111e-09	Ptpn1
chr18	53903363	53903763	401	*	5.03179	3.87457	5.66556	-1.74408	1.3810815888574e-11	3.38279131622443e-09	Csnk1g3
chr4	100407305	100407705	401	*	7.03763	6.39237	7.48189	-1.04999	1.40667455610529e-11	3.4393691717539e-09	Ube2u
chr13	99124855	99125255	401	*	6.04889	5.19649	6.58109	-1.34323	1.4363363530777e-11	3.50567757680379e-09	2310020H05Rik
chr4	133108646	133109046	401	*	6.84235	6.16978	7.29928	-1.08975	1.44627814553085e-11	3.52370594114319e-09	Wasf2
chr7	34963930	34964330	401	*	5.0534	3.90701	5.68403	-1.73032	1.46781069738284e-11	3.56986058499283e-09	Pepd
chr9	97685701	97686101	401	*	6.0478	5.19614	6.57972	-1.34221	1.51883593092244e-11	3.68449683099022e-09	Trim42
chr16	15889540	15889940	401	*	6.61362	5.89934	7.08921	-1.1498	1.5202891202563e-11	3.68449683099022e-09	Cebpd
chr12	102151222	102151622	401	*	4.3244	2.73695	5.06186	-2.26551	1.54385658531284e-11	3.73504952832702e-09	Slc24a4
chr2	161795158	161795558	401	*	6.50935	5.77277	6.99461	-1.18159	1.54832160662153e-11	3.73929158586881e-09	Ptprtos
chr15	38121009	38121409	401	*	8.67855	9.07195	8.13592	0.974145	1.55227810059922e-11	3.74229283343764e-09	Ubr5
chr5	39175179	39175579	401	*	4.59745	3.22214	5.28857	-2.01373	1.65854994766946e-11	3.99151898400731e-09	Clnk
chr6	76178915	76179315	401	*	5.76815	6.30332	4.90799	1.42994	1.74008423149253e-11	4.18044626346376e-09	Lrrtm1
chr7	122074174	122074574	401	*	4.59629	3.22264	5.287	-2.01166	1.7590805332203e-11	4.21873400923616e-09	Ears2
chr3	101012252	101012652	401	*	7.19525	6.56972	7.63015	-1.02105	1.77197914970269e-11	4.24229036013891e-09	Cd101
chr6	92787308	92787708	401	*	6.64349	5.93866	7.11492	-1.13625	1.87535267580463e-11	4.48199538983463e-09	Prickle2
chr9	69331877	69332277	401	*	5.56214	4.58528	6.13931	-1.5108	1.9240508053498e-11	4.59042571034149e-09	Gm15511
chr14	94098834	94099234	401	*	6.97566	6.32736	7.42136	-1.05442	1.96400306736563e-11	4.6776515196843e-09	Pcdh9
chr17	72081393	72081793	401	*	6.90038	6.24222	7.35066	-1.06877	2.07176829849254e-11	4.92580773038141e-09	Clip4
chr16	24149568	24149968	401	*	4.68288	3.3693	5.35886	-1.93845	2.08431239772004e-11	4.94710291988973e-09	Gm46545
chr4	82817013	82817413	401	*	6.40437	6.87185	5.70841	1.19991	2.17503988162717e-11	5.15357387760115e-09	Zdhhc21
chr8	92272655	92273055	401	*	4.19706	2.50211	4.95506	-2.38932	2.20555845779134e-11	5.21692129209992e-09	Crnde
chr5	142754742	142755142	401	*	6.07213	5.23627	6.59795	-1.32042	2.40055394607967e-11	5.66843132130799e-09	Slc29a4
chr4	149025236	149025636	401	*	7.14865	6.52328	7.58347	-1.02078	2.47501130023189e-11	5.83424651417877e-09	Pex14
chr8	117778753	117779153	401	*	6.02849	5.18208	6.55839	-1.33493	2.47923745997734e-11	5.83424651417877e-09	Mphosph6
chr9	70902205	70902605	401	*	4.34836	2.8074	5.07636	-2.21074	2.50348972332543e-11	5.88128164985649e-09	Lipc
chr4	40121199	40121599	401	*	7.18767	7.5938	6.62035	1.01095	2.53335346027379e-11	5.94131704373734e-09	Aco1
chr11	98738546	98738946	401	*	6.97791	6.33355	7.42176	-1.04863	2.58363105084947e-11	6.04894264706522e-09	Thra
chr6	24612116	24612516	401	*	5.31145	4.27339	5.90888	-1.59092	2.70181829737147e-11	6.314927850975e-09	Lmod2
chr7	79929061	79929461	401	*	5.58015	6.12956	4.68184	1.4816	2.70711299786726e-11	6.31659699502362e-09	Arpin
chr18	21174167	21174567	401	*	6.71972	6.03677	7.18136	-1.1047	2.97535226633743e-11	6.93076144472858e-09	Mep1b
chr5	33726884	33727284	401	*	8.00595	7.41664	8.42316	-0.967575	3.05830522490777e-11	7.11197791761858e-09	Fgfr3
chr12	86932236	86932636	401	*	7.15487	6.53339	7.58783	-1.01504	3.18065529033253e-11	7.3840465410245e-09	Cipc
chr16	43546938	43547338	401	*	7.32418	7.72335	6.77042	0.99054	3.3510038919715e-11	7.76644431433394e-09	Mir568
chr1	177459503	177459903	401	*	5.11542	5.70907	4.08904	1.65116	3.37843618153878e-11	7.81688505762076e-09	Zbtb18
chr11	76309764	76310164	401	*	6.49845	5.77314	6.97885	-1.16548	3.48600051901266e-11	8.0522524551398e-09	Glod4
chr18	54591989	54592389	401	*	6.4574	6.9158	5.78158	1.17081	3.5771748439285e-11	8.24903697287191e-09	9330117O12Rik
chr7	57214062	57214462	401	*	7.11875	7.52581	6.54962	1.01364	3.59809381153254e-11	8.28342465125771e-09	Gabrg3
chr6	92812689	92813089	401	*	5.76481	4.85775	6.31741	-1.4174	3.73238898630811e-11	8.57827402019814e-09	Prickle2
chr15	92087703	92088103	401	*	5.91208	5.04411	6.45021	-1.36437	3.73986325293253e-11	8.58115045889179e-09	Cntn1
chr17	28411459	28411859	401	*	4.2611	2.66273	5.00073	-2.27744	3.80351025544845e-11	8.71269209678308e-09	Tulp1
chr12	8453274	8453674	401	*	7.77679	7.1888	8.19334	-0.965518	3.83293979827667e-11	8.7655455751634e-09	Rhob
chr3	145992773	145993173	401	*	6.7034	6.02195	7.16436	-1.10252	3.97610574018066e-11	9.07789704587604e-09	Syde2
chr16	25239712	25240112	401	*	4.60543	3.27303	5.2861	-1.96103	4.05202017808954e-11	9.23592698443881e-09	Tprg
chr16	32165405	32165805	401	*	6.42903	5.69144	6.91473	-1.18293	4.20133280474946e-11	9.56045864315099e-09	Nrros
chr19	22687638	22688038	401	*	5.70901	4.79053	6.26574	-1.43274	4.24834727205882e-11	9.65151711395241e-09	Mir204
chr18	38867040	38867833	794	*	5.83774	4.95361	6.38192	-1.38633	4.29644689505954e-11	9.74473728336694e-09	Gm5820
chr13	49144350	49144750	401	*	6.97058	6.33304	7.4112	-1.03859	4.38720871028413e-11	9.93425420604568e-09	Wnk2
chr17	27725501	27725901	401	*	5.92026	5.05876	6.45593	-1.35549	4.55550239586807e-11	1.02984226293477e-08	Spdef
chr16	55571112	55571512	401	*	5.89845	5.0307	6.43649	-1.36404	4.56404481235182e-11	1.03008474570101e-08	Mir5118
chr15	79051806	79052206	401	*	8.40712	7.82396	8.82125	-0.958466	4.59982547987077e-11	1.03646394391206e-08	Galr3
chr11	49690475	49690875	401	*	5.44521	4.46015	6.02516	-1.52131	4.64905156970973e-11	1.04584700075526e-08	Cnot6
chr12	69995398	69995798	401	*	5.46057	4.48038	6.03887	-1.51489	4.67780772861625e-11	1.05060209409802e-08	Sav1
chrX	77562768	77563168	401	*	5.63448	4.70077	6.19665	-1.45311	4.90734443231843e-11	1.10036227189709e-08	Tbl1x
chr2	41032245	41032645	401	*	5.02384	3.90689	5.64578	-1.69229	5.17374725227797e-11	1.15821387352132e-08	Mir6336
chr11	119973788	119974188	401	*	5.57293	4.62457	6.14025	-1.47265	5.24082061194778e-11	1.17132765378865e-08	Baiap2
chr7	35112931	35113331	401	*	7.4716	6.87949	7.89019	-0.971524	5.4975372292988e-11	1.22671583158625e-08	Cebpa
chr17	85853205	85853605	401	*	6.3131	5.5539	6.80795	-1.21347	5.58003152589719e-11	1.24311203137516e-08	Six2
chr7	98367372	98367772	401	*	5.23579	4.19688	5.8335	-1.59171	5.79572422040444e-11	1.28908124192544e-08	Tsku
chr6	55382337	55382737	401	*	6.44626	5.71859	6.92768	-1.16879	5.90188516272115e-11	1.31057965207608e-08	Ghrhr
chr1	178749695	178750095	401	*	3.51046	0.737241	4.40089	-3.53088	6.18267135489675e-11	1.37072408334447e-08	Kif26b
chr9	34650538	34650938	401	*	6.58756	5.89152	7.05509	-1.12351	6.48201560958878e-11	1.43432282238795e-08	Kirrel3
chr11	95031622	95032022	401	*	6.36023	5.61479	6.84927	-1.194	6.49033677425727e-11	1.43432282238795e-08	Pdk2
chr9	116408098	116408498	401	*	4.42726	3.00028	5.13044	-2.07486	7.04184545959608e-11	1.55371278220528e-08	Gm4668
chr8	31962300	31962700	401	*	5.55086	4.60498	6.11733	-1.46925	7.08949222964583e-11	1.56172680266479e-08	7420700N18Rik
chr18	45569883	45570283	401	*	7.19691	6.59031	7.62264	-0.992973	7.10828889305562e-11	1.56337007711702e-08	Kcnn2
chr9	52941601	52942001	401	*	5.75223	4.85778	6.30023	-1.40021	7.13304642595526e-11	1.56631704162298e-08	Gm1715
chr11	8051527	8051927	401	*	6.07214	5.26011	6.58858	-1.2873	7.54724883306249e-11	1.6546353165013e-08	Tns3
chr9	96869993	96870393	401	*	5.8998	5.04427	6.43321	-1.34724	7.62710472689944e-11	1.66948847911021e-08	Pxylp1
chr11	97160380	97160780	401	*	6.14995	5.35794	6.65834	-1.25944	7.87048212678979e-11	1.72003088000683e-08	Tbkbp1
chr15	81827318	81827718	401	*	5.34304	4.34567	5.92713	-1.5373	8.24135115317675e-11	1.79823152535296e-08	Gm17597
chr10	59978773	59979173	401	*	6.9934	6.36884	7.42784	-1.01947	8.93503707506804e-11	1.94651123641688e-08	Ascc1
chr6	119883142	119883542	401	*	4.64504	3.36916	5.31136	-1.89125	8.96168018120494e-11	1.94786344226662e-08	Rad52
chr4	45497247	45497647	401	*	5.55486	6.09544	4.68034	1.44903	8.96949445858813e-11	1.94786344226662e-08	Shb
chr9	89836520	89836920	401	*	6.20096	6.678	5.48337	1.23071	9.01409156043151e-11	1.95447048142061e-08	4930524O08Rik
chr16	18339912	18340312	401	*	5.93072	5.08712	6.45954	-1.33084	9.11414704305211e-11	1.97306260162776e-08	Tango2
chr13	52298387	52298787	401	*	7.53462	7.92156	7.00427	0.955043	9.30065318353045e-11	2.00793376458253e-08	4921525O09Rik
chr13	49143337	49143737	401	*	8.27239	7.69751	8.68237	-0.946009	9.30434862631065e-11	2.00793376458253e-08	Wnk2
chr15	7117928	7118328	401	*	5.78549	4.90669	6.32768	-1.37891	9.56185935590623e-11	2.06028188309292e-08	Lifr
chr3	108997231	108997631	401	*	5.37568	4.39259	5.95496	-1.51843	9.71968168056994e-11	2.09102044266864e-08	Eeig2
chr12	3563666	3564066	401	*	4.34672	2.87456	5.06002	-2.12844	9.87667161822113e-11	2.12148444883597e-08	Dtnb
chr13	99100450	99100850	401	*	8.76612	8.19545	9.17395	-0.939777	1.01155804251857e-10	2.16942230269535e-08	2310020H05Rik
chr13	98206295	98206695	401	*	6.13538	5.34681	6.64237	-1.25458	1.1035878471793e-10	2.36311745537307e-08	Arhgef28
chr17	29094559	29094959	401	*	6.54452	5.84929	7.01169	-1.1223	1.15530897567184e-10	2.47003267821933e-08	Cdkn1a
chr17	28463980	28464380	401	*	4.93202	3.80753	5.5562	-1.70146	1.236034448112e-10	2.63853173985518e-08	Fkbp5
chr1	39086213	39086613	401	*	8.96687	8.40129	9.37212	-0.932137	1.24685491560474e-10	2.65751611842184e-08	Mir6349
chr11	114183242	114183642	401	*	7.13858	6.53406	7.56331	-0.989863	1.25147937050807e-10	2.66325625297937e-08	1700092K14Rik
chr3	59021635	59022035	401	*	5.21716	4.19671	5.80888	-1.56732	1.31073278471294e-10	2.78505471512966e-08	Med12l
chr1	37959475	37959875	401	*	7.86373	8.24507	7.3439	0.939065	1.32878066608238e-10	2.81905929004246e-08	Lyg1
chr4	154390310	154390710	401	*	7.7058	7.13244	8.115	-0.943511	1.36693836830468e-10	2.89555761888197e-08	Arhgef16
chr9	68683917	68684317	401	*	6.13084	5.34567	6.63645	-1.24982	1.38841088240194e-10	2.93653160557098e-08	Rora
chr3	130620709	130621109	401	*	4.7197	3.50228	5.37041	-1.81849	1.40936487558972e-10	2.97628508949193e-08	Etnppl
chr9	45998997	45999397	401	*	7.2393	7.6317	6.69857	0.970698	1.44248257689045e-10	3.04156494423842e-08	Pafah1b2
chr14	8307064	8307464	401	*	7.31962	6.73261	7.73568	-0.963822	1.49572542988183e-10	3.14901582871304e-08	Fam107a
chr10	88591017	88591417	401	*	6.2563	5.50291	6.7487	-1.20514	1.53112304192511e-10	3.21862602868098e-08	Mybpc1
chr11	63202104	63202504	401	*	6.57424	5.89026	7.03635	-1.10606	1.57674859479307e-10	3.30949210383507e-08	Pmp22
chr3	98028994	98029394	401	*	6.10005	5.31023	6.60755	-1.25628	1.58082813011707e-10	3.31301214503258e-08	Notch2
chr19	46601428	46601828	401	*	5.61055	4.70058	6.16421	-1.42091	1.59101431833917e-10	3.32930006826968e-08	Wbp1l
chrX	10478915	10479315	401	*	7.65737	8.03898	7.13703	0.939762	1.61239694790107e-10	3.36893241084177e-08	Tspan7
chr13	89542231	89542631	401	*	4.43713	3.05893	5.12893	-2.01558	1.6886037867761e-10	3.52282091068721e-08	Hapln1
chr6	143845804	143846204	401	*	7.46956	7.85393	6.94406	0.94759	1.71495286883097e-10	3.57238671619019e-08	1700060C16Rik
chr1	25577741	25578141	401	*	4.97183	3.87483	5.58773	-1.66618	1.738998263841e-10	3.61701147185028e-08	Adgrb3
chr3	130671343	130671743	401	*	6.14594	5.36911	6.64812	-1.2381	1.74197833439235e-10	3.61775319748051e-08	Ostc
chr1	179876376	179876776	401	*	4.9716	3.87478	5.58745	-1.66595	1.74898755118522e-10	3.62684786929988e-08	Ahctf1
chr12	32632973	32633373	401	*	5.63841	4.73727	6.18885	-1.40899	1.7590789833705e-10	3.64229717427616e-08	Nampt
chr1	35729889	35730289	401	*	3.91038	2.00024	4.70443	-2.62894	1.83378464123175e-10	3.79128788644466e-08	Hs6st1
chr15	93129616	93130016	401	*	5.9414	5.11627	6.46302	-1.30527	1.87791734676594e-10	3.87671859459616e-08	Gxylt1
chr12	51118021	51118421	401	*	9.41758	8.86433	9.81649	-0.913551	1.92784110657204e-10	3.97383092072174e-08	1700008C04Rik
chr18	28637246	28637646	401	*	5.15706	5.72837	4.19726	1.56297	1.95874431556121e-10	4.03150509128196e-08	4930474G06Rik
chr2	35440378	35440778	401	*	5.08123	4.0293	5.68309	-1.60806	1.97324598525994e-10	4.05529987134644e-08	Ggta1
chr17	31719559	31719959	401	*	6.07636	5.28626	6.58397	-1.25663	2.05828192773816e-10	4.22376603921268e-08	Cryaa
chr2	144324354	144324754	401	*	5.71719	4.84043	6.25861	-1.37594	2.12503713352045e-10	4.3542737104379e-08	Ovol2
chr7	40262198	40262598	401	*	4.00195	2.22239	4.77488	-2.48308	2.15996383704548e-10	4.41927319181858e-08	4933402C06Rik
chr12	5281208	5281608	401	*	4.84156	3.7004	5.47067	-1.72233	2.2754962471847e-10	4.64875455535956e-08	Klhl29
chr15	36416323	36416723	401	*	5.44349	4.50213	6.00836	-1.46281	2.29198220486493e-10	4.67550807767564e-08	Ankrd46
chr8	104309793	104310193	401	*	6.02305	5.22288	6.53475	-1.27065	2.34604528676039e-10	4.77872444673941e-08	Cmtm1
chr9	95667787	95668187	401	*	7.23096	6.64321	7.6474	-0.96489	2.36236785455502e-10	4.8048750316097e-08	Pcolce2
chr18	44304340	44304740	401	*	4.32133	2.87465	5.02897	-2.09741	2.41273174833683e-10	4.90008406620985e-08	Myot
chr1	76550856	76551256	401	*	4.55663	3.27325	5.2249	-1.89981	2.50227230602967e-10	5.07058015633502e-08	Mir6343
chr13	59467599	59467999	401	*	7.66182	7.09548	8.06745	-0.932919	2.50403559569554e-10	5.07058015633502e-08	Agtpbp1
chr2	134974664	134975064	401	*	6.09177	5.30984	6.59605	-1.2452	2.54659624635529e-10	5.14920267408202e-08	Plcb1
chr3	7785870	7786270	401	*	5.0535	3.99998	5.65586	-1.61	2.56332433617576e-10	5.17543815459205e-08	1700010I02Rik
chr4	125144538	125144938	401	*	8.59694	8.0366	8.9995	-0.924138	2.60909149785321e-10	5.25523725234939e-08	Zc3h12a
chr3	130684629	130685029	401	*	6.26555	5.5245	6.75273	-1.18763	2.61046955609814e-10	5.25523725234939e-08	Ostc
chr2	131508512	131508912	401	*	8.70824	8.14902	9.11024	-0.922488	2.63668870881104e-10	5.30028240444669e-08	Smox
chr2	145851792	145852192	401	*	4.6162	3.36922	5.27491	-1.85486	2.64115917489865e-10	5.30154076009496e-08	Naa20
chr6	36752779	36753179	401	*	7.6229	8.00157	7.10804	0.93133	2.65203044368482e-10	5.31562497360663e-08	Ptn
chr10	90941962	90942362	401	*	6.02099	5.22318	6.53172	-1.26732	2.66649912697356e-10	5.33686835427654e-08	Apaf1
chr4	155469531	155469931	401	*	8.03518	7.4732	8.43859	-0.926481	2.69080422958604e-10	5.37770874289732e-08	Tmem52
chr6	146352372	146352772	401	*	7.26875	6.68624	7.68256	-0.957045	2.79271747439292e-10	5.57331027089412e-08	Itpr2
chr19	14772891	14773291	401	*	4.72978	3.54435	5.37161	-1.77806	2.80920277370219e-10	5.59810783950191e-08	Tle4
chr1	190561304	190561704	401	*	3.89521	2.00018	4.68693	-2.61159	2.88113595642604e-10	5.73316952945384e-08	Gm29678
chr6	21318067	21318467	401	*	4.80944	3.663	5.44009	-1.72889	2.9314378983252e-10	5.82486003139834e-08	Kcnd2
chr2	178305311	178305711	401	*	5.58261	4.68196	6.13288	-1.40817	3.0029069899595e-10	5.95828595561748e-08	Sycp2
chr16	37871200	37871600	401	*	8.25214	7.69239	8.6544	-0.923168	3.1359449270647e-10	6.21331617014686e-08	Lrrc58
chr4	46591846	46592246	401	*	4.85829	5.45972	3.80774	1.68146	3.16570960315457e-10	6.26329059218099e-08	Coro2a
chr3	130682211	130682611	401	*	8.13207	7.57278	8.53409	-0.92244	3.32090838573145e-10	6.56093504860124e-08	Ostc
chr1	179705150	179705550	401	*	7.06755	6.46997	7.48886	-0.979469	3.33758731871151e-10	6.58445337983286e-08	Sccpdh
chr18	11916716	11917116	401	*	6.42121	5.71971	6.89116	-1.13118	3.47463152244112e-10	6.84381243634172e-08	Mir1901
chr2	61246860	61247260	401	*	5.29204	4.32258	5.86668	-1.49992	3.47897934581258e-10	6.84381243634172e-08	Gm13582
chr16	62872677	62873077	401	*	5.53239	4.62469	6.08522	-1.4176	3.65168517670527e-10	7.17332458500935e-08	Pros1
chr4	150871915	150872315	401	*	6.56246	5.89079	7.01898	-1.08816	3.72546513661038e-10	7.30784697494411e-08	1700045H11Rik
chr17	53543675	53544075	401	*	7.37477	6.80301	7.78315	-0.940948	3.74207524866505e-10	7.33000251123451e-08	Pp2d1
chr4	95377472	95377872	401	*	5.98214	5.1832	6.49333	-1.26883	3.83786951073363e-10	7.50698163872577e-08	Fggy
chr17	83595911	83596311	401	*	5.59262	4.70092	6.1396	-1.39601	3.87003633792606e-10	7.55917862606237e-08	Kcng3
chr16	85103202	85103602	401	*	6.04407	5.26045	6.54904	-1.24747	3.94946272618608e-10	7.70340749563027e-08	App
chr12	102128840	102129240	401	*	7.07634	6.48245	7.49582	-0.973957	4.08229042214553e-10	7.95124080810549e-08	Slc24a4
chr18	3987578	3987978	401	*	5.70376	4.84043	6.24013	-1.3575	4.17109897764241e-10	8.11275809614794e-08	Lyzl1
chr9	48729524	48729924	401	*	5.36175	4.41538	5.92838	-1.46926	4.18086161791342e-10	8.12029319873606e-08	Zbtb16
chr11	55424884	55425284	401	*	5.80738	4.96913	6.33412	-1.32316	4.2744161698707e-10	8.29032334493909e-08	Sparc
chr11	37363282	37363682	401	*	4.85106	3.73699	5.47213	-1.68754	4.28975117436916e-10	8.30838043462792e-08	Tenm2
chr13	49096777	49097177	401	*	6.79811	6.16997	7.23427	-1.02461	4.35300729960972e-10	8.41907021902077e-08	Wnk2
chr15	59550479	59550879	401	*	6.67654	6.02876	7.12198	-1.05338	4.43610140087495e-10	8.5677644703173e-08	Trib1
chr1	25008776	25009176	401	*	8.91107	8.36062	9.30853	-0.909224	4.4600329738742e-10	8.60193772163989e-08	Gm20172
chr16	41925420	41925820	401	*	5.5112	4.60452	6.06366	-1.41615	4.56027462429115e-10	8.78298702080655e-08	Mir6540
chr10	25608596	25608996	401	*	7.957	7.40186	8.35689	-0.916096	4.62452856152202e-10	8.89431643840845e-08	Gm36908
chr13	100724021	100724421	401	*	5.49464	4.58493	6.0482	-1.42021	4.70669644594146e-10	9.03974150272044e-08	Cdk7
chr8	35583555	35583955	401	*	6.08092	5.31005	6.58063	-1.22958	4.85208570763139e-10	9.30601695524852e-08	Mfhas1
chr3	79203152	79203552	401	*	5.05969	4.02999	5.65442	-1.57877	4.93618554578067e-10	9.45416648282159e-08	4921511C10Rik
chr16	23428919	23429319	401	*	5.4091	4.48151	5.9691	-1.44412	5.11722555387289e-10	9.78731489430058e-08	Rtp1
chr15	81838950	81839350	401	*	5.88779	5.0733	6.40521	-1.29035	5.16956783135969e-10	9.86984595482964e-08	Tob2
chr12	5303898	5304298	401	*	6.15642	5.40428	6.6483	-1.20321	5.17469080880481e-10	9.86984595482964e-08	Klhl29
chr2	30247634	30248034	401	*	6.49523	5.81641	6.955	-1.09848	5.27643092537803e-10	1.00499975774811e-07	1700084E18Rik
chr17	28455103	28455503	401	*	5.18395	4.19621	5.7648	-1.52384	5.28777290940367e-10	1.00577087476795e-07	Fkbp5
chr13	102232303	102232703	401	*	6.31215	5.5953	6.78888	-1.15312	5.33712877608428e-10	1.01376041077414e-07	Cd180
chr3	41430135	41430535	401	*	6.64945	5.99996	7.09571	-1.05587	5.36858261066877e-10	1.01833224485725e-07	Platr4
chr1	55748382	55748782	401	*	4.53446	3.27273	5.19708	-1.8726	5.4945232436134e-10	1.04078949903062e-07	9130227L01Rik
chr6	143260825	143261225	401	*	6.5637	5.89899	7.01701	-1.07802	5.50267340657221e-10	1.04090351545447e-07	D6Ertd474e
chr3	115283652	115284052	401	*	5.39048	4.45965	5.95163	-1.44843	5.56045044307292e-10	1.05039193986268e-07	Olfm3
chr11	80311266	80311666	401	*	6.10692	5.34558	6.60267	-1.21617	5.74131780507229e-10	1.08307486363812e-07	Rhbdl3
chr17	49652414	49652814	401	*	6.58344	5.92344	7.03458	-1.07117	5.85943590076091e-10	1.10384728239744e-07	Kif6
chr6	5470639	5471039	401	*	8.17702	8.54808	7.6762	0.909894	5.97556018017496e-10	1.12418792475597e-07	Pdk4
chr12	80203201	80203601	401	*	6.08645	5.32247	6.5833	-1.21987	6.35189447086554e-10	1.19336001026207e-07	Actn1
chr14	36203841	36204241	401	*	7.78708	7.23618	8.18477	-0.909604	7.00718692980553e-10	1.31468173825875e-07	4930474N05Rik
chr3	127802836	127803236	401	*	6.37098	5.67241	6.83964	-1.1269	7.16505400556197e-10	1.34247411327037e-07	Tifa
chr14	66274804	66275204	401	*	5.49972	4.60453	6.04798	-1.40049	7.65274024482742e-10	1.43190350035509e-07	Ptk2b
chr8	87893583	87893983	401	*	6.30636	5.5954	6.78049	-1.14464	7.69917658633365e-10	1.43864017785286e-07	Zfp423
chr2	10140451	10140851	401	*	7.30787	6.74169	7.71343	-0.93251	7.73756655894846e-10	1.44385714273206e-07	Itih2
chr19	52177108	52177508	401	*	7.11439	7.49981	6.58689	0.950448	7.86321082654716e-10	1.46531996348764e-07	Ins1
chr18	54205262	54205662	401	*	3.91046	2.11506	4.68607	-2.49917	8.13438319818338e-10	1.51332566464183e-07	Redrum
chr8	109983943	109984343	401	*	4.80843	3.70005	5.42779	-1.67992	8.14276753563625e-10	1.51332566464183e-07	Tat
chr11	88524608	88525008	401	*	7.25566	6.68726	7.66234	-0.935828	8.35857282414093e-10	1.55003683748146e-07	Mir378b
chr14	23881963	23882363	401	*	4.78183	3.66291	5.40435	-1.69333	8.36278032694855e-10	1.55003683748146e-07	4930519K11Rik
chr5	96457638	96458038	401	*	7.06018	7.44804	6.5281	0.957404	8.4698056051883e-10	1.56776670195365e-07	Fras1
chr7	35020418	35020818	401	*	5.3971	4.48144	5.95281	-1.42793	8.62235703248236e-10	1.59386465788112e-07	Cebpg
chr4	118146407	118146807	401	*	5.37952	4.45979	5.93671	-1.4334	8.66565486939064e-10	1.59972397120344e-07	St3gal3
chr1	163280527	163280927	401	*	7.32526	7.70186	6.81423	0.925302	8.89346582048031e-10	1.63958413989871e-07	Prrx1
chr10	3715419	3715819	401	*	7.31082	6.74725	7.71505	-0.928578	9.26107879528475e-10	1.70507712399168e-07	Plekhg1
chr4	43394474	43394874	401	*	7.30935	6.74602	7.71345	-0.928218	9.34610709813611e-10	1.71843755844396e-07	Rusc2
chr1	186128982	186129382	401	*	3.68465	1.58489	4.50571	-2.83229	9.44590767584926e-10	1.73447492476646e-07	Lyplal1
chr4	138554896	138555296	401	*	6.14414	5.4036	6.6311	-1.18671	1.02718324090365e-09	1.88279525182318e-07	Vwa5b1
chr14	63453486	63453886	401	*	6.64101	6.00098	7.08281	-1.04196	1.02809631952346e-09	1.88279525182318e-07	Fam167a
chr9	101464862	101465262	401	*	7.44946	6.89501	7.849	-0.91485	1.04736037954708e-09	1.91553045543159e-07	Gm28979
chrX	49800401	49800801	401	*	5.66276	6.16953	4.87472	1.3295	1.05175443303325e-09	1.92101902404351e-07	Igsf1
chr11	62326752	62327152	401	*	5.71268	4.87458	6.23938	-1.32273	1.05492737401752e-09	1.9242656729764e-07	Ttc19
chr7	138501395	138501795	401	*	7.11137	6.53463	7.52228	-0.948298	1.06074027493122e-09	1.93090048603783e-07	4930543N07Rik
chr19	55620991	55621391	401	*	8.12846	7.58436	8.52262	-0.899393	1.06136516926517e-09	1.93090048603783e-07	Tcf7l2
chr15	73746364	73746764	401	*	5.97434	5.19674	6.47683	-1.23886	1.08261242785306e-09	1.96641381865491e-07	Ptp4a3
chr5	125109399	125109799	401	*	5.64888	6.15663	4.85845	1.33282	1.08373785509625e-09	1.96641381865491e-07	Ncor2
chr7	123412153	123412553	401	*	7.03258	6.44873	7.44706	-0.958909	1.10859082270626e-09	2.00886563010766e-07	Arhgap17
chr15	82378525	82378925	401	*	7.77457	7.22996	8.169	-0.90006	1.14186441830519e-09	2.06644492499062e-07	Cyp2d22
chrX	11663146	11663546	401	*	6.25785	5.5443	6.73313	-1.14831	1.14633573291114e-09	2.07181779250912e-07	H2al1j
chr9	27005309	27005709	401	*	6.26606	5.55433	6.74053	-1.1457	1.15326511498029e-09	2.08161334235317e-07	Thyn1
chr3	40326294	40326694	401	*	5.26677	5.80784	4.39094	1.44984	1.1616287919578e-09	2.09396876354224e-07	1700017G19Rik
chr1	193222898	193223298	401	*	4.60485	3.41524	5.24786	-1.78239	1.18510249462799e-09	2.13349391656919e-07	Lamb3
chr5	135879825	135880225	401	*	6.74893	6.12947	7.18092	-1.01173	1.21116622141291e-09	2.17757264579975e-07	Hspb1
chr1	157039515	157039915	401	*	7.6842	7.13917	8.07885	-0.900653	1.22758533412422e-09	2.20421897885066e-07	Tex35
chr8	120959216	120959616	401	*	5.40565	4.5027	5.95676	-1.41074	1.28225248621838e-09	2.29938384719784e-07	Fendrr
chr14	121698289	121698689	401	*	7.35517	6.79952	7.75533	-0.916625	1.32735851363783e-09	2.37717842896958e-07	Dock9
chr10	92556351	92556751	401	*	7.47357	6.92334	7.87093	-0.908465	1.33567979927079e-09	2.38897852554399e-07	Nedd1
chr2	144120211	144120611	401	*	7.74973	8.11566	7.25825	0.895292	1.38102092885204e-09	2.46687546747015e-07	Banf2
chr15	38538378	38538778	401	*	6.29585	5.59494	6.76555	-1.13018	1.43874916816901e-09	2.56666895589271e-07	Azin1
chr6	63609557	63609957	401	*	5.66561	4.82505	6.19325	-1.326	1.45715501481788e-09	2.59614569177501e-07	Grid2
chr5	25752841	25753241	401	*	7.02381	6.44364	7.43645	-0.953388	1.50473105855669e-09	2.67745048999957e-07	Actr3b
chr1	105119980	105120380	401	*	4.86582	5.44823	3.87346	1.60486	1.50912810109411e-09	2.6818139837742e-07	Gm17634
chr11	26959905	26960305	401	*	5.62879	6.1349	4.84238	1.32712	1.51152110187038e-09	2.68260952313932e-07	Vrk2
chr3	67849807	67850207	401	*	4.14345	4.84189	2.73706	2.12231	1.53273608157886e-09	2.71676485410958e-07	Iqcj
chr9	48835082	48835482	401	*	6.11921	5.38165	6.6049	-1.18243	1.53616263401576e-09	2.71934309667232e-07	Zbtb16
chr16	30412735	30413135	401	*	4.81736	3.73685	5.4282	-1.64387	1.55268509382272e-09	2.74506762100196e-07	Atp13a3
chrX	36823900	36824300	401	*	3.37468	0.73686	4.25386	-3.38514	1.58655791517108e-09	2.80136154292051e-07	Slc25a5
chr2	33365622	33366022	401	*	6.57465	5.93038	7.01846	-1.04814	1.59191684172362e-09	2.80179725308537e-07	Ralgps1
chr11	120019506	120019906	401	*	6.92443	6.33381	7.34228	-0.968956	1.59196200723415e-09	2.80179725308537e-07	Mir338
chr9	48736398	48736798	401	*	6.8039	6.19686	7.22984	-0.993344	1.59289996114498e-09	2.80179725308537e-07	Zbtb16
chr1	182439828	182440228	401	*	7.39648	6.84579	7.79407	-0.90912	1.64653148684789e-09	2.89244193676846e-07	Trp53bp2
chr1	189154351	189154751	401	*	4.40492	3.11567	5.07471	-1.90563	1.66565100030682e-09	2.92230627153066e-07	Kctd3
chr12	71366279	71366679	401	*	6.56668	5.92236	7.0105	-1.04819	1.73079836501092e-09	3.03274580095306e-07	1700083H02Rik
chr4	139943467	139943867	401	*	6.91184	6.32108	7.32977	-0.969168	1.73568595121487e-09	3.03745041462602e-07	4933427I22Rik
chr16	26901439	26901839	401	*	4.29835	2.93861	4.98572	-1.99141	1.7639907923744e-09	3.08307135954917e-07	Gmnc
chr2	91971524	91971924	401	*	8.05604	7.5188	8.44661	-0.888931	1.81663928591236e-09	3.17107034844703e-07	Dgkz
chr11	118415988	118416388	401	*	6.48708	6.91075	5.88469	1.06288	1.8252016409218e-09	3.18198870143004e-07	Cant1
chr16	77704741	77705141	401	*	7.5682	7.02604	7.96134	-0.896233	1.85000004236513e-09	3.22114906366352e-07	Mir125b-2
chr5	71590336	71590736	401	*	4.48093	5.11518	3.3221	1.81848	1.95063506537682e-09	3.39208796362501e-07	Cox7b2
chr14	77569214	77569614	401	*	4.06232	2.50285	4.79413	-2.22837	1.96138158431024e-09	3.40648010675544e-07	Gm6994
chr18	11842995	11843395	401	*	6.76577	6.15706	7.19254	-0.995807	1.98845844905883e-09	3.44916251729828e-07	Mir1901
chr1	73935421	73935821	401	*	5.69971	4.87467	6.2213	-1.30459	1.99316327804554e-09	3.45298010103619e-07	6030407O03Rik
chr11	62651609	62652009	401	*	7.17231	7.54781	6.66332	0.922067	2.15048258537515e-09	3.72084753479591e-07	Mmgt2
chr15	9454176	9454576	401	*	6.01371	6.48057	5.31917	1.19726	2.15438443084826e-09	3.72292748137814e-07	Capsl
chr4	118523930	118524330	401	*	5.98266	5.22228	6.478	-1.21459	2.15842654746659e-09	3.72524431659127e-07	2610528J11Rik
chr19	36749017	36749417	401	*	3.44341	0.999269	4.30437	-3.18958	2.16792376883075e-09	3.736958596522e-07	Ppp1r3c
chr12	109441389	109441789	401	*	5.87216	5.08769	6.37748	-1.24832	2.17124810116795e-09	3.73801639389588e-07	Dlk1
chr13	113288885	113289285	401	*	6.49063	6.91219	5.89254	1.05649	2.24629791913961e-09	3.86135959099129e-07	Gzmk
chr3	122992915	122993315	401	*	6.55568	5.91404	6.99824	-1.04425	2.2504734627809e-09	3.86135959099129e-07	Usp53
chr10	8228044	8228444	401	*	6.85251	7.24502	6.31157	0.970753	2.25129304652429e-09	3.86135959099129e-07	Tab2
chr14	8309621	8310021	401	*	9.22866	8.70338	9.6129	-0.870895	2.29541546619636e-09	3.93214649426681e-07	Fam107a
chr16	45331109	45331509	401	*	5.47084	5.98597	4.66208	1.35794	2.34573109624755e-09	4.01335382348062e-07	Cd200
chr8	87940650	87941050	401	*	5.84705	5.05905	6.35381	-1.25323	2.35964520881236e-09	4.03215705446374e-07	Zfp423
chr6	5443007	5443407	401	*	6.26307	5.5655	6.73127	-1.12531	2.41105699170569e-09	4.11491038559672e-07	Pdk4
chr7	138538054	138538454	401	*	6.40506	5.7371	6.85986	-1.08257	2.52982728439159e-09	4.31227666894438e-07	4930543N07Rik
chr13	62897942	62898342	401	*	8.39982	8.76003	7.91863	0.879497	2.65621407726621e-09	4.52212248462976e-07	Fbp1
chr17	93525841	93526241	401	*	4.72816	5.32191	3.70145	1.64935	2.66981717239988e-09	4.53967679499314e-07	Adcyap1
chr14	79970975	79971375	401	*	7.06961	7.44789	6.55545	0.929948	2.73593476295056e-09	4.64637196811431e-07	Olfm4
chr14	47785964	47786364	401	*	4.99429	3.99983	5.5774	-1.53189	2.74116869271268e-09	4.64953459686444e-07	4930447J18Rik
chr1	163723875	163724275	401	*	5.69244	4.87445	6.21125	-1.29478	2.75649037271526e-09	4.66977914493163e-07	Ntmt2
chr1	91435641	91436041	401	*	5.20347	4.2727	5.7646	-1.44765	2.76738013965287e-09	4.68247510746172e-07	Hes6
chr16	40974056	40974456	401	*	6.71911	6.10849	7.1468	-0.998585	2.7707896955949e-09	4.68249876253108e-07	Lsamp
chr15	44717249	44717649	401	*	7.48223	7.84644	6.99385	0.890353	2.81526274845493e-09	4.75183271740434e-07	2310069G16Rik
chr8	24449343	24449743	401	*	6.20719	5.50182	6.67886	-1.13647	2.89413260665438e-09	4.87898394202493e-07	Tcim
chr9	44398013	44398413	401	*	5.46888	4.60497	6.00546	-1.3576	2.9854899034345e-09	5.02651315862404e-07	Slc37a4
chr4	5780436	5780836	401	*	4.79987	3.73697	5.4052	-1.62082	2.98893458308319e-09	5.02651315862404e-07	Fam110b
chr1	143053551	143053951	401	*	8.71521	8.18728	9.10086	-0.87487	2.99465643280688e-09	5.03000148701667e-07	B3galt2
chr16	25529696	25530096	401	*	7.92892	7.39847	8.31591	-0.878522	3.05413842132528e-09	5.12367017397513e-07	Trp63
chr11	50744917	50745317	401	*	7.62188	7.08815	8.01061	-0.883427	3.18232776971153e-09	5.33223571619951e-07	Zfp354c
chr8	17095916	17096316	401	*	6.05717	5.3223	6.5417	-1.17849	3.24252178407753e-09	5.42650186922684e-07	Csmd1
chr14	54443182	54443582	401	*	5.77748	6.26227	5.04202	1.25548	3.25460801768249e-09	5.44012661379898e-07	Mmp14
chr8	116508684	116509084	401	*	5.36542	4.48108	5.90967	-1.38525	3.40031934113559e-09	5.67680432376027e-07	Dynlrb2
chr8	61386536	61386936	401	*	7.11441	6.55509	7.51645	-0.922026	3.47010702123833e-09	5.78236993637316e-07	1700001D01Rik
chr7	97642526	97642926	401	*	6.2229	5.52438	6.69153	-1.12662	3.47193785882304e-09	5.78236993637316e-07	Rsf1os1
chr10	116987273	116987673	401	*	5.36373	4.48076	5.90748	-1.38338	3.55644719475187e-09	5.91597187160776e-07	Best3
chr5	44251888	44252288	401	*	6.98669	6.4157	7.39469	-0.939553	3.64530741457588e-09	6.05648063216884e-07	Tapt1
chr10	59626540	59626940	401	*	5.83872	5.05912	6.34204	-1.24142	3.65753028903503e-09	6.06947565412672e-07	Mcu
chr8	121619336	121619736	401	*	7.08025	6.5191	7.48324	-0.92479	3.72335054635898e-09	6.17127452335221e-07	Map1lc3b
chr7	134896857	134897257	401	*	4.34631	3.05904	5.01558	-1.90255	3.74593379966462e-09	6.20125175238597e-07	Insyn2a
chr11	55418078	55418478	401	*	6.13136	5.41566	6.60757	-1.15119	3.76778331380815e-09	6.22994387259165e-07	Sparc
chr12	111926914	111927314	401	*	5.11549	4.17006	5.68179	-1.467	3.79147949834904e-09	6.26161703978842e-07	5033406O09Rik
chr9	119005638	119006038	401	*	7.41322	6.8751	7.80426	-0.890023	3.8498517819382e-09	6.3504134058526e-07	Mir26a-1
chr8	126692243	126692643	401	*	5.89502	5.12965	6.39245	-1.22147	3.91109859869976e-09	6.4437335335806e-07	Irf2bp2
chr7	64981825	64982225	401	*	4.86726	3.84124	5.46079	-1.57289	3.974407612254e-09	6.54022445978313e-07	Nsmce3
chr15	74735561	74735961	401	*	5.16285	5.69986	4.29783	1.43462	4.14550213197263e-09	6.81364414778337e-07	Lypd2
chr1	135748975	135749375	401	*	7.40475	6.86724	7.79547	-0.889089	4.21812695872107e-09	6.92475842390041e-07	Phlda3
chr3	10323077	10323477	401	*	4.65589	3.54451	5.27615	-1.68275	4.2254148421208e-09	6.92847451520164e-07	Slc10a5
chr13	54603917	54604317	401	*	6.20829	6.65031	5.56779	1.11888	4.24595367501951e-09	6.95388375041794e-07	Cltb
chr2	90571423	90571823	401	*	5.68403	4.87528	6.19915	-1.28187	4.26770659537276e-09	6.98121873667739e-07	Ptprj
chr14	60818112	60818512	401	*	4.71034	3.6247	5.32276	-1.64983	4.36498054092129e-09	7.13188171318775e-07	Mipep
chr8	70833576	70833976	401	*	5.2875	4.39207	5.83584	-1.40009	4.38336062810284e-09	7.15343704870275e-07	Arrdc2
chr7	30295119	30295519	401	*	6.74775	6.14936	7.16945	-0.980425	4.41067506344151e-09	7.18950462468776e-07	Clip3
chr2	6270415	6270815	401	*	4.68162	3.58517	5.29735	-1.66363	4.56350405296114e-09	7.42983717713508e-07	Usp6nl
chr18	68098522	68098922	401	*	5.1303	4.1959	5.69271	-1.45224	4.69100591346546e-09	7.62841645597744e-07	Mir7219
chr6	137323653	137324053	401	*	6.17159	5.46937	6.64186	-1.13188	4.7944982229818e-09	7.78753009363004e-07	Ptpro
chr1	182021083	182021483	401	*	7.24914	6.7054	7.64312	-0.898491	4.9251484712715e-09	7.99032910809811e-07	Enah
chr15	78166254	78166654	401	*	7.72738	7.20193	8.11172	-0.870814	4.99481067267416e-09	8.09382363997376e-07	Ift27
chr9	47280137	47280537	401	*	5.03719	5.58515	4.1428	1.47418	5.01253557397153e-09	8.11301239026613e-07	Cadm1
chr8	117353975	117354375	401	*	6.27462	5.59441	6.73503	-1.10022	5.07046738010848e-09	8.19715652657631e-07	Cmip
chr12	53907270	53907670	401	*	6.28546	6.71828	5.66425	1.09055	5.1807938817403e-09	8.36570815330197e-07	Egln3
chr1	163090506	163090906	401	*	4.93172	3.93874	5.51434	-1.5296	5.23294181809138e-09	8.43252355106442e-07	Mroh9
chr4	56664739	56665139	401	*	5.39006	4.52361	5.92761	-1.36086	5.23440185620822e-09	8.43252355106442e-07	Actl7b
chr18	25999190	25999590	401	*	8.66084	9.0152	8.1901	0.863254	5.26707273900473e-09	8.47228554199135e-07	Celf4
chrX	86728800	86729200	401	*	4.97717	4.00002	5.55443	-1.50878	5.27137127993371e-09	8.47228554199135e-07	Mageb4
chr4	104990703	104991103	401	*	4.3353	3.05883	5.00177	-1.88901	5.32209340523935e-09	8.5438495993307e-07	Fyb2
chr11	50132351	50132751	401	*	6.28288	5.60589	6.74182	-1.09555	5.49068657270273e-09	8.80425207413613e-07	Tbc1d9b
chr13	73071880	73072280	401	*	5.81756	5.04402	6.31839	-1.23285	5.54046943341308e-09	8.87375998684859e-07	Irx4
chr15	63747472	63747872	401	*	6.83622	6.25422	7.24977	-0.955987	5.6617016161692e-09	9.05740896600618e-07	Gm20740
chr11	79193041	79193441	401	*	5.37101	4.50299	5.90915	-1.36294	5.69151009869382e-09	9.09454510556057e-07	Ksr1
chr14	72303866	72304266	401	*	8.1125	8.46722	7.64111	0.864127	5.79901233976979e-09	9.2555995561835e-07	Fndc3a
chr6	143697748	143698148	401	*	4.72872	3.66313	5.3349	-1.62387	5.92697259808857e-09	9.44889619972733e-07	1700060C16Rik
chr8	78030881	78031281	401	*	8.11349	8.4679	7.64264	0.863286	6.00031725929109e-09	9.55477771427531e-07	Ttc29
chr4	119786676	119787076	401	*	6.04474	5.32141	6.52428	-1.16198	6.13907861587583e-09	9.76446298880365e-07	Hivep3
chr11	55397435	55397835	401	*	5.89658	5.14245	6.3893	-1.20556	6.19497614500236e-09	9.84201855294729e-07	Sparc
chr5	71722837	71723237	401	*	5.48487	4.64395	6.01265	-1.326	6.20720200598973e-09	9.85009386220925e-07	Gabra4
chr9	68906102	68906502	401	*	7.06256	6.50753	7.4624	-0.915521	6.29540780124488e-09	9.97858317001919e-07	Rora
chr6	83302310	83302710	401	*	6.88309	6.30926	7.29253	-0.943768	6.46615084513014e-09	1.02374535194425e-06	Mthfd2
chr11	35639318	35639718	401	*	5.4999	4.6635	6.02592	-1.31979	6.48017166262963e-09	1.02478861499613e-06	Mir218-2
chr7	143055635	143056035	401	*	6.9478	6.38163	7.35335	-0.932273	6.49874648576491e-09	1.02654884351315e-06	R74862
chr9	65178572	65178972	401	*	7.54786	7.02202	7.93241	-0.871329	6.52544773637347e-09	1.02958723437746e-06	Parp16
chr15	26902494	26902894	401	*	7.18649	7.55289	6.69415	0.896358	6.56202775606117e-09	1.03417557435524e-06	Fbxl7
chr4	63440309	63440709	401	*	5.10099	4.16964	5.66233	-1.44801	6.58568490823885e-09	1.03671911968737e-06	Akna
chr3	98050337	98050737	401	*	6.91043	6.34012	7.31808	-0.93848	6.60892817175167e-09	1.03919178436095e-06	Notch2
chr2	120054663	120055063	401	*	5.72604	4.93819	6.23274	-1.25275	6.77940736936211e-09	1.06478391370733e-06	Pla2g4b
chr1	167186002	167186402	401	*	5.29721	5.81532	4.481	1.36775	6.99470693357367e-09	1.09734935852083e-06	Uck2
chr6	147023010	147023410	401	*	4.42758	3.22245	5.07491	-1.80049	7.14328905389078e-09	1.11938586424039e-06	Rep15
chr15	27475939	27476339	401	*	5.43208	4.58477	5.96233	-1.33466	7.18765865414929e-09	1.12506030466196e-06	Ank
chr6	142920915	142921315	401	*	5.55792	4.73696	6.0779	-1.29856	7.30908886286109e-09	1.14277024284416e-06	St8sia1
chr16	49260658	49261058	401	*	7.16912	7.53486	6.67796	0.894504	7.69568209060807e-09	1.20185114416178e-06	Myh15
chr14	30649715	30650115	401	*	7.78491	7.26636	8.16556	-0.86024	7.76332376203779e-09	1.21104337871608e-06	Rft1
chr2	155872997	155873397	401	*	6.17106	6.6104	5.53624	1.11048	8.00928465829693e-09	1.24800040042841e-06	Fam83c
chr8	36403509	36403909	401	*	4.64354	5.23476	3.62459	1.63858	8.11884255188076e-09	1.26364377867309e-06	Trmt9b
chr16	43966057	43966457	401	*	7.80689	8.159	7.34011	0.856827	8.32131594626309e-09	1.29369725928938e-06	Zdhhc23
chr14	57130819	57131219	401	*	5.93471	5.19583	6.42095	-1.18397	8.36600841573644e-09	1.29918081140772e-06	Gjb6
chr8	35123301	35123701	401	*	6.42243	5.78115	6.86482	-1.04357	8.58905780137206e-09	1.33155794429263e-06	Tnks
chr9	34883140	34883540	401	*	5.66928	4.87576	6.17829	-1.26056	8.59381124307792e-09	1.33155794429263e-06	4930581F22Rik
chr9	6250340	6250740	401	*	7.17434	6.63374	7.56668	-0.893679	8.76054497808284e-09	1.35529391566672e-06	Ddi1
chr17	66815895	66816295	401	*	7.47507	6.95086	7.85874	-0.8688	8.76665825072311e-09	1.35529391566672e-06	1700016K05Rik
chr1	33214754	33215154	401	*	8.32399	8.67531	7.85861	0.854789	8.79405563767509e-09	1.3580070240038e-06	Prim2
chr5	51598065	51598465	401	*	5.39388	4.54401	5.92511	-1.33807	8.83520528210934e-09	1.36283535615534e-06	Ppargc1a
chr13	54855617	54856017	401	*	6.55608	5.93936	6.98674	-1.00749	9.07501661865957e-09	1.39826233710967e-06	Tspan17
chr8	10825650	10826050	401	*	6.07709	5.36947	6.54975	-1.1395	9.20113186632882e-09	1.41611170130217e-06	B930025P03Rik
chr3	21952768	21953168	401	*	6.19724	5.51419	6.65893	-1.10422	9.29993977788312e-09	1.42972318324424e-06	Tbl1xr1
chr9	27460971	27461371	401	*	5.2125	4.32147	5.75924	-1.39384	9.31382368436530e-09	1.43026312480398e-06	Spata19
chr5	30935047	30935447	401	*	7.83512	8.18641	7.36978	0.854569	9.41534519318923e-09	1.44424482996751e-06	Cgref1
chr9	101262044	101262444	401	*	6.61432	6.00829	7.03977	-0.991676	9.52897737633141e-09	1.46005108910678e-06	Ppp2r3a
chr14	20607426	20607826	401	*	5.53657	4.71903	6.0552	-1.29374	9.67395063346049e-09	1.48061908141421e-06	Usp54
chr12	104879710	104880110	401	*	4.89098	3.90692	5.47059	-1.51753	9.85859958534471e-09	1.50720718716079e-06	Clmn
chr14	84541831	84542231	401	*	6.05513	5.34478	6.52899	-1.14339	9.90865508509943e-09	1.51318221067022e-06	9630013A20Rik
chr12	15151819	15152219	401	*	5.60882	4.80677	6.12126	-1.27234	9.98109403871384e-09	1.52255848223301e-06	4930448C13Rik
chr10	94294831	94295231	401	*	5.56565	4.75556	6.08132	-1.28345	1.01368698208325e-08	1.54461253955005e-06	Gm4792
chr2	166271326	166271726	401	*	4.38269	3.16986	5.03215	-1.8098	1.04304859242571e-08	1.58759824387975e-06	Gm11468
chr3	32304297	32304697	401	*	5.98393	5.2607	6.46342	-1.16173	1.06803346864412e-08	1.62383478860005e-06	Zmat3
chrX	62325974	62326374	401	*	5.2161	5.73676	4.39341	1.37644	1.07558653429217e-08	1.63266751373047e-06	Magec2
chr4	107048784	107049184	401	*	7.30066	6.77147	7.68698	-0.876331	1.07621085567875e-08	1.63266751373047e-06	Mrpl37
chr6	103374800	103375200	401	*	5.60672	4.80734	6.11808	-1.2686	1.10942786116524e-08	1.68120991268886e-06	Chl1
chr9	57390848	57391248	401	*	5.00173	4.05873	5.56719	-1.46324	1.13718213466068e-08	1.72137668901985e-06	Ppcdc
chr9	71704520	71704920	401	*	5.77803	5.0152	6.27441	-1.21765	1.20111838168134e-08	1.81616474598527e-06	Cgnl1
chr3	145652483	145652883	401	*	6.57834	5.97108	7.00441	-0.993478	1.2346841196841e-08	1.86487338559077e-06	Ccn1
chr13	5648260	5648660	401	*	5.26201	4.39236	5.80076	-1.36479	1.24221809703981e-08	1.87419995166072e-06	1700016G22Rik
chr18	60782967	60783367	401	*	7.797	7.2852	8.17401	-0.849863	1.26496099809926e-08	1.90642755888402e-06	Cd74
chr11	51854329	51854729	401	*	5.53845	6.02896	4.78953	1.274	1.27995016508618e-08	1.92691187516795e-06	Jade2
chr2	90583827	90584227	401	*	5.4832	4.66329	6.00277	-1.29689	1.30808913526261e-08	1.96712640951705e-06	Ptprj
chr2	93619409	93619809	401	*	5.7871	5.02931	6.28137	-1.21054	1.3384128746692e-08	2.01053524419263e-06	Alx4
chr6	137110171	137110571	401	*	6.11617	5.42491	6.58156	-1.116	1.34270991612155e-08	2.01479540188424e-06	Rerg
chr4	149878099	149878867	769	*	5.43394	4.60486	5.95712	-1.30948	1.35247716971995e-08	2.02521009933207e-06	Spsb1
chr15	73122417	73122817	401	*	5.57967	6.06616	4.84023	1.26065	1.35258774581931e-08	2.02521009933207e-06	Chrac1
chr11	72117045	72117445	401	*	5.44952	4.62445	5.97112	-1.30396	1.37934238984944e-08	2.06302945293099e-06	Pitpnm3
chr14	32865975	32866375	401	*	5.73659	4.96977	6.23462	-1.22318	1.42150198448571e-08	2.12378248819696e-06	Vstm4
chr16	43363692	43364092	401	*	7.91564	7.40595	8.29152	-0.846665	1.42522812105566e-08	2.12704499884822e-06	Gm15713
chr1	62859051	62859451	401	*	5.76068	4.99955	6.25634	-1.2152	1.4480050991967e-08	2.15870165599162e-06	Nrp2
chr13	59067730	59068130	401	*	5.03869	4.11546	5.59713	-1.43678	1.46309011953331e-08	2.17883507001774e-06	Ntrk2
chr10	8991653	8992053	401	*	7.28092	6.75513	7.66544	-0.871123	1.46650040929441e-08	2.1815577825426e-06	Sash1
chr16	46655112	46655512	401	*	5.79845	5.04501	6.29088	-1.20439	1.47134264440917e-08	2.18640248560371e-06	Nectin3
chr9	61293684	61294084	401	*	6.9617	6.40986	7.35989	-0.910614	1.48201495622662e-08	2.19989087689614e-06	B930092H01Rik
chr10	70494489	70494889	401	*	6.73414	7.11893	6.20781	0.94837	1.50048866649218e-08	2.22491814095991e-06	Fam13c
chrX	140540829	140541229	401	*	5.74783	4.98503	6.24419	-1.21752	1.5072822101631e-08	2.23259094287317e-06	Tsc22d3
chr8	93842541	93842941	401	*	6.90872	6.35163	7.30962	-0.918533	1.52090705330555e-08	2.25035496406475e-06	Gnao1
chr5	128482934	128483334	401	*	6.42825	5.79908	6.86489	-1.02575	1.52569170264925e-08	2.25501485311181e-06	Tmem132d
chr18	11917565	11917965	401	*	5.01562	4.08733	5.57586	-1.4435	1.53010847602718e-08	2.25912161503371e-06	Mir1901
chr15	53112899	53113299	401	*	4.97112	4.0301	5.53588	-1.46043	1.58043156897739e-08	2.33092527659874e-06	Ext1
chr3	105374818	105375218	401	*	4.94758	4.00026	5.51454	-1.46876	1.62775477368687e-08	2.3981558043955e-06	Kcnd3
chr13	73033035	73033435	401	*	6.00573	5.29696	6.4789	-1.14103	1.63750631494151e-08	2.40994792775277e-06	D730050B12Rik
chr6	11404134	11404534	401	*	5.51756	6.00691	4.77141	1.27003	1.63962404712438e-08	2.41049206927988e-06	AA545190
chr13	100879322	100879722	401	*	4.90117	3.93882	5.47336	-1.48866	1.64264167322583e-08	2.41235662127627e-06	Slc30a5
chr4	54954503	54954903	401	*	5.87722	5.14267	6.36161	-1.17769	1.64631053566581e-08	2.41356772214311e-06	Zfp462
chr2	4580711	4581111	401	*	4.94745	4.0005	5.51429	-1.46827	1.6469668067706e-08	2.41356772214311e-06	Prpf18
chr1	58610194	58610594	401	*	5.46047	4.64404	5.97866	-1.29198	1.72452055333838e-08	2.52453698837964e-06	Ndufb3
chr10	41997905	41998305	401	*	3.98952	2.50279	4.70601	-2.14072	1.77556360131527e-08	2.59650286979189e-06	Armc2
chr12	93851113	93851513	401	*	7.08931	7.45164	6.60432	0.884891	1.81223467556185e-08	2.64732162881334e-06	Mir8099-1
chr5	132595221	132595621	401	*	4.2242	2.93815	4.89316	-1.89969	1.84581022990248e-08	2.69351566882066e-06	Auts2
chr10	27387508	27387908	401	*	7.88685	7.38071	8.2608	-0.841178	1.84948170819719e-08	2.69602037590266e-06	4930579H20Rik
chr12	104837105	104837505	401	*	6.72656	6.14957	7.13759	-0.94838	1.88453055859682e-08	2.74421081341606e-06	Clmn
chr5	88530801	88531201	401	*	4.49283	3.36904	5.1168	-1.69747	1.90915944748137e-08	2.77714227645234e-06	Jchain
chr16	15958683	15959083	401	*	5.81566	5.07272	6.30364	-1.18953	1.93697068052224e-08	2.81462862849332e-06	Cebpd
chr10	92837586	92837986	401	*	6.8713	7.24467	6.36622	0.915836	1.93910568446298e-08	2.81476498828889e-06	Nedd1
chr18	11888071	11888471	401	*	8.44476	7.9406	8.81764	-0.838283	1.94330697325292e-08	2.8178972829819e-06	Mir1901
chr9	35163003	35163403	401	*	7.07096	6.53406	7.46136	-0.887985	1.95916551109215e-08	2.83790886533201e-06	Dcps
chr4	33237084	33237484	401	*	4.79859	5.35718	3.87493	1.51261	1.99510144158263e-08	2.88693062743173e-06	Srsf12
chr13	94548872	94549976	1105	*	6.80158	6.23591	7.20687	-0.931394	1.99971435862288e-08	2.89057243243286e-06	Ap3b1
chr7	28667439	28667839	401	*	5.47251	4.66296	5.98796	-1.28244	2.02613484437405e-08	2.9256962831328e-06	Fbxo27
chr11	88113484	88113884	401	*	5.21205	4.34606	5.74942	-1.3596	2.06602668505212e-08	2.9801786597143e-06	Cuedc1
chr4	99943425	99943825	401	*	6.21586	5.55388	6.66791	-1.07361	2.11048789686487e-08	3.04113146267153e-06	Itgb3bp
chr16	24487762	24488162	401	*	6.76755	6.19821	7.17472	-0.936911	2.12521245433844e-08	3.05915237425127e-06	Morf4l1-ps1
chr7	132196559	132196959	401	*	4.20897	4.85739	2.99993	1.87935	2.14164569201147e-08	3.07959271041066e-06	Cpxm2
chr18	57142435	57142835	401	*	5.26632	4.41507	5.79809	-1.33955	2.14446645631091e-08	3.0804367117216e-06	Megf10
chr17	13702460	13702860	401	*	4.14389	2.80655	4.82579	-1.96204	2.16205923571533e-08	3.10247626019921e-06	Afdn
chr12	80844140	80844540	401	*	7.76529	7.26113	8.13817	-0.838102	2.24043961010348e-08	3.21160729972214e-06	Susd6
chr12	102361133	102361533	401	*	6.76411	6.19553	7.17088	-0.935763	2.26325869487209e-08	3.24094884758941e-06	Rin3
chrX	10519207	10519607	401	*	5.89339	5.17023	6.37286	-1.16147	2.29934491188003e-08	3.28920812601925e-06	Tspan7
chr7	100430992	100431392	401	*	6.38234	6.7919	5.80827	1.02041	2.34366288094728e-08	3.34913068686663e-06	Ucp3
chr1	165185071	165185471	401	*	7.69869	7.1947	8.07146	-0.837792	2.38927271692115e-08	3.410773371257e-06	Sft2d2
chr7	97387022	97387422	401	*	7.42896	6.91749	7.8058	-0.849223	2.40221656788096e-08	3.42570490910842e-06	Ndufc2
chr14	50774445	50774845	401	*	5.2673	5.77338	4.48096	1.32595	2.41102156993024e-08	3.43470944724567e-06	Ttc5
chr17	78601619	78602019	401	*	7.27752	6.75907	7.65811	-0.859862	2.45948531355442e-08	3.50013441423276e-06	Vit
chr6	31319277	31319677	401	*	7.11535	7.47391	6.6371	0.874411	2.46515153593386e-08	3.50458141036371e-06	Mkln1
chr17	25471427	25471827	401	*	7.98378	7.48215	8.35528	-0.834258	2.48687142999647e-08	3.53181843662733e-06	Tekt4
chrX	77479758	77480158	401	*	4.84162	3.87503	5.41528	-1.49401	2.50520704119448e-08	3.55419805535718e-06	Tbl1x
chr4	151155547	151155947	401	*	7.217	6.69525	7.59936	-0.864895	2.55466901747021e-08	3.6206460175657e-06	Gm13090
chr11	51637856	51638256	401	*	5.90224	5.18348	6.3798	-1.15519	2.56710807713957e-08	3.63454008046762e-06	Rmnd5b
chr4	12543343	12543743	401	*	4.54446	3.45925	5.15674	-1.64808	2.57420831385984e-08	3.64085463057715e-06	Triqk
chr13	29831386	29831786	401	*	6.64817	6.06521	7.06221	-0.957283	2.58365507875309e-08	3.65047167377102e-06	Cdkal1
chr1	81967833	81968233	401	*	7.6558	8.00039	7.20218	0.836099	2.61100118946494e-08	3.68533330631746e-06	Mir6344
chr6	32052546	32052946	401	*	6.32791	5.69132	6.76808	-1.03657	2.62770707588738e-08	3.70512071334222e-06	1700012A03Rik
chr16	39727664	39728064	401	*	7.05206	6.51803	7.44094	-0.883587	2.6333798802396e-08	3.70932671588397e-06	Lsamp
chr1	92030531	92030931	401	*	6.2121	5.55425	6.66224	-1.06759	2.64508543361956e-08	3.72201307445038e-06	Hdac4
chr5	126973437	126973837	401	*	3.78323	2.11512	4.53627	-2.35005	2.66563453071613e-08	3.74710501310657e-06	4933438B17Rik
chr18	60495506	60495906	401	*	8.27549	7.77532	8.64618	-0.832073	2.71607758397762e-08	3.81412524267326e-06	Smim3
chr10	128988704	128989104	401	*	7.66459	8.00859	7.21199	0.83449	2.74739785590466e-08	3.85418275004326e-06	Or10p22
chr2	91986082	91986482	401	*	6.13899	5.47006	6.59425	-1.08364	3.00916657964424e-08	4.21711454606647e-06	Dgkz
chr2	135851635	135852035	401	*	4.9073	3.9697	5.47085	-1.45551	3.02502157693153e-08	4.23503020770414e-06	Plcb4
chr17	5105855	5106255	401	*	6.26964	5.62565	6.71331	-1.04737	3.08666231222324e-08	4.31694455228789e-06	Arid1b
chr17	74424631	74425031	401	*	6.76564	6.20266	7.16956	-0.927327	3.09933476217773e-08	4.33027622800718e-06	Slc30a6
chr18	73245044	73245444	401	*	6.19224	5.53414	6.6425	-1.06792	3.11217557732413e-08	4.34381591207487e-06	Mex3c
chr8	69161260	69161660	401	*	7.17788	7.53181	6.70788	0.861574	3.1611656978754e-08	4.40773255548046e-06	Lzts1
chr5	134874326	134874726	401	*	6.81673	6.26071	7.21708	-0.916842	3.17769557286878e-08	4.42630524746066e-06	Tmem270
chr14	25233552	25233952	401	*	4.16945	2.87426	4.84076	-1.91036	3.18884288030287e-08	4.43735048631449e-06	4930572O13Rik
chr19	58829514	58829914	401	*	6.08171	5.4036	6.54116	-1.09689	3.24851944477438e-08	4.51583499429825e-06	1700019N19Rik
chr15	84973329	84973729	401	*	7.73538	7.23644	8.1054	-0.830001	3.35582752110748e-08	4.65640867968114e-06	5031439G07Rik
chr5	144234663	144235063	401	*	6.04225	5.35732	6.5048	-1.10672	3.35639610413564e-08	4.65640867968114e-06	Bri3
chr4	8832249	8832649	401	*	3.87578	2.3229	4.60625	-2.21725	3.36401111193338e-08	4.66228273704134e-06	Chd7
chr13	42242207	42242954	748	*	5.25511	4.41514	5.78252	-1.32395	3.37323260800765e-08	4.67036924341621e-06	Edn1
chr3	98254871	98255271	401	*	5.69152	4.93902	6.18355	-1.20282	3.45534531434913e-08	4.7792589653836e-06	Hmgcs2
chr10	25718878	25719278	401	*	6.09874	6.5296	5.48163	1.08425	3.48444637777168e-08	4.81468091678071e-06	Gm36908
chr2	137821363	137821763	401	*	3.77271	2.1153	4.52374	-2.33743	3.49138344896146e-08	4.81943721333118e-06	Btbd3
chr2	133338436	133338836	401	*	4.27538	3.05909	4.92579	-1.81308	3.51202215145678e-08	4.8430785468589e-06	Bmp2
chr9	77589429	77589829	401	*	4.53486	3.45959	5.14407	-1.63512	3.54625324873348e-08	4.8853978321713e-06	Lrrc1
chr9	122022891	122023291	401	*	7.68225	7.18361	8.05211	-0.829526	3.58547296803558e-08	4.93449822646813e-06	Pomgnt2
chr5	118143402	118143802	401	*	6.36078	5.73676	6.79495	-1.01806	3.63008688826651e-08	4.99091706771637e-06	Fbxw8
chr5	113930877	113931277	401	*	6.32179	5.69129	6.75907	-1.02759	3.71396629694733e-08	5.10115490387486e-06	Coro1c
chr2	25505310	25505710	401	*	5.58419	6.05843	4.87298	1.22034	3.74099159619262e-08	5.13316160313396e-06	C8g
chr13	12442190	12442590	401	*	6.32215	6.73221	5.7471	1.02181	3.79025589765318e-08	5.19558934678304e-06	Lgals8
chr1	42629679	42630079	401	*	5.35805	4.54423	5.87521	-1.28805	3.81247654399055e-08	5.22085914018169e-06	Pantr1
chr9	108795320	108795720	401	*	5.13715	4.27328	5.67373	-1.35641	3.85446981030076e-08	5.27312883770312e-06	Ip6k2
chr8	18939657	18940057	401	*	5.90401	5.19569	6.37699	-1.14022	3.88215975188176e-08	5.3014519902532e-06	Xkr5
chr3	37816657	37817057	401	*	8.44777	8.78738	8.00279	0.822716	3.88286186378226e-08	5.3014519902532e-06	Gm20755
chr14	25598948	25599348	401	*	6.76189	7.13618	6.25512	0.918362	3.91066429065574e-08	5.33413061999433e-06	Mir3075
chr18	45915188	45915588	401	*	5.07416	4.19578	5.61619	-1.37603	4.04606263078413e-08	5.51336004728391e-06	A330093E20Rik
chr1	143189624	143190024	401	*	7.27534	6.76454	7.65182	-0.848119	4.16985754530388e-08	5.67643983709186e-06	B3galt2
chr15	56623265	56623665	401	*	4.64465	3.62449	5.23627	-1.56382	4.19229152001944e-08	5.70135109083512e-06	Has2os
chr18	74061607	74062007	401	*	6.69622	6.12912	7.10224	-0.933464	4.20035848094861e-08	5.70669393618535e-06	Mapk4
chr8	78633010	78633410	401	*	4.85061	3.90691	5.41631	-1.46343	4.23142061299504e-08	5.74323722964583e-06	Slc10a7
chr2	93383843	93384243	401	*	5.53236	4.75529	6.03464	-1.23713	4.23821435684518e-08	5.74680196468978e-06	Gm13807
chr17	50437535	50437935	401	*	5.48536	4.69986	5.9911	-1.24886	4.31720268893289e-08	5.84815570534229e-06	Plcl2
chr1	131547254	131547654	401	*	5.00959	4.1154	5.55748	-1.3973	4.32685997418433e-08	5.85548567654582e-06	Fam72a
chr4	123478620	123479020	401	*	6.57659	5.99224	6.99132	-0.959291	4.34141632270723e-08	5.86942461667967e-06	Bmp8a
chr4	93713830	93714230	401	*	3.95742	2.50275	4.66686	-2.1018	4.47958802620738e-08	6.05029567888342e-06	Tusc1
chr6	137839111	137839511	401	*	5.00828	4.11565	5.55559	-1.39516	4.54144178859696e-08	6.12783583803837e-06	Dera
chr19	26675901	26676301	401	*	6.31103	5.68286	6.7472	-1.02415	4.57471845787948e-08	6.16670259375934e-06	Smarca2
chr4	33572169	33572569	401	*	5.00793	4.11574	5.55509	-1.39456	4.6039076650769e-08	6.19998893568462e-06	Mir8118
chr7	133019477	133019877	401	*	5.90138	5.1969	6.37266	-1.13468	4.61141656625506e-08	6.20404238523486e-06	Zranb1
chr4	72128900	72129300	401	*	5.13149	4.27291	5.66605	-1.34913	4.74813435228582e-08	6.38175172690268e-06	Tle1
chr7	64047774	64048174	401	*	4.55552	3.50281	5.15763	-1.60588	4.75860019086988e-08	6.38959071393336e-06	Trpm1
chr17	10493126	10493526	401	*	7.2772	6.76882	7.65236	-0.844385	4.82887723006356e-08	6.47764756834402e-06	A230009B12Rik
chr9	74961200	74961600	401	*	6.77052	6.21613	7.17003	-0.91434	4.92492163176079e-08	6.60006504392432e-06	Atosa
chr8	120256860	120257260	401	*	7.29715	6.79028	7.67149	-0.842067	4.95107281940547e-08	6.62866933782539e-06	Gse1
chr6	115022850	115023250	401	*	4.52393	3.45929	5.12982	-1.62122	5.01280380870865e-08	6.7048074221234e-06	Tamm41
chr14	31660300	31660700	401	*	7.37794	7.72187	6.92545	0.834191	5.04732082508143e-08	6.74443354436753e-06	Hacl1
chr2	145801301	145801701	401	*	4.91612	4.00022	5.47193	-1.42631	5.08789566251751e-08	6.7920698147257e-06	Rin2
chr10	70159644	70160044	401	*	5.86527	5.15665	6.33837	-1.14056	5.15367187830205e-08	6.87322390732933e-06	Mrln
chr19	42891298	42891698	401	*	4.91539	3.99998	5.47101	-1.42563	5.16548850790123e-08	6.88232720038241e-06	Hps1
chr1	110977346	110977746	401	*	5.65506	4.90723	6.14512	-1.19611	5.23102848762248e-08	6.96292305447047e-06	Cdh19
chr12	27646605	27647005	401	*	5.83017	5.11572	6.30583	-1.14886	5.29962773325463e-08	7.04743167228363e-06	Sox11
chr7	6701580	6701980	401	*	5.22488	4.39269	5.74927	-1.31309	5.41717509683176e-08	7.19680583673506e-06	Zim1
chr3	79193068	79193468	401	*	5.55565	4.79041	6.05303	-1.22052	5.43175874311115e-08	7.20923513642953e-06	4921511C10Rik
chr2	35506637	35507037	401	*	6.71709	6.15732	7.11937	-0.922442	5.45056537031366e-08	7.22724004390629e-06	Ggta1
chr13	100939667	100940067	401	*	6.61815	6.04469	7.02739	-0.942975	5.59683846934181e-08	7.41406363998304e-06	Slc30a5
chr12	5764399	5764799	401	*	5.69319	4.95436	6.17942	-1.18342	5.60589055954287e-08	7.4189281013528e-06	2810032G03Rik
chr9	102002130	102002530	401	*	5.34915	4.54463	5.86258	-1.27505	5.61879177296529e-08	7.42887234412189e-06	Mir7243
chr5	131677560	131677960	401	*	7.02279	6.49807	7.40673	-0.869337	5.65836562191923e-08	7.47402892014043e-06	4930563F08Rik
chr6	79044872	79045272	401	*	4.61496	5.18329	3.66375	1.54851	5.67442340568618e-08	7.48806686740789e-06	Gm20362
chr9	9188261	9188661	401	*	5.33024	4.52322	5.84468	-1.2785	5.81470538275684e-08	7.66584963940888e-06	Gm16833
chr13	42392695	42393095	401	*	5.83945	5.12917	6.31329	-1.14291	5.83451762955148e-08	7.68462255124306e-06	Edn1
chr4	21798544	21798944	401	*	4.4267	3.32224	5.04487	-1.67204	5.84549813963229e-08	7.69048748516723e-06	Tstd3
chr2	25862595	25862995	401	*	7.46678	6.96975	7.83575	-0.826947	5.85012427261815e-08	7.69048748516723e-06	Kcnt1
chr10	56942690	56943090	401	*	7.57729	7.08399	7.94421	-0.821211	5.96475542042349e-08	7.83371211882285e-06	Gm36595
chr13	26464499	26464899	401	*	5.14542	4.29786	5.67577	-1.33404	5.98361327085757e-08	7.85100161799485e-06	1700092E19Rik
chr1	78568238	78568638	401	*	7.65864	7.16745	8.0244	-0.817971	5.99607687517627e-08	7.85987643618638e-06	Mogat1
chr3	86602364	86602764	401	*	4.60564	3.58487	5.19746	-1.56438	6.01411986570245e-08	7.86938263073751e-06	Mab21l2
chr18	67606047	67606447	401	*	7.45861	6.96182	7.82745	-0.826578	6.01474205424027e-08	7.86938263073751e-06	Spire1
chrX	58702279	58702679	401	*	4.34524	4.95368	3.27243	1.70664	6.04333765782859e-08	7.89930107122808e-06	Magea13
chr3	143693496	143693896	401	*	4.18492	2.93868	4.84343	-1.84965	6.08838027790512e-08	7.95064053336284e-06	Gm6260
chr2	6827522	6827922	401	*	6.97116	6.44312	7.35687	-0.87438	6.13496739662927e-08	8.00389786182758e-06	Usp6nl
chr19	18958067	18958467	401	*	6.53107	6.91851	5.99976	0.955803	6.16771210486893e-08	8.03901228035374e-06	Rorb
chr19	40377655	40378055	401	*	6.72576	6.16954	7.12622	-0.917082	6.21136846056859e-08	8.08343727359571e-06	Pdlim1
chr8	98365713	98366113	401	*	3.75612	4.48241	2.22335	2.2668	6.2135195866653e-08	8.08343727359571e-06	Gm15679
chr3	28141628	28142028	401	*	3.98725	2.58512	4.6847	-2.03888	6.36016144924235e-08	8.26641153487767e-06	Tnik
chr16	15948320	15948720	401	*	6.35846	5.74582	6.78713	-1.00122	6.44288569503839e-08	8.36604460777584e-06	Cebpd
chr9	62997656	62998056	401	*	3.28535	1.00135	4.12907	-3.01342	6.49934574430815e-08	8.43141842088517e-06	Pias1
chr11	102432783	102433183	401	*	7.58214	7.09074	7.94801	-0.818269	6.81481951200034e-08	8.8323647622636e-06	Grn
chr8	111794574	111794974	401	*	4.90758	4.00014	5.46032	-1.4148	6.85278923574705e-08	8.87323601511285e-06	Bcar1
chr1	104815279	104815679	401	*	4.28802	3.11546	4.9262	-1.75793	6.87553728258013e-08	8.89433950532646e-06	Cdh20
chr18	74094799	74095199	401	*	5.50454	4.73698	6.00288	-1.22365	7.00718541268471e-08	9.05614684544724e-06	Mapk4
chr14	57132090	57132490	401	*	8.02652	7.53985	8.38978	-0.811089	7.10568370045469e-08	9.17003902075331e-06	Gjb6
chr11	45116286	45116686	401	*	4.88356	3.96999	5.43852	-1.42299	7.10860892906837e-08	9.17003902075331e-06	Gm12159
chr2	167864304	167864704	401	*	4.88327	3.96988	5.43817	-1.42275	7.14669713157276e-08	9.21055639667181e-06	Ptpn1
chr1	118627706	118628106	401	*	6.46057	5.86721	6.87978	-0.97264	7.17636213640439e-08	9.23386723604504e-06	Tfcp2l1
chr3	96555289	96555689	401	*	7.95091	7.4644	8.31408	-0.810805	7.17817670561297e-08	9.23386723604504e-06	Txnip
chr4	119129101	119129501	401	*	5.59161	4.84133	6.0827	-1.19944	7.31015569375534e-08	9.38801716393486e-06	Slc2a1
chr17	71014940	71015340	401	*	6.2108	5.57483	6.65069	-1.03551	7.31162468025093e-08	9.38801716393486e-06	Myl12a
chr19	28963123	28963523	401	*	4.68222	3.70038	5.26108	-1.51339	7.32961041446655e-08	9.40235605725523e-06	Plpp6
chr3	107241681	107242081	401	*	7.09885	6.58502	7.47697	-0.852683	7.37202951083315e-08	9.4479820589581e-06	Prok1
chr18	81153503	81153903	401	*	7.61946	7.13007	7.98423	-0.815181	7.496861612838e-08	9.59904564912127e-06	Sall3
chr6	17629377	17629777	401	*	8.02915	8.3637	7.59284	0.80889	7.51143714942405e-08	9.60547149383992e-06	Capza2
chr6	7968148	7968548	401	*	4.83424	3.90699	5.39412	-1.44122	7.51581127037946e-08	9.60547149383992e-06	C1galt1
chr12	93718692	93719092	401	*	7.51015	7.84773	7.06866	0.816917	7.53297268014407e-08	9.61849011659137e-06	Mir8099-1
chr8	76579822	76580222	401	*	5.79811	5.0867	6.27244	-1.14445	7.56280873122192e-08	9.64765332132751e-06	Nr3c2
chr8	78634066	78634466	401	*	4.44955	3.36938	5.06028	-1.64082	7.63251372209051e-08	9.72757525209132e-06	Slc10a7
chr16	45107024	45107424	401	*	5.46466	5.9393	4.75257	1.22131	7.8981252701989e-08	1.00568003209643e-05	Ccdc80
chr15	73987932	73988332	401	*	5.77335	5.05879	6.24907	-1.14891	7.92628609112392e-08	1.00833473428597e-05	Mroh5
chr1	182663663	182664063	401	*	7.67565	7.18842	8.03922	-0.811843	7.93978609617471e-08	1.00912120061059e-05	Ccdc185
chr5	28530239	28530639	401	*	5.30497	4.50261	5.81754	-1.27191	7.95399792930908e-08	1.00999660630914e-05	Shh
chr11	50147556	50147956	401	*	4.97031	4.08703	5.51416	-1.38226	7.97586583809903e-08	1.01135361669421e-05	Tbc1d9b
chr1	154112449	154112849	401	*	7.86363	7.37837	8.2261	-0.808833	7.97935268283754e-08	1.01135361669421e-05	Zfp648
chr2	134963206	134963606	401	*	5.91078	5.22174	6.37517	-1.11244	8.00200326945743e-08	1.01329315964938e-05	Plcb1
chr2	158191144	158191544	401	*	4.62492	3.62464	5.20998	-1.53748	8.05295525109382e-08	1.01880965974848e-05	1700060C20Rik
chr18	24293122	24293522	401	*	5.26815	4.45933	5.78331	-1.2808	8.27973321052462e-08	1.04654006391507e-05	Gm38410
chr1	121047478	121047878	401	*	5.87728	5.18332	6.34387	-1.11947	8.42017147068972e-08	1.0633165254653e-05	Celrr
chr11	118438784	118439184	401	*	7.28501	6.78562	7.65528	-0.830515	8.46867258097422e-08	1.06846289928302e-05	C1qtnf1
chr9	97686844	97687244	401	*	5.09572	4.24808	5.6261	-1.33395	8.52444584457711e-08	1.07451652830638e-05	4921534H16Rik
chr11	41532435	41532835	401	*	6.80769	6.26747	7.19983	-0.892863	8.58990442942705e-08	1.0817017855801e-05	Gabrg2
chr11	29896126	29896526	401	*	6.6275	7.00416	6.11636	0.924995	8.59713674398688e-08	1.0817017855801e-05	Fem1al
chr15	81839648	81840048	401	*	8.59704	8.11461	8.95795	-0.804627	8.62543383932341e-08	1.08427285910911e-05	Tob2
chr3	34509174	34509574	401	*	5.83092	5.12952	6.30083	-1.13012	8.78824414765087e-08	1.10373303092992e-05	Mir1897
chr19	26419056	26419456	401	*	6.98324	7.33678	6.51394	0.860377	8.87813916019814e-08	1.11400854430512e-05	Smarca2
chr4	84158193	84158593	401	*	5.50734	5.97691	4.8067	1.20496	9.09468219443768e-08	1.14014243146632e-05	6030471H07Rik
chr3	80608400	80608800	401	*	6.7484	6.20206	7.14373	-0.902112	9.164001265239e-08	1.14778907763529e-05	Gria2
chr9	79586427	79587207	781	*	5.61974	6.08035	4.93907	1.1764	9.24315209561216e-08	1.15665215425129e-05	Gm10635
chr12	87330978	87331378	401	*	5.85232	5.15646	6.31976	-1.12217	9.35809801263235e-08	1.16955906896399e-05	Ism2
chr2	29078460	29078860	401	*	4.31207	3.16982	4.94149	-1.71954	9.36325752092996e-08	1.16955906896399e-05	Ttf1
chr19	32269439	32269839	401	*	6.67154	6.11577	7.07176	-0.916341	9.62069361002323e-08	1.20062773649068e-05	Sgms1os1
chr8	24580431	24580831	401	*	3.34527	1.22237	4.16936	-2.84436	9.71686520731894e-08	1.21153319357078e-05	Ido2
chr12	79082238	79082638	401	*	4.91489	5.43778	4.08654	1.38307	9.8038990828766e-08	1.22128065359411e-05	Pigh
chr10	26822610	26823010	401	*	4.13087	2.87425	4.79215	-1.86198	9.83688634714596e-08	1.22428395963125e-05	Arhgap18
chr7	80134442	80134842	401	*	8.64063	8.16076	9.0001	-0.800634	1.0160177435948e-07	1.26338004365845e-05	Idh2
chr8	78630526	78630926	401	*	4.671	3.70043	5.24602	-1.49833	1.06013710794532e-07	1.31705321788882e-05	Slc10a7
chr6	6233361	6233761	401	*	3.48816	1.58556	4.28105	-2.60834	1.06545445272262e-07	1.32246776805085e-05	Gm20619
chr1	94990037	94990437	401	*	4.43866	3.3693	5.04602	-1.62669	1.06717407394521e-07	1.32317947197745e-05	4930440C22Rik
chr7	123118403	123118803	401	*	5.3668	4.58545	5.87084	-1.24269	1.06794688347418e-07	1.32317947197745e-05	Tnrc6a
chr7	115340204	115340604	401	*	6.95731	6.43733	7.33872	-0.862035	1.09148539553778e-07	1.3511295874745e-05	A730082K24Rik
chr15	92126391	92126791	401	*	4.96193	4.08782	5.50237	-1.36971	1.09703344966737e-07	1.35677948618054e-05	Cntn1
chr12	65158569	65158969	401	*	4.40587	3.32202	5.01773	-1.64523	1.10124464994166e-07	1.35965222688922e-05	Mis18bp1
chr10	21573689	21574089	401	*	4.08837	2.80675	4.75619	-1.89255	1.10132816347735e-07	1.35965222688922e-05	1700020N01Rik
chr1	134041917	134042317	401	*	6.71666	6.1698	7.11227	-0.902893	1.12292884417983e-07	1.38507949563863e-05	Fmod
chr1	74016659	74017059	401	*	6.15097	5.5138	6.59142	-1.03719	1.12592544269595e-07	1.38753457147249e-05	Tns1
chr11	98283179	98283579	401	*	7.2215	7.56282	6.77355	0.826976	1.1347159502314e-07	1.39711901372242e-05	Mir5119
chr4	123239455	123239855	401	*	6.68674	6.13639	7.08415	-0.908142	1.152093390545e-07	1.41724958569274e-05	Heyl
chr10	117669636	117670036	401	*	3.87543	2.41498	4.58615	-2.10734	1.16106615080671e-07	1.42701445807705e-05	Cpm
chr17	28442184	28442584	401	*	3.2534	1.00087	4.09348	-2.97854	1.17200379252312e-07	1.4371869287604e-05	Fkbp5
chr11	93448271	93448671	401	*	5.44471	4.68135	5.9413	-1.21757	1.17237076148067e-07	1.4371869287604e-05	Car10
chr10	60295390	60295790	401	*	4.55652	3.54466	5.14541	-1.55231	1.17246939438394e-07	1.4371869287604e-05	Psap
chr2	90489760	90490160	401	*	8.50492	8.02646	8.8636	-0.798414	1.18315073984721e-07	1.44899189187327e-05	Or4x13
chr17	5387687	5388087	401	*	4.37102	3.27313	4.98719	-1.6631	1.18886405820735e-07	1.45469701532203e-05	Ldhal6b
chr16	89762136	89762536	401	*	4.04612	2.73627	4.72116	-1.92693	1.19084951389757e-07	1.45583464509286e-05	Krtap11-1
chr5	142990541	142990941	401	*	5.39685	4.62551	5.89677	-1.2287	1.23851494094453e-07	1.51276537073739e-05	Fscn1
chr5	92838374	92838774	401	*	6.60331	6.97819	6.09547	0.919893	1.24349668779538e-07	1.51750613492905e-05	Mir1961
chr4	95743007	95743407	401	*	5.94537	5.27371	6.40188	-1.08729	1.24840179989639e-07	1.52214507697358e-05	Fggy
chr7	81110020	81110420	401	*	6.32397	5.71927	6.74877	-0.989392	1.25161389716587e-07	1.52471339592909e-05	Slc28a1
chr11	97479867	97480267	401	*	6.11822	6.53324	5.53329	1.03637	1.26246987063049e-07	1.53658071632784e-05	4933428G20Rik
chr16	8348699	8349099	401	*	7.27397	6.78038	7.64106	-0.821547	1.27887908866027e-07	1.55518012633378e-05	Tmem114
chr18	69967092	69967492	401	*	5.2198	4.41507	5.73333	-1.27494	1.32123136055441e-07	1.60526700106126e-05	Ccdc68
chr17	71114272	71114672	401	*	4.33414	3.22223	4.95456	-1.68083	1.3332464849042e-07	1.61843917489691e-05	Lpin2
chr10	17556487	17556887	401	*	6.60365	6.97772	6.0973	0.917593	1.34994002365699e-07	1.63726235059189e-05	Cited2
chr5	118083175	118083575	401	*	8.26434	7.7873	8.62223	-0.796161	1.35726817966129e-07	1.64470370804299e-05	Tesc
chr12	85532655	85533055	401	*	4.66309	3.70031	5.23542	-1.48789	1.36963815799984e-07	1.65823618953624e-05	Fos
chr2	11402324	11402724	401	*	4.49188	3.4595	5.08747	-1.57882	1.38417750105423e-07	1.67436909995946e-05	8030442B05Rik
chr19	22628852	22629252	401	*	6.82063	6.29058	7.2074	-0.877362	1.39934523943762e-07	1.69123320349209e-05	Mir204
chr14	8296421	8296821	401	*	6.01315	5.35673	6.46263	-1.06521	1.40498904749991e-07	1.69656733494079e-05	Fam107a
chr10	59967550	59967950	401	*	5.12134	4.29772	5.64236	-1.30084	1.41674450475033e-07	1.70926567983438e-05	Ddit4
chr2	27960708	27961108	401	*	5.1297	5.62505	4.36932	1.28896	1.45611872113083e-07	1.75523401786662e-05	Col5a1
chr8	64823880	64824280	401	*	5.05954	4.22177	5.58611	-1.3202	1.46626750291097e-07	1.76592391835303e-05	Klhl2
chr1	21232029	21232429	401	*	7.61314	7.13374	7.97235	-0.799635	1.47853106920871e-07	1.77846612092995e-05	Gsta3
chr2	79567379	79567779	401	*	6.20701	5.58595	6.63976	-1.0135	1.47926079819192e-07	1.77846612092995e-05	Itprid2
chr7	132111811	132112211	401	*	6.09344	6.50893	5.50758	1.03773	1.48748472097785e-07	1.78679567093071e-05	Cpxm2
chr18	30950229	30950629	401	*	7.97568	8.30426	7.54949	0.792796	1.51154397068506e-07	1.81411587082219e-05	Rit2
chr3	121169698	121170098	401	*	5.15866	4.34549	5.67556	-1.28648	1.52295516531953e-07	1.82622188954402e-05	Rwdd3
chr12	29100137	29100537	401	*	6.29572	5.69094	6.72056	-0.989474	1.56093221477969e-07	1.87013512092198e-05	Gm31333
chr12	110948792	110949192	401	*	5.52418	5.98561	4.8417	1.17879	1.5748101172356e-07	1.8851242636006e-05	Ankrd9
chr11	34297710	34298110	401	*	5.28651	4.50215	5.79178	-1.24666	1.5817606089578e-07	1.89180215069628e-05	Insyn2b
chr6	3895365	3895765	401	*	3.81383	2.32172	4.53149	-2.14409	1.60557774997053e-07	1.91862367175855e-05	Tfpi2
chr2	13578503	13578903	401	*	5.84017	5.15615	6.3023	-1.10506	1.61286846541891e-07	1.92566719810622e-05	Vim
chr6	52464574	52464974	401	*	6.23864	5.62508	6.66777	-1.00246	1.62681105138075e-07	1.94063359848967e-05	1700094M24Rik
chr5	102698811	102699211	401	*	5.57274	4.8417	6.05562	-1.17204	1.63287640372663e-07	1.94618544575542e-05	Arhgap24
chr2	5127370	5127770	401	*	6.1604	5.53399	6.59572	-1.02135	1.67410325964472e-07	1.9935996503023e-05	Ccdc3
chr15	59630520	59630920	401	*	7.11869	6.61967	7.48875	-0.829856	1.70201571689632e-07	2.02509031371874e-05	Trib1
chr7	96712860	96713260	401	*	3.81154	2.32286	4.52845	-2.13992	1.72715587481648e-07	2.05323099256201e-05	Gm15413
chr16	28859599	28859999	401	*	6.67912	6.13531	7.07313	-0.898216	1.7414688146573e-07	2.06846295901156e-05	Mb21d2
chr8	70798307	70798707	401	*	5.07586	4.24795	5.59857	-1.30661	1.75947096502425e-07	2.08804686813119e-05	Mir7240
chr9	48745724	48746124	401	*	5.3196	4.54459	5.82103	-1.23363	1.76139375240657e-07	2.08853137108225e-05	Zbtb16
chr6	64551567	64551967	401	*	5.41428	5.8824	4.71689	1.20003	1.78157933639033e-07	2.11065112103287e-05	Atoh1
chr12	52774402	52774802	401	*	6.20318	5.58573	6.63419	-1.00816	1.79545578750453e-07	2.12526483344956e-05	Akap6
chr8	70294056	70294456	401	*	6.91423	7.26474	6.45027	0.851971	1.80933239212494e-07	2.13985366101226e-05	Ddx49
chr10	44887263	44887663	401	*	7.02475	7.36971	6.57048	0.836821	1.81873389832283e-07	2.14912943083734e-05	Prep
chr16	41540690	41541090	401	*	6.26831	5.66232	6.69374	-0.991248	1.8254106085442e-07	2.15517228525895e-05	Mir6540
chr13	102593305	102593705	401	*	7.65051	7.17503	8.00752	-0.79353	1.83427442585839e-07	2.1637848017611e-05	Cd180
chr11	93461671	93462071	401	*	3.70498	2.11628	4.44269	-2.25589	1.84602058082697e-07	2.17545941398051e-05	Car10
chr8	98309502	98309902	401	*	4.80725	5.33351	3.97026	1.39447	1.84732630440259e-07	2.17545941398051e-05	Gm15679
chr6	94628801	94629201	401	*	6.21122	5.59615	6.64107	-1.00464	1.87442820063348e-07	2.20549188453376e-05	Mir7041
chr9	95116029	95116429	401	*	6.57184	6.01441	6.97291	-0.918779	1.87838638495885e-07	2.20826498282886e-05	Chst2
chr9	30633747	30634147	401	*	6.10411	5.47089	6.54268	-1.0313	1.89148468569659e-07	2.22176949026883e-05	Snx19
chr14	120212612	120213012	401	*	5.17221	4.36951	5.68493	-1.27195	1.90805511350483e-07	2.23932595874312e-05	Mbnl2
chr7	46356960	46357360	401	*	4.60457	5.15604	3.70062	1.48485	1.92057166715765e-07	2.25209891922652e-05	Myod1
chr18	88956040	88956440	401	*	4.87464	5.39234	4.05945	1.36463	1.94383323513239e-07	2.27743927888493e-05	Rttn
chr7	63839198	63839598	401	*	4.59694	3.62444	5.17261	-1.50045	1.96388613224593e-07	2.29898045532015e-05	E030018B13Rik
chr6	141568152	141568552	401	*	8.43222	8.75829	8.01026	0.786167	1.9991083497756e-07	2.33822766271464e-05	Slco1c1
chr12	92197262	92197662	401	*	6.41325	6.79832	5.88643	0.948826	2.00593143624682e-07	2.34233272201747e-05	Sel1l
chr2	101973760	101974160	401	*	4.93851	5.4486	4.14233	1.33847	2.00601518832678e-07	2.34233272201747e-05	Commd9
chr11	81110055	81110817	763	*	4.14326	2.93781	4.79068	-1.798	2.01066059655742e-07	2.34391903142086e-05	Spaca3
chr12	11727936	11728336	401	*	4.44894	3.41486	5.04508	-1.58073	2.01077317923922e-07	2.34391903142086e-05	Tubb2a-ps2
chr18	45561981	45562381	401	*	7.1028	6.60541	7.47197	-0.827332	2.02284802165302e-07	2.35465366547052e-05	Kcnn2
chr2	167781580	167781980	401	*	4.14352	2.93869	4.79077	-1.7972	2.02339709469367e-07	2.35465366547052e-05	A530013C23Rik
chr13	30186520	30186920	401	*	5.36291	5.83277	4.66163	1.2055	2.13115997445137e-07	2.47796762628031e-05	Mboat1
chr13	101811927	101812327	401	*	8.36552	7.89547	8.71947	-0.785247	2.15531980651588e-07	2.50394777858921e-05	Pik3r1
chr4	111683852	111684252	401	*	4.98585	4.1428	5.51446	-1.32719	2.16300080178013e-07	2.50974462428018e-05	Spata6
chr15	74484072	74484472	401	*	6.18196	5.56506	6.6127	-1.00732	2.16394949838226e-07	2.50974462428018e-05	Adgrb1
chr2	75149548	75149948	401	*	4.7019	3.77245	5.26256	-1.44346	2.17117381659696e-07	2.5160073051153e-05	Mtx2
chr4	130745538	130745938	401	*	5.97791	6.39869	5.38141	1.05345	2.17580729671023e-07	2.51925966596424e-05	Snord85
chr2	49195117	49195517	401	*	4.56569	3.58541	5.14402	-1.51058	2.17856450449577e-07	2.52033594941247e-05	Orc4
chr17	8652594	8652994	401	*	5.75108	5.05953	6.2166	-1.11576	2.18495537662757e-07	2.52561061556532e-05	Pde10a
chr4	150473045	150473445	401	*	5.62056	4.90653	6.09605	-1.14783	2.18949819141821e-07	2.5287420485475e-05	Slc45a1
chr2	132513681	132514081	401	*	7.534	7.05896	7.89077	-0.792816	2.20879506270801e-07	2.54889405144297e-05	1700026D11Rik
chr4	84028139	84028539	401	*	7.77101	8.09675	7.34959	0.785128	2.2252774462068e-07	2.5657672226749e-05	6030471H07Rik
chr3	62349229	62349629	401	*	6.57674	6.02344	6.97568	-0.912526	2.23954169731456e-07	2.58005680918695e-05	Arhgef26
chr8	10665804	10666204	401	*	7.00562	6.50228	7.37804	-0.836463	2.26277274673681e-07	2.60464408827217e-05	B930025P03Rik
chr7	138668332	138668732	401	*	6.94153	6.43244	7.31708	-0.8453	2.26654061483966e-07	2.60680526093735e-05	4930543N07Rik
chr6	91288431	91288831	401	*	7.3311	7.6629	6.89945	0.801232	2.28756051888593e-07	2.62878829628642e-05	Fbln2
chr1	184609573	184609973	401	*	5.41138	4.6626	5.90184	-1.19686	2.32419268468437e-07	2.66866087608639e-05	1700112H15Rik
chr5	48001840	48002240	401	*	3.84705	2.41515	4.55136	-2.07259	2.36493202050039e-07	2.71317908175544e-05	Slit2
chr2	45860027	45860427	401	*	4.82396	3.93832	5.3687	-1.3848	2.36838393302599e-07	2.71488066803229e-05	1700019E08Rik
chr13	102749221	102749621	401	*	4.67305	3.73731	5.23594	-1.45175	2.38176891344353e-07	2.72795625551381e-05	1700099I09Rik
chr1	61402614	61403014	401	*	5.42721	4.6823	5.91602	-1.1914	2.39791677004497e-07	2.74417197169461e-05	9530026F06Rik
chr7	102348751	102349151	401	*	4.50366	3.50264	5.08896	-1.53764	2.42233650783216e-07	2.76981927388105e-05	Stim1
chr11	101230131	101230531	401	*	7.12211	6.62925	7.48879	-0.820322	2.45159875280099e-07	2.80095665295159e-05	Ezh1
chr10	128391896	128392296	401	*	6.24657	5.64356	6.67054	-0.986787	2.45639547247487e-07	2.80411370574739e-05	Mir6915
chr7	75399182	75399582	401	*	6.44536	5.87466	6.85322	-0.938677	2.49561786598792e-07	2.84653187526662e-05	Akap13
chr17	4355526	4355926	401	*	5.02396	4.19596	5.54671	-1.30655	2.50691041907061e-07	2.85704914702345e-05	4930548J01Rik
chr5	74304736	74305136	401	*	3.89144	2.5025	4.58578	-2.02137	2.53497546723351e-07	2.88664836442198e-05	Rasl11b
chr19	29011548	29011948	401	*	4.64382	3.70062	5.20934	-1.46159	2.56010873731481e-07	2.91286299402403e-05	Cdc37l1
chr11	101668105	101668505	401	*	6.26156	5.66219	6.68375	-0.981397	2.59254569033748e-07	2.94733759849579e-05	Arl4d
chr1	39417802	39418202	401	*	4.0578	2.80695	4.71754	-1.85388	2.61083484910321e-07	2.96568472562877e-05	Rpl31
chr14	20506335	20506735	401	*	5.14242	4.34523	5.6529	-1.26413	2.67660754986851e-07	3.03753817435119e-05	Mss51
chr19	42910175	42910575	401	*	4.31062	3.22255	4.92378	-1.64986	2.67994283062652e-07	3.03753817435119e-05	Hps1
chr9	53389198	53389598	401	*	6.62933	6.08694	7.0226	-0.896015	2.68069902696548e-07	3.03753817435119e-05	Poglut3
chr13	18272827	18273227	401	*	5.61925	6.06572	4.96929	1.1317	2.82819357231193e-07	3.20203525141064e-05	Pou6f2
chr12	84706878	84707278	401	*	4.97799	4.14282	5.50354	-1.31627	2.83913841283987e-07	3.21178988622329e-05	Syndig1l
chr8	40464819	40465219	401	*	6.59149	6.95878	6.09753	0.898453	2.87604011297013e-07	3.24988849493276e-05	Zdhhc2
chr8	48690622	48691022	401	*	7.02132	6.5234	7.39078	-0.828104	2.87752998717397e-07	3.24988849493276e-05	Tenm3
chr3	108588437	108588837	401	*	7.77196	8.09545	7.35432	0.779096	2.90028213755484e-07	3.27290431071041e-05	Wdr47
chr15	92547483	92547883	401	*	4.95568	4.11544	5.4832	-1.32318	2.91613678674799e-07	3.28810517491863e-05	Pdzrn4
chr14	116913507	116913907	401	*	4.56469	5.11504	3.66378	1.48046	2.92515627645709e-07	3.29558047813262e-05	Gpc6
chr13	94441215	94441615	401	*	5.08141	4.27342	5.59624	-1.27899	2.97418856317707e-07	3.34808655397647e-05	Ap3b1
chr15	12654836	12655236	401	*	4.15681	4.77277	3.05964	1.7363	3.0019316641506e-07	3.37656098275993e-05	Pdzd2
chr10	80664644	80665044	401	*	6.49724	5.9382	6.89913	-0.921136	3.00991021018475e-07	3.38156870851669e-05	Btbd2
chr16	25807126	25807526	401	*	4.555	3.58508	5.12979	-1.49674	3.01128816102864e-07	3.38156870851669e-05	Trp63
chr1	128080956	128081356	401	*	6.28275	5.69027	6.70153	-0.971146	3.03446854004868e-07	3.40482678334185e-05	Zranb3
chr2	140770199	140770902	704	*	4.93207	4.08726	5.46135	-1.32937	3.05646316766945e-07	3.42671764895623e-05	Flrt3
chr8	128472940	128473340	401	*	5.38821	4.644	5.87673	-1.1903	3.08561313554678e-07	3.45658855720471e-05	Mir1903
chrX	16824480	16824880	401	*	4.90893	4.05871	5.44029	-1.33673	3.14505688561634e-07	3.52031935492283e-05	Maob
chr7	130657757	130658157	401	*	5.03788	4.22203	5.55583	-1.28975	3.18524217359733e-07	3.56240791353668e-05	Tacc2
chr3	123000994	123001394	401	*	7.52911	7.05985	7.88263	-0.783787	3.25668762628635e-07	3.63936161802989e-05	Usp53
chr3	121635497	121635897	401	*	6.20842	5.60598	6.63212	-0.985899	3.3464596700066e-07	3.73665415784543e-05	A730020M07Rik
chrX	13413008	13413408	401	*	4.85792	5.3692	4.05878	1.34223	3.38689814413347e-07	3.77874801032367e-05	Nyx
chr4	139175520	139175920	401	*	6.19879	5.59531	6.62299	-0.987422	3.4267703939946e-07	3.82014258150246e-05	Gm16287
chr10	92163122	92163522	401	*	8.07038	7.60693	8.42059	-0.774845	3.43142263505952e-07	3.8222389448684e-05	Rmst
chr3	14031564	14032322	759	*	4.76413	5.28574	3.93902	1.37784	3.53521305725914e-07	3.93467215977429e-05	Gm6300
chr15	88858048	88858448	401	*	7.35224	6.87831	7.70837	-0.790989	3.56048807267142e-07	3.95960730017249e-05	Pim3
chr14	32269535	32269935	401	*	6.43212	5.86682	6.83722	-0.930515	3.57109017088957e-07	3.96819769996512e-05	Ogdhl
chr12	55389468	55389868	401	*	4.33343	3.27275	4.93806	-1.61454	3.61517106904579e-07	4.01394597762814e-05	Psma6
chr15	93520377	93520777	401	*	4.97136	4.14318	5.49418	-1.30658	3.6246014983632e-07	4.02117897525571e-05	Prickle1
chr11	8229740	8230140	401	*	7.0317	6.53882	7.39839	-0.820301	3.70925440252503e-07	4.1117860298087e-05	Tns3
chr15	92161689	92162089	401	*	5.39947	4.66319	5.8846	-1.17907	3.73054415255829e-07	4.13206456737179e-05	Cntn1
chr5	41165884	41166284	401	*	6.76032	7.11299	6.29254	0.857843	3.77843425075739e-07	4.18175026628768e-05	Rab28
chr12	44457945	44458345	401	*	5.55144	4.84185	6.02498	-1.14131	3.85157819447891e-07	4.25928334417515e-05	Nrcam
chr2	161561608	161562008	401	*	5.38114	5.84159	4.70082	1.1753	3.878678575773e-07	4.28581550960815e-05	Chd6
chr8	120657492	120657892	401	*	7.19504	6.71436	7.55496	-0.801439	3.90761037230023e-07	4.31432722450122e-05	1190005I06Rik
chr15	41744589	41744989	401	*	7.57687	7.11158	7.92813	-0.777576	3.91476484524796e-07	4.31820756788836e-05	Abra
chr3	32638247	32638647	401	*	7.20799	6.72837	7.56733	-0.799812	3.91795534815636e-07	4.31820756788836e-05	Gnb4
chr14	118948867	118949267	401	*	5.17045	4.39204	5.67328	-1.23793	3.92051912617566e-07	4.31820756788836e-05	Dnajc3
chr7	130954084	130954484	401	*	7.16394	6.68152	7.52483	-0.804133	3.92879400516576e-07	4.32386826266846e-05	Htra1
chr12	102810828	102811228	401	*	3.27256	1.22416	4.0867	-2.76052	3.99211054506794e-07	4.39004819908188e-05	Gm20604
chr1	66251942	66252342	401	*	7.55625	7.09087	7.90757	-0.777715	4.01051502593108e-07	4.40677308427009e-05	Map2
chr14	76244311	76244711	401	*	6.12277	6.52402	5.56498	0.995554	4.04725895819403e-07	4.44263689346111e-05	2900040C04Rik
chr17	55288712	55289112	401	*	5.62483	6.06626	4.98559	1.116	4.04959722630937e-07	4.44263689346111e-05	St6gal2
chr5	13690803	13691203	401	*	4.63345	5.1692	3.77175	1.42751	4.07513260352069e-07	4.46709686824724e-05	Speer3
chr2	103841196	103841596	401	*	4.63424	5.16979	3.77305	1.4268	4.1099247757033e-07	4.50165708156858e-05	4930547E08Rik
chr11	117103474	117103874	401	*	5.65895	4.96945	6.12354	-1.1126	4.13333111688308e-07	4.52370127792204e-05	Sec14l1
chr2	64052590	64052990	401	*	3.66928	2.11526	4.39998	-2.21446	4.14822238831474e-07	4.53639863083746e-05	Fign
chr1	131427548	131427948	401	*	6.15109	5.54459	6.57677	-0.991856	4.22000490108052e-07	4.61124148858164e-05	Srgap2
chr14	67380005	67380405	401	*	6.91647	6.41574	7.28747	-0.832382	4.23938092540661e-07	4.62874607770049e-05	4930438E09Rik
chr11	28582063	28582463	401	*	4.78202	3.90682	5.32286	-1.37035	4.28094273287713e-07	4.67042723784617e-05	Ccdc85a
chr4	111664139	111664539	401	*	6.40642	5.84143	6.81136	-0.930025	4.3628395730721e-07	4.75601246740429e-05	Spata6
chr8	84739380	84739780	401	*	5.25888	4.50243	5.75257	-1.20725	4.37382580761465e-07	4.76422258191201e-05	Lyl1
chr5	38499368	38499768	401	*	7.6872	7.22567	8.03631	-0.771714	4.39819057402894e-07	4.78698090101493e-05	Slc2a9
chr18	38973428	38973828	401	*	5.60287	4.90589	6.07081	-1.12329	4.42941160960896e-07	4.81715978679082e-05	Fgf1
chr13	45300688	45301088	401	*	3.55008	1.87475	4.30446	-2.3528	4.4426606928124e-07	4.82753763380091e-05	Mylip
chr16	96673213	96673613	401	*	6.603	6.06673	6.99306	-0.886666	4.44595561633586e-07	4.82753763380091e-05	Pcp4
chr16	68113431	68113831	401	*	5.27946	5.74607	4.58547	1.19475	4.45852214235338e-07	4.83737374846996e-05	Cadm2
chr2	58626286	58626686	401	*	6.47587	5.9219	6.87516	-0.913443	4.49215480381641e-07	4.87003260570977e-05	Upp2
chr17	12095212	12095612	401	*	4.22376	3.11575	4.843	-1.67479	4.50602546787923e-07	4.88123261602943e-05	Agpat4
chr12	52352648	52353048	401	*	5.64764	6.0858	5.01527	1.10595	4.51280542759431e-07	4.88473994085757e-05	Gm35135
chr6	85862654	85863054	401	*	7.24769	6.7726	7.60449	-0.792774	4.56754410118471e-07	4.94011240434016e-05	Nat8f2
chr16	18620212	18620612	401	*	8.05768	7.59856	8.40543	-0.768058	4.61801727460978e-07	4.9907882615101e-05	Gp1bb
chr8	16723233	16723633	401	*	5.78115	5.11501	6.23513	-1.07898	4.65066861731699e-07	5.02213940742375e-05	Mir3106
chr1	194754596	194754996	401	*	5.98175	6.393	5.40433	1.02491	4.6558202111315e-07	5.02376844377961e-05	Mir3962
chr12	109442764	109443164	401	*	5.83868	5.18301	6.28782	-1.06382	4.76456690955172e-07	5.13708973281612e-05	Dlk1
chr12	3995311	3995711	401	*	5.44072	4.71888	5.91961	-1.15858	4.77335615113438e-07	5.13870827418305e-05	Pomc
chr11	32358432	32358832	401	*	6.04663	5.42576	6.4793	-1.01301	4.77352088413958e-07	5.13870827418305e-05	Sh3pxd2b
chr18	82768379	82768779	401	*	6.86123	6.35732	7.23396	-0.837251	4.78386147975543e-07	5.14582291777125e-05	2210420H20Rik
chr10	59921025	59921425	401	*	7.38286	6.91497	7.73559	-0.781569	4.79051378295481e-07	5.14896220319149e-05	Ddit4
chr6	61033313	61033713	401	*	5.54469	4.84096	6.01563	-1.13286	4.825296860353e-07	5.18230869970933e-05	Mmrn1
chr18	42962730	42963130	401	*	7.02966	7.36492	6.59213	0.810414	4.91304259129081e-07	5.27244025944749e-05	Ppp2r2b
chr7	144139416	144139816	401	*	5.83378	6.25616	5.23402	1.05806	4.97767439114259e-07	5.33764617837141e-05	Mir3105
chr10	59628713	59629113	401	*	8.16796	7.7103	8.51487	-0.765786	4.99197437643622e-07	5.34882102960803e-05	Mcu
chr2	164157720	164158120	401	*	5.16931	5.64341	4.45842	1.21869	5.02070859569687e-07	5.37543257256675e-05	Kcns1
chr8	125976033	125976433	401	*	5.1448	4.36934	5.64641	-1.23369	5.06427734624684e-07	5.41787312682264e-05	Kcnk1
chr14	11933972	11934372	401	*	4.70136	3.80737	5.24918	-1.39552	5.07546218943731e-07	5.42562973584035e-05	3830406C13Rik
chr4	128284908	128285308	401	*	5.44009	4.72025	5.91811	-1.15571	5.12001320285834e-07	5.46901487741414e-05	Hmgb4os
chr3	120761702	120762102	401	*	6.82219	6.3153	7.19655	-0.841836	5.12555687873939e-07	5.47069886670404e-05	6530403H02Rik
chr3	138515584	138515984	401	*	5.69182	5.01412	6.15109	-1.09561	5.16355545792723e-07	5.50518999485513e-05	Eif4e
chr2	5675848	5676248	401	*	7.19035	6.71406	7.54782	-0.794609	5.16628520081917e-07	5.50518999485513e-05	Camk1d
chr14	23457296	23457696	401	*	4.28747	3.22233	4.89351	-1.61995	5.17117843876112e-07	5.50518999485513e-05	Gm10248
chr5	104052965	104053365	401	*	4.82454	3.96977	5.35766	-1.34259	5.17384063330838e-07	5.50518999485513e-05	Mir5619
chr17	87780141	87780541	401	*	4.67418	3.77263	5.22477	-1.40564	5.26676065133323e-07	5.59974012196494e-05	Kcnk12
chr18	76222362	76222762	401	*	5.373	4.64383	5.85506	-1.16884	5.31696822006092e-07	5.64876669912482e-05	Smad2
chr2	124624634	124625034	401	*	5.34001	4.60469	5.82474	-1.17753	5.32748045853915e-07	5.65557779239837e-05	4930583P06Rik
chr18	11947008	11947408	401	*	5.104	4.32153	5.6085	-1.24341	5.35028144420938e-07	5.67541393197287e-05	Mir1901
chr7	127034366	127034766	401	*	4.4592	5.01445	3.54483	1.49797	5.44014014232274e-07	5.76629766046353e-05	Maz
chr17	52810803	52811203	401	*	6.40668	6.78098	5.89988	0.918089	5.6056599012951e-07	5.93717742233944e-05	Kcnh8
chr7	19052715	19053115	401	*	6.89563	6.39806	7.26491	-0.8275	5.66204687948863e-07	5.99229673585175e-05	Rsph6a
chr5	124187879	124188279	401	*	9.01724	8.56574	9.36061	-0.75625	5.70857579613305e-07	6.0369064592542e-05	Pitpnm2os1
chr5	20325323	20325723	401	*	5.30486	4.56531	5.7914	-1.18345	5.73945060932177e-07	6.0649060461722e-05	Phtf2
chr1	194836739	194837139	401	*	3.98855	2.73692	4.6485	-1.85398	5.74554139534445e-07	6.06669340289433e-05	Mir3962
chr5	44101560	44101960	401	*	6.99627	6.50827	7.36026	-0.812715	5.82828836287983e-07	6.14935704086556e-05	Prom1
chr9	13510991	13511391	401	*	6.55993	6.02321	6.95023	-0.887333	5.86525396367784e-07	6.18362784091111e-05	Phxr4
chr6	36775228	36775628	401	*	6.19884	6.58917	5.66207	0.963783	5.96972294611609e-07	6.28895946729877e-05	Ptn
chr13	81133188	81133588	401	*	5.19627	4.43759	5.69091	-1.21022	5.98847281380182e-07	6.30389619101733e-05	9330111N05Rik
chr18	42850607	42851007	401	*	5.08122	4.29795	5.58605	-1.24445	6.00155859303122e-07	6.31285225003055e-05	Ppp2r2b
chr11	88159006	88159730	725	*	7.23998	6.76921	7.59434	-0.786003	6.05632843910376e-07	6.36560740664945e-05	Mrps23
chr1	119047871	119048271	401	*	7.26397	6.7944	7.61765	-0.784145	6.06907638405788e-07	6.37414800732355e-05	Gli2
chr1	86112594	86112994	401	*	5.06091	4.27325	5.56753	-1.25052	6.0784764488645e-07	6.37603508311185e-05	Htr2b
chr12	66974326	66975086	761	*	4.97766	4.1704	5.4922	-1.27756	6.08012047446852e-07	6.37603508311185e-05	Mdga2
chr7	73330725	73331125	401	*	5.35367	4.62499	5.83554	-1.16812	6.16095653892646e-07	6.45589594770485e-05	4930429H19Rik
chr15	78085556	78085956	401	*	6.22113	5.63484	6.63683	-0.961818	6.18419377513293e-07	6.47437088700187e-05	Cacng2
chr5	20303071	20303471	401	*	8.30795	7.8536	8.65297	-0.760619	6.18797739598874e-07	6.47437088700187e-05	Phtf2
chr4	107745527	107745927	401	*	6.15148	5.55436	6.57256	-0.977903	6.26266234037343e-07	6.54754463030702e-05	Lrp8
chr12	100820083	100820483	401	*	4.71923	3.84134	5.26108	-1.3737	6.47519097793959e-07	6.76461239286265e-05	Dglucy
chr13	41660369	41660769	401	*	8.23385	7.78034	8.57837	-0.759261	6.5171149130871e-07	6.80325621888502e-05	Tmem170b
chr13	14032701	14033101	401	*	5.73649	6.16294	5.12842	1.07023	6.52802393011711e-07	6.8089864010397e-05	Tbce
chr14	10825543	10825943	401	*	6.63716	6.99248	6.16469	0.865076	6.53247933906855e-07	6.8089864010397e-05	Fhitos
chr15	64092950	64093350	401	*	5.15627	4.39249	5.65305	-1.2173	6.54673605480338e-07	6.8186926129712e-05	Cyrib
chr11	79974193	79974593	401	*	6.58983	6.05964	6.97667	-0.877383	6.64161567507836e-07	6.91229284221363e-05	Utp6
chr18	11846800	11847200	401	*	4.93128	4.11595	5.44903	-1.28859	6.71867785783413e-07	6.98722229709899e-05	Mir1901
chr12	116181529	116181929	401	*	6.27604	6.65866	5.7538	0.941684	6.73903507459632e-07	7.00311180698442e-05	Dync2i1
chr12	38594081	38594481	401	*	4.69162	3.80743	5.23582	-1.38214	6.89330312835655e-07	7.15525943998373e-05	4930428E07Rik
chr8	30441823	30442223	401	*	6.30047	6.68089	5.78236	0.935381	6.89582291206554e-07	7.15525943998373e-05	4933433F19Rik
chr8	94181921	94182321	401	*	7.26345	6.79597	7.61595	-0.780877	6.92073434407157e-07	7.17570876727421e-05	Mt1
chr6	92924552	92924952	401	*	6.15279	6.54499	5.61246	0.96914	6.98669442408642e-07	7.23865635673567e-05	9530026P05Rik
chr3	121669070	121669470	401	*	3.94006	2.663	4.6067	-1.88493	7.01506285372839e-07	7.26016828743558e-05	4930432M17Rik
chr17	80434410	80434810	401	*	3.93939	2.66174	4.60618	-1.88566	7.0179871843014e-07	7.26016828743558e-05	Sos1
chr2	31796939	31797339	401	*	4.05995	2.87449	4.70179	-1.77181	7.07170954292199e-07	7.3102604645348e-05	Qrfp
chr18	3909667	3910067	401	*	4.71909	5.23501	3.90837	1.35766	7.16790010410276e-07	7.40414550079229e-05	Lyzl1
chr18	73954716	73955116	401	*	6.41953	5.86708	6.81804	-0.911098	7.20292658498848e-07	7.43475730591251e-05	D730045A05Rik
chr12	67209159	67209559	401	*	5.53506	4.84178	6.00135	-1.11779	7.25972629050242e-07	7.48778051952344e-05	Mdga2
chr9	118940332	118940732	401	*	6.9116	7.24867	6.47099	0.815224	7.38419532779025e-07	7.61046738193031e-05	Ctdspl
chr8	123729739	123730139	401	*	6.32155	5.75499	6.7273	-0.932306	7.40238105900123e-07	7.62351268137617e-05	6030466F02Rik
chr2	123473892	123474292	401	*	7.41182	7.73113	7.00113	0.767844	7.44201603326125e-07	7.658612022289e-05	Sema6d
chr8	32184370	32184770	401	*	6.63601	6.11453	7.01822	-0.864106	7.58071174181678e-07	7.79552683964604e-05	Nrg1
chr8	114140353	114140753	401	*	5.6309	4.95425	6.08968	-1.09394	7.60721402590505e-07	7.81695092527799e-05	Nudt7
chr12	51001964	51002364	401	*	8.07537	7.62415	8.41859	-0.755634	7.62182179360381e-07	7.82612974935194e-05	1700008C04Rik
chr5	35084810	35085210	401	*	4.52372	3.58501	5.08766	-1.45483	7.74129679089026e-07	7.94289306148637e-05	Lrpap1
chr14	32301552	32301952	401	*	8.8903	8.44234	9.23163	-0.750649	7.7490096689041e-07	7.94489541518123e-05	Ogdhl
chr3	51135667	51136067	401	*	5.2616	4.524	5.7473	-1.18055	7.76926996453324e-07	7.95974983736355e-05	Noct
chr10	17367027	17367427	401	*	5.47328	4.77201	5.94314	-1.12918	7.78103566576914e-07	7.96588580779187e-05	Gm20125
chr11	81010748	81011148	401	*	4.27284	3.22239	4.87423	-1.60068	7.87282458115511e-07	8.05387618502441e-05	Spaca3
chr11	76297262	76297662	401	*	6.43781	5.89056	6.83361	-0.903228	8.11937324544847e-07	8.29993751332352e-05	Glod4
chr3	130689672	130690072	401	*	7.09954	6.62526	7.45587	-0.791418	8.27658958007005e-07	8.44960055228852e-05	Ostc
chr12	117734589	117734989	401	*	4.60576	3.7004	5.15775	-1.4104	8.27803505884104e-07	8.44960055228852e-05	Cdca7l
chr6	84270519	84270919	401	*	5.84872	5.2096	6.29009	-1.03959	8.35443517994533e-07	8.52127671090578e-05	Gm10445
chr14	121037161	121037561	401	*	5.74345	5.08792	6.19252	-1.06344	8.50071737060935e-07	8.66407188031803e-05	Farp1
chr4	64338566	64338966	401	*	8.38846	8.70161	7.98793	0.751824	8.59005765957296e-07	8.74866286008206e-05	Gm11217
chr9	49504888	49505288	401	*	6.84078	6.34534	7.20888	-0.824151	8.64651724984486e-07	8.79966589486057e-05	Gm11149
chr10	42940598	42940998	401	*	6.7306	6.2234	7.10512	-0.842221	8.73890392485234e-07	8.88713017136532e-05	Scml4
chrX	60026591	60027304	714	*	6.21413	5.63478	6.62635	-0.951406	8.74647678387731e-07	8.88827670225999e-05	F9
chr1	105487003	105487403	401	*	6.17736	6.56491	5.64585	0.955723	8.76137299907694e-07	8.89685814854721e-05	Rnf152
chr4	46894218	46894618	401	*	6.81378	6.31589	7.18322	-0.82792	8.78695659367939e-07	8.91305015861761e-05	Gabbr2
chr4	118961099	118961499	401	*	7.46311	7.00743	7.80888	-0.762449	8.79024526158082e-07	8.91305015861761e-05	Lao1
chr7	117571690	117572090	401	*	6.95916	7.29189	6.52594	0.803535	8.98417755914142e-07	9.10299842325938e-05	Xylt1
chr2	127757165	127757565	401	*	7.7429	7.29312	8.08528	-0.753259	9.05799652621223e-07	9.17105522000489e-05	Mall
chr14	25268189	25268589	401	*	3.79095	2.41572	4.48205	-2.00307	9.14564151280735e-07	9.25052910970155e-05	4930572O13Rik
chr17	68759482	68760280	799	*	6.50506	6.86627	6.02208	0.881347	9.14990696565114e-07	9.25052910970155e-05	Tmem200c
chrX	96456190	96456590	401	*	5.57126	4.89074	6.03181	-1.09944	9.17663423037968e-07	9.26692007191517e-05	Hsf3
chr14	8302627	8303027	401	*	6.26972	5.70016	6.677	-0.93677	9.17955969415237e-07	9.26692007191517e-05	Fam107a
chrX	36390747	36391147	401	*	7.25286	6.78957	7.60299	-0.774314	9.21252954642022e-07	9.29340032517446e-05	Gm6268
chr11	48560698	48561098	401	*	4.71026	5.22289	3.90775	1.34621	9.3536784237449e-07	9.42889075025162e-05	Rack1
chr15	76792027	76792427	401	*	4.54517	3.6244	5.10272	-1.43084	9.55490457486638e-07	9.62469934897059e-05	Arhgap39
chr7	93049471	93049871	401	*	4.54491	3.62429	5.10242	-1.43065	9.60448272504373e-07	9.66757786703307e-05	Gm15501
chr10	7111570	7111970	401	*	5.54135	4.85794	6.00321	-1.10356	9.77815379325843e-07	9.8352108540506e-05	Ipcef1
chr10	42262043	42262443	401	*	4.65396	3.77249	5.19715	-1.37824	9.78734042346556e-07	9.83727583378936e-05	Foxo3
chr1	39372223	39372623	401	*	6.42398	6.79059	5.93125	0.896388	9.80217393587356e-07	9.837938366235e-05	Rpl31
chr4	123050716	123051116	401	*	5.32389	4.60501	5.8015	-1.15404	9.80226781378309e-07	9.837938366235e-05	Trit1
chr4	122960994	122961394	401	*	7.73727	7.28889	8.07884	-0.751047	9.93618567118824e-07	9.96509093859533e-05	Mfsd2a
chr16	84321381	84321781	401	*	4.29787	3.27306	4.89101	-1.56737	9.9788277342846e-07	9.99697974813424e-05	4930553E22Rik
chr14	57289124	57289524	401	*	6.22869	5.65461	6.63825	-0.943515	9.98248086525079e-07	9.99697974813424e-05	Cryl1
chr3	127021144	127021544	401	*	7.15	7.47371	6.73198	0.77944	1.00049613238321e-06	0.000100122	Gm16958
chr3	158315616	158316016	401	*	5.7504	6.1699	5.15647	1.04922	1.01771592088547e-06	0.000101772	Lrrc7
chr2	173044587	173044987	401	*	6.25233	5.68249	6.65974	-0.937165	1.02578067572165e-06	0.000102504	Rbm38
chr7	78680939	78681339	401	*	7.59105	7.90438	7.19024	0.75207	1.03540469388364e-06	0.000103391	E430016F16Rik
chr15	12700357	12700757	401	*	7.8738	8.18544	7.47575	0.747713	1.04046302076536e-06	0.00010382	Pdzd2
chr4	88137263	88137663	401	*	4.62472	3.73696	5.17025	-1.38664	1.06049081462795e-06	0.000105742	Mir491
chr10	73000009	73000409	401	*	6.4754	5.93909	6.86548	-0.886629	1.0613215301802e-06	0.000105749	A330049N07Rik
chr11	88458606	88459006	401	*	5.23418	4.50253	5.71732	-1.17199	1.06674955217652e-06	0.000106213	Mir378b
chr10	13475246	13475646	401	*	4.39226	3.4151	4.96953	-1.50523	1.06858732121e-06	0.000106319	Phactr2
chr2	124401859	124402259	401	*	8.6976	9.00785	8.30182	0.744232	1.07328369784254e-06	0.000106709	4930583P06Rik
chr8	99667736	99668136	401	*	3.5259	4.24949	2.00601	2.24629	1.07765522140858e-06	0.000107067	A330008L17Rik
chr19	33008207	33008607	401	*	5.20308	5.66289	4.52418	1.17273	1.09726880091402e-06	0.000108937	Mir3970
chr6	82458949	82459349	401	*	5.57977	4.90664	6.03695	-1.08873	1.11601700364173e-06	0.000110719	Tacr1
chr7	126216832	126217232	401	*	4.35881	3.36926	4.94027	-1.5214	1.12009355000113e-06	0.000111043	Xpo6
chr9	57723356	57723756	401	*	9.0045	8.56316	9.34198	-0.740189	1.12453796715577e-06	0.000111404	Edc3
chr15	54917175	54917575	401	*	6.31226	5.75376	6.71388	-0.920132	1.12805082878555e-06	0.000111671	Gm26684
chr18	38854759	38855159	401	*	4.91516	4.11573	5.42656	-1.26641	1.13269479579761e-06	0.000112051	Gm5820
chr14	25753029	25753429	401	*	7.51113	7.06109	7.85365	-0.753592	1.13781033907075e-06	0.00011241	Zcchc24
chr5	67898932	67899332	401	*	5.35074	5.79804	4.69901	1.13365	1.13849083633449e-06	0.00011241	Gm5108
chr11	72138613	72139013	401	*	4.65352	5.16987	3.84172	1.35883	1.13877708168124e-06	0.00011241	Pitpnm3
chr2	160841219	160841619	401	*	5.69882	5.04484	6.14716	-1.06108	1.15673830560948e-06	0.000114102	Zhx3
chr8	93441238	93441638	401	*	4.22407	3.1697	4.82671	-1.60537	1.16386043384456e-06	0.000114722	Ces1h
chr13	51022824	51023224	401	*	7.78619	8.09671	7.38997	0.744737	1.18220520849023e-06	0.000116447	Spin1
chr17	30116193	30116593	401	*	8.7492	8.30673	9.08735	-0.74195	1.18353397991359e-06	0.000116495	Zfand3
chr11	104007241	104007641	401	*	4.44997	3.50273	5.01691	-1.46577	1.19043868571159e-06	0.000117091	Arf2
chr3	101146335	101146735	401	*	5.06034	4.29754	5.55671	-1.2156	1.21160223702184e-06	0.000119088	Ptgfrn
chr4	88135922	88136322	401	*	4.56506	3.66284	5.11591	-1.40591	1.22069336274589e-06	0.000119896	Mir491
chr16	77851882	77852282	401	*	5.54377	5.97603	4.92374	1.08754	1.2231928109152e-06	0.000120056	Mir125b-2
chr1	60793804	60794204	401	*	4.44907	3.50304	5.01558	-1.46412	1.23183571764719e-06	0.000120818	Cd28
chr9	57276380	57276780	401	*	7.59736	7.15045	7.93808	-0.748685	1.23334135721514e-06	0.00012088	1700017B05Rik
chr1	44056029	44056429	401	*	3.36482	1.58591	4.13763	-2.46549	1.24458912251706e-06	0.000121895	Mettl21c
chr15	84184030	84184430	401	*	5.80413	6.21672	5.22407	1.02859	1.26074251821012e-06	0.00012339	Samm50
chr5	97794042	97794442	401	*	3.72621	2.32242	4.42404	-2.03656	1.26966958471934e-06	0.000124175	Antxr2
chr14	57165490	57165890	401	*	8.02831	7.58521	8.36681	-0.742797	1.28335498668809e-06	0.000125425	Gjb6
chrY	90741267	90741667	401	*	6.85733	7.19134	6.42192	0.806946	1.29608647020584e-06	0.00012658	Erdr1x
chr13	106392830	106393230	401	*	4.36977	4.92326	3.46029	1.49074	1.30526188088802e-06	0.000127385	Ipo11
chr3	65353314	65353714	401	*	4.18493	3.1157	4.79226	-1.62432	1.3093848166548e-06	0.000127697	A730090N16Rik
chr13	98117784	98118184	401	*	6.17968	5.60459	6.58975	-0.944976	1.31421218570058e-06	0.000128078	Arhgef28
chr11	117256055	117256455	401	*	6.81903	6.32915	7.18407	-0.81553	1.31978535821739e-06	0.00012853	Septin9
chr1	79188105	79188505	401	*	5.01704	4.24774	5.5161	-1.22458	1.32524927791355e-06	0.000128915	Gm29536
chr7	113443589	113443989	401	*	4.41547	3.4592	4.98556	-1.4776	1.32560986285289e-06	0.000128915	Pth
chr19	52112406	52112806	401	*	6.71789	7.06015	6.26831	0.829235	1.33083266537563e-06	0.000129332	Ins1
chr16	89613733	89614133	401	*	6.23089	5.66394	6.63684	-0.932796	1.3332615997764e-06	0.000129477	Krtap11-1
chr8	77212969	77213369	401	*	4.84185	4.02978	5.35831	-1.28369	1.33933810286813e-06	0.000129975	0610038B21Rik
chr12	55363087	55363487	401	*	5.42935	4.73789	5.89482	-1.11491	1.34510415386513e-06	0.000130443	Psma6
chr6	136162093	136162493	401	*	6.80965	7.14601	6.37024	0.813262	1.36129127651296e-06	0.00013192	Grin2b
chr16	39985984	39986384	401	*	6.19577	5.62432	6.604	-0.939523	1.3803975030448e-06	0.000133678	Lsamp
chr4	138548237	138548637	401	*	4.71988	3.87422	5.2495	-1.32956	1.38386846486199e-06	0.00013392	Vwa5b1
chr1	77410145	77410545	401	*	7.86617	8.17513	7.47248	0.740677	1.38671778399722e-06	0.000134101	Mir6352
chr10	77440863	77441263	401	*	5.47238	4.7892	5.93413	-1.10307	1.39466866744213e-06	0.000134776	Adarb1
chr4	105364591	105364991	401	*	4.90833	4.11524	5.41716	-1.25753	1.40008313714671e-06	0.000135204	Plpp3
chr12	5319555	5319955	401	*	5.62834	4.96955	6.07892	-1.06796	1.40332845147842e-06	0.000135423	Klhl29
chr10	14081796	14082196	401	*	4.90777	4.11519	5.41639	-1.25682	1.42026940324412e-06	0.000136962	Hivep2
chr15	45470037	45470437	401	*	5.34609	4.64415	5.81625	-1.1298	1.45519950567043e-06	0.000140232	Kcnv1
chr7	139712470	139712870	401	*	4.58686	3.70054	5.13185	-1.38446	1.4617435749734e-06	0.000140764	Cfap46
chr8	122234027	122234427	401	*	7.55367	7.10853	7.89336	-0.745879	1.46686622527817e-06	0.000141159	Zfp469
chr13	95186103	95186503	401	*	8.15638	7.71535	8.49367	-0.739546	1.47228873429849e-06	0.000141582	Pde8b
chr10	57190632	57191032	401	*	5.6442	6.06651	5.0446	1.05747	1.48059564659808e-06	0.000142282	4930467K11Rik
chr17	58765068	58765468	401	*	3.55247	1.99962	4.28293	-2.21046	1.49075992923157e-06	0.000143159	Pdzph1
chr7	118991553	118991953	401	*	6.38246	5.84063	6.77543	-0.894928	1.49899054918703e-06	0.000143817	Gprc5b
chr12	15803959	15804359	401	*	7.64228	7.9514	7.24833	0.741025	1.50065879456679e-06	0.000143817	Mir6387
chr17	25641969	25642369	401	*	6.44747	5.91474	6.83566	-0.881142	1.50074867408019e-06	0.000143817	Lmf1
chr11	93782535	93782935	401	*	4.64366	5.15645	3.84076	1.34642	1.50736638625197e-06	0.000144351	Utp18
chr18	11894452	11894852	401	*	4.47111	3.54403	5.03093	-1.43887	1.51618609965363e-06	0.000145085	Mir1901
chr7	114991286	114991686	401	*	4.58556	3.70048	5.13009	-1.38276	1.51713108412249e-06	0.000145085	A730082K24Rik
chr18	73851312	73851712	401	*	5.0542	4.29798	5.54779	-1.20627	1.518183696269e-06	0.000145085	Mro
chr15	8158562	8158962	401	*	5.48187	5.91551	4.85896	1.09164	1.52440908624036e-06	0.000145579	Cplane1
chr16	24445471	24445871	401	*	6.9008	6.42176	7.25981	-0.798731	1.54571584501532e-06	0.000147512	Lpp
chr1	14230566	14230966	401	*	4.97024	4.19636	5.4712	-1.23085	1.55527740241155e-06	0.000148321	Eya1
chr2	6607871	6608271	401	*	6.17687	5.60541	6.58511	-0.939516	1.55942262709522e-06	0.000148614	Usp6nl
chr2	39214213	39214613	401	*	5.15636	5.61467	4.48077	1.1678	1.56258574886569e-06	0.000148799	Ppp6c
chr11	93045032	93045432	401	*	7.45697	7.76818	7.05962	0.74644	1.56351910718913e-06	0.000148799	Car10
chr4	15046241	15046641	401	*	3.90737	2.66328	4.5653	-1.84346	1.57666746396197e-06	0.000149947	Necab1
chr10	82917892	82918292	401	*	5.50002	4.82476	5.95817	-1.09165	1.58061445312892e-06	0.000150125	Eid3
chr16	18070887	18071619	733	*	6.93013	6.45405	7.28748	-0.794134	1.58071955065168e-06	0.000150125	Dgcr6
chr15	92106479	92106879	401	*	4.34645	3.36946	4.92367	-1.50467	1.5907064404444e-06	0.000150969	Cntn1
chr7	132212042	132212442	401	*	8.13239	8.43976	7.7413	0.736555	1.61510657803968e-06	0.00015318	Cpxm2
chr12	79016116	79016516	401	*	5.05155	4.29776	5.54413	-1.20283	1.6240361851585e-06	0.000153921	Tmem229b
chr18	62944205	62944605	401	*	6.99092	7.31606	6.57053	0.783159	1.62519940951495e-06	0.000153925	Apcdd1
chr8	14906998	14907398	401	*	5.63914	4.98568	6.08725	-1.06022	1.628871630351e-06	0.000154167	Arhgef10
chr11	55414300	55414700	401	*	4.66305	3.80723	5.19656	-1.34321	1.64432762477677e-06	0.000155523	Sparc
chr8	10812124	10812524	401	*	6.73079	6.23569	7.09871	-0.823564	1.64658695263149e-06	0.00015563	B930025P03Rik
chr5	122314982	122315382	401	*	8.62613	8.18809	8.96168	-0.734913	1.6546851946447e-06	0.000156288	Pptc7
chr2	34504371	34504771	401	*	7.68975	7.99756	7.29793	0.737604	1.66298755533815e-06	0.000156965	Mapkap1
chr2	10284541	10284941	401	*	6.9498	6.47625	7.30574	-0.790214	1.66783123839361e-06	0.000157214	Sfmbt2
chr17	17545322	17545722	401	*	5.13534	5.59434	4.45821	1.16995	1.66790864067867e-06	0.000157214	Lnpep
chr18	14421273	14421673	401	*	6.51437	6.86785	6.04517	0.859876	1.70487545380246e-06	0.000160589	8430422H06Rik
chr5	21973227	21973627	401	*	6.22628	6.6016	5.71762	0.920781	1.71769544147587e-06	0.000161686	Slc26a5
chr7	130303331	130303731	401	*	4.3112	3.3222	4.89247	-1.52029	1.72043529902351e-06	0.000161834	Ate1
chr15	97745363	97745763	401	*	8.06521	7.62671	8.40103	-0.735526	1.72756249593213e-06	0.000162393	Endou
chr1	136613335	136613735	401	*	5.42097	4.73676	5.88319	-1.10443	1.7301637058948e-06	0.000162527	Zfp281
chr18	25815555	25815955	401	*	6.69666	7.03729	6.24989	0.824791	1.7485111787298e-06	0.000164139	Celf4
chr3	84430012	84430412	401	*	7.02136	6.55468	7.37341	-0.779502	1.76901097342701e-06	0.00016595	Fhdc1
chr11	109278157	109278557	401	*	7.1242	7.44298	6.71439	0.766305	1.77327921923499e-06	0.000166237	Rgs9
chr16	25958251	25958651	401	*	6.98282	6.51334	7.33645	-0.783858	1.7920640835998e-06	0.000167884	P3h2
chr7	138522478	138522878	401	*	5.79641	5.17071	6.23139	-1.01974	1.83501940478996e-06	0.000171792	4930543N07Rik
chr4	103536853	103537253	401	*	4.9863	4.22265	5.48302	-1.21651	1.85625388865296e-06	0.000173662	Dab1
chr13	42587071	42587471	401	*	4.40381	3.45964	4.96968	-1.46133	1.85909488615517e-06	0.000173789	Phactr1
chr14	36251827	36252227	401	*	4.71028	3.87435	5.23612	-1.3161	1.86013595852516e-06	0.000173789	4930474N05Rik
chr11	89124434	89124834	401	*	4.60558	3.73709	5.1439	-1.36025	1.88302766964031e-06	0.000175809	Gm525
chr8	24450428	24450828	401	*	7.95565	7.51877	8.29052	-0.732927	1.91682019251258e-06	0.000178843	Tcim
chr5	35320642	35321042	401	*	7.79484	7.3575	8.12998	-0.733609	1.92328316531893e-06	0.000179324	4930478P22Rik
chr17	27292621	27293021	401	*	5.21769	4.5027	5.69359	-1.14816	1.93456048545837e-06	0.000180254	Mir7214
chr2	129537832	129538232	401	*	6.21589	6.5905	5.70855	0.918741	1.93964003420435e-06	0.000180605	F830045P16Rik
chr12	70333436	70333836	401	*	8.20557	8.51092	7.81776	0.731273	1.99870449783624e-06	0.000185979	Trim9
chr8	17104153	17104553	401	*	3.7561	2.41627	4.43861	-1.95933	2.02904901124467e-06	0.000188676	Csmd1
chr11	29052616	29053016	401	*	6.20442	5.6435	6.60729	-0.923672	2.03652750982042e-06	0.000189243	Pnpt1
chr7	17055964	17056364	401	*	7.46787	7.02606	7.80562	-0.740576	2.03932968067157e-06	0.000189328	Hif3a
chr12	25814109	25814509	401	*	4.46061	3.54397	5.01669	-1.42475	2.04018911919138e-06	0.000189328	Gm29687
chr16	24326015	24326415	401	*	8.68238	8.2481	9.01573	-0.728963	2.0550358100309e-06	0.000190578	Lpp
chr6	90695748	90696148	401	*	5.97692	5.38226	6.39679	-0.974	2.07272390753301e-06	0.000192089	Slc41a3
chr7	27510223	27510623	401	*	6.53728	6.88676	6.07511	0.848875	2.08910673686991e-06	0.000193477	Hipk4
chr13	24603517	24603917	401	*	5.28471	4.58481	5.75395	-1.12669	2.10054856132657e-06	0.000194406	Gm11346
chr7	81059386	81059786	401	*	7.07277	7.39163	6.66283	0.766485	2.12414025276793e-06	0.000196458	Alpk3
chr12	70502839	70503239	401	*	5.4618	4.79012	5.91831	-1.08636	2.12912048953194e-06	0.000196787	Tmx1
chr16	28865059	28865459	401	*	5.61806	4.9697	6.06378	-1.05271	2.13481750430351e-06	0.000197181	Mb21d2
chr4	117006891	117007291	401	*	6.17401	6.55057	5.66306	0.924239	2.15851260003383e-06	0.000199236	Hectd3
chr2	91953799	91954199	401	*	5.6435	4.99978	6.08704	-1.04596	2.16522238568986e-06	0.000199722	Mir6999
chr13	14035961	14036361	401	*	6.72716	7.06343	6.28791	0.81295	2.18248203090799e-06	0.000201179	Tbce
chr7	114316226	114316626	401	*	5.69495	5.0593	6.13468	-1.03421	2.19499679783601e-06	0.000202198	Psma1
chr2	148869387	148869787	401	*	6.67887	6.1836	7.04688	-0.823777	2.2021185452839e-06	0.000202718	Cstdc2
chr2	164146349	164146749	401	*	7.54522	7.85177	7.15547	0.734222	2.23819669694818e-06	0.000205902	Kcns1
chr13	41662427	41662827	401	*	7.4135	6.97192	7.75112	-0.740193	2.26634885985882e-06	0.000208353	Tmem170b
chr15	62303969	62304369	401	*	5.29997	4.60483	5.76709	-1.11989	2.27947808870173e-06	0.00020942	Macroh2a3
chr10	59957586	59957986	401	*	6.65408	6.15674	7.02323	-0.826974	2.28929037447247e-06	0.000210182	Ddit4
chr5	37470198	37470598	401	*	4.93113	5.40403	4.22297	1.21394	2.34259158668655e-06	0.000214932	Evc2
chr9	96493186	96493586	401	*	6.38575	6.74486	5.90653	0.875386	2.36063009144308e-06	0.000216443	Rnf7
chr4	119847506	119847906	401	*	5.65443	5.01478	6.09604	-1.04	2.3634793173239e-06	0.000216561	Hivep3
chr17	84405540	84405940	401	*	4.19777	3.16996	4.79188	-1.57043	2.37220462543711e-06	0.000217216	Thada
chr11	3461927	3462327	401	*	5.05966	4.32192	5.54542	-1.18011	2.41072733255229e-06	0.000220597	8430429K09Rik
chr18	35019020	35019420	401	*	5.58705	4.93812	6.03303	-1.05348	2.42341407582952e-06	0.000221611	Hspa9
chr2	159344144	159344544	401	*	6.94406	7.26724	6.52694	0.777911	2.42927846195126e-06	0.000222	Dhx35
chr2	158441283	158441683	401	*	5.10883	5.56444	4.43913	1.15909	2.4323730355366e-06	0.000222135	Ralgapb
chr3	108357787	108358187	401	*	5.40898	5.84068	4.79011	1.08552	2.45053585401127e-06	0.000223646	Mybphl
chr13	3770120	3770520	401	*	6.92775	6.45967	7.2806	-0.781649	2.47606104540657e-06	0.000225826	Calml3
chr18	33674519	33674919	401	*	5.19642	5.64405	4.54397	1.13426	2.49772423401484e-06	0.000227631	Epb41l4aos
chr5	92205647	92206047	401	*	5.36325	4.68189	5.82418	-1.10016	2.49915354201673e-06	0.000227631	U90926
chr3	126918997	126919397	401	*	7.25073	6.80408	7.5913	-0.748141	2.50828590244397e-06	0.000228312	Gm16958
chr2	165958488	165958888	401	*	6.1881	6.56164	5.68272	0.91569	2.51327635965659e-06	0.000228615	Ncoa3
chr9	78846103	78846503	401	*	4.95511	4.19616	5.44985	-1.20976	2.52511715267222e-06	0.000229541	Cd109
chr1	20910415	20910815	401	*	6.30584	5.76471	6.69846	-0.893805	2.52703791554066e-06	0.000229564	Paqr8
chr4	47494183	47494583	401	*	3.97103	2.80777	4.60655	-1.74263	2.55415196129561e-06	0.000231875	Sec61b
chrX	140511048	140511448	401	*	8.19612	7.76387	8.52828	-0.725652	2.55667209231207e-06	0.000231924	Prps1
chr14	51008369	51008769	401	*	7.22209	7.53387	6.8238	0.74785	2.55805793656008e-06	0.000231924	Rnase10
chr12	91015062	91015462	401	*	5.67883	5.04522	6.11759	-1.03119	2.57707231592086e-06	0.000233494	5430427M07Rik
chr1	182033156	182033556	401	*	5.77566	5.15647	6.20751	-1.01011	2.58393260440488e-06	0.000233962	Enah
chr4	126639045	126639445	401	*	6.58425	6.08087	6.95669	-0.836226	2.58743658743142e-06	0.000234126	5730409E04Rik
chr15	67134358	67134758	401	*	7.52486	7.83011	7.13719	0.730832	2.60714917546522e-06	0.000235755	St3gal1
chr3	130625532	130625932	401	*	3.46172	1.8748	4.19907	-2.24804	2.63836256337099e-06	0.000238421	Etnppl
chr5	4916904	4917304	401	*	7.15984	6.70957	7.5025	-0.753797	2.66982721641482e-06	0.000241106	Fzd1
chr8	32304902	32305302	401	*	3.79184	2.50269	4.4616	-1.89769	2.68345254762372e-06	0.000242178	Nrg1
chr10	90666771	90667171	401	*	5.45491	4.78984	5.9084	-1.07674	2.6879443880096e-06	0.000242425	Apaf1
chr15	78164440	78164840	401	*	6.62729	6.13024	6.99628	-0.826496	2.72702925196982e-06	0.000245789	Ift27
chr1	86992824	86993224	401	*	4.15661	3.11526	4.7551	-1.58777	2.76441790561173e-06	0.000248996	Alppl2
chr9	94114899	94115299	401	*	6.6755	6.1844	7.04121	-0.817321	2.78397108909788e-06	0.000250594	Dipk2a
chr15	86277431	86277831	401	*	7.47415	7.03788	7.80866	-0.731811	2.82304036408511e-06	0.000253945	Tbc1d22a
chr13	24254016	24254416	401	*	6.73308	6.24894	7.09494	-0.806565	2.84265027226408e-06	0.000255542	Carmil1
chr2	30381411	30381811	401	*	5.24094	4.54409	5.70883	-1.12218	2.86606185809499e-06	0.000257319	Dolpp1
chr3	107739483	107739883	401	*	5.8073	5.19601	6.23533	-0.998456	2.86614579624715e-06	0.000257319	Csf1
chr3	96138896	96139296	401	*	5.43868	4.77318	5.89236	-1.07732	2.87378663784713e-06	0.000257837	Mtmr11
chr4	41587442	41587842	401	*	5.24147	4.54486	5.70924	-1.12183	2.89462327354875e-06	0.00025944	Dnai1
chr5	4530749	4531149	401	*	7.42155	6.98448	7.75654	-0.733065	2.89542025558651e-06	0.00025944	Fzd1
chr10	58911278	58911678	401	*	4.15476	3.11514	4.75269	-1.58548	2.90855031691672e-06	0.000260443	Sh3rf3
chr12	25248818	25249218	401	*	7.80984	7.37918	8.14106	-0.723021	2.91039451402742e-06	0.000260443	Gm17746
chr9	45107354	45107754	401	*	5.85064	6.24818	5.30005	0.984272	2.91281002008664e-06	0.000260491	Scn2b
chr8	94179927	94180327	401	*	7.15444	6.70536	7.49642	-0.751936	2.92521752755688e-06	0.000261226	Mt1
chr5	45282667	45283067	401	*	5.20941	5.65348	4.56456	1.12319	2.92592507292213e-06	0.000261226	D5Ertd615e
chr14	103129288	103129688	401	*	5.04385	5.50208	4.36842	1.1672	2.92671600680367e-06	0.000261226	Fbxl3
chrX	142722034	142722434	401	*	4.53481	3.66295	5.0744	-1.36445	2.94358273671283e-06	0.000262561	Mir652
chr19	7135559	7135959	401	*	6.63616	6.14238	7.00334	-0.821427	3.01385892160893e-06	0.000268656	Flrt1
chr8	18745785	18746185	401	*	5.35885	4.68277	5.81737	-1.09249	3.02815485438419e-06	0.000269756	Angpt2
chr2	166115999	166116399	401	*	7.29851	6.85748	7.63581	-0.739283	3.03847329454165e-06	0.000270501	Sulf2
chr15	85741067	85741467	401	*	4.61546	3.77221	5.14414	-1.3257	3.0602640447432e-06	0.000272265	Ppara
chr18	80904800	80905200	401	*	3.87806	2.66217	4.52836	-1.80784	3.06984827920702e-06	0.000272941	Atp9b
chr13	109066584	109066984	401	*	5.52593	4.87546	5.97263	-1.05559	3.09645427575219e-06	0.00027513	Mir582
chr9	23030385	23030785	401	*	6.06391	6.44425	5.54592	0.9349	3.11531622444698e-06	0.000276627	Bmper
chr11	112801410	112801810	401	*	5.11037	4.39229	5.58763	-1.15226	3.13919047578141e-06	0.000278454	Gm11681
chr18	11856991	11857391	401	*	6.83921	6.36775	7.19397	-0.786882	3.13992616656494e-06	0.000278454	Mir1901
chr15	88843469	88843869	401	*	6.09132	5.52438	6.49727	-0.932615	3.14205232200243e-06	0.000278463	Pim3
chr1	149274947	149275347	401	*	4.21026	4.7732	3.27437	1.52498	3.1658518266757e-06	0.000280392	Pla2g4a
chr12	100626160	100626560	401	*	6.18591	5.63337	6.58446	-0.91098	3.20857818737799e-06	0.000283994	Rps6ka5
chr2	50233598	50233998	401	*	5.97559	5.39269	6.3896	-0.956421	3.26848288913985e-06	0.000289111	Mmadhc
chr5	133348670	133349070	401	*	8.10534	8.40574	7.72547	0.718371	3.28734380290798e-06	0.000290593	Castor2
chr3	122455332	122455732	401	*	4.69147	3.87469	5.2098	-1.28952	3.29360637740192e-06	0.00029096	Mir7657
chr6	96222479	96222879	401	*	3.15054	1.22449	3.94702	-2.62163	3.33328519286118e-06	0.000294131	Nup50l
chr3	136078556	136078956	401	*	5.5184	5.93785	4.92457	1.0486	3.33376888216422e-06	0.000294131	4933401H06Rik
chr18	12144139	12144539	401	*	6.99395	7.31136	6.58641	0.762597	3.35904453727645e-06	0.000296172	Riok3
chr12	117148812	117149212	401	*	5.60531	4.96952	6.0451	-1.03424	3.40233917050644e-06	0.000299797	Gm10421
chr12	25083291	25083691	401	*	6.87671	6.41009	7.22873	-0.779334	3.41067428952674e-06	0.000300178	Id2
chr4	41699324	41700097	774	*	6.1151	5.55392	6.5181	-0.92396	3.41101487755418e-06	0.000300178	Il11ra1
chr19	55622006	55622406	401	*	5.64538	5.01554	6.08234	-1.02557	3.44221843607724e-06	0.000302731	Tcf7l2
chr4	99969354	99969754	401	*	5.53612	4.89089	5.98037	-1.04795	3.48079840225738e-06	0.000305929	Itgb3bp
chr5	146385980	146386380	401	*	6.12377	5.56434	6.52587	-0.921325	3.48817316929276e-06	0.0003063	Wasf3
chr9	20760862	20761262	401	*	7.09446	6.6448	7.43677	-0.752811	3.48946103840689e-06	0.0003063	Olfm2
chr3	107207856	107208256	401	*	5.0079	4.27312	5.49239	-1.17571	3.49409190951224e-06	0.000306511	Cym
chr5	121591301	121591701	401	*	5.43308	4.77327	5.88414	-1.06903	3.51832443360088e-06	0.000308441	Aldh2
chr2	7376152	7376552	401	*	5.35181	5.78191	4.73624	1.0805	3.55855884513265e-06	0.00031177	Celf2
chr11	16784277	16784677	401	*	5.90234	5.311	6.32056	-0.968934	3.5813423360085e-06	0.000313566	Egfr
chr18	49359894	49360294	401	*	4.61474	5.11582	3.84057	1.30612	3.5927694186754e-06	0.000314367	1700044K03Rik
chr12	13173855	13174255	401	*	6.74426	7.07379	6.31646	0.794798	3.60755212336132e-06	0.000315461	Ddx1
chr5	25877358	25877758	401	*	4.5554	3.70029	5.08864	-1.34165	3.61912186550975e-06	0.000316272	Gm21671
chr19	23919413	23919813	401	*	7.00992	7.3256	6.60525	0.758021	3.68506562624022e-06	0.000321663	Entrep1
chr19	26666884	26667284	401	*	4.24947	3.27294	4.82653	-1.50329	3.68547555297976e-06	0.000321663	Smarca2
chr18	87101717	87102117	401	*	5.20329	5.64418	4.56518	1.11329	3.69630965233305e-06	0.000322404	Cbln2
chr9	85769440	85769840	401	*	5.35064	4.68128	5.80609	-1.08272	3.78967807063818e-06	0.000330339	Ibtk
chr7	38212676	38213076	401	*	4.346	3.4148	4.90728	-1.44353	3.81981997684071e-06	0.000332756	Plekhf1
chr19	26511854	26512254	401	*	6.77195	6.29791	7.12815	-0.790857	3.88499173146266e-06	0.00033822	Smarca2
chr10	45872298	45872698	401	*	5.53764	5.95303	4.95198	1.03648	3.92449508553199e-06	0.000341443	D030045P18Rik
chr1	57218125	57218525	401	*	4.71054	3.90712	5.22353	-1.27105	3.94836502788896e-06	0.000343134	BC055402
chr18	46638321	46638721	401	*	7.10534	6.65867	7.44592	-0.748108	3.948902541643e-06	0.000343134	Eif1a
chr13	52892778	52893178	401	*	6.9249	6.4655	7.27281	-0.768051	3.99887479378166e-06	0.000347257	Auh
chr13	101213533	101213933	401	*	4.87463	4.11532	5.36953	-1.20996	4.04422883823231e-06	0.000350796	5930438M14Rik
chr13	29581817	29582217	401	*	5.42846	4.77242	5.87776	-1.06352	4.04572315909476e-06	0.000350796	Cdkal1
chr4	101008279	101008679	401	*	7.88264	7.45772	8.21047	-0.713915	4.04725637027848e-06	0.000350796	Raver2
chr8	8735471	8735871	401	*	5.66672	5.04469	6.09995	-1.01411	4.05631793000854e-06	0.000351184	Arglu1
chr7	110529816	110530216	401	*	4.60637	3.77305	5.1312	-1.31197	4.05682552726209e-06	0.000351184	Sbf2
chr7	100788317	100788717	401	*	6.05729	5.49235	6.46222	-0.929559	4.1067814083544e-06	0.000355286	Relt
chr3	96112805	96113205	401	*	4.0303	2.93893	4.64448	-1.65138	4.11366275964007e-06	0.000355658	Otud7b
chr16	17478298	17478698	401	*	5.85446	5.26026	6.2741	-0.973128	4.12121320473708e-06	0.000356087	Aifm3
chr4	141623762	141624162	401	*	7.7273	7.30197	8.05537	-0.714522	4.15264895038636e-06	0.000358468	Slc25a34
chr6	29967950	29968350	401	*	4.60505	3.77243	5.12961	-1.31099	4.15397058812356e-06	0.000358468	Smkr-ps
chr11	115207777	115208177	401	*	5.57269	4.93842	6.01176	-1.03195	4.19500206792802e-06	0.000361783	Nat9
chr15	55121098	55121498	401	*	6.25468	5.71846	6.64471	-0.886263	4.19807089270438e-06	0.000361821	Gm9920
chr6	63476369	63476769	401	*	5.15802	4.45956	5.62662	-1.12425	4.21554126020857e-06	0.0003631	Grid2
chr11	110727359	110727759	401	*	6.24309	6.60567	5.75763	0.884927	4.24270974301806e-06	0.000365074	Kcnj16
chr6	51917484	51917884	401	*	3.36886	1.7372	4.11499	-2.29744	4.24627719440867e-06	0.000365074	Skap2
chr2	27678795	27679195	401	*	5.763	5.15621	6.18883	-0.991713	4.24639935741627e-06	0.000365074	Rxra
chr7	136443410	136443810	401	*	3.43441	1.87216	4.16679	-2.21859	4.25292568797805e-06	0.000365407	C230079O03Rik
chr7	118935152	118935552	401	*	6.12544	6.49677	5.62412	0.90935	4.27597385473571e-06	0.000367159	Gprc5b
chr6	120471896	120472296	401	*	6.74832	6.27387	7.10475	-0.791477	4.29330781891507e-06	0.000368375	Il17ra
chr18	39460844	39461244	401	*	4.12914	4.70053	3.16911	1.55651	4.29615539696733e-06	0.000368375	Nr3c1
chr19	37150169	37150569	401	*	5.36336	4.69997	5.81607	-1.07407	4.29815069390916e-06	0.000368375	A330032B11Rik
chr9	83687516	83687916	401	*	7.93115	8.22877	7.55572	0.71111	4.30207553939207e-06	0.000368482	Gm2109
chr13	42498356	42498756	401	*	5.48671	4.84156	5.93092	-1.04772	4.33077441671672e-06	0.000370537	Phactr1
chr11	57998797	57999197	401	*	7.13869	6.69564	7.47717	-0.742399	4.33143867027148e-06	0.000370537	Larp1
chr9	48814492	48814892	401	*	3.98798	2.87352	4.60917	-1.68063	4.38005181760391e-06	0.000374463	Zbtb16
chr1	154603559	154603959	401	*	3.98797	2.87445	4.60886	-1.6794	4.44140311499981e-06	0.00037947	Cacna1e
chr4	32676520	32676920	401	*	4.19643	4.75509	3.27256	1.50876	4.44412347810847e-06	0.00037947	Mdn1
chr15	71763643	71764043	401	*	3.90672	2.73705	4.54408	-1.74996	4.45389672531861e-06	0.00038007	Fam135b
chr11	79831950	79832350	401	*	5.59056	6.00059	5.01555	1.02061	4.46362144137106e-06	0.000380664	Mir365-2
chr7	28901319	28901719	401	*	7.40187	7.70355	7.01995	0.721485	4.50271935600652e-06	0.000383761	Capn12
chr6	85228202	85228602	401	*	6.00104	6.38113	5.48352	0.934102	4.51153405031701e-06	0.000384275	Emx1
chr10	42254774	42255174	401	*	5.93666	5.35713	6.34897	-0.951303	4.53403542146858e-06	0.000385953	Foxo3
chr2	67787471	67787871	401	*	5.21017	4.52372	5.6734	-1.1071	4.54046259913589e-06	0.000386261	Mir6335
chr9	48075696	48076096	401	*	6.2801	6.63881	5.80159	0.874166	4.61109281567885e-06	0.000392028	Nxpe4
chr5	92282555	92282955	401	*	6.50797	6.00754	6.87881	-0.831623	4.6160183320088e-06	0.000392205	Naaa
chr1	102757942	102758342	401	*	4.99261	5.44804	4.32331	1.15814	4.6434964876729e-06	0.000394297	Gm20268
chr12	109897819	109898219	401	*	5.43953	4.78971	5.88593	-1.05447	4.65531315226189e-06	0.000395057	Mir3072
chr16	26803220	26803620	401	*	5.39437	4.73786	5.8439	-1.06412	4.66285446481315e-06	0.000395454	Gm20319
chr11	8215593	8215993	401	*	6.60413	6.11558	6.96842	-0.813299	4.68283304220086e-06	0.000396904	Tns3
chr9	28846178	28846578	401	*	5.14264	5.58443	4.50262	1.11591	4.71594954243162e-06	0.000399181	Opcml
chr1	157013796	157014196	401	*	4.72929	3.93878	5.23707	-1.25314	4.71634244741716e-06	0.000399181	Ralgps2
chr12	35401332	35401732	401	*	6.07463	6.44858	5.5685	0.916698	4.71838123624716e-06	0.000399181	Ahr
chr15	58998965	58999365	401	*	5.43952	4.79047	5.88557	-1.05334	4.77732885664438e-06	0.00040392	Tatdn1
chr19	46087882	46088282	401	*	4.97746	4.24816	5.45959	-1.16781	4.78048042778457e-06	0.000403939	Nolc1
chr4	126744854	126745254	401	*	5.02966	5.48103	4.36915	1.14548	4.7929100072457e-06	0.000404741	Ncdn
chr9	118610994	118611394	401	*	5.37662	4.71863	5.82684	-1.06625	4.80274244173572e-06	0.000405154	Itga9
chr3	46205653	46206053	401	*	6.48646	5.98423	6.85828	-0.834386	4.80367295209843e-06	0.000405154	Pabpc4l
chr8	47784484	47784884	401	*	6.45986	5.95429	6.8335	-0.839507	4.83044492782154e-06	0.000407163	1700061N14Rik
chr13	48864979	48865379	401	*	7.20408	6.76668	7.53925	-0.733489	4.84313284841766e-06	0.000407983	Phf2
chr13	42526951	42527351	401	*	6.79454	6.32716	7.14699	-0.780469	4.84757078783924e-06	0.000408107	Phactr1
chr11	19351243	19351643	401	*	4.54429	3.70041	5.07322	-1.32616	4.96791730433241e-06	0.000417961	4933406G16Rik
chr1	135043868	135044268	401	*	6.54644	6.05222	6.91387	-0.822053	4.97068050572215e-06	0.000417961	Lgr6
chr6	127405646	127406046	401	*	7.09203	6.64855	7.43077	-0.74307	4.97714944630675e-06	0.00041825	Parp11
chr2	52801439	52801839	401	*	5.49717	4.85818	5.93848	-1.03872	5.00699316873465e-06	0.000420502	Fmnl2
chr11	3487968	3488368	401	*	6.44599	5.93965	6.82004	-0.840681	5.04322366615534e-06	0.000423287	Pla2g3
chr3	122173620	122174020	401	*	4.7989	4.03002	5.29779	-1.22312	5.07136959341791e-06	0.00042539	Gclm
chr14	9621146	9621546	401	*	5.58155	4.95466	6.0171	-1.0211	5.09534999016831e-06	0.000427142	Mnd1-ps
chr1	68437740	68438140	401	*	4.84101	5.30963	4.14251	1.19973	5.14267457825698e-06	0.000430847	Erbb4
chrX	151337772	151338172	401	*	3.80846	2.58477	4.4609	-1.81661	5.2795129823233e-06	0.000442043	Fam120c
chr11	73015829	73016229	401	*	6.7493	6.27918	7.10329	-0.784714	5.2929439767749e-06	0.000442899	4732414G09Rik
chr11	69442586	69442986	401	*	4.77287	5.24833	4.05892	1.2216	5.305194915667e-06	0.000443655	Kdm6b
chr14	47863101	47863501	401	*	6.44461	5.93923	6.81815	-0.839206	5.30969078126344e-06	0.000443761	4930447J18Rik
chr5	46278203	46278603	401	*	4.93109	4.19603	5.4157	-1.17583	5.34756504559253e-06	0.000446656	4930405L22Rik
chr11	88424221	88424621	401	*	6.66792	6.18959	7.02653	-0.797474	5.40875191855358e-06	0.000451493	Mir378b
chr14	31133963	31134363	401	*	7.03088	6.58502	7.37099	-0.746787	5.41368491726585e-06	0.000451632	Nt5dc2
chr6	136123882	136124282	401	*	4.43724	4.95417	3.62399	1.35961	5.43100703220117e-06	0.000452803	Grin2b
chr5	104060393	104060793	401	*	6.85801	6.39876	7.20583	-0.767759	5.44969591191566e-06	0.000454086	Mir5619
chr1	25766992	25767392	401	*	6.2172	5.68224	6.60657	-0.884308	5.48508100178604e-06	0.000456759	Adgrb3
chr7	110715449	110715849	401	*	7.44211	7.01595	7.77066	-0.715741	5.52168129115228e-06	0.000459529	Ampd3
chr10	56003530	56003930	401	*	7.05803	7.36752	6.6635	0.741732	5.53107910023577e-06	0.000460034	Msl3l2
chr5	81607809	81608209	401	*	5.04426	5.49183	4.39193	1.13361	5.53938126660937e-06	0.000460431	1700031L13Rik
chr12	28779857	28780257	401	*	3.93879	2.80683	4.56519	-1.70243	5.54363360217821e-06	0.000460431	Eipr1
chr3	105370068	105370468	401	*	6.06983	5.51441	6.46987	-0.915205	5.54587597524813e-06	0.000460431	Kcnd3
chr13	91826053	91826453	401	*	6.38647	5.87457	6.76353	-0.849182	5.55154381299871e-06	0.000460624	Zcchc9
chr4	111686002	111686402	401	*	5.55107	4.92278	5.98729	-1.0231	5.57113441325711e-06	0.000461972	Spata6
chr4	111673890	111674290	401	*	5.14955	4.45991	5.6142	-1.11152	5.57642217171616e-06	0.000462133	Spata6
chr9	118994187	118994587	401	*	5.55128	4.9233	5.98736	-1.02265	5.63135076464144e-06	0.000466404	Mir26a-1
chr11	61590452	61590852	401	*	6.85685	6.3982	7.20433	-0.766836	5.65541083704187e-06	0.000468116	Epn2
chr11	118000738	118001138	401	*	4.49195	5.00041	3.69978	1.33062	5.69218368515407e-06	0.000470877	Mir6933
chr5	141197262	141197662	401	*	4.81618	5.28558	4.11593	1.20214	5.72638751388699e-06	0.000473423	Sdk1
chr15	37358100	37358500	401	*	6.55574	6.06596	6.92072	-0.815187	5.77331433834653e-06	0.000477016	4930447A16Rik
chr10	94318627	94319027	401	*	4.29861	3.36948	4.85916	-1.44041	5.78514981227887e-06	0.000477708	Tmcc3
chr5	117704401	117704801	401	*	5.1294	4.43751	5.59506	-1.1147	5.79799521527657e-06	0.000478482	Nos1
chr15	27783519	27783919	401	*	7.27621	6.84542	7.60751	-0.723037	5.81434682564359e-06	0.000479545	Otulinl
chr11	7981088	7981488	401	*	3.7052	2.41441	4.37538	-1.89835	5.92900844486374e-06	0.000488709	Tns3
chr12	12284500	12284900	401	*	4.48084	3.62433	5.01462	-1.34313	5.97654098995883e-06	0.000492333	Cyria
chr15	93989821	93990221	401	*	5.10919	4.41477	5.576	-1.1183	5.99628773629626e-06	0.000493665	9430014N10Rik
chr13	22042290	22042690	401	*	6.91686	7.23131	6.5142	0.754725	6.02366106870023e-06	0.000495622	H2ac11
chr5	20579037	20579437	401	*	6.12131	5.5755	6.51637	-0.900704	6.06156314733397e-06	0.000498167	Phtf2
chr14	32309836	32310236	401	*	7.09003	6.65007	7.42672	-0.737507	6.0618165013638e-06	0.000498167	Ogdhl
chr2	28341252	28341652	401	*	4.6444	3.84141	5.15722	-1.27012	6.12617712514387e-06	0.000503157	Ppp1r26
chr2	50916449	50916849	401	*	7.14431	7.44946	6.75681	0.73041	6.1421836776284e-06	0.000504171	Gm13498
chr3	84252732	84253132	401	*	8.12376	8.41791	7.75387	0.702142	6.16323589128843e-06	0.000505598	Trim2
chr8	94140077	94140477	401	*	6.08456	5.53405	6.48205	-0.907777	6.17970603949317e-06	0.000506648	Mt4
chr1	181994818	181995615	798	*	6.29388	5.7723	6.67615	-0.863942	6.19468733242736e-06	0.000507574	Enah
chr1	153951930	153952330	401	*	3.8917	2.73654	4.52488	-1.73137	6.21066857580782e-06	0.000508581	Glul
chr7	29318582	29318982	401	*	6.09372	5.54474	6.49042	-0.905475	6.22749433039505e-06	0.000509657	Dpf1
chr10	71451684	71452084	401	*	5.33768	4.68232	5.78667	-1.06232	6.26337709651265e-06	0.000512289	Ipmk
chr17	65871575	65871975	401	*	7.54752	7.12634	7.87313	-0.707862	6.27730766241263e-06	0.000513124	Ralbp1
chr7	135635269	135635669	401	*	5.65503	5.04509	6.08239	-0.996185	6.34799294084893e-06	0.000518595	5830432E09Rik
chr12	28860218	28860618	401	*	6.27835	5.75536	6.66136	-0.86608	6.37659977272779e-06	0.000520624	Gm31508
chr18	55519560	55519960	401	*	5.78678	6.17734	5.24956	0.963877	6.52458197666838e-06	0.00053239	Zfp608
chr12	16630497	16630897	401	*	4.53438	3.70051	5.05943	-1.31233	6.55709065427987e-06	0.000534727	Lpin1
chr2	159081098	159081498	401	*	4.78973	4.02952	5.28501	-1.21088	6.57087871212062e-06	0.000535534	Dhx35
chr18	13504976	13505376	401	*	6.43847	6.78104	5.98836	0.829847	6.59836293261709e-06	0.000537457	Zfp521
chr9	34998080	34998480	401	*	6.3389	5.82483	6.71714	-0.852477	6.60772284770108e-06	0.000537901	4930581F22Rik
chr7	66806596	66806996	401	*	5.33522	4.68184	5.78328	-1.05941	6.62387749391385e-06	0.000538898	Adamts17
chr12	4041879	4042279	401	*	5.62664	5.01417	6.05524	-0.999895	6.62874599322115e-06	0.000538976	Efr3b
chr7	89639083	89639483	401	*	5.19823	4.52305	5.65634	-1.09076	6.63323762492901e-06	0.000539024	Me3
chr2	172779780	172780180	401	*	5.06765	4.36923	5.53624	-1.12392	6.6829092976253e-06	0.00054274	Bmp7
chr8	109464544	109464944	401	*	7.44014	7.73702	7.06591	0.709008	6.7179059015773e-06	0.000545261	Pmfbp1
chr6	134960361	134960761	401	*	4.92398	4.19634	5.40539	-1.16525	6.73418712093525e-06	0.000546261	Apold1
chr10	66607098	66607498	401	*	4.85792	4.11546	5.3457	-1.18606	6.75154559711727e-06	0.000547348	1110002J07Rik
chr7	138708103	138708503	401	*	4.25993	3.32203	4.82358	-1.45187	6.7587106501144e-06	0.000547606	Ppp2r2d
chr15	18237811	18238211	401	*	7.54026	7.12011	7.86524	-0.706207	6.78481384462173e-06	0.000549399	4921515E04Rik
chr9	120622544	120622944	401	*	4.51322	5.01513	3.73705	1.30837	6.90125407000762e-06	0.000558499	5830454E08Rik
chr17	65657941	65658341	401	*	5.73884	5.14312	6.15923	-0.975203	6.92440143666708e-06	0.000560044	Txndc2
chr2	128786783	128787183	401	*	5.50241	4.8748	5.93831	-1.02199	6.98119704989911e-06	0.000564307	Tmem87b
chr15	76781232	76781632	401	*	7.21244	6.78158	7.54378	-0.723128	6.99382299269229e-06	0.000564996	Arhgap39
chr4	149893697	149894097	401	*	6.08106	5.53349	6.47703	-0.903324	7.0056084641959e-06	0.000565617	Spsb1
chr8	116115733	116116133	401	*	8.27814	7.86255	8.6004	-0.699127	7.01611419290666e-06	0.000566133	Dynlrb2
chr9	12434189	12434589	401	*	5.77333	6.1637	5.23648	0.963295	7.03744323305384e-06	0.000567522	4930568E12Rik
chr19	23015495	23015895	401	*	4.83418	4.08766	5.32369	-1.19173	7.04873720935867e-06	0.000568101	Klf9
chr14	33883053	33883453	401	*	7.60579	7.18734	7.92976	-0.703515	7.0578233359367e-06	0.000568501	Gdf10
chr8	108014906	108015306	401	*	4.98567	4.27327	5.46044	-1.14371	7.08812287644086e-06	0.000570608	Zfhx3
chr10	99083420	99083820	401	*	4.22428	3.27307	4.79261	-1.4694	7.09775966851859e-06	0.000571051	Poc1b
chr16	23412755	23413155	401	*	5.12301	4.43734	5.58588	-1.10571	7.10394986908874e-06	0.000571216	Rtp1
chr13	114760915	114761315	401	*	4.41513	3.54405	4.95442	-1.36264	7.1581364615848e-06	0.000575237	Mocs2
chr15	98002220	98002620	401	*	6.87021	7.18479	6.46733	0.755062	7.23172684121218e-06	0.000580813	Col2a1
chr4	149775283	149775683	401	*	7.29207	6.86576	7.62072	-0.715936	7.27219611980881e-06	0.000583723	Slc25a33
chr8	116116605	116117005	401	*	5.81851	5.23544	6.2326	-0.956445	7.32390149794113e-06	0.000587531	Dynlrb2
chr5	105557743	105558143	401	*	6.43009	5.93021	6.80063	-0.830719	7.34935877898002e-06	0.000589231	Lrrc8c
chr11	8254032	8254432	401	*	6.37295	5.86588	6.7474	-0.841728	7.36128224130223e-06	0.000589844	Tns3
chr1	90769993	90770393	401	*	3.79264	2.58484	4.44071	-1.79647	7.44332436675123e-06	0.000596071	Col6a3
chr14	62197315	62197715	401	*	4.96299	4.24788	5.43894	-1.1475	7.46951338938051e-06	0.000597821	Rnaseh2b
chr19	14258646	14259046	401	*	7.39579	6.97366	7.72196	-0.709319	7.48962403333996e-06	0.000599083	Tle4
chr5	105605300	105605700	401	*	5.04437	4.34624	5.51282	-1.12342	7.54089231954505e-06	0.000602834	Lrrc8c
chr1	41140537	41140937	401	*	4.73752	3.96966	5.23599	-1.22142	7.54583930585665e-06	0.00060288	4930448I06Rik
chr2	103188236	103188636	401	*	4.14271	4.69995	3.2228	1.50297	7.55376868045509e-06	0.000603164	Apip
chr17	47484405	47484805	401	*	6.0885	5.54406	6.48284	-0.898585	7.59702749939986e-06	0.000606267	Taf8
chr19	28199437	28199837	401	*	5.02341	4.32169	5.49346	-1.12852	7.66546252258718e-06	0.000611042	Rfx3
chr9	48728088	48728488	401	*	6.50457	6.01489	6.8695	-0.814991	7.66571347452352e-06	0.000611042	Zbtb16
chr3	57951501	57951901	401	*	5.36286	4.71892	5.8065	-1.04565	7.68972684461064e-06	0.000612594	Pfn2
chr18	39786519	39786919	401	*	5.78089	6.16929	5.24775	0.957644	7.69406907656762e-06	0.000612594	Pabpc2
chr3	81829679	81830079	401	*	6.78576	7.10409	6.3767	0.764926	7.73430360161452e-06	0.000615442	A830029E22Rik
chr1	165344455	165344855	401	*	5.79482	5.2102	6.20969	-0.958719	7.74014240930888e-06	0.000615551	Gpr161
chr6	115493117	115493517	401	*	6.33302	6.68087	5.87371	0.844215	7.81151709985728e-06	0.000620869	Tsen2
chr3	127864254	127864654	401	*	6.60077	6.12283	6.95916	-0.796819	7.85969730250918e-06	0.000624339	Ap1ar
chr4	11933730	11934130	401	*	5.72386	5.13008	6.14329	-0.972276	7.89746850334569e-06	0.000626978	Pdp1
chr4	68574607	68575007	401	*	5.919	6.29691	5.40554	0.927753	8.034227071878e-06	0.000637468	Gm12911
chr8	32458941	32459341	401	*	6.42896	5.931	6.79844	-0.827729	8.0459335100294e-06	0.00063803	Nrg1
chr8	116144208	116144608	401	*	7.04642	6.60919	7.38151	-0.733155	8.09228233924761e-06	0.000641337	Dynlrb2
chr11	101687258	101687658	401	*	6.03967	5.49019	6.43663	-0.906171	8.10272539385493e-06	0.000641795	Arl4d
chr15	58071037	58071437	401	*	6.06097	5.51447	6.45639	-0.901673	8.14240628619448e-06	0.000644568	9130401M01Rik
chr9	102496330	102496730	401	*	6.07703	5.53296	6.47118	-0.898012	8.20565086624552e-06	0.000649202	Ky
chr11	75106548	75106948	401	*	4.28513	3.3694	4.84087	-1.42227	8.2294349517581e-06	0.00065071	Hic1
chr6	91551820	91552220	401	*	4.89058	5.34546	4.22246	1.15605	8.35932337768693e-06	0.000660602	Lsm3
chr4	140289708	140290496	789	*	5.78982	6.17623	5.26045	0.951916	8.42539714989527e-06	0.000665442	Igsf21
chr4	56685123	56685523	401	*	7.37028	6.94961	7.69558	-0.706977	8.46090456046203e-06	0.000667864	Actl7b
chr9	56690363	56691046	684	*	5.51167	4.89108	5.9442	-1.01168	8.47851444571786e-06	0.000668871	Lingo1
chr17	66686883	66687283	401	*	6.35643	5.85072	6.73016	-0.839644	8.551841720637e-06	0.00067427	1700016K05Rik
chr14	75420101	75420501	401	*	3.39644	1.87262	4.12087	-2.17256	8.61933451271817e-06	0.000679204	Siah3
chr13	49145467	49145867	401	*	7.77704	7.3642	8.09765	-0.694606	8.63966074649569e-06	0.000680416	Wnk2
chr14	65105427	65105827	401	*	3.99937	2.93816	4.60418	-1.61205	8.66170037800307e-06	0.000681763	Extl3
chr2	38013693	38014093	401	*	7.06417	6.62927	7.39788	-0.729466	8.67891003694836e-06	0.000682728	Crb2
chr4	144957207	144957607	401	*	6.1825	5.65429	6.56831	-0.873977	8.70422551778688e-06	0.000684329	Dhrs3
chr6	137142826	137143226	401	*	4.5238	3.7004	5.04474	-1.29781	8.75034476836028e-06	0.000687563	Rerg
chr16	39706181	39706581	401	*	4.60551	3.80746	5.11635	-1.26306	8.75700904652395e-06	0.000687695	Lsamp
chr10	84947350	84947750	401	*	4.91515	4.19627	5.39275	-1.15271	8.76807646357358e-06	0.000687972	Ric8b
chr3	85641734	85642134	401	*	6.23089	5.70939	6.61312	-0.863765	8.77051461295771e-06	0.000687972	Gatb
chr1	129002292	129002692	401	*	4.68275	3.90691	5.18453	-1.23239	8.79185489991532e-06	0.000689253	Thsd7b
chr13	58927189	58927951	763	*	5.73258	5.14331	6.14977	-0.965567	8.80508774510056e-06	0.000689899	Ntrk2
chr5	146410736	146411136	401	*	6.62236	6.14939	6.97796	-0.789077	8.85099283221163e-06	0.000693102	Wasf3
chr5	137072536	137072936	401	*	5.79075	5.2096	6.20388	-0.953519	8.87645613279132e-06	0.000694701	Serpine1
chr17	64362608	64363008	401	*	7.88281	8.17311	7.51899	0.692166	8.90241396396253e-06	0.000696337	Pja2
chr4	122998538	122999282	745	*	6.76753	6.3097	7.11454	-0.765485	8.92073830277396e-06	0.000697375	Mycl
chr14	76221004	76221404	401	*	4.82544	4.08714	5.31144	-1.18003	9.00922647441288e-06	0.000703894	2900040C04Rik
chr5	146431764	146432164	401	*	5.24103	4.58475	5.69044	-1.06339	9.16512027946031e-06	0.000715668	Wasf3
chr14	102799957	102800357	401	*	3.68376	2.4145	4.34836	-1.8714	9.21843792460879e-06	0.000719424	Mir5130
chr15	79735316	79735716	401	*	7.18969	6.76318	7.51847	-0.716213	9.26632868651629e-06	0.000722753	Sun2
chr1	181995676	181996076	401	*	7.14248	6.71337	7.47279	-0.720314	9.29149452558027e-06	0.000724306	Enah
chr11	76268068	76268468	401	*	8.98537	8.57761	9.30292	-0.686693	9.29677358488529e-06	0.000724308	Glod4
chr18	8191976	8192376	401	*	3.24816	1.58272	4.00069	-2.33277	9.36238390025917e-06	0.000729008	Wac
chr13	29194475	29194875	401	*	4.75337	4.00008	5.24574	-1.20095	9.56783358599736e-06	0.000744585	A330102I10Rik
chr2	159592826	159593226	401	*	4.49219	3.6631	5.01536	-1.30549	9.6277460669757e-06	0.000748825	4933416E03Rik
chr12	86802088	86802488	401	*	7.83272	8.12222	7.47014	0.690126	9.66865660218349e-06	0.000751583	Lrrc74a
chr16	11960748	11961148	401	*	4.55444	5.04424	3.80721	1.26785	9.76815165405699e-06	0.000758889	Shisa9
chr2	125448831	125449231	401	*	5.20475	4.5445	5.65601	-1.0691	9.77663318050571e-06	0.00075912	Fbn1
chr2	172823773	172824173	401	*	7.80917	7.3987	8.12834	-0.690803	9.84242997511719e-06	0.000763799	Bmp7
chr16	4472713	4473113	401	*	6.65764	6.19079	7.00979	-0.779552	9.89294718015805e-06	0.000767288	Adcy9
chr17	86505346	86505746	401	*	7.70147	7.29037	8.02104	-0.691804	9.91859343163139e-06	0.000768844	2010106C02Rik
chr11	96931628	96932028	401	*	3.82624	2.66375	4.46154	-1.73981	9.93366853553371e-06	0.00076958	Prr15l
chr8	120034378	120034778	401	*	6.41807	5.92373	6.78557	-0.82214	9.98785346287053e-06	0.000773344	Crispld2
chr18	21226900	21227300	401	*	6.58272	6.10797	6.93933	-0.791838	1.00243507490273e-05	0.000775734	Garem1
chr11	68146098	68146498	401	*	7.33808	7.63251	6.96772	0.702664	1.01226404191119e-05	0.000782901	Mir6406
chr1	62934062	62934462	401	*	6.67895	6.21494	7.02948	-0.775116	1.01607796238929e-05	0.000785026	Ino80dos
chr1	153935912	153936312	401	*	6.72641	6.26709	7.07427	-0.767793	1.01615095042495e-05	0.000785026	Glul
chr9	95140835	95141235	401	*	4.84426	4.11551	5.32615	-1.16653	1.02535597780342e-05	0.000791694	Chst2
chr16	30984813	30985213	401	*	7.12478	6.6965	7.45459	-0.718978	1.03213640843548e-05	0.000796484	Xxylt1
chr10	93768289	93768689	401	*	7.48678	7.77823	7.12113	0.695036	1.0331208035942e-05	0.000796797	Usp44
chr5	51537037	51537437	401	*	4.46005	3.62425	4.98585	-1.31457	1.04499243685877e-05	0.000805503	Ppargc1a
chr2	73492015	73492415	401	*	5.37018	4.73752	5.80848	-1.02913	1.04789795887859e-05	0.000807291	Wipf1
chr7	49529423	49529823	401	*	7.55957	7.14721	7.87988	-0.693757	1.05008736898472e-05	0.000808526	Dbx1
chr12	83824300	83824700	401	*	5.51995	4.90769	5.94845	-0.999367	1.05163494015786e-05	0.000809266	Papln
chr15	101086919	101087319	401	*	5.73987	5.15678	6.15396	-0.956334	1.05440597502862e-05	0.000810946	Ankrd33
chr3	109496801	109497201	401	*	3.51245	2.11568	4.20864	-2.02395	1.05520123771047e-05	0.000811105	Vav3
chr10	45233365	45233765	401	*	3.82304	2.6631	4.45761	-1.73653	1.05594159769574e-05	0.000811222	Popdc3
chr11	11844350	11844750	401	*	6.5181	6.03722	6.87814	-0.801335	1.06242427793838e-05	0.000815748	1700042O10Rik
chr2	151616543	151616943	401	*	4.45956	3.6247	4.98499	-1.31326	1.06909125893061e-05	0.00082041	Snph
chr11	76372288	76372688	401	*	5.86321	5.29739	6.26859	-0.930619	1.07172797612578e-05	0.000821976	Nxn
chr10	8749001	8749401	401	*	7.5931	7.88296	7.22998	0.690949	1.07817009421145e-05	0.000826457	Sash1
chr3	81990634	81991034	401	*	7.38914	6.97342	7.71147	-0.699076	1.09089466470222e-05	0.000835747	Asic5
chr12	77629454	77629854	401	*	6.66077	6.19644	7.01149	-0.775608	1.0939517810116e-05	0.000837623	Fut8
chr7	25381292	25381692	401	*	7.10039	7.40058	6.72089	0.717445	1.09966022316114e-05	0.000841527	4732471J01Rik
chr12	109545814	109546214	401	*	6.42983	5.93935	6.79519	-0.816148	1.10691841753397e-05	0.000846611	Meg3
chr11	35637059	35637459	401	*	4.02751	3.00011	4.62149	-1.56827	1.11612743065124e-05	0.000852493	Mir218-2
chr16	39265118	39265518	401	*	6.97639	6.54017	7.31087	-0.731514	1.11617476381333e-05	0.000852493	Gm36742
chr11	23202017	23202417	401	*	5.16979	5.59478	4.56473	1.06445	1.11646327285103e-05	0.000852493	1700061J23Rik
chr11	95574994	95575394	401	*	6.59097	6.9165	6.1699	0.78397	1.11986706738895e-05	0.000854619	Ngfr
chr3	53165204	53165604	401	*	7.84277	7.43478	8.16046	-0.686859	1.12115474996393e-05	0.000855129	Lhfpl6
chr11	31551243	31551643	401	*	5.16388	4.50217	5.61582	-1.07111	1.12288991038136e-05	0.000855538	Bod1
chr2	168171384	168171784	401	*	6.19625	6.54911	5.72815	0.857855	1.12293261804475e-05	0.000855538	E130018N17Rik
chr2	158857125	158857525	401	*	5.93139	6.30338	5.42885	0.910982	1.13043863931004e-05	0.000860781	Dhx35
chr9	77595024	77595424	401	*	5.48812	4.87413	5.91746	-1.00187	1.13172004842677e-05	0.000861281	Klhl31
chr18	81127773	81128173	401	*	6.6484	6.18339	6.99951	-0.776673	1.13261026120419e-05	0.000861483	Sall3
chr13	49245993	49246393	401	*	4.17171	3.22282	4.73922	-1.46586	1.13353997051002e-05	0.000861715	Susd3
chr9	49879742	49880142	401	*	5.62577	5.03013	6.04612	-0.974876	1.14242648353367e-05	0.000867992	Ncam1
chr11	29837139	29837539	401	*	4.57491	5.05901	3.84104	1.24904	1.14530415726568e-05	0.0008697	Fem1al
chr5	48122647	48123047	401	*	7.1655	6.74144	7.49281	-0.712291	1.15125942055414e-05	0.000873741	Mir218-1
chr14	34936179	34936579	401	*	5.66334	5.07305	6.08104	-0.966973	1.15272611016885e-05	0.000874373	Mir346
chr1	81985593	81985993	401	*	4.81696	4.08714	5.29931	-1.16794	1.15576479297875e-05	0.000876196	Mir6344
chr11	76363282	76363682	401	*	6.90518	6.46458	7.24223	-0.73841	1.16148117081487e-05	0.000880045	Nxn
chr4	53962475	53962875	401	*	4.7461	5.20995	4.05828	1.18398	1.16220863544586e-05	0.000880113	Tmem38b
chr1	63999536	63999936	401	*	7.12335	7.42205	6.7462	0.713619	1.16816921592195e-05	0.000884141	Gm13749
chr2	71147830	71148230	401	*	4.42661	3.58489	4.95471	-1.32252	1.16902868625829e-05	0.000884306	Cybrd1
chr3	19828644	19829044	401	*	6.79106	6.3409	7.13366	-0.753436	1.17319760507382e-05	0.000886973	4632415L05Rik
chr14	115406586	115406986	401	*	4.67251	3.90704	5.16998	-1.21776	1.17724445304249e-05	0.000889042	4930505G20Rik
chr4	118944837	118945237	401	*	4.74603	3.99982	5.2354	-1.19091	1.17754595867995e-05	0.000889042	Gm12863
chr11	115751719	115752119	401	*	3.06668	1.22203	3.85041	-2.52829	1.17786842418647e-05	0.000889042	Tmem94
chr14	24205566	24205966	401	*	7.00165	6.56844	7.33437	-0.726756	1.18407759280733e-05	0.000893215	Dlg5
chr11	45103481	45103881	401	*	8.19201	7.78513	8.50902	-0.685149	1.18469261159329e-05	0.000893215	Gm12159
chr8	61677267	61677667	401	*	4.74618	4.00029	5.23541	-1.19045	1.18651819995033e-05	0.000894103	Cbr4
chr9	48787990	48788390	401	*	4.94786	4.24795	5.41711	-1.12566	1.18858205719676e-05	0.000895169	Zbtb16
chr10	31352364	31352764	401	*	5.783	5.2096	6.19222	-0.941885	1.19748878492853e-05	0.000901385	Hddc2
chr2	103177346	103177746	401	*	6.2889	6.63416	5.83411	0.837077	1.20246338274536e-05	0.000904378	Apip
chr15	96426885	96427285	401	*	5.78382	5.21027	6.19312	-0.942124	1.2027763436657e-05	0.000904378	Scaf11
chr4	12655816	12656216	401	*	7.42098	7.71196	7.05609	0.693789	1.20484092306975e-05	0.000905436	Triqk
chr11	76030950	76031350	401	*	6.02224	5.48112	6.41484	-0.893453	1.21009049635538e-05	0.000908886	Rflnb
chr15	57991703	57992103	401	*	5.3003	4.66253	5.74104	-1.03648	1.21623082333773e-05	0.000913001	Fam83a
chr7	115274797	115275197	401	*	6.55953	6.08653	6.91515	-0.789076	1.21933801128979e-05	0.000914835	A730082K24Rik
chr6	112167389	112167789	401	*	5.95368	6.3228	5.4564	0.902902	1.22069855580189e-05	0.000915358	1700054K19Rik
chr1	151878406	151878806	401	*	6.06024	5.52453	6.45	-0.88526	1.22259973020088e-05	0.000916285	Edem3
chr8	10928287	10928687	401	*	7.89556	7.48918	8.21227	-0.684285	1.22737207192612e-05	0.000919362	3930402G23Rik
chrX	23055989	23056389	401	*	6.00444	6.36987	5.51384	0.892619	1.2320442385964e-05	0.000922361	Klhl13
chr18	88551020	88551420	401	*	4.49131	4.98445	3.73618	1.27868	1.24455530198094e-05	0.000931222	Socs6
chr3	125136524	125136924	401	*	5.12441	4.45983	5.57767	-1.07516	1.25649867972009e-05	0.000939648	Ndst4
chr10	96171529	96171929	401	*	4.06002	3.0595	4.64516	-1.53332	1.25922597518346e-05	0.000940889	4930459C07Rik
chr9	48504791	48505191	401	*	4.67252	5.14309	3.96964	1.2053	1.2595221786165e-05	0.000940889	Gm5617
chr14	48133375	48133775	401	*	5.19651	4.54443	5.64398	-1.05716	1.26071080288164e-05	0.000941267	Peli2
chr7	101286243	101286643	401	*	5.14264	4.48175	5.5942	-1.06984	1.2628075310924e-05	0.000942322	Atg16l2
chr7	73746869	73747269	401	*	7.11458	7.4126	6.73852	0.711848	1.27507963356857e-05	0.000950965	Fam174b
chr16	92428194	92428594	401	*	6.56947	6.89466	6.14899	0.78303	1.28018122051082e-05	0.000954254	Rcan1
chr16	12018216	12018616	401	*	4.48124	3.66292	5.00017	-1.29053	1.28634539431042e-05	0.000958331	Shisa9
chr13	53008718	53009118	401	*	6.66328	6.20266	7.01188	-0.769789	1.29074203217364e-05	0.000960893	Nfil3
chr15	59567468	59567868	401	*	5.55592	4.95504	5.97886	-0.982548	1.29117883313855e-05	0.000960893	Trib1
chr1	52820557	52820957	401	*	7.56237	7.85054	7.20189	0.686616	1.29311118517713e-05	0.000961812	Inpp1
chr3	83993047	83993447	401	*	6.247	5.7373	6.62288	-0.845662	1.29469887076478e-05	0.000962474	Tmem131l
chr6	120603924	120604324	401	*	4.29928	3.41508	4.84348	-1.37973	1.29968418265531e-05	0.00096566	1700072O05Rik
chr6	93988829	93989229	401	*	4.13074	3.1703	4.70227	-1.48091	1.31014086340909e-05	0.000972905	4930511A08Rik
chr7	73610762	73611162	401	*	5.12902	5.55438	4.52318	1.0655	1.31230643269268e-05	0.000973988	Chaserr
chr3	52651534	52651934	401	*	4.23383	3.32197	4.78817	-1.41667	1.31332102305554e-05	0.000974217	Gm2447
chr14	60612623	60613023	401	*	4.29905	3.41541	4.84304	-1.37897	1.3156106897924e-05	0.000975391	Spata13
chr10	60727344	60727744	401	*	5.17706	4.52351	5.62521	-1.05925	1.32183675275275e-05	0.00097948	Slc29a3
chr11	55502102	55502502	401	*	4.92301	4.22275	5.39242	-1.12608	1.33414931797957e-05	0.000988073	Mir7652
chr5	118425226	118425626	401	*	6.30106	5.79899	6.67279	-0.833959	1.33502794752222e-05	0.000988193	Med13l
chr3	33089983	33090383	401	*	5.60883	5.01578	6.0279	-0.970997	1.34278860741324e-05	0.000993404	Pex5l
chr13	32236335	32236735	401	*	5.58154	4.98536	6.00215	-0.975594	1.34853232216637e-05	0.000996979	Gmds
chr5	76872581	76872981	401	*	4.5947	5.07312	3.87397	1.23046	1.34906616402372e-05	0.000996979	Aasdh
chr16	26705768	26706168	401	*	4.6921	3.93864	5.18454	-1.20092	1.36920011084442e-05	0.00101132	Gm20319
chr7	62964366	62964766	401	*	5.46498	5.86545	4.90871	0.992148	1.38428504255774e-05	0.00102191	Chrna7
chr11	84592771	84593171	401	*	5.2793	4.64346	5.71911	-1.03358	1.38688264745166e-05	0.00102328	Lhx1os
chr17	31370976	31371376	401	*	5.15795	4.50304	5.60674	-1.06119	1.39576589188886e-05	0.00102928	Pde9a
chr7	67766982	67767382	401	*	4.64379	5.11562	3.93806	1.20925	1.39930349135874e-05	0.00103134	Synm
chr9	67892937	67893337	401	*	4.44895	3.62429	4.97039	-1.29913	1.40326621767697e-05	0.00103371	Vps13c
chr1	74013440	74013840	401	*	4.7635	4.02939	5.2477	-1.17382	1.40550408214474e-05	0.00103481	Tns1
chr16	23430454	23430854	401	*	4.12754	3.16989	4.6981	-1.47715	1.4168500564181e-05	0.0010426	Rtp1
chr13	63544093	63544493	401	*	5.90352	6.27399	5.40377	0.90665	1.4214377171315e-05	0.00104542	Ptch1
chr6	86335489	86335889	401	*	7.48615	7.07787	7.804	-0.687193	1.4261196873114e-05	0.0010483	Fam136a
chr14	59627200	59627600	401	*	7.60133	7.88802	7.24318	0.682827	1.42795851535922e-05	0.0010491	Shisa2
chr18	39912316	39912716	401	*	5.64935	6.03724	5.11719	0.955927	1.42947307849941e-05	0.00104965	Pabpc2
chr6	51016705	51017105	401	*	7.17087	6.75117	7.49558	-0.705339	1.44135807816929e-05	0.00105781	C530044C16Rik
chr5	129521515	129521915	401	*	6.86645	7.17319	6.47639	0.734409	1.44259437314371e-05	0.00105816	Sfswap
chr2	34951605	34952005	401	*	3.29734	1.73651	4.02943	-2.21321	1.4443645528256e-05	0.00105889	Traf1
chr4	62487636	62488036	401	*	5.0226	4.34549	5.4816	-1.09304	1.44898511422237e-05	0.00106172	Bspry
chr16	23437769	23438169	401	*	4.19562	3.27307	4.75381	-1.43076	1.46771581446721e-05	0.00107487	Rtp1
chr1	38241823	38242223	401	*	6.68458	6.22896	7.03032	-0.761951	1.47503749785185e-05	0.00107956	Gm5099
chr12	24882087	24882487	401	*	5.89777	5.34566	6.29609	-0.909953	1.47568346037269e-05	0.00107956	Mboat2
chr9	118914513	118914913	401	*	6.72416	6.27252	7.06762	-0.755728	1.47937729796734e-05	0.00108158	Ctdspl
chr16	22527568	22527968	401	*	6.83462	6.39298	7.17227	-0.740011	1.48001428787679e-05	0.00108158	Mir8095
chr12	116460686	116461086	401	*	4.51311	4.99984	3.77309	1.25742	1.48396017534479e-05	0.00108389	Ptprn2
chr6	143259316	143259716	401	*	6.62555	6.16411	6.97463	-0.771056	1.48710039308485e-05	0.00108561	D6Ertd474e
chr11	111890034	111890434	401	*	4.80833	4.08738	5.28684	-1.15527	1.49317901894538e-05	0.00108947	Kcnj2
chr19	46599910	46600310	401	*	6.04492	5.51275	6.43281	-0.879847	1.49781245914482e-05	0.00109201	Wbp1l
chr8	15353082	15353482	401	*	4.84996	5.29812	4.19638	1.13476	1.49852801397155e-05	0.00109201	Myom2
chr8	107986612	107987012	401	*	8.5893	8.18729	8.90335	-0.677395	1.4990440382923e-05	0.00109201	Zfhx3
chr2	128806528	128806928	401	*	4.08923	3.11594	4.66518	-1.49761	1.50151374266576e-05	0.00109324	Tmem87b
chr2	32419368	32419768	401	*	6.34272	5.84913	6.70981	-0.8209	1.52064135131867e-05	0.00110658	Ptges2
chr5	74189058	74189458	401	*	5.2437	4.60546	5.68465	-1.03702	1.52413382685882e-05	0.00110853	Rasl11b
chr11	106267483	106267883	401	*	5.43488	4.82367	5.86286	-0.997627	1.52851304382024e-05	0.00111101	Smarcd2
chr3	144546309	144546709	401	*	5.96823	5.42646	6.36118	-0.894385	1.52915210774729e-05	0.00111101	Hs2st1
chr5	112002083	112002483	401	*	6.06436	5.53524	6.45064	-0.875219	1.53108440788181e-05	0.00111183	1700028D13Rik
chr2	103283633	103284033	401	*	4.3245	3.45954	4.86149	-1.35371	1.53198393340333e-05	0.0011119	Ehf
chr12	40462870	40463270	401	*	7.27903	6.86559	7.60001	-0.695402	1.53684293566749e-05	0.00111484	Dock4
chr8	123658802	123659202	401	*	6.02536	5.49148	6.41416	-0.882434	1.54237057695146e-05	0.00111822	Rhou
chr18	12076164	12076564	401	*	4.93892	4.24786	5.40422	-1.11289	1.54344959332171e-05	0.00111822	Tmem241
chr7	125972359	125972759	401	*	6.53042	6.05935	6.88495	-0.78605	1.54413422198915e-05	0.00111822	Gsg1l
chr10	94664023	94664423	401	*	4.41589	3.58486	4.93982	-1.30772	1.5452096068647e-05	0.00111822	Cep83os
chr9	67937285	67937685	401	*	6.18553	5.67244	6.56325	-0.850824	1.54556051897942e-05	0.00111822	Gm20745
chr1	119219663	119220063	401	*	4.50262	3.70045	5.01511	-1.26824	1.54921126348917e-05	0.00112027	Gli2
chr12	8428597	8428997	401	*	3.75704	2.58436	4.39525	-1.75177	1.56058079403752e-05	0.0011279	Rhob
chr8	119791975	119792375	401	*	7.64584	7.24196	7.96103	-0.680198	1.56982594769817e-05	0.00113399	Meak7
chr7	144159472	144159872	401	*	5.87089	6.24204	5.36987	0.908541	1.57868618674455e-05	0.00113979	Mir3105
chr15	59245957	59246357	401	*	6.19057	6.53904	5.73019	0.845747	1.58155319572672e-05	0.00114127	Zfp572
chr9	68710871	68711271	401	*	4.32294	3.4591	4.85951	-1.35217	1.58689042775085e-05	0.00114452	Rora
chr2	124176227	124176627	401	*	6.81539	7.12348	6.42313	0.737938	1.60036764943589e-05	0.00115364	4930583P06Rik
chr7	35120382	35120782	401	*	6.33459	5.84127	6.70153	-0.820477	1.60405755644207e-05	0.00115569	Cebpa
chr16	7404718	7405118	401	*	5.77567	5.21014	6.1809	-0.93005	1.61427170829017e-05	0.00116244	Tmem114
chr14	8295684	8296084	401	*	6.63527	6.17668	6.98271	-0.766583	1.62159246255639e-05	0.00116711	Fam107a
chr2	90543292	90543692	401	*	4.71053	3.96965	5.19763	-1.18321	1.62949031740686e-05	0.00117194	Ptprj
chr17	84401718	84402118	401	*	6.08023	5.55497	6.46446	-0.869339	1.63000185144779e-05	0.00117194	Thada
chr7	89845680	89846080	401	*	4.32225	3.4596	4.85837	-1.35053	1.6319696440929e-05	0.00117274	Ccdc81
chr18	16713375	16713775	401	*	8.20746	7.80615	8.52109	-0.676212	1.63430423497026e-05	0.0011738	Cdh2
chr4	102624945	102625345	401	*	6.22546	5.7191	6.59953	-0.840498	1.64366238200361e-05	0.00117991	Sgip1
chr11	110095858	110096258	401	*	5.29181	5.70096	4.71856	1.01733	1.64774842613239e-05	0.00118223	Abca8a
chrX	60743124	60743524	401	*	7.08819	7.38412	6.71546	0.706429	1.65374674712307e-05	0.0011856	Sox3
chr11	44423939	44424339	401	*	4.6631	5.1294	3.96981	1.19149	1.6541636632053e-05	0.0011856	Il12b
chr11	63707053	63707453	401	*	4.55511	3.77232	5.05974	-1.2415	1.65589599473621e-05	0.00118622	Hs3st3b1
chr3	63710220	63710620	401	*	4.97777	4.29738	5.43825	-1.09763	1.65998538145046e-05	0.00118854	Plch1
chr18	9406910	9407310	401	*	4.84966	4.14273	5.32202	-1.13538	1.66128397499075e-05	0.00118885	Ccny
chr2	174095983	174096383	401	*	5.06619	5.49248	4.45847	1.06811	1.66301682312158e-05	0.00118947	Npepl1
chr11	62257740	62258140	401	*	5.38694	4.77268	5.81641	-1.00204	1.67030235349613e-05	0.00119406	Adora2b
chr18	89231311	89231711	401	*	7.36044	7.64884	6.9996	0.68713	1.68246965875886e-05	0.00120214	Cd226
chr11	119933137	119933537	401	*	5.36873	5.77213	4.80676	1.00055	1.68359355459671e-05	0.00120232	Baiap2
chr7	73568782	73569182	401	*	3.97093	2.9382	4.56664	-1.57468	1.68585487810011e-05	0.00120331	Chaserr
chr18	81177657	81178057	401	*	4.22367	3.32223	4.77422	-1.40254	1.68706906818056e-05	0.00120355	Sall3
chr18	83096636	83097299	664	*	5.91499	5.36917	6.31004	-0.900438	1.68911421185533e-05	0.00120439	4930592I03Rik
chr3	50362233	50362633	401	*	4.07495	4.62684	3.16984	1.48247	1.69474254496807e-05	0.00120778	Slc7a11
chr5	118459479	118459879	401	*	6.33408	5.84205	6.7003	-0.818466	1.69650035800177e-05	0.00120841	Med13l
chr18	24074464	24074864	401	*	5.0956	4.43778	5.54572	-1.06523	1.70750799865751e-05	0.00121562	Ino80c
chr2	179767092	179767492	401	*	7.836	7.4353	8.14926	-0.675145	1.70967380134415e-05	0.00121653	4921531C22Rik
chrX	102572733	102573133	401	*	7.62839	7.22575	7.94282	-0.678198	1.71181685457824e-05	0.00121743	Hdac8
chr2	154673983	154674383	401	*	7.16401	7.45684	6.79619	0.698458	1.72956436876783e-05	0.00122942	Chmp4b
chr11	32228188	32228588	401	*	5.97472	5.43747	6.3653	-0.887513	1.73908754602516e-05	0.00123496	Mpg
chr2	157769055	157769455	401	*	6.07857	5.55479	6.46202	-0.867084	1.73914809331216e-05	0.00123496	Ctnnbl1
chr18	39427579	39427979	401	*	3.84468	2.73706	4.4638	-1.67014	1.74077696074987e-05	0.00123548	Nr3c1
chr16	22075982	22076382	401	*	3.84283	2.73535	4.46191	-1.66996	1.77054781806139e-05	0.00125596	Senp2
chr19	42448544	42448944	401	*	5.62875	6.01437	5.1009	0.949339	1.7727959558562e-05	0.00125691	Crtac1
chr7	112562139	112562539	401	*	5.01628	4.34615	5.47209	-1.08289	1.79614857457559e-05	0.00127281	Parvaos
chr15	38698998	38699398	401	*	6.50835	6.03824	6.86234	-0.78453	1.80107389348682e-05	0.00127565	Gm45924
chr3	53084765	53085165	401	*	5.13091	4.4812	5.57726	-1.05351	1.80877731949924e-05	0.00128044	Lhfpl6
chr11	78223600	78224000	401	*	4.75477	4.02966	5.23508	-1.16098	1.81326909316373e-05	0.00128296	Sdf2
chr17	63303873	63304273	401	*	5.79449	5.23516	6.19654	-0.920715	1.81486596191591e-05	0.00128344	4930405O22Rik
chr19	53254673	53255073	401	*	4.39265	4.89137	3.62419	1.29686	1.81994838776728e-05	0.00128637	1700001K23Rik
chr6	55413809	55414209	401	*	5.8669	6.23609	5.3695	0.902968	1.82426714715923e-05	0.00128876	6430584L05Rik
chr10	96094487	96094887	401	*	8.66899	8.27067	8.9808	-0.671481	1.8260038287411e-05	0.00128933	4930459C07Rik
chr8	126915031	126915431	401	*	5.07352	4.41468	5.52413	-1.06667	1.82767804708419e-05	0.00128935	Tomm20
chr4	141427324	141427724	401	*	4.11683	3.17009	4.68359	-1.46252	1.82789938385936e-05	0.00128935	Hspb7
chrX	11345677	11346077	401	*	7.51347	7.11006	7.82837	-0.679391	1.83703605821567e-05	0.00129513	H2al1j
chr1	118694502	118694902	401	*	3.84197	2.73746	4.46016	-1.66609	1.85548623767978e-05	0.00130747	Tfcp2l1
chr19	56050247	56050647	401	*	4.18517	3.27293	4.73964	-1.41682	1.87959780227018e-05	0.00132378	Habp2
chr14	94453600	94454000	401	*	3.92601	2.87364	4.52801	-1.59978	1.89195094114919e-05	0.0013318	Pcdh9
chr4	151387084	151387484	401	*	5.44411	4.84167	5.86781	-0.98464	1.90175654022747e-05	0.00133802	Gm13090
chr13	51902858	51903258	401	*	7.46015	7.05626	7.77535	-0.680149	1.90844463472441e-05	0.00134204	Gadd45g
chr5	139031550	139031950	401	*	4.72907	4.00017	5.21102	-1.16627	1.92182804675932e-05	0.00135076	Pdgfa
chr6	46263170	46263570	401	*	6.9556	7.2549	6.5775	0.715092	1.9229929308097e-05	0.0013509	Cul1
chr13	105210190	105210590	401	*	4.18408	3.27279	4.73822	-1.41554	1.93029675771218e-05	0.00135534	Rnf180
chr8	89310491	89310891	401	*	7.62087	7.90398	7.26828	0.673691	1.94544400722582e-05	0.00136528	Sall1
chr9	46234836	46235236	401	*	7.02788	6.60605	7.35387	-0.708673	1.96821294670964e-05	0.00138055	Apoc3
chr15	73623147	73623547	401	*	6.06696	5.5451	6.44938	-0.864134	1.97099506232722e-05	0.0013818	Slc45a4
chr1	59309146	59309546	401	*	7.07671	6.65801	7.40083	-0.703703	1.9734503384794e-05	0.00138282	Cdk15
chr10	84994321	84994721	401	*	5.25412	5.66265	4.68209	1.01539	1.987012325095e-05	0.00139162	Ric8b
chr4	139110863	139111263	401	*	6.1194	6.46949	5.65617	0.850142	2.00096077599888e-05	0.00140067	Nbl1
chr15	92050943	92051343	401	*	7.17926	6.76667	7.49971	-0.693991	2.02822840505942e-05	0.00141904	Cntn1
chr2	99839491	99839891	401	*	4.5548	5.02979	3.84191	1.21907	2.03599027303096e-05	0.00142375	Rag2
chr8	116268070	116268470	401	*	6.80129	6.36341	7.13675	-0.734045	2.04009291348123e-05	0.00142589	Dynlrb2
chr8	84684545	84684945	401	*	5.63448	5.0587	6.0449	-0.945198	2.05660702820591e-05	0.00143671	Trmt1
chr18	75434286	75434686	401	*	7.59952	7.19993	7.91211	-0.673296	2.06488085623223e-05	0.00144176	Smad7
chr1	20942973	20943373	401	*	5.41178	4.80782	5.83622	-0.986831	2.06814330911264e-05	0.0014433	Efhc1
chr2	138939090	138939490	401	*	5.90284	6.26747	5.4137	0.890245	2.07479045229689e-05	0.00144721	Mir1952
chr16	60102112	60102512	401	*	5.79027	6.16264	5.28704	0.911837	2.07974354022515e-05	0.00144993	Arl6
chr11	56641715	56642115	401	*	4.77287	5.22259	4.11593	1.13935	2.08142915346542e-05	0.00145022	Gria1
chr9	77278077	77278477	401	*	4.24788	3.36883	4.79016	-1.37237	2.08225543529014e-05	0.00145022	Mlip
chr2	160767409	160767809	401	*	7.64685	7.24804	7.95896	-0.672042	2.08474794017273e-05	0.00145122	Plcg1
chr3	65455814	65456214	401	*	8.51237	8.11571	8.82317	-0.668785	2.086727834883e-05	0.00145187	Ssr3
chr11	88148873	88149273	401	*	8.20118	7.80425	8.51213	-0.66915	2.08794642346654e-05	0.00145198	Cuedc1
chr16	9971423	9971823	401	*	4.17025	4.70052	3.32289	1.40473	2.08951423506881e-05	0.00145218	Grin2a
chr17	27730251	27730651	401	*	4.49126	3.70043	4.99916	-1.25237	2.09034505997921e-05	0.00145218	Spdef
chr9	77583094	77583494	401	*	4.90774	4.22294	5.37022	-1.10376	2.10869831391448e-05	0.0014642	Lrrc1
chr18	35289330	35289730	401	*	4.77332	4.05924	5.24882	-1.14531	2.11349595060891e-05	0.00146679	Lrrtm2
chr13	59834689	59835089	401	*	6.37743	6.70866	5.94675	0.799085	2.12205315242321e-05	0.00147199	Tut7
chr8	14957488	14957888	401	*	5.54095	4.95446	5.95676	-0.961075	2.12877289798621e-05	0.00147591	Arhgef10
chr5	66949279	66949679	401	*	6.86318	6.4314	7.19506	-0.724417	2.13023446089648e-05	0.00147618	Phox2b
chr19	6384124	6384524	401	*	7.74374	7.34641	8.05494	-0.66969	2.13370877763413e-05	0.00147784	Pygm
chr11	81064015	81064415	401	*	4.62509	3.8744	5.11636	-1.1967	2.14261876155091e-05	0.00148327	Spaca3
chr8	94174554	94174954	401	*	6.98783	6.56528	7.31425	-0.709808	2.14821202689857e-05	0.00148639	Mt2
chr9	13315840	13316240	401	*	5.55406	4.96989	5.9687	-0.957624	2.15646958323949e-05	0.00149136	Maml2
chr18	74065563	74065963	401	*	6.14425	5.63488	6.51996	-0.845055	2.17631405258189e-05	0.00150433	Mapk4
chrX	152171047	152171447	401	*	6.04518	5.52341	6.42755	-0.863972	2.18592717615089e-05	0.00151022	Iqsec2
chr2	152902755	152903155	401	*	5.88636	5.34441	6.2794	-0.894535	2.20253881323204e-05	0.00152038	Mylk2
chr17	63565895	63566295	401	*	4.54452	3.77246	5.04473	-1.2264	2.20284871062636e-05	0.00152038	Fbxl17
chr2	172053938	172054338	401	*	3.95466	4.52382	3.00103	1.54628	2.20419260538519e-05	0.00152055	Cbln4
[truncated: 2,757 more rows]
