# Supplementary material for: Astrocyte glucocorticoid receptor signalling restricts neuronal plasticity
Source: Nature. 2026 May 20;655(8125):1233–41. doi: 10.1038/s41586-026-10512-9 (PMC13421323; doi:10.1038/s41586-026-10512-9)
Supplement: Supplementary file 12 — Differential genes for V1 astrocyte GR-KO snRNA-seq. edgeR snRNA-seq pseudo-bulk comparisons between P21 NR astrocyte GR-KO and GR-con groups for each cell type. [file 41586_2026_10512_MOESM12_ESM.xlsx]

## Sheet: Astro_GRKOvsGRCon
gene	logFC	logCPM	LR	PValue	FDR
Etnppl	-3.10692	7.0344	206.333	8.66619e-47	6.43985e-43
Fkbp5	-2.80013	5.40397	169.695	8.62477e-39	3.20453e-35
Alk	2.42633	5.65784	131.034	2.43357e-30	6.02795e-27
Hif3a	-2.10862	7.48455	123.332	1.17969e-28	2.19157e-25
Ccnd3	-2.0855	7.14646	106.589	5.47813e-25	8.1416e-22
Phyhd1	-2.11497	5.31204	98.2296	3.72588e-23	4.61451e-20
Cdh19	-1.72087	7.63193	85.326	2.53018e-20	2.68597e-17
Arhgef28	-2.24272	4.42552	82.9431	8.44491e-20	7.84427e-17
Them4	1.83901	6.22147	75.1031	4.46774e-18	3.68887e-15
Spry1	2.89946	3.3743	74.8926	4.97036e-18	3.69347e-15
Gm1698	-2.29427	4.06624	73.9377	8.062e-18	5.44625e-15
Zbtb16	-1.79372	6.8322	71.4657	2.82117e-17	1.74701e-14
Slc24a4	-2.07253	4.45329	70.7818	3.98994e-17	2.28071e-14
Spsb1	-2.12554	4.32879	70.4417	4.74074e-17	2.51632e-14
Lrrc8c	-1.75624	6.86138	70.0002	5.92975e-17	2.9376e-14
Rhou	-1.7463	6.88154	69.5648	7.3946e-17	3.43433e-14
Tnc	1.52876	7.58251	67.2479	2.39421e-16	1.04655e-13
Zfhx3	-1.67974	6.95024	66.0124	4.481e-16	1.84991e-13
Asic2	-1.70087	8.92569	64.2734	1.083e-15	4.23566e-13
Prom1	-1.97541	4.77951	63.9169	1.29777e-15	4.72638e-13
Grin2b	1.59028	8.12277	63.8602	1.33567e-15	4.72638e-13
Cntn1	-1.54528	7.26866	63.4898	1.61196e-15	5.44476e-13
Fras1	1.62396	5.54744	61.6519	4.09875e-15	1.32425e-12
Tfcp2l1	-2.0895	3.89179	59.6271	1.14648e-14	3.54978e-12
Nnat	1.58306	5.66636	59.3829	1.29794e-14	3.85799e-12
Adcy8	1.75422	5.17485	58.7697	1.77246e-14	5.06582e-12
8030451A03Rik	1.63579	5.39478	58.3046	2.24513e-14	6.17909e-12
Vcan	1.57347	6.18796	55.7029	8.42947e-14	2.23712e-11
Car10	1.55759	6.44128	52.7346	3.81812e-13	9.78361e-11
Sparc	-1.81112	4.2884	52.1884	5.0422e-13	1.24895e-10
Nrros	-1.71279	4.58324	51.4145	7.47839e-13	1.79264e-10
Opcml	1.37613	7.29284	50.7336	1.05791e-12	2.45668e-10
Fabp7	1.51909	5.28734	49.928	1.59493e-12	3.59149e-10
Heph	-1.91283	3.95551	49.4036	2.08362e-12	4.55394e-10
Kcnt1	-1.68752	4.73702	46.6451	8.508e-12	1.80637e-09
Lrfn5	1.30965	5.94543	46.5807	8.79228e-12	1.81487e-09
Nxn	-1.27143	7.39964	45.6891	1.38591e-11	2.78343e-09
Cit	1.27243	5.92178	44.8691	2.10657e-11	4.11945e-09
Vit	-1.61403	4.53722	44.8136	2.16716e-11	4.12928e-09
Gpt2	-1.4027	6.53764	43.6639	3.89891e-11	7.2432e-09
Erbb4	1.40248	6.39919	43.184	4.98269e-11	9.03083e-09
Tsc22d3	-1.24281	5.68095	43.008	5.4517e-11	9.64561e-09
Dock9	-1.27937	5.56316	42.9396	5.64562e-11	9.75642e-09
Epha6	1.3913	5.25313	42.2704	7.94848e-11	1.3248e-08
Lrrtm4	1.22948	7.82025	42.2523	8.02263e-11	1.3248e-08
Tmcc3	-1.22246	7.8736	41.3875	1.24853e-10	2.01692e-08
Tmem108	1.58395	4.53876	41.2242	1.35731e-10	2.14599e-08
Gjb6	-1.17688	7.65607	40.7086	1.76705e-10	2.73561e-08
Mettl11b	-1.43104	5.09922	40.4055	2.06356e-10	3.12945e-08
Fam107a	-1.21291	7.94393	40.1164	2.39267e-10	3.55599e-08
Ptprj	-1.27754	7.00041	39.8205	2.78412e-10	4.05662e-08
Sgcz	1.32677	6.3639	39.4155	3.42571e-10	4.89547e-08
Thbs4	-1.26871	5.37909	39.2602	3.70924e-10	5.20064e-08
Olfm2	-1.4827	4.63943	39.0765	4.07527e-10	5.5727e-08
Smim3	-1.18037	5.9693	39.053	4.12459e-10	5.5727e-08
Adamts20	-1.23048	5.49329	38.916	4.42441e-10	5.87103e-08
Csmd3	1.19964	5.67954	38.4718	5.55512e-10	7.14738e-08
Eya4	-1.26131	5.44612	38.4583	5.59354e-10	7.14738e-08
Map7d2	-1.24856	5.392	38.4302	5.67482e-10	7.14738e-08
Kcnq5	1.30389	6.30686	38.2525	6.21575e-10	7.69821e-08
Azin1	-1.2221	7.03003	36.9558	1.20836e-09	1.47202e-07
Ksr1	-1.26	6.85847	36.6832	1.3897e-09	1.66562e-07
Galnt18	-1.13062	7.41217	36.6287	1.42914e-09	1.6857e-07
Mfsd2a	-1.46041	4.77266	36.0711	1.90248e-09	2.20896e-07
Gm9925	-1.26464	6.49366	35.8994	2.07776e-09	2.37536e-07
Ednra	1.48704	4.69195	35.7232	2.27445e-09	2.56082e-07
Nrg3	1.15048	7.98497	35.5566	2.47752e-09	2.74783e-07
Kcnb2	1.23866	5.35952	35.4219	2.65489e-09	2.90124e-07
Il1rapl2	1.45056	4.39618	34.8849	3.49782e-09	3.767e-07
Cntn5	1.21374	6.21159	34.7519	3.74509e-09	3.97568e-07
Mrpl41	-1.19945	5.29789	33.9796	5.56942e-09	5.79707e-07
Galntl6	1.12626	5.62585	33.9631	5.61686e-09	5.79707e-07
Xkr4	1.09709	5.79134	33.7725	6.1947e-09	6.30586e-07
Gm12239	1.17754	6.1702	33.3528	7.68655e-09	7.71875e-07
Aldh1a1	-1.11369	8.08104	32.9929	9.24942e-09	9.11179e-07
Il33	1.1668	5.47225	32.9784	9.31901e-09	9.11179e-07
Gpr158	1.09234	5.68341	32.7563	1.04467e-08	1.00049e-06
Arhgef37	-1.41775	4.25671	32.7461	1.05017e-08	1.00049e-06
Kcnh7	1.17045	6.9062	32.3424	1.29259e-08	1.21585e-06
Pygm	-1.34637	4.68872	31.7108	1.78921e-08	1.66195e-06
Lingo2	1.13963	6.98914	31.6398	1.85588e-08	1.7026e-06
Mgat4c	1.07649	7.99997	31.1834	2.3476e-08	2.12744e-06
Grm5	1.06023	7.31714	31.0536	2.50997e-08	2.24718e-06
Chrm3	1.16136	5.29257	30.926	2.6806e-08	2.37138e-06
Selenop	-1.04406	5.9628	30.6699	3.05875e-08	2.66579e-06
Clstn2	1.18528	5.26413	30.6532	3.08515e-08	2.66579e-06
1700019D03Rik	-1.50804	3.75922	30.4797	3.37375e-08	2.88165e-06
Adarb2	1.33735	4.53884	30.3702	3.56962e-08	3.0143e-06
Cyp4f15	-1.07216	7.1259	29.7909	4.8125e-08	4.01816e-06
Galnt13	1.44703	4.1124	29.6808	5.09368e-08	4.20568e-06
Meg3	1.07237	8.18601	29.5765	5.37525e-08	4.3894e-06
Bcat2	-1.04886	6.02446	29.451	5.73493e-08	4.6322e-06
Cntn4	1.0328	5.67624	29.2942	6.2182e-08	4.96854e-06
Dlgap2	1.01385	5.92105	28.9998	7.23862e-08	5.72236e-06
Grm7	1.10762	6.906	28.8987	7.62641e-08	5.96546e-06
Kirrel2	-1.14423	5.18515	28.8613	7.7752e-08	6.01849e-06
9530026P05Rik	-1.02663	5.99512	28.7641	8.17518e-08	6.26286e-06
Nphs1	-0.99764	5.76015	28.7081	8.41524e-08	6.38098e-06
Dok6	0.981017	7.61338	28.5788	8.99597e-08	6.73879e-06
Prr5	-1.01026	5.69138	28.5633	9.06849e-08	6.73879e-06
Cables1	-1.01269	7.89086	28.3925	9.90499e-08	7.28752e-06
5730522E02Rik	1.06242	5.49813	28.1725	1.1097e-07	8.0845e-06
Klhl2	-1.09213	6.27493	27.9303	1.25764e-07	9.0733e-06
Rpe65	1.33034	4.6985	27.7621	1.3719e-07	9.80248e-06
Rin2	-1.10268	6.47243	27.7175	1.40386e-07	9.92798e-06
Nkain2	1.03441	7.15945	27.7006	1.41618e-07	9.92798e-06
Hopx	1.28429	4.52419	27.5413	1.53776e-07	1.06795e-05
Col5a3	-1.31452	4.17551	27.3905	1.66247e-07	1.14387e-05
Cntnap5a	1.29172	4.82506	27.3659	1.68375e-07	1.14789e-05
Nxph1	1.43928	3.88161	27.118	1.91403e-07	1.29301e-05
Hmgcs1	1.09274	6.54338	26.9527	2.08493e-07	1.39578e-05
Grin3a	1.04484	7.0323	26.818	2.23541e-07	1.48315e-05
Eepd1	1.10309	5.28305	26.3803	2.80384e-07	1.84383e-05
Klf9	-0.956144	7.36105	25.9582	3.48888e-07	2.2742e-05
Sncaip	0.974516	5.78669	25.8443	3.70105e-07	2.39152e-05
Pld1	-0.988484	6.04719	25.7499	3.88642e-07	2.48965e-05
Gm37885	-1.19446	4.42195	25.5752	4.25482e-07	2.70236e-05
Gas7	1.05765	5.3012	25.5331	4.34859e-07	2.73851e-05
Unc5c	0.963044	7.9291	25.426	4.59692e-07	2.87057e-05
Rtp4	-1.10877	5.14841	25.3389	4.80902e-07	2.96436e-05
Dpp6	1.17518	5.04598	25.3318	4.82691e-07	2.96436e-05
Hs6st3	1.05668	6.47971	25.2077	5.14774e-07	3.13548e-05
Sdc4	-1.05799	6.65837	25.1886	5.19886e-07	3.14087e-05
Pex5l	1.0285	5.36033	25.136	5.34265e-07	3.20171e-05
Lhfpl2	1.05852	5.27483	25.0899	5.47197e-07	3.25297e-05
Tenm1	1.28312	4.22028	24.9435	5.90353e-07	3.48168e-05
Slit3	1.21775	4.69329	24.8052	6.34262e-07	3.71118e-05
Trp53bp2	-0.902669	7.53923	24.7078	6.67138e-07	3.87305e-05
Pitpnm2	-0.995719	7.02403	24.6892	6.73591e-07	3.8802e-05
9330159F19Rik	-0.998989	8.40365	24.5745	7.14918e-07	4.07565e-05
Etl4	0.937665	5.69024	24.564	7.18832e-07	4.07565e-05
Slc8a1	0.969049	6.0562	24.5502	7.23975e-07	4.07565e-05
Prodh	-0.929712	7.86033	24.3853	7.88697e-07	4.38296e-05
Mgat5	1.01672	8.69763	24.3812	7.9036e-07	4.38296e-05
Cdh12	1.02024	5.33217	24.3514	8.02663e-07	4.41821e-05
Gm26871	1.04409	5.27278	24.112	9.08907e-07	4.96624e-05
Pcdh15	0.927324	5.79269	23.9843	9.71255e-07	5.25634e-05
Thrsp	-0.954476	5.45488	23.9746	9.76147e-07	5.25634e-05
2610035D17Rik	-0.892359	7.58358	23.9341	9.96923e-07	5.32959e-05
Cntnap2	0.970803	7.08257	23.8905	1.01972e-06	5.40843e-05
Cdr1os	1.05409	5.23467	23.8783	1.02623e-06	5.40843e-05
Ky	-1.14179	4.47543	23.8396	1.04706e-06	5.47937e-05
Elmod3	-0.907448	5.82564	23.769	1.08616e-06	5.64425e-05
Prr16	0.936277	5.97338	23.6769	1.13945e-06	5.88001e-05
Tafa1	0.934825	6.00611	23.5661	1.20693e-06	6.1853e-05
Tenm2	0.881545	7.56849	23.4924	1.25409e-06	6.38295e-05
Ralgps2	-0.950642	7.14255	23.4365	1.29108e-06	6.52652e-05
Grin2a	0.964772	6.13571	23.4039	1.31315e-06	6.59325e-05
Nav3	0.904833	7.80712	23.3214	1.3707e-06	6.83601e-05
Npas2	-0.954628	8.242	23.2568	1.41746e-06	7.02208e-05
Dapk1	0.934371	5.7289	23.2373	1.43197e-06	7.04698e-05
Slc25a34	-1.13673	4.52366	23.1772	1.47735e-06	7.2225e-05
Nid2	1.17095	4.41456	23.0258	1.59844e-06	7.74637e-05
Kctd16	0.949645	6.10794	23.0175	1.60536e-06	7.74637e-05
Idi1	0.948043	5.45766	22.9626	1.65186e-06	7.91936e-05
5031439G07Rik	-1.0051	6.57036	22.8891	1.7162e-06	8.13069e-05
Miat	0.981227	5.4179	22.8873	1.71783e-06	8.13069e-05
Ppp1r14c	1.20402	4.69343	22.8396	1.76097e-06	8.28215e-05
Adamts16	1.23459	4.23879	22.8259	1.77363e-06	8.28921e-05
Khdrbs2	1.17743	4.84244	22.7495	1.84555e-06	8.57144e-05
Tmeff2	0.942735	5.48391	22.7062	1.88761e-06	8.7123e-05
Dpp10	0.987852	8.84276	22.6669	1.92661e-06	8.82281e-05
Smox	-0.96513	6.96117	22.6582	1.9353e-06	8.82281e-05
Ryr2	0.924501	6.03255	22.4896	2.11283e-06	9.57345e-05
Brinp3	0.979337	6.85081	22.4254	2.1847e-06	9.78043e-05
Wnk2	-0.96905	8.64867	22.42	2.19078e-06	9.78043e-05
Pde1a	0.919984	5.59604	22.4137	2.198e-06	9.78043e-05
Zfp804b	1.29406	3.812	22.1078	2.57764e-06	0.000114015
Fam214a	-0.873838	7.40863	22.0888	2.60322e-06	0.000114465
Rmst	-1.01402	9.59544	21.7853	3.04926e-06	0.000133289
Per1	-0.880884	5.71025	21.7687	3.07575e-06	0.00013366
Gpd1	-1.22586	3.82467	21.7487	3.10796e-06	0.000134275
Dlg2	0.959243	8.72797	21.6867	3.21011e-06	0.000137886
Ppfia2	0.904113	5.5563	21.6241	3.31653e-06	0.000141639
Sntg1	0.928252	5.45116	21.6062	3.34763e-06	0.000142017
Hddc2	-1.08888	4.93759	21.5971	3.36362e-06	0.000142017
Gm29514	0.970218	5.28641	21.4931	3.55098e-06	0.000149081
Idh2	-0.961238	6.42844	21.1589	4.22737e-06	0.000175882
Sorbs2	0.966196	6.46743	21.1547	4.2367e-06	0.000175882
Plppr5	1.1816	4.23386	21.008	4.57372e-06	0.000188818
Rit2	1.21446	4.01277	20.9805	4.63982e-06	0.000190369
Gm17167	-0.891611	5.49892	20.9712	4.66252e-06	0.000190369
Aldoc	-0.863934	7.88574	20.9445	4.72792e-06	0.000191224
Rasgrf1	1.03116	5.15179	20.9416	4.73491e-06	0.000191224
Slc13a3	1.09199	4.48264	20.8588	4.94427e-06	0.000198599
Masp1	-1.0714	4.93537	20.5995	5.66123e-06	0.000226175
Egfem1	0.959425	6.55905	20.5225	5.89339e-06	0.00023406
Frmpd4	0.838435	5.88696	20.5134	5.92158e-06	0.00023406
Grik1	1.08919	4.54018	20.4729	6.048e-06	0.000237792
Pdzd2	1.08894	4.89132	20.4243	6.20375e-06	0.000242632
Tenm4	0.955074	6.48626	20.3466	6.46064e-06	0.000251356
Kcnip4	0.952311	9.14964	20.3216	6.54572e-06	0.00025334
Slco1b2	0.985102	5.09654	20.2949	6.63783e-06	0.000255573
Fzd2	-1.05077	4.95272	20.1977	6.98383e-06	0.000267509
Myt1l	0.870487	5.5788	20.141	7.19385e-06	0.000274141
Ezr	-0.918261	6.8736	20.105	7.33032e-06	0.000277242
Ralyl	0.939947	6.76351	20.1	7.34985e-06	0.000277242
Fstl4	1.11144	4.31603	20.0353	7.60259e-06	0.000285328
Fam155a	0.904098	6.9817	20.0141	7.68745e-06	0.000287062
Atp6v0e	-0.907334	6.93113	19.9561	7.92418e-06	0.000293388
Prelid3a	-0.900346	6.97205	19.9533	7.93582e-06	0.000293388
Pcsk2	0.830905	5.84108	19.8903	8.20147e-06	0.000301708
Adipor2	-0.908552	6.23678	19.8469	8.38976e-06	0.00030699
Anks1b	0.836274	7.37544	19.8383	8.42767e-06	0.00030699
Gabrb2	1.00125	5.10622	19.7817	8.68092e-06	0.000314673
Synpo2	-0.927516	6.46466	19.7722	8.72443e-06	0.000314715
Scrg1	-0.901117	6.22142	19.7606	8.77735e-06	0.000315094
Pde10a	-0.838609	7.96072	19.5502	9.79927e-06	0.000349182
Mvd	1.11619	4.17822	19.5459	9.8209e-06	0.000349182
Rnd3	1.10503	4.83399	19.4155	1.05151e-05	0.000372084
Klf15	-0.88113	6.16894	19.3907	1.06525e-05	0.00037516
Slc10a7	-0.893026	6.93231	19.341	1.09336e-05	0.000382997
Pdgfd	-0.858722	5.54581	19.3332	1.09781e-05	0.000382997
Sema5b	1.09119	4.3995	19.1907	1.18291e-05	0.000410757
Aass	-0.876143	5.38352	19.1357	1.21745e-05	0.000420785
Mat2a	-0.80074	7.7173	18.8779	1.3936e-05	0.000479439
Mmp14	1.15189	4.12496	18.665	1.5582e-05	0.000531784
Dscam	1.01286	4.97846	18.6567	1.565e-05	0.000531784
Bcl6	-0.872111	6.96287	18.6539	1.56723e-05	0.000531784
Sdk1	1.06825	4.32639	18.4091	1.78205e-05	0.000601928
Rims1	0.896129	6.39282	18.3886	1.80132e-05	0.000604706
Nudt9	-0.874907	5.3539	18.3831	1.80655e-05	0.000604706
Kyat3	-0.904152	5.22089	18.3211	1.86632e-05	0.000621722
Cotl1	-1.01414	4.57285	18.3131	1.87412e-05	0.000621722
Shank2	1.04334	4.63527	18.2619	1.92518e-05	0.000633603
Pxmp2	-0.861894	5.38303	18.2601	1.92698e-05	0.000633603
Sh3gl2	0.873382	5.38121	18.2193	1.96875e-05	0.000644484
Rasgef1b	1.04655	4.76161	18.1126	2.08216e-05	0.000678619
Pnpla2	-1.06487	4.18731	17.9652	2.24979e-05	0.000730052
Adamts5	0.982776	5.02211	17.9287	2.29338e-05	0.000740961
Eva1a	-0.823865	7.15261	17.9062	2.32061e-05	0.000746515
Dbndd2	0.965043	5.07831	17.8645	2.37207e-05	0.000759778
Fdps	1.01349	4.7904	17.8472	2.39372e-05	0.000763421
AC149090.1	0.787462	7.77665	17.835	2.40906e-05	0.00076503
Sntb1	0.819221	5.98504	17.7483	2.52143e-05	0.000797309
Lrrc8a	-1.03468	4.29235	17.7378	2.53538e-05	0.000798323
Kcnq3	-0.92365	9.81246	17.6744	2.62128e-05	0.000821888
Ripor2	0.814532	6.04856	17.6585	2.64332e-05	0.000825317
Cacnb2	0.81768	5.60963	17.4894	2.88913e-05	0.000898291
Gap43	1.09684	3.99272	17.3396	3.12604e-05	0.000965706
Ptprn2	0.879174	6.57205	17.336	3.13195e-05	0.000965706
Acot11	-0.833126	6.9874	17.2578	3.26351e-05	0.00100211
St6gal1	-0.757932	7.64034	17.2162	3.33576e-05	0.00102008
Ak3	-0.787481	5.99386	17.1733	3.41207e-05	0.00103914
Pgr	1.07139	4.10848	17.1607	3.43475e-05	0.00104178
Itih5	-0.8065	6.08121	17.1341	3.48322e-05	0.00105219
Ica1	1.08308	4.05465	17.0929	3.5595e-05	0.00107088
Cdh8	0.981828	4.94668	17.0331	3.67336e-05	0.00109838
Kcnj3	0.782951	5.69608	17.0294	3.68049e-05	0.00109838
Folh1	-0.871741	6.70242	17.0207	3.69737e-05	0.00109901
Erc2	0.861951	6.52942	16.8447	4.05659e-05	0.00120098
Ildr2	0.774054	5.93886	16.8136	4.12364e-05	0.00121598
Kcnc1	1.08605	4.04204	16.7407	4.28517e-05	0.00125862
Ppp1r9b	-0.763422	5.70724	16.5993	4.61683e-05	0.0013507
Rcan2	0.818683	8.37678	16.5751	4.67617e-05	0.00136269
Angpt1	0.858225	6.43583	16.5603	4.71264e-05	0.00136795
Cacnb4	0.78098	5.59803	16.4448	5.00876e-05	0.00144825
Spock1	0.968029	4.93931	16.3957	5.14015e-05	0.00148048
P4ha2	-0.94327	4.95509	16.2812	5.46034e-05	0.00156544
Edil3	0.879199	5.17031	16.2753	5.47725e-05	0.00156544
Ogdhl	-0.956283	4.88842	16.0239	6.25478e-05	0.00178082
B930095G15Rik	-0.838216	6.56877	16.0046	6.31877e-05	0.00179217
March1	0.756002	5.96732	15.9882	6.37389e-05	0.00180093
Mapk4	-0.851163	9.3636	15.8705	6.78287e-05	0.00190922
Ttyh3	-0.786468	8.2652	15.8268	6.94115e-05	0.0019464
Itgav	-0.757495	7.25929	15.7307	7.30293e-05	0.00204015
Hip1	-0.758565	8.00893	15.7117	7.37658e-05	0.00204862
Ppara	-0.831684	6.7356	15.7087	7.38837e-05	0.00204862
Plce1	-0.765343	7.23113	15.6891	7.46519e-05	0.00206222
Gria4	0.736615	5.82181	15.6753	7.51987e-05	0.00206382
Gm20754	0.949816	4.45149	15.6737	7.52651e-05	0.00206382
Paqr8	-0.828067	9.0615	15.6107	7.78141e-05	0.00212587
Sv2b	0.915639	5.04962	15.53	8.12057e-05	0.00220547
Galnt16	0.814816	6.24257	15.5273	8.13214e-05	0.00220547
Tshz2	1.09122	4.09037	15.4777	8.34862e-05	0.00225595
Robo1	0.823146	6.76739	15.3669	8.85261e-05	0.00238347
Pnpla7	-0.719631	7.71386	15.2762	9.28802e-05	0.00249167
Prkcd	-0.763645	5.48139	15.1581	9.88742e-05	0.00264293
Klf13	-0.750514	5.5815	15.1362	0.000100026	0.00266414
Sgcd	-0.807461	6.80171	15.0374	0.0001054	0.00279725
Grin1	0.921644	4.6246	14.9624	0.000109672	0.00290026
Lrrc7	0.755086	7.13845	14.8818	0.00011446	0.00301615
Fam184b	0.78644	6.20087	14.8367	0.000117232	0.00307828
D430041D05Rik	0.901349	4.97695	14.7938	0.000119931	0.00313806
Pik3r1	-0.774149	8.50554	14.6613	0.00012866	0.00335463
Acsl3	-0.811133	9.24972	14.6416	0.000130009	0.00337797
Sphkap	0.993733	4.07601	14.4504	0.000143898	0.00372582
Reck	-0.792729	6.47742	14.4385	0.000144808	0.00373635
Cdh18	0.77512	5.31129	14.3883	0.000148724	0.00382412
Ror1	-0.7026	5.76484	14.3029	0.000155629	0.00398565
Cacna1e	0.846971	5.12966	14.2974	0.000156079	0.00398565
Sez6l	1.00459	3.94973	14.1339	0.000170248	0.00433259
1700017B05Rik	-0.891201	4.37463	14.1188	0.000171617	0.00435251
Sipa1l2	0.737007	5.51987	14.1114	0.000172294	0.00435483
Phldb2	0.722869	5.64345	14.1015	0.000173207	0.00436305
Aqp4	0.714152	7.28414	14.0314	0.000179781	0.00451335
Cntn6	0.934912	4.29142	13.9564	0.000187103	0.00468135
Slc25a33	-0.693759	5.92884	13.9253	0.000190216	0.00474327
Bcl2l1	-0.776508	6.47653	13.861	0.000196838	0.00489197
Hecw1	0.899374	4.81787	13.7915	0.000204256	0.00505941
Utp14b	-0.674961	7.49954	13.7122	0.000213068	0.00526016
Htra1	-0.7737	9.03925	13.6864	0.000216012	0.00530816
Tob2	-0.696662	5.689	13.6827	0.000216441	0.00530816
Cmtm3	-0.874223	4.4652	13.6695	0.000217961	0.00532785
Tm7sf2	0.929128	4.16261	13.6273	0.000222915	0.00543109
Gm37679	-0.733874	6.15983	13.6072	0.000225322	0.0054718
Gse1	-0.770555	6.57455	13.5891	0.000227508	0.00550687
9530059O14Rik	1.01861	3.79742	13.5826	0.000228291	0.00550789
Ralgds	-0.693665	5.74494	13.568	0.000230076	0.005533
Tafa2	0.897858	4.75491	13.517	0.000236408	0.00566693
Ccdc85a	-0.690559	7.88313	13.4338	0.000247131	0.00590491
Thsd7a	0.910582	4.29593	13.4183	0.000249183	0.00593487
Papss2	-0.807833	5.12501	13.3618	0.000256798	0.00609669
Mxd4	-0.711188	6.09911	13.3023	0.000265074	0.00627315
9630001P10Rik	1.05983	3.55798	13.1191	0.000292297	0.00689542
Farp1	-0.806051	10.1325	13.0539	0.000302656	0.0071172
Syt16	0.871042	4.37995	13.0439	0.000304269	0.00713257
Gfra1	0.673872	7.38712	12.9984	0.000311761	0.0072852
A330093E20Rik	-0.693805	5.53329	12.8022	0.000346219	0.00804404
Hcn1	0.852952	4.60905	12.8012	0.000346399	0.00804404
Usp54	-0.684243	8.0143	12.7666	0.000352861	0.00816857
Stxbp5l	0.711261	5.43242	12.7489	0.000356226	0.00819922
Hsd17b7	0.827597	4.97619	12.748	0.000356392	0.00819922
Flrt2	0.802538	5.09086	12.6636	0.000372836	0.00855107
Gramd1c	0.68403	5.65081	12.6311	0.000379389	0.00867457
Neto1	0.909707	4.09981	12.5569	0.00039475	0.00899811
Gabrg3	0.743244	6.34591	12.5302	0.000400426	0.00909959
Csmd1	0.782252	9.9415	12.5172	0.000403226	0.00913529
Neat1	-0.693664	7.1145	12.5017	0.000406577	0.00918321
Kcnc3	-0.752423	5.20402	12.4674	0.000414117	0.00932517
Rrp8	-0.850014	4.33358	12.368	0.000436748	0.00979737
Snhg14	0.702116	6.13725	12.3639	0.000437724	0.00979737
Prkca	-0.661149	7.8779	12.3217	0.000447711	0.00999081
Rbfox1	0.704722	8.42062	12.3091	0.000450759	0.0100287
Pigs	-0.700995	6.15011	12.2837	0.000456927	0.0101356
Hmgcr	0.727982	6.37389	12.2731	0.00045954	0.0101632
Snca	0.834763	4.36459	12.264	0.00046178	0.0101825
Gabrb3	0.648244	5.84583	12.1769	0.000483853	0.010624
Ptprd	0.758222	9.66457	12.1738	0.000484662	0.010624
A830018L16Rik	0.819898	4.9403	12.1304	0.00049607	0.0108321
St6galnac3	0.856162	4.79868	12.1266	0.000497072	0.0108321
Unc5d	0.657416	5.71686	12.1112	0.000501192	0.0108746
Lrrc58	-0.666183	7.22933	12.1084	0.000501948	0.0108746
Neto2	0.820062	4.93775	12.1018	0.000503733	0.0108815
Mt2	-0.807928	4.93337	12.085	0.000508303	0.0109484
Cacna1c	0.669341	5.62403	12.0768	0.000510532	0.0109646
Snap91	0.827568	4.92072	12.0626	0.000514447	0.0110169
Brinp1	0.644275	5.93044	12.0478	0.000518531	0.0110724
Apba1	0.692524	7.0411	12.0401	0.000520672	0.0110863
Zhx3	-0.714202	8.8133	12.0306	0.000523343	0.0111113
Ctso	-0.662568	6.00375	11.99	0.000534871	0.0113237
Atp8a1	0.684068	8.28771	11.888	0.000564981	0.0119272
Focad	-0.675519	7.09861	11.8665	0.000571538	0.0119987
Rhbdl3	-0.818097	4.89301	11.8613	0.000573134	0.0119987
Spire1	-0.747554	9.65239	11.861	0.000573212	0.0119987
Cfap100	-0.647702	5.67782	11.8455	0.000578017	0.0120653
Celf4	0.744567	5.17564	11.8205	0.000585809	0.0121937
Necab1	0.916312	3.89162	11.7993	0.000592538	0.0122993
Aldh2	-0.701661	5.31985	11.777	0.000599673	0.0124127
Mettl7a1	-0.645144	5.66456	11.7504	0.0006083	0.0125563
Vsnl1	0.809231	4.59302	11.7422	0.000610995	0.012577
A330076C08Rik	-0.854846	4.19361	11.7362	0.000612948	0.0125824
Nxpe3	-0.703705	5.30266	11.7257	0.000616423	0.0126188
Lgi1	-0.715423	6.74841	11.6625	0.000637737	0.0130193
Stard4	0.882199	4.01853	11.657	0.000639627	0.0130221
Csrnp3	0.835215	4.31999	11.6221	0.000651718	0.013232
Rbms3	0.639226	7.85078	11.6032	0.00065838	0.0133309
Syt1	0.649307	7.99865	11.5431	0.000680009	0.0137314
Dzip1l	-0.622164	7.67885	11.5378	0.000681944	0.0137331
Caln1	0.889287	4.0215	11.5232	0.000687339	0.0138044
Ednrb	0.717195	6.66245	11.5124	0.000691348	0.0138475
Gm28750	-0.82335	4.28095	11.5039	0.000694518	0.0138736
Cyp2d22	-0.701772	6.3823	11.46	0.000711096	0.0141666
Rora	-0.786343	12.3295	11.443	0.000717656	0.0142591
Gm6277	-0.799901	4.69553	11.4361	0.000720314	0.0142737
Camk4	0.810401	4.71156	11.4262	0.000724152	0.0143116
Prxl2a	-0.645049	6.02622	11.4073	0.000731542	0.0144193
Aff3	0.633147	5.84682	11.3759	0.00074403	0.0146267
Fgf13	-0.67817	8.46009	11.3436	0.000757077	0.0148439
Cntn3	0.737932	5.16778	11.2936	0.000777763	0.0152094
Eci2	-0.701838	6.73978	11.2379	0.000801443	0.0156313
Prickle2	0.635667	7.91684	11.229	0.000805304	0.0156496
Tnfaip8	0.661312	7.09677	11.226	0.000806593	0.0156496
Kcnc2	0.796102	4.60318	11.2115	0.000812911	0.0157248
Sqle	0.623202	5.76501	11.2074	0.000814701	0.0157248
Mctp1	0.811332	4.79938	11.1868	0.000823799	0.0158592
Rapgef5	0.795907	4.59474	11.178	0.000827748	0.0158941
4933432K03Rik	-0.847878	4.0991	11.1485	0.000840976	0.0161014
Efemp1	0.914749	3.89906	11.1444	0.000842878	0.0161014
Mertk	-0.750051	10.4915	11.1326	0.000848235	0.0161621
Nfkbia	-0.79614	4.80127	11.1173	0.000855254	0.0162542
Spon1	-0.694636	6.38572	11.1034	0.000861681	0.0163346
Fam13a	-0.637878	6.03699	11.0794	0.000872917	0.0165055
Ank3	0.672016	6.20947	11.01	0.000906223	0.0170752
Mt1	-0.68893	6.50662	11.0071	0.000907643	0.0170752
Rspo3	-0.784269	4.89225	10.9884	0.000916822	0.01717
Map1b	0.662072	5.4107	10.9875	0.000917302	0.01717
Kcnn3	0.601054	7.58708	10.9701	0.000925924	0.0172878
Frmd5	0.785934	4.90002	10.9537	0.000934163	0.0173979
Epha5	0.630861	7.95784	10.948	0.000937052	0.0174081
Tpd52l1	-0.762697	4.98747	10.9275	0.000947467	0.0175577
Oaf	-0.650262	5.44069	10.9174	0.000952634	0.0175916
A830008E24Rik	-0.670626	5.33824	10.9147	0.000954031	0.0175916
Rapgef4	0.78661	4.72715	10.8976	0.000962869	0.0176878
Adcy2	0.707448	9.44032	10.8919	0.000965834	0.0176878
Vcam1	0.678703	5.36234	10.8909	0.000966393	0.0176878
Rian	0.616746	5.81478	10.8779	0.000973181	0.0177683
Gm47283	0.629027	7.23433	10.8531	0.000986305	0.0179348
Aldh1l1	-0.609381	7.41301	10.8516	0.000987126	0.0179348
Zdhhc14	0.639917	5.59507	10.838	0.000994406	0.018023
Sorcs3	0.894061	3.86518	10.8116	0.00100866	0.0182368
Ezh2	-0.634343	6.03727	10.7936	0.0010185	0.0183702
Gucy1a1	0.793417	4.68019	10.7861	0.00102267	0.0184006
Pak7	0.760167	4.96613	10.7752	0.00102868	0.0184446
Acly	0.616167	5.67604	10.7727	0.00103008	0.0184446
Lrrtm3	0.788094	4.7939	10.7564	0.0010392	0.0185632
Slc17a7	0.776474	4.57969	10.7338	0.00105198	0.0187464
Cyp2j9	-0.665583	6.91331	10.7271	0.00105581	0.0187545
A230006K03Rik	0.786118	4.37802	10.7241	0.00105748	0.0187545
Ptn	0.735556	10.5495	10.6704	0.00108863	0.0192611
Pacrg	0.651067	8.34237	10.653	0.00109895	0.0193973
Fan1	-0.60616	5.76294	10.6113	0.001124	0.0197866
Aff1	-0.595859	7.47312	10.6075	0.00112633	0.0197866
Unc13b	0.677482	6.31081	10.6	0.0011309	0.0198201
Itih3	-0.647985	5.45375	10.5881	0.00113818	0.0199008
Agmo	-0.61189	7.32216	10.5624	0.00115411	0.0201061
Vamp1	-0.679526	5.26642	10.5604	0.00115534	0.0201061
Plp1	0.592508	5.8973	10.4911	0.0011995	0.0208258
9430041J12Rik	-0.608555	7.87596	10.458	0.00122121	0.0211534
Foxo3	-0.662517	6.84882	10.4069	0.00125546	0.0216961
Rab4a	-0.773915	4.78609	10.3727	0.00127893	0.0220504
Cyp2j6	-0.643461	6.1624	10.3399	0.00130183	0.0223934
Pbx3	0.643031	6.14552	10.3273	0.0013108	0.0224955
Astn2	-0.673955	9.15554	10.2694	0.00135258	0.023159
Fancc	0.723928	5.10876	10.255	0.00136316	0.0232865
Unc80	0.597016	5.92768	10.2243	0.00138605	0.0236233
Asap1	0.604567	7.91149	10.2004	0.0014041	0.0238762
Cdh13	0.627543	7.08657	10.1182	0.00146813	0.0248749
Arpp21	0.579899	7.64605	10.1164	0.00146956	0.0248749
Bmper	0.635055	6.14004	10.1122	0.00147288	0.0248749
Ccdc34	0.604836	5.99445	10.0861	0.00149395	0.0251736
Pepd	-0.60259	5.63144	10.0812	0.00149787	0.0251825
Lama3	0.657857	6.80483	10.0577	0.0015171	0.0254483
Cobl	0.831244	4.01249	10.0531	0.0015209	0.0254545
Col27a1	0.809222	4.22415	10.0201	0.0015484	0.0257988
Pigk	0.58264	7.45601	10.0201	0.00154842	0.0257988
C030005K06Rik	0.593925	5.71555	10.0021	0.00156359	0.0259491
Snap25	0.658209	6.53107	10.0012	0.00156442	0.0259491
Cd44	0.82647	4.09326	9.99032	0.00157365	0.0259859
Fgf14	0.703493	10.0882	9.98966	0.00157422	0.0259859
Ldb2	0.607382	5.60462	9.98626	0.00157713	0.0259859
Nupr1	-0.798242	3.96684	9.93424	0.00162232	0.0266714
Skap2	0.696694	5.1424	9.92675	0.00162893	0.026721
Ocrl	-0.598984	7.27052	9.90331	0.00164981	0.0270039
Cthrc1	0.847678	3.85447	9.87056	0.00167945	0.0274285
Ciart	-0.785813	4.04865	9.8644	0.00168508	0.027434
Gdpd2	0.583882	5.83659	9.86212	0.00168716	0.027434
Lfng	-0.719529	5.03405	9.8459	0.0017021	0.0276164
Ccser1	0.658323	6.5567	9.84155	0.00170614	0.0276216
Sept4	-0.674813	5.14949	9.77943	0.00176475	0.0285083
Dhtkd1	-0.596364	6.01341	9.74882	0.00179438	0.0289241
Arhgef10	-0.738145	4.9291	9.74023	0.00180278	0.0289967
Sh3pxd2b	0.583886	7.36601	9.69967	0.00184301	0.0295797
Zswim5	0.649604	6.46897	9.68537	0.00185741	0.0297466
Mdga2	-0.714062	11.4523	9.64091	0.00190291	0.0303501
Cdk19	-0.580208	7.82419	9.64057	0.00190326	0.0303501
Notch3	0.656006	5.28438	9.61787	0.00192693	0.0306616
Arfgef3	0.759422	4.3079	9.54922	0.00200034	0.0317618
Cyp51	0.644484	6.62596	9.52317	0.00202894	0.0321472
Myo16	0.576829	5.70516	9.5119	0.00204143	0.0322764
Tnpo1	-0.583145	7.29224	9.50285	0.00205153	0.0323671
Hs3st4	0.724101	4.93825	9.49543	0.00205984	0.0324295
Prickle1	-0.643407	6.75101	9.48711	0.0020692	0.032508
Lair1	-0.631225	5.32886	9.43419	0.00212977	0.0333888
Gabra2	0.644435	9.11773	9.42579	0.00213955	0.0334716
Elmod1	0.733571	4.60071	9.37954	0.0021942	0.0341837
Nkain4	-0.587425	5.62823	9.37948	0.00219427	0.0341837
Nrxn2	-0.574187	7.86081	9.37252	0.00220263	0.0342367
Lncpint	-0.629338	8.80681	9.36898	0.00220689	0.0342367
Srgap1	0.626548	6.86902	9.31826	0.00226882	0.0351241
Fgf12	0.599894	8.22939	9.31244	0.00227603	0.0351626
Acaa2	-0.726958	4.37534	9.29344	0.00229976	0.0353998
Kcnn2	-0.642661	9.19623	9.29252	0.00230092	0.0353998
Hsd17b11	-0.621233	5.32062	9.25867	0.00234384	0.0359856
Enpp2	-0.714256	4.88807	9.23144	0.00237894	0.0364493
C530008M17Rik	0.804688	4.06107	9.22629	0.00238565	0.0364769
Ezh1	-0.582795	5.54451	9.16911	0.00246134	0.0375569
Spats2l	0.578004	5.67194	9.10929	0.00254315	0.0387257
Ccdc6	-0.556324	5.88046	9.09552	0.00256236	0.0389385
Usp2	-0.589681	6.10209	9.09086	0.0025689	0.0389521
Pak3	0.713144	4.95455	9.08426	0.00257819	0.0389521
Ablim2	0.788445	4.02483	9.08369	0.00257899	0.0389521
Megf9	-0.599835	6.16196	9.07755	0.00258767	0.039004
Cmya5	-0.624889	6.32076	9.06003	0.00261258	0.0392997
Cacng3	0.796803	3.8806	9.02407	0.00266447	0.0399994
Gm42047	0.574749	7.28986	9.01217	0.00268188	0.0401796
Nav1	0.598041	5.43376	8.99723	0.00270389	0.0404278
Sc5d	0.640436	5.19508	8.99226	0.00271125	0.0404564
Cst3	-0.615417	6.83348	8.97734	0.00273348	0.0407065
Lifr	-0.581217	7.15576	8.9658	0.0027508	0.0408824
Cfap74	-0.68809	4.98637	8.95977	0.00275989	0.0409357
Lrp1b	0.673678	10.645	8.92739	0.00280926	0.0415849
Camk2n1	-0.555444	7.815	8.91082	0.00283485	0.0418803
Aatk	-0.542641	5.88298	8.87579	0.00288977	0.0426069
Cntfr	-0.618896	6.50082	8.85153	0.00292844	0.0430916
Csrp1	-0.576175	7.1481	8.8135	0.0029901	0.043912
Bcar3	-0.544227	7.46067	8.80433	0.00300516	0.0440461
Jazf1	0.665729	5.11783	8.79226	0.00302511	0.0442511
Cnksr2	0.618282	6.50138	8.7858	0.00303584	0.0442735
Efna5	0.717333	4.66871	8.78417	0.00303855	0.0442735
Rbfox3	0.696165	4.47676	8.75635	0.00308526	0.0448661
Gm39323	0.714527	4.86703	8.715	0.00315602	0.0458055
Lats2	-0.555623	5.71812	8.67269	0.00323013	0.0467897
Aldh6a1	-0.584383	6.15149	8.65067	0.00326941	0.0472404
Disp3	0.548112	5.80319	8.64814	0.00327396	0.0472404
Grik4	0.820645	3.69093	8.58911	0.0033818	0.0487019
Nyap2	0.696324	4.37886	8.56782	0.00342157	0.0491793
Armc2	-0.683165	4.93595	8.55031	0.00345464	0.0495587
Trappc10	-0.577021	7.05381	8.50213	0.00354732	0.0507902
Gm26671	-0.677778	4.57388	8.48427	0.0035823	0.0511924
Sema4b	-0.603697	6.56895	8.38053	0.00379262	0.054094
F3	-0.546807	7.93112	8.35695	0.00384215	0.0546954
Slc30a10	0.528757	7.4997	8.34191	0.00387408	0.0550446
Ccdc148	0.73942	4.2361	8.31851	0.00392432	0.0556519
Sned1	0.600676	6.50331	8.28679	0.00399345	0.0565244
Dhcr7	0.682082	4.70473	8.2405	0.00409659	0.057874
Slc35d1	0.591284	6.26536	8.21421	0.00415637	0.0585864
Rab3c	0.742089	4.02392	8.21141	0.00416278	0.0585864
Ntrk3	0.527773	7.45219	8.20623	0.00417467	0.0586427
Chsy3	0.534711	5.92518	8.19806	0.00419353	0.0586968
Nat8f1	-0.643126	5.06228	8.19615	0.00419795	0.0586968
Timp4	-0.544052	5.60983	8.1943	0.00420222	0.0586968
Herc6	-0.577086	6.17228	8.19006	0.00421206	0.0587238
Intu	-0.533589	5.72265	8.14558	0.00431662	0.060069
Efhd1	0.7592	4.05966	8.13337	0.00434578	0.0603617
Gria1	0.547123	7.24998	8.10251	0.00442041	0.0612837
Slc38a1	0.694933	4.72107	8.09496	0.00443885	0.0614248
Sema6a	0.580291	6.89729	8.06226	0.00451968	0.0623982
Mfn1	-0.559622	8.26252	8.05973	0.00452599	0.0623982
Dync1i1	0.67709	4.61885	8.0173	0.00463326	0.0637451
Samd12	0.552838	5.48724	8.01434	0.00464084	0.0637451
Tbc1d10a	-0.530665	5.68764	8.00405	0.00466728	0.0639899
Scrn1	0.713476	4.19986	7.99641	0.00468701	0.0641421
Por	-0.524087	5.75312	7.98073	0.00472778	0.0645812
Ndrg2	-0.558656	8.30689	7.95959	0.00478333	0.0652133
Mical2	-0.581531	8.85618	7.95646	0.00479161	0.0652133
Lss	0.662878	4.87135	7.95048	0.00480746	0.0653094
Dock11	0.590687	6.42904	7.94337	0.00482637	0.0653886
Mast4	-0.580813	8.85208	7.94168	0.00483089	0.0653886
Pkp4	0.537921	5.9801	7.88386	0.0049878	0.0673897
Raver2	-0.512102	7.65109	7.86795	0.00503188	0.0678619
Gfap	0.586425	6.4012	7.81856	0.00517124	0.0695104
Ldlrad3	0.587165	6.60977	7.81801	0.00517282	0.0695104
Cacna2d1	0.553413	7.06556	7.80487	0.00521055	0.069891
Il17rd	0.619564	5.13069	7.78079	0.00528046	0.0707011
E130308A19Rik	0.562386	5.4094	7.74743	0.00537891	0.0718897
Slco1c1	0.612767	9.92805	7.73331	0.00542112	0.0722708
Slc24a2	0.521944	5.97269	7.72997	0.00543117	0.0722708
Scel	0.519926	5.75364	7.72816	0.0054366	0.0722708
Kcnt2	0.598599	5.1834	7.7216	0.00545639	0.0724043
Pptc7	-0.603135	5.14713	7.70294	0.00551309	0.0730264
Smim4	-0.59498	5.17521	7.68741	0.00556075	0.0735265
Trim2	0.582055	6.59052	7.66251	0.00563799	0.0744154
Tesk2	-0.553942	6.1765	7.65158	0.00567227	0.0747352
Lrrc75a	0.678356	4.31012	7.63358	0.00572916	0.0753511
Hacd2	-0.523443	7.95114	7.61594	0.00578544	0.0759569
Ttyh1	-0.578803	9.14948	7.59715	0.00584607	0.0766175
Actr3b	-0.559175	6.91143	7.59352	0.00585786	0.0766369
Rapgef3	-0.508494	7.75048	7.58339	0.00589084	0.0768196
Tmem132d	0.667464	4.29495	7.5827	0.00589311	0.0768196
Rad52	-0.632784	5.02096	7.57973	0.00590284	0.0768196
Smarcd2	-0.602216	5.14446	7.56196	0.00596131	0.0774449
Plxdc2	0.509235	7.42024	7.54145	0.00602956	0.078068
Uchl1	0.695929	4.05822	7.54123	0.00603029	0.078068
Dock10	0.708578	4.05038	7.5356	0.00604914	0.078176
Pgm2l1	0.65386	4.74474	7.52745	0.00607659	0.0783943
Trp53cor1	-0.643558	4.40537	7.51938	0.00610388	0.0786099
5930430L01Rik	-0.63726	4.49054	7.46445	0.00629291	0.0809042
Plpp1	0.688392	4.21932	7.45635	0.0063213	0.0811289
Mvk	0.674616	4.20552	7.45037	0.00634232	0.0812583
Slc22a4	-0.642689	4.58952	7.41603	0.00646451	0.0826034
Pde1c	0.514098	5.74125	7.41463	0.00646955	0.0826034
Zmat4	0.693875	4.1046	7.36888	0.00663622	0.0845862
Trib2	0.568765	6.49893	7.36161	0.00666313	0.0847137
Cacng4	-0.651985	4.28064	7.36002	0.00666902	0.0847137
Ak5	0.682703	4.20734	7.33996	0.00674383	0.0855177
Lxn	0.657149	4.7266	7.32972	0.00678237	0.08586
Nsg2	0.639933	4.46034	7.32073	0.00681637	0.0861436
Aacs	0.637745	4.67388	7.31494	0.00683837	0.0861856
Mcu	-0.498718	7.72451	7.31375	0.00684289	0.0861856
Phka1	-0.579662	9.50703	7.28843	0.00694	0.0871388
Spock3	0.689301	4.15706	7.28791	0.00694202	0.0871388
Insig1	0.558859	6.40752	7.2795	0.00697461	0.0874002
Sesn1	-0.52934	7.08576	7.27323	0.00699899	0.0875581
Paxx	-0.665586	4.17752	7.26707	0.00702303	0.0877112
Pcx	-0.52987	7.08142	7.25622	0.00706558	0.0880945
Ilk	-0.543024	5.36004	7.23953	0.00713156	0.0885272
Gm19951	0.59942	5.09493	7.23925	0.00713267	0.0885272
Slc4a10	0.523534	5.52171	7.23841	0.00713602	0.0885272
Ifrd1	-0.54121	6.9468	7.22637	0.00718404	0.0889744
Tns1	-0.53602	6.17514	7.21657	0.00722337	0.0893126
D630003M21Rik	-0.523679	5.49189	7.1997	0.00729158	0.0900062
Gm4876	0.506983	7.30814	7.19198	0.00732301	0.0902284
Wasf1	0.493676	5.8888	7.18932	0.00733387	0.0902284
Tmtc1	0.625951	5.01413	7.13511	0.00755891	0.0928295
Acadl	-0.495933	5.93114	7.13242	0.00757027	0.0928295
Wbp1l	-0.494724	5.91408	7.12862	0.00758632	0.092873
Me3	0.594391	5.09971	7.11735	0.00763416	0.0933051
Kdm3a	-0.537255	6.954	7.1054	0.00768519	0.0936529
Otud7b	-0.507302	7.2612	7.10479	0.00768783	0.0936529
Mmp28	-0.66294	4.10727	7.04453	0.00795075	0.0966973
Pdk2	-0.523441	5.42869	6.9989	0.008156	0.0990314
Zfp704	0.515733	5.59286	6.98203	0.00823323	0.0997276
1190005I06Rik	-0.572551	5.17377	6.98052	0.00824018	0.0997276
Cd38	-0.637046	4.32431	6.92569	0.00849662	0.102664
C730002L08Rik	-0.647994	4.12311	6.91225	0.0085607	0.10327
Cmss1	0.562127	9.46122	6.89873	0.00862569	0.103886
Stxbp1	0.517644	5.44763	6.88223	0.00870567	0.104679
Hecw2	0.606312	4.9825	6.87369	0.00874739	0.105011
Rhoj	-0.507912	5.49994	6.85767	0.00882615	0.105786
Agbl4	0.543233	6.34155	6.85022	0.00886305	0.106057
Kcnd2	0.545231	9.03473	6.83297	0.00894906	0.106745
Prrx2	0.669363	4.19758	6.83292	0.00894928	0.106745
Gstm1	-0.600188	4.98058	6.82182	0.00900506	0.107238
Plekhg1	-0.545717	9.07366	6.8178	0.00902538	0.107257
Fsd1l	0.630945	4.69618	6.81362	0.00904652	0.107257
Rgs9	0.690326	4.09186	6.81224	0.00905353	0.107257
Cdk5rap2	0.49618	7.27637	6.8101	0.00906436	0.107257
Olfm3	0.701067	3.81958	6.80604	0.009085	0.10733
Atp1b2	-0.471464	7.59598	6.78912	0.00917151	0.10818
Fam110b	-0.521705	6.9887	6.77839	0.00922681	0.10866
Pik3ip1	-0.473455	5.88627	6.74567	0.00939756	0.110336
Hepacam	-0.526416	8.59835	6.74543	0.00939879	0.110336
Wasf3	-0.5401	9.02491	6.72792	0.00949154	0.111228
Rgs6	0.540642	9.03619	6.72305	0.00951747	0.111228
Fam135b	0.621102	4.73871	6.72262	0.00951975	0.111228
Bcor	-0.507558	5.4601	6.71847	0.00954195	0.111313
Ap3s1	0.540382	6.53378	6.65947	0.00986303	0.11482
Tns3	-0.533417	6.3179	6.65758	0.00987346	0.11482
Hes5	0.5358	6.2963	6.64467	0.0099453	0.115474
Dgkz	-0.478957	5.74753	6.60288	0.0101814	0.118031
Scara3	-0.522909	6.85142	6.53382	0.0105843	0.122354
Prmt2	0.610872	4.51731	6.53332	0.0105872	0.122354
B3gat1	0.646413	4.22313	6.47741	0.0109254	0.126066
Errfi1	-0.595265	4.45262	6.46954	0.0109739	0.12643
Pde3a	0.471316	5.79442	6.46429	0.0110064	0.126607
Edc3	-0.53858	5.21466	6.4413	0.0111497	0.128058
0610040J01Rik	0.488267	7.21221	6.41399	0.0113225	0.129841
Nol4l	0.683992	3.96239	6.38871	0.0114848	0.131473
Cdk5r1	0.653863	3.98017	6.38634	0.0115002	0.131473
Chka	-0.486615	7.18655	6.37994	0.0115417	0.131746
Ano3	0.523566	6.34481	6.35422	0.0117103	0.133465
Mef2c	0.457481	7.50303	6.32913	0.011877	0.135158
Map2k6	-0.456919	7.64527	6.30075	0.0120687	0.137129
Apbb2	0.494646	7.07675	6.27656	0.0122346	0.138527
Hey2	-0.585575	4.50393	6.27624	0.0122368	0.138527
Dok7	-0.588149	4.4642	6.27466	0.0122477	0.138527
Nedd9	-0.473428	5.98797	6.23046	0.0125571	0.141811
Ube2e1	-0.465438	5.93845	6.22622	0.0125872	0.141935
Igfbp5	0.467643	5.86939	6.2032	0.012752	0.143575
Mamdc2	0.612635	4.35617	6.19659	0.0127997	0.143828
Ifi27	0.632398	4.21111	6.19473	0.0128131	0.143828
St6galnac5	0.527979	9.32991	6.183	0.0128983	0.144567
Gm49708	-0.477058	5.60479	6.17237	0.012976	0.145218
Atp2b4	0.48652	5.55346	6.16727	0.0130135	0.145419
Sh3d19	0.628499	4.23765	6.13133	0.0132807	0.148182
Per2	-0.45974	5.75781	6.11349	0.0134154	0.14946
Proca1	-0.621166	4.19687	6.10528	0.0134779	0.149931
Snrpn	0.579619	4.60877	6.04198	0.0139696	0.155169
Pde4b	0.488058	8.33472	6.03277	0.0140427	0.155748
Epha4	0.509069	6.33428	6.00455	0.014269	0.157905
Gm10644	-0.61634	4.14534	6.00323	0.0142797	0.157905
F730043M19Rik	-0.546813	5.04597	5.95358	0.0146874	0.162173
4933431E20Rik	-0.504268	6.36109	5.94622	0.0147489	0.16261
Adamts9	0.493546	6.97442	5.94052	0.0147966	0.162895
Tuba1a	0.509175	5.22116	5.93261	0.0148633	0.163386
Asb8	-0.495692	6.24609	5.92276	0.0149466	0.163709
Chd1l	-0.574226	4.47478	5.9206	0.0149649	0.163709
Ttc3	0.487111	8.40533	5.92058	0.014965	0.163709
Ivd	-0.471359	8.12842	5.91865	0.0149814	0.163709
Scn1a	0.571815	4.89017	5.91614	0.0150028	0.163709
Fgfr3	-0.459831	7.94024	5.89418	0.015191	0.16552
Syt14	-0.580607	4.82348	5.87281	0.0153765	0.167295
Slc20a1	0.498511	6.85125	5.85844	0.0155025	0.16842
Irf2	-0.457766	7.29356	5.85225	0.0155571	0.168767
Ift27	-0.603963	4.1627	5.81973	0.0158474	0.171665
Fam117a	0.579753	4.77212	5.81113	0.0159251	0.172033
Nkx2-2os	0.540457	5.13946	5.81084	0.0159277	0.172033
Prrt1	-0.567923	4.68412	5.80735	0.0159593	0.172124
Calm3	0.49379	5.28679	5.77978	0.0162116	0.174374
Stmn2	0.567041	4.66422	5.77943	0.0162148	0.174374
Ramp1	-0.439727	5.89541	5.76447	0.0163534	0.17561
Dlc1	0.49754	6.43716	5.75692	0.0164239	0.176112
Syt4	0.57788	4.30171	5.74982	0.0164904	0.176571
Cux2	0.573733	4.52871	5.7299	0.0166784	0.178327
Gm49164	-0.449523	7.29947	5.70104	0.0169549	0.181022
Heg1	-0.507734	5.20671	5.6709	0.0172486	0.183664
Jun	0.566938	4.38578	5.6694	0.0172633	0.183664
Slc7a11	0.504597	9.27909	5.6659	0.0172978	0.183664
Rbl2	-0.460335	6.06009	5.66556	0.0173011	0.183664
Sntb2	0.566501	4.70691	5.65747	0.0173812	0.184251
Efr3b	-0.473662	8.36923	5.64659	0.0174894	0.185133
Lgr4	0.45333	8.02225	5.61078	0.0178503	0.188685
Emp2	0.443568	5.93928	5.59823	0.0179787	0.189772
Adgrv1	-0.435634	5.91968	5.58376	0.0181278	0.191015
Ctnna2	0.528765	10.4148	5.58182	0.0181479	0.191015
Runx1t1	0.567083	4.57287	5.56826	0.018289	0.192228
Mir670hg	0.441565	5.96247	5.55507	0.0184272	0.193408
Tiparp	-0.462666	7.06865	5.53608	0.0186283	0.195242
Capn2	-0.490257	6.54804	5.52808	0.0187136	0.19586
Cacna1a	0.448622	6.02699	5.51272	0.0188786	0.19731
Scn2a	0.431422	5.84743	5.47643	0.0192746	0.201165
Grip1	0.492732	9.2044	5.47069	0.019338	0.201544
Tango2	-0.45834	5.46606	5.46401	0.019412	0.201791
Kcnd3	-0.468218	6.1604	5.46365	0.019416	0.201791
Trpm3	-0.528781	10.9253	5.44696	0.0196024	0.203235
Cdc37l1	-0.457056	8.21505	5.44631	0.0196097	0.203235
Map7	0.453859	5.52642	5.42506	0.0198497	0.205436
Thy1	0.58563	4.13739	5.41448	0.0199703	0.206397
Gm32618	0.467785	6.17708	5.40532	0.0200754	0.207195
Rab8b	0.56112	4.74308	5.38475	0.0203135	0.209361
Fstl1	-0.465654	6.19231	5.38023	0.0203662	0.209614
Fam184a	-0.476545	8.85195	5.35189	0.0206999	0.212754
Lrrfip1	0.453465	5.47972	5.33789	0.0208667	0.214171
Sardh	-0.546016	4.37412	5.31398	0.021155	0.216831
Pdcd4	0.426517	7.75361	5.30987	0.021205	0.217044
Gm28175	-0.482426	6.70308	5.2908	0.0214384	0.219132
Gm13322	0.548108	4.86275	5.28083	0.0215614	0.220087
Slc35f3	-0.442829	5.53318	5.27726	0.0216057	0.220236
Frrs1l	0.52826	4.97734	5.27436	0.0216418	0.220301
Nos1ap	0.453593	7.06902	5.27027	0.0216926	0.220332
Ak4	0.444029	5.60318	5.26935	0.0217041	0.220332
Amd1	-0.53494	4.92489	5.2663	0.0217421	0.220417
Vcl	-0.487763	9.37984	5.25292	0.02191	0.221816
Gpr45	0.582985	4.12341	5.24686	0.0219865	0.222288
Schip1	0.479239	6.71808	5.21222	0.0224286	0.226407
Noct	-0.436607	5.60907	5.21019	0.0224548	0.226407
Cyb5d2	-0.542406	4.59703	5.20422	0.0225321	0.226878
Rhob	-0.535371	4.55074	5.19844	0.0226072	0.227327
Nde1	-0.425741	5.73073	5.19127	0.0227006	0.227957
Isoc2a	-0.53997	4.735	5.16434	0.0230552	0.231205
Abca5	-0.455965	6.19176	5.16045	0.0231069	0.231412
Pmp22	-0.516175	4.99101	5.14822	0.0232703	0.232734
Adcy1	0.567283	4.25041	5.1381	0.0234062	0.233779
Gm4491	-0.546407	4.83224	5.10539	0.0238516	0.237908
Lhfpl3	0.595189	3.97947	5.09838	0.0239482	0.238551
Hbb-bs	0.522707	4.61678	5.08164	0.0241805	0.240543
Pgrmc1	0.593703	3.89695	5.05109	0.0246105	0.244493
Pnp	0.432369	5.55828	5.03603	0.0248254	0.246298
Lonrf2	0.553208	4.29555	5.0329	0.0248702	0.246414
Ubtd2	0.53108	4.44776	5.02632	0.0249648	0.247022
Mccc2	-0.426485	6.01081	5.02313	0.0250109	0.247149
Cbs	-0.429182	7.21398	5.01731	0.0250951	0.24746
Emc8	-0.421945	5.71619	5.01635	0.025109	0.24746
Snhg11	0.442575	8.29235	5.01081	0.0251895	0.247924
Ppm1k	-0.462933	5.26521	4.9959	0.0254075	0.249518
Mb21d2	-0.512681	5.01232	4.99514	0.0254186	0.249518
Dnm1	0.527976	4.59346	4.96764	0.0258259	0.253182
Syt11	0.464406	6.45798	4.96432	0.0258755	0.253334
Kcnk2	0.461829	6.38404	4.93734	0.0262824	0.25698
Dipk1c	-0.488817	5.14397	4.92871	0.026414	0.257927
Tox2	-0.465665	6.58694	4.92437	0.0264805	0.258237
Abcb1b	-0.525016	4.48932	4.92115	0.0265299	0.25838
Kcnq1ot1	0.42816	8.09748	4.91727	0.0265895	0.258559
Adam23	0.427462	7.21593	4.91542	0.026618	0.258559
Pfkm	-0.461726	6.75619	4.90458	0.0267855	0.259562
Trank1	0.532198	4.82161	4.90423	0.026791	0.259562
Cenpv	0.53402	4.75377	4.89843	0.0268811	0.260096
Foxo1	-0.42543	8.07046	4.884	0.0271067	0.261938
B3gat2	0.538463	4.30999	4.87583	0.0272353	0.262838
Gna13	-0.415254	7.32415	4.873	0.02728	0.262928
Il15ra	-0.410912	5.95301	4.86832	0.0273542	0.263302
Lama2	-0.474337	9.56528	4.85626	0.027546	0.264805
Ophn1	0.401689	7.64949	4.84686	0.0276966	0.265909
Zfp36l2	0.444019	6.21013	4.83224	0.0279324	0.267731
Arhgap31	-0.444175	6.91583	4.82619	0.0280304	0.267731
Sft2d2	-0.550487	4.17403	4.82571	0.0280384	0.267731
Chd5	0.560196	4.1424	4.82414	0.0280638	0.267731
Map3k19	0.445037	5.40636	4.82398	0.0280665	0.267731
Pdzrn3	0.427371	7.16338	4.82129	0.0281104	0.267805
Tmem144	-0.50774	4.39527	4.81185	0.0282646	0.268638
Kyat1	-0.52412	4.32935	4.81152	0.0282701	0.268638
Scn8a	0.437641	6.99609	4.78347	0.0287342	0.2727
Tmsb4x	0.443106	5.32127	4.77926	0.0288044	0.273018
Itprid2	-0.455366	6.68886	4.72003	0.0298132	0.281878
Elovl6	0.442586	6.87443	4.71992	0.0298151	0.281878
Mtss1	0.447582	5.31012	4.71762	0.029855	0.281896
Nrxn3	0.450705	8.99459	4.71155	0.0299607	0.282535
Acox1	-0.447049	6.32562	4.68359	0.0304521	0.286482
D630045J12Rik	0.517727	4.58266	4.68335	0.0304562	0.286482
Hsp90ab1	0.449274	6.5171	4.66847	0.0307214	0.288489
Agfg2	-0.399447	5.77646	4.66702	0.0307473	0.288489
Tgfa	-0.516284	4.84048	4.65741	0.0309198	0.289741
Eya1	-0.429371	8.35186	4.65439	0.0309743	0.289886
Mlh3	-0.404704	5.66484	4.64191	0.0312002	0.291507
Far1	-0.444016	6.81606	4.63858	0.0312608	0.291507
Polr3g	0.508042	4.53958	4.63835	0.0312651	0.291507
4833422C13Rik	-0.521659	4.26084	4.62795	0.0314551	0.292831
Dach1	0.395268	7.44735	4.62627	0.0314859	0.292831
A830019P07Rik	0.408457	6.00929	4.62218	0.031561	0.293162
Egfros	0.545675	4.17795	4.61872	0.0316249	0.293389
Ncam2	0.450056	9.13991	4.60755	0.0318315	0.294705
Sncb	0.541487	4.12114	4.60677	0.0318461	0.294705
Dbt	-0.43504	5.337	4.59931	0.0319849	0.295621
Inpp4b	-0.500694	4.61916	4.58264	0.0322975	0.29814
Cdh4	-0.423623	7.02978	4.57419	0.032457	0.299241
St3gal5	0.51422	4.33118	4.56267	0.0326762	0.300888
Gstm5	-0.503956	4.74213	4.54317	0.0330503	0.303957
Pced1b	-0.42222	7.02857	4.53403	0.0332273	0.305206
AW011738	-0.401525	5.69955	4.53123	0.0332816	0.305328
Asap2	-0.394354	7.78961	4.5198	0.0335048	0.306996
Ugp2	0.419005	8.27465	4.51096	0.0336783	0.30807
Itpr2	-0.429139	8.56583	4.50961	0.0337049	0.30807
Diaph1	0.395791	5.9161	4.49668	0.0339606	0.310027
Eogt	-0.383364	7.62494	4.49051	0.0340835	0.310527
Epb41l4a	0.50543	4.46779	4.48973	0.034099	0.310527
Zfhx4	-0.438666	5.28514	4.47973	0.034299	0.311889
Plppr4	0.495937	4.47702	4.47807	0.0343325	0.311889
Slc25a38	-0.51445	4.29186	4.46868	0.0345217	0.313225
Mir124a-1hg	0.531889	4.10223	4.4395	0.0351165	0.318232
Nt5c2	-0.417789	8.32676	4.43319	0.0352465	0.318738
Kif21a	0.381135	7.58983	4.43263	0.0352581	0.318738
Dnajc6	0.527715	4.17391	4.42466	0.0354231	0.319841
2810459M11Rik	0.495532	4.95853	4.42224	0.0354735	0.319907
Nsun7	0.387364	5.90101	4.41709	0.0355806	0.320485
Ptgds	0.535589	3.89728	4.38707	0.0362125	0.325781
Ldlr	0.406247	6.09384	4.38014	0.0363599	0.326712
Cystm1	-0.388159	5.77394	4.3763	0.036442	0.327054
Lap3	0.400744	5.6568	4.37291	0.0365146	0.32731
Klhdc7a	-0.507468	4.28529	4.36756	0.0366293	0.327943
Hectd2	0.405247	5.53907	4.36454	0.0366945	0.328131
Pdk4	0.499163	4.85847	4.35853	0.0368241	0.328615
Nr1d1	-0.49943	4.84435	4.35793	0.036837	0.328615
Meis1	-0.42263	6.92268	4.35347	0.0369337	0.329082
Camta1	-0.375795	7.5738	4.34463	0.0371257	0.330022
Lars2	0.375405	7.57214	4.34453	0.037128	0.330022
C230037L18Rik	0.45072	5.15412	4.32154	0.0376328	0.333896
Igfbp2	0.454344	5.09931	4.31871	0.0376955	0.333896
Sema6d	0.464585	10.3987	4.31856	0.0376987	0.333896
Ncald	0.416519	6.99856	4.31629	0.0377492	0.333946
Ahcyl1	-0.430283	8.95866	4.31162	0.0378529	0.334465
Nbea	0.399351	8.07579	4.29807	0.0381556	0.336739
Tnik	-0.46671	10.7252	4.28985	0.0383405	0.33797
Tmeff1	0.392594	5.67094	4.28389	0.0384753	0.338756
Micu2	0.392388	5.6754	4.27553	0.0386649	0.340022
Nsdhl	0.417359	6.23435	4.27204	0.0387444	0.340226
Cers4	0.492587	4.69755	4.2705	0.0387796	0.340226
Basp1	0.407332	5.41937	4.26509	0.0389033	0.340813
Boc	-0.430084	6.50165	4.26356	0.0389382	0.340813
Wwc1	-0.421987	8.79606	4.24085	0.0394624	0.344995
Fmnl3	0.497006	4.52864	4.23729	0.0395453	0.345313
Slc41a1	-0.381275	5.79862	4.229	0.039739	0.346596
Zfp24	-0.393639	6.00996	4.22194	0.0399046	0.347394
Nphp1	-0.392773	5.57844	4.22111	0.0399239	0.347394
Sorbs1	-0.430482	9.13557	4.21576	0.0400501	0.348084
Dynll1	0.472258	4.99571	4.20999	0.0401867	0.348864
Elavl2	0.501213	4.27299	4.19752	0.0404832	0.351028
Mapt	0.377537	7.42408	4.1943	0.0405601	0.351233
Enox1	0.371535	7.59973	4.19201	0.0406149	0.351233
Fnbp1l	0.382286	5.79152	4.1906	0.0406487	0.351233
Ptprk	0.383587	5.71989	4.18316	0.0408276	0.352113
Lhfp	-0.400038	8.20071	4.18242	0.0408453	0.352113
Adhfe1	-0.380843	7.36985	4.17838	0.0409429	0.352545
Igdcc3	-0.399538	5.48611	4.17574	0.0410068	0.352687
Grk5	0.490056	4.53694	4.14915	0.0416555	0.357852
Kcnk10	-0.383178	5.98365	4.14303	0.0418063	0.358733
Colgalt1	-0.509918	4.1967	4.13715	0.0419518	0.359566
Amer1	0.520416	4.2271	4.13244	0.0420686	0.359571
Dbi	0.393321	5.56637	4.13224	0.0420736	0.359571
Calm2	0.422825	6.74373	4.13128	0.0420975	0.359571
Ppp1r3g	-0.48153	4.35742	4.12607	0.0422274	0.360266
Fzd3	0.387396	5.6546	4.11403	0.0425289	0.362423
Pgm1	-0.423657	6.68819	4.09806	0.0429324	0.364881
Gm47423	-0.455159	5.08271	4.09792	0.0429361	0.364881
Abr	-0.425279	9.18214	4.09662	0.0429689	0.364881
Ppfibp2	-0.380311	5.97031	4.0942	0.0430306	0.364881
Kirrel3	-0.461881	11.2693	4.09293	0.043063	0.364881
Rps26	0.518275	4.02131	4.08863	0.0431726	0.365393
Gm42418	0.470081	13.3531	4.08276	0.0433227	0.366016
Scn1b	0.502742	4.17607	4.08191	0.0433447	0.366016
Hipk1	-0.40523	6.1996	4.06428	0.0437995	0.369437
Abat	-0.380792	7.93204	4.06154	0.0438706	0.369617
Vasp	-0.507084	4.12218	4.05006	0.0441697	0.371716
Cnnm2	-0.365442	7.50602	4.04338	0.044345	0.372487
Epb41l1	0.471851	4.47808	4.04275	0.0443615	0.372487
Sorcs1	0.473462	4.4911	4.02997	0.0446988	0.374512
Zfp961	-0.38767	5.53681	4.02979	0.0447035	0.374512
Marc2	-0.368109	5.86386	4.02322	0.0448779	0.375549
Slc14a1	0.525147	4.10744	4.01623	0.0450642	0.375952
Sipa1l1	0.377086	5.75802	4.01592	0.0450727	0.375952
Gulp1	0.370153	7.41794	4.01572	0.0450779	0.375952
Lingo1	0.468585	4.39106	4.00455	0.0453776	0.377981
Nat8f3	0.370116	5.89573	4.00271	0.0454272	0.377981
Plcd1	-0.472102	4.64523	4.00035	0.0454909	0.377981
C030037D09Rik	-0.388584	5.49199	3.9962	0.045603	0.377981
Nalcn	0.476431	4.72606	3.99548	0.0456224	0.377981
St3gal4	-0.40034	8.43456	3.99534	0.0456262	0.377981
Macrod1	-0.407755	5.31911	3.97696	0.0461266	0.3817
Macrod2	0.427085	9.49772	3.97124	0.0462837	0.382455
2210408F21Rik	-0.378613	7.25433	3.96989	0.0463208	0.382455
Gm33680	0.407772	5.34162	3.95829	0.046641	0.384672
Dpy19l3	0.389494	5.51505	3.95597	0.0467055	0.384776
Sfxn1	-0.38073	7.19936	3.93417	0.0473145	0.389362
Sall2	0.374174	5.70353	3.93011	0.0474288	0.389871
Nsg1	0.526111	3.79938	3.91764	0.0477819	0.392339
Cth	-0.379412	6.02655	3.91124	0.0479642	0.393402
Ttc39c	0.428123	5.17272	3.90242	0.0482166	0.395036
Naaa	-0.469768	4.72196	3.90012	0.0482825	0.39514
Trhde	0.495789	4.12194	3.89695	0.0483739	0.395453
Cyfip2	0.417078	5.21742	3.8863	0.0486816	0.397531
Shank3	0.510349	4.03718	3.88146	0.0488221	0.39824
Crebrf	-0.406761	6.79357	3.87339	0.0490573	0.399503
Lsamp	-0.456883	14.1267	3.87247	0.0490844	0.399503
Kcnk1	-0.409523	6.7566	3.86559	0.0492859	0.400503
Taok3	0.41119	6.57653	3.8646	0.049315	0.400503
Tst	0.439503	5.09243	3.86059	0.0494331	0.401023
Ankrd6	0.387833	7.06419	3.85771	0.0495179	0.401097
Atpif1	0.457632	4.54521	3.85662	0.0495502	0.401097
Dock3	0.375822	8.03213	3.84756	0.0498184	0.40283
Suclg1	-0.368107	5.97422	3.84019	0.0500379	0.404165
2900052L18Rik	-0.393547	6.18877	3.83476	0.0502003	0.40471
Plxna4	0.368557	5.73362	3.83429	0.0502143	0.40471
Dock7	0.37161	7.28047	3.82279	0.0505599	0.407054
Col4a1	-0.456841	4.50492	3.80811	0.051005	0.409831
Plekha6	0.50866	4.00796	3.80778	0.0510151	0.409831
Plekha1	0.404613	6.2985	3.79901	0.0512829	0.411537
Cfap54	0.511583	3.9839	3.78594	0.0516847	0.414304
Stx1a	0.461556	4.61087	3.78418	0.0517392	0.414304
Chd3	0.390598	6.19393	3.78023	0.0518614	0.414836
Ppil6	-0.372973	6.05227	3.77771	0.0519398	0.415016
Oxr1	0.358211	7.75283	3.76819	0.0522363	0.416936
Plec	0.493433	4.19681	3.76623	0.0522973	0.416975
Gm35188	0.372133	8.05252	3.76111	0.0524576	0.417806
Dab2	0.463141	4.40945	3.75613	0.0526142	0.418604
Lmo4	0.379372	5.46909	3.74406	0.0529956	0.421188
Gabbr2	-0.408088	9.28438	3.72553	0.0535865	0.425321
Cdk17	0.402208	6.52321	3.72417	0.0536302	0.425321
Aldh5a1	-0.356243	5.84904	3.71608	0.0538907	0.426931
Stxbp6	0.351237	7.50572	3.71365	0.0539692	0.427098
Dmd	0.417596	9.68493	3.71176	0.0540302	0.427126
Kank1	-0.36556	7.96162	3.70802	0.0541515	0.42763
Peg3	-0.398208	6.45507	3.69595	0.0545446	0.430277
Wnt7a	0.412221	5.20874	3.68915	0.0547676	0.431422
Tef	-0.367618	8.04365	3.68798	0.0548058	0.431422
Amph	0.379764	6.1294	3.68467	0.0549149	0.431823
Rpl36	0.51815	3.63003	3.68255	0.0549845	0.431913
Pak1	-0.396445	6.44308	3.67054	0.0553822	0.434578
Cacng8	-0.394031	6.30615	3.65696	0.0558353	0.437671
Grm8	0.455483	4.62288	3.65339	0.0559553	0.438107
Pdk1	0.455868	4.61252	3.6518	0.0560088	0.438107
Kif5a	0.419539	5.13167	3.64859	0.0561166	0.438489
Clmn	-0.395175	8.94549	3.64345	0.0562902	0.439383
Jakmip1	0.469533	4.3274	3.63235	0.0566667	0.441858
Rps4x	0.482406	4.07861	3.62951	0.0567636	0.442149
Amer2	0.353102	5.90169	3.61917	0.0571174	0.44444
Tprkb	0.358715	7.8967	3.61044	0.057418	0.446311
Gm41492	0.375639	5.40894	3.58962	0.0581416	0.451463
Arrb1	-0.346788	7.45559	3.57956	0.0584947	0.453731
Rusc2	-0.402492	5.18704	3.57643	0.0586051	0.454113
Psat1	-0.361554	5.59177	3.57004	0.058831	0.454992
Ubr2	-0.342409	7.61064	3.5688	0.058875	0.454992
Col4a5	-0.354504	5.66612	3.56803	0.0589022	0.454992
Uchl3	0.454978	4.80495	3.56235	0.0591039	0.456076
Rps23	0.45841	4.28773	3.55732	0.0592835	0.456987
Hint1	-0.441736	4.67326	3.55239	0.0594597	0.457871
Syt7	0.478854	4.08476	3.55067	0.0595215	0.457872
Fbxl7	0.365752	5.54062	3.5333	0.0601478	0.462211
Shroom4	0.379518	6.19644	3.52758	0.0603557	0.46333
Plk2	0.443059	4.89242	3.5073	0.0610991	0.468552
1700025G04Rik	0.358464	6.00899	3.50042	0.0613531	0.469213
9530077C05Rik	-0.461604	4.22047	3.49961	0.0613831	0.469213
Pantr1	-0.36254	8.14121	3.49847	0.0614256	0.469213
Tagln3	0.377511	6.93795	3.49814	0.0614378	0.469213
Tnpo2	0.479851	4.16498	3.49368	0.0616034	0.469995
Lnx1	0.475684	4.12479	3.48486	0.0619327	0.471735
Mtx3	-0.374113	6.17867	3.48417	0.0619584	0.471735
Gria3	0.389382	6.67464	3.4593	0.062897	0.478391
Sec11c	0.445607	4.3449	3.44574	0.0634149	0.481671
Crot	-0.361115	7.13789	3.44462	0.063458	0.481671
Fam234a	-0.357829	5.5596	3.43971	0.0636468	0.482612
Enah	-0.394609	9.44481	3.41522	0.0645978	0.489323
Svil	-0.373968	6.21932	3.41326	0.0646746	0.489406
Ppp3cb	0.379111	6.2701	3.39876	0.0652455	0.492398
Ntrk2	-0.411323	10.3388	3.39676	0.0653246	0.492398
Crlf3	-0.347585	7.91423	3.39521	0.0653861	0.492398
Igsf21	0.355914	5.57047	3.39284	0.0654802	0.492398
Bex2	0.457966	4.11245	3.39207	0.0655106	0.492398
Hist1h2be	0.434793	4.43417	3.39181	0.065521	0.492398
Mras	-0.337131	7.68889	3.39149	0.0655337	0.492398
Pde8a	0.45991	4.14822	3.38571	0.0657639	0.493628
Mrtfb	-0.38314	6.75591	3.38254	0.0658904	0.494078
Clip3	-0.396118	5.17789	3.36514	0.0665899	0.49799
Sept7	-0.360254	8.25445	3.36486	0.0666012	0.49799
Rala	0.352661	5.58494	3.36457	0.0666131	0.49799
Nudc	0.465093	4.07282	3.35359	0.0670586	0.500816
Ddit4l	0.384106	5.23173	3.35076	0.0671742	0.501009
Ralgapa2	0.34214	5.92368	3.34965	0.0672193	0.501009
Clip1	0.38244	6.57937	3.34537	0.0673943	0.501643
Ap3m1	-0.377312	6.80861	3.34427	0.0674393	0.501643
Spred1	-0.356299	8.19342	3.34059	0.0675905	0.502265
Gm4221	0.354429	6.05386	3.32778	0.0681187	0.505685
Atf4	0.45268	4.2304	3.31588	0.0686137	0.508851
Lonrf3	-0.377773	6.45204	3.31139	0.0688014	0.509734
Esrrg	0.374961	6.45114	3.286	0.069873	0.517158
Pdss1	-0.37123	6.27729	3.28089	0.0700907	0.518253
Fhod3	0.392909	5.16168	3.26719	0.0706787	0.522081
Eif3f	0.461812	4.12706	3.26533	0.0707588	0.522154
Tmtc2	0.364141	8.52006	3.26103	0.0709443	0.522712
Gm7967	0.338836	5.63418	3.26032	0.0709752	0.522712
Ywhag	0.357154	5.43579	3.25569	0.071176	0.523037
Cdh2	-0.380805	9.25547	3.25514	0.0711998	0.523037
Bmyc	0.377935	5.27656	3.25444	0.0712304	0.523037
Camk2b	0.43076	4.79551	3.2432	0.0717206	0.52573
Taf13	-0.421618	4.41129	3.24278	0.0717387	0.52573
Nrg2	0.398342	5.14684	3.23873	0.0719165	0.526514
Tspan13	0.458287	4.07215	3.23482	0.0720883	0.527252
Slc9a3r1	-0.346331	6.06375	3.22574	0.0724889	0.52966
Tbc1d16	-0.423948	4.5124	3.22098	0.0727001	0.530386
Dzip1	0.371264	6.29425	3.22029	0.0727309	0.530386
Tmem47	0.32949	7.46059	3.21803	0.0728312	0.530432
Gpd2	-0.339819	7.28087	3.21693	0.07288	0.530432
Cradd	-0.381639	5.21953	3.21088	0.0731501	0.531877
Sh3rf3	0.395939	5.13803	3.20741	0.0733057	0.532211
Abcd2	0.341857	7.24456	3.20665	0.0733393	0.532211
Klhl29	-0.406785	5.02934	3.20496	0.0734154	0.532244
Sept5	-0.419516	4.63688	3.20032	0.0736239	0.533235
Ccnd2	0.334056	5.9473	3.19564	0.073835	0.534243
Cyp4f17	-0.364113	5.32371	3.18803	0.0741795	0.536214
Aig1	0.33073	5.81886	3.1851	0.0743126	0.536437
Gm45022	-0.446157	4.20286	3.18417	0.0743547	0.536437
Nlgn2	0.370571	5.27315	3.17725	0.0746701	0.53819
Dglucy	-0.366527	5.30433	3.1709	0.0749613	0.539168
Aox1	-0.365353	6.82617	3.16856	0.0750686	0.539168
Id4	-0.365197	6.86068	3.16769	0.0751088	0.539168
Ube2e2	0.351951	8.2905	3.16748	0.0751183	0.539168
Fez2	-0.420196	4.49958	3.16639	0.0751686	0.539168
Mdn1	0.345067	6.06653	3.15591	0.0756523	0.541794
Mkln1os	-0.410298	4.96733	3.15457	0.0757145	0.541794
Hsp90aa1	0.339439	5.54816	3.15373	0.0757535	0.541794
Cck	0.444054	4.04749	3.15001	0.0759264	0.542509
Elavl3	0.342969	5.55188	3.14808	0.0760163	0.542629
Whrn	-0.42539	4.84062	3.13509	0.076624	0.546442
Smad5	0.379007	5.21386	3.12484	0.0771077	0.549364
Msmo1	0.334103	7.27475	3.12078	0.0772997	0.550205
Adk	-0.38638	9.85817	3.11604	0.0775249	0.55128
Lacc1	0.426691	4.30755	3.11278	0.0776803	0.551857
Gabra1	0.41661	4.76059	3.10715	0.077949	0.553237
Snapc4	-0.414495	4.57817	3.10317	0.07814	0.553615
Rps12	0.417939	4.66681	3.10293	0.0781513	0.553615
Magi2	-0.398833	10.97	3.09993	0.0782956	0.554109
Dgki	-0.33934	8.09031	3.09771	0.0784026	0.554338
Cflar	-0.338136	5.55091	3.08958	0.0787952	0.556533
Zfp110	-0.417593	4.67714	3.08818	0.0788628	0.556533
Pdia6	0.421588	4.72879	3.08459	0.0790373	0.557236
Fat1	0.36458	6.3117	3.07892	0.0793131	0.557965
Zcchc24	-0.343626	7.10087	3.07861	0.0793283	0.557965
Disc1	-0.333431	5.99866	3.07784	0.079366	0.557965
Myh10	0.340029	5.5506	3.07596	0.0794577	0.558082
Rims2	0.345505	8.28056	3.06796	0.0798499	0.560306
Rps6	0.456658	3.8877	3.06618	0.0799372	0.56039
Brsk2	0.321361	5.88085	3.0587	0.0803058	0.562272
Ppp1r1a	-0.411462	4.38813	3.05767	0.080357	0.562272
Kdm5b	-0.347205	7.02786	3.05561	0.0804588	0.562454
Gm5577	0.446122	4.18526	3.05364	0.0805563	0.562506
Slc16a2	-0.32706	5.77213	3.05139	0.0806682	0.562506
Rpl14	0.443093	4.08381	3.05088	0.0806932	0.562506
Lef1	-0.337046	7.16119	3.03686	0.0813934	0.566484
Sfmbt2	0.420468	4.41635	3.03597	0.0814379	0.566484
Canx	0.350487	6.20256	3.0337	0.0815518	0.566484
Zfp385b	0.413511	4.74566	3.0317	0.0816525	0.566484
Lrrk2	0.357732	6.2735	3.03036	0.08172	0.566484
Ccnd1	0.465563	3.86593	3.03033	0.0817213	0.566484
Nadk2	-0.362538	6.75271	3.02527	0.0819768	0.567726
Scd1	0.465613	3.73133	3.01951	0.0822683	0.568734
Stau2	0.361135	6.49123	3.01916	0.0822862	0.568734
Pacs1	0.326738	5.76251	3.01786	0.082352	0.568734
Trim8	-0.392765	5.05055	3.0159	0.0824516	0.568893
Rwdd4a	-0.426931	4.26343	3.01338	0.0825798	0.569249
Dock4	-0.381268	9.92666	3.00954	0.0827756	0.57007
Tmem150c	0.446826	4.08834	2.99732	0.0834022	0.573853
Kcnma1	0.344786	8.37053	2.99292	0.0836295	0.574425
Gm45708	-0.363181	5.19376	2.99068	0.083745	0.574425
Pgap2	-0.317718	5.87957	2.99054	0.0837523	0.574425
Ufd1	-0.320477	5.801	2.98968	0.0837965	0.574425
Zwint	0.341993	5.44268	2.98823	0.0838718	0.574425
Adra1b	0.435888	4.10727	2.98522	0.084028	0.574837
Fgd6	-0.353983	8.78818	2.98409	0.0840866	0.574837
Arntl	0.361463	6.65747	2.97232	0.0847002	0.578499
Ncan	0.349765	6.89715	2.9687	0.08489	0.579263
Csnk1e	-0.402988	4.64724	2.96593	0.0850357	0.579725
Nadk	-0.356092	6.35979	2.96246	0.085218	0.580291
Entpd1	-0.332705	6.06265	2.96138	0.085275	0.580291
Mid1ip1	0.404585	4.59226	2.95684	0.0855147	0.581242
Msantd4	0.441138	4.11467	2.95578	0.0855711	0.581242
Eno2	0.44144	3.99364	2.95006	0.0858744	0.582769
1810062O18Rik	-0.407119	4.63887	2.94573	0.086105	0.583801
Bbs2	-0.323811	5.65795	2.93991	0.0864153	0.585166
Commd10	0.316321	5.90941	2.93901	0.0864638	0.585166
Nwd1	-0.364404	9.41815	2.92533	0.0871996	0.589609
Cox10	-0.347393	6.88934	2.91701	0.0876504	0.592118
Hapln1	0.350876	6.82829	2.9099	0.0880375	0.592739
Trp53bp1	0.346435	6.22198	2.90968	0.0880491	0.592739
Ranbp17	0.354976	6.33421	2.90909	0.0880817	0.592739
Kitl	0.412212	4.33747	2.90878	0.0880984	0.592739
Sall3	-0.35592	6.56807	2.908	0.0881412	0.592739
Arid5b	0.318517	5.93299	2.90387	0.0883672	0.593722
Insr	-0.317222	7.36617	2.90221	0.088458	0.593796
Prkce	0.322322	7.9371	2.89603	0.0887981	0.59554
Glul	-0.362972	9.43832	2.89456	0.0888792	0.595547
Gfod1	0.407106	4.88293	2.8842	0.0894526	0.598249
Phactr1	0.348627	8.81506	2.88335	0.0894996	0.598249
Atp1a3	0.424154	4.16227	2.88291	0.089524	0.598249
Ggta1	-0.442495	4.146	2.87722	0.0898409	0.599827
Spry2	0.351968	6.44969	2.87299	0.0900774	0.600569
Rcn2	0.350165	6.29619	2.87234	0.0901137	0.600569
Trim12a	-0.434779	4.11375	2.86583	0.090479	0.601713
Slc27a1	-0.318476	7.90407	2.86509	0.0905207	0.601713
Tdrd7	0.395628	4.99971	2.86496	0.0905282	0.601713
Fam131a	0.338437	5.38612	2.86057	0.0907751	0.602597
Efhd2	0.380213	5.07005	2.85972	0.0908234	0.602597
Abi1	-0.336937	8.37666	2.85603	0.0910318	0.603183
Ephx2	0.345917	6.25555	2.85529	0.0910741	0.603183
1700085D07Rik	0.398213	4.42735	2.84783	0.0914974	0.605447
Dbn1	0.401191	4.89153	2.84134	0.0918676	0.607356
Gm26843	-0.328524	6.11844	2.83908	0.091997	0.607634
Usp6nl	-0.330816	7.08274	2.83775	0.0920732	0.607634
Ppp2r5d	0.402195	4.44355	2.83363	0.0923093	0.608196
Col9a3	-0.34715	5.24749	2.83341	0.092322	0.608196
Garnl3	0.321198	5.99931	2.83032	0.0924997	0.608797
Gpr156	-0.345697	5.28068	2.82898	0.0925771	0.608797
Acap2	-0.324913	8.11957	2.82369	0.0928826	0.610266
Cx3cl1	0.419048	4.14304	2.8218	0.092992	0.610445
Hist1h2bc	0.429448	4.15212	2.82023	0.0930831	0.610504
Ganc	-0.313611	5.67381	2.81693	0.0932749	0.611222
Oscp1	-0.400944	4.85684	2.81508	0.0933823	0.611387
Nr2e1	0.318052	5.99762	2.80326	0.094073	0.615367
Hoga1	0.393156	4.3883	2.79848	0.0943536	0.616659
Gsap	0.319712	8.02459	2.79535	0.094538	0.617062
Cyth1	-0.311959	7.35912	2.79462	0.0945813	0.617062
Sms	0.400498	4.75533	2.7873	0.0950144	0.619344
mt-Co1	0.314083	5.67142	2.78111	0.095382	0.620915
Acsbg1	-0.330157	8.32839	2.78043	0.0954226	0.620915
Pcgf5	-0.346738	6.50737	2.77809	0.0955618	0.621277
Zranb3	-0.342493	5.28871	2.77261	0.0958896	0.622864
Marcks	0.403769	4.78152	2.76783	0.0961766	0.624182
Gas6	-0.345913	6.47944	2.76608	0.0962817	0.624319
Pgap1	0.338927	5.36819	2.75664	0.0968513	0.62743
Arhgap44	0.382127	5.01401	2.75534	0.0969303	0.62743
Pip4k2b	0.394486	4.87168	2.75058	0.0972193	0.628753
Gm48770	-0.385023	4.45687	2.74467	0.0975793	0.629713
Leng8	-0.310532	7.8631	2.74417	0.09761	0.629713
Hspa8	0.336166	6.24221	2.74397	0.0976221	0.629713
Mcc	-0.337482	8.70803	2.7383	0.0979688	0.631402
Mettl24	0.428419	4.14561	2.72996	0.098482	0.634159
Oplah	-0.400532	4.29995	2.72778	0.0986164	0.634371
Brinp2	0.327037	5.45554	2.72508	0.0987831	0.634371
Ubb	0.30461	5.75385	2.72504	0.0987857	0.634371
Srgap3	0.353998	9.51642	2.7239	0.0988564	0.634371
Tnr	0.309353	5.94739	2.72169	0.0989932	0.634701
Prdm10	0.360723	5.15011	2.71592	0.0993517	0.63645
Helb	-0.403282	4.26649	2.70649	0.0999406	0.639672
Prex2	-0.37658	11.442	2.70197	0.100225	0.640937
Lpp	-0.343512	9.1192	2.69504	0.100661	0.643173
Zbtb18	0.416874	4.08203	2.68503	0.101295	0.646234
Phactr2	-0.338694	6.3242	2.68474	0.101314	0.646234
Plpp4	-0.337782	5.26454	2.68034	0.101594	0.646958
1700028E10Rik	-0.402199	4.2748	2.68023	0.101601	0.646958
Iqgap1	0.303393	5.84109	2.67676	0.101823	0.647812
Kremen1	-0.313065	5.58874	2.66833	0.102363	0.649915
Sox11	0.417865	4.12249	2.66817	0.102374	0.649915
Cyth3	0.386025	4.91191	2.66752	0.102416	0.649915
Ap2a2	0.347697	5.21077	2.66256	0.102735	0.651388
Cstf2	0.392283	4.84954	2.65946	0.102935	0.6521
Snx10	0.302273	5.76063	2.64351	0.103973	0.658115
Atat1	0.372799	5.04091	2.64026	0.104186	0.658901
Osgep	0.395006	4.32397	2.63019	0.104849	0.662528
Rpl37a	0.403677	4.22223	2.62584	0.105137	0.663783
Sae1	0.347868	5.19375	2.62046	0.105494	0.664959
Hdgfl2	-0.300157	5.91889	2.62033	0.105502	0.664959
Add1	-0.320088	8.30835	2.61848	0.105625	0.665171
Sgsm2	0.333115	5.31296	2.61362	0.10595	0.666649
Cmip	-0.319535	7.05607	2.61168	0.10608	0.666901
Atp1a1	0.344916	5.17661	2.6044	0.106568	0.66931
Fau	0.37663	4.47767	2.60328	0.106643	0.66931
Cadps2	0.378528	4.56441	2.60002	0.106863	0.670123
Zfp970	0.401329	4.26552	2.59544	0.107171	0.671493
Utp25	-0.379702	4.65548	2.59343	0.107308	0.671783
Atp7a	0.313007	6.06832	2.59184	0.107415	0.671888
Cadm1	-0.367797	11.3759	2.58603	0.10781	0.673791
Tbc1d9b	-0.315791	6.12344	2.58233	0.108063	0.674459
Igf1r	-0.30233	7.90018	2.58089	0.108161	0.674459
Gm26827	0.384944	4.85859	2.58034	0.108199	0.674459
Morf4l2	0.359898	5.08329	2.57836	0.108334	0.674459
Kcnh5	0.311557	6.06884	2.57533	0.108542	0.674459
Mkln1	-0.312708	8.18118	2.57478	0.108579	0.674459
Wrnip1	0.386502	4.72324	2.57395	0.108636	0.674459
Mboat2	-0.317454	8.31519	2.57288	0.10871	0.674459
Tgfbr1	0.314905	5.49713	2.5714	0.108812	0.674459
Vipas39	-0.319133	5.42316	2.57121	0.108825	0.674459
Agpat3	-0.299742	7.34079	2.56397	0.109324	0.676988
Gm16168	-0.319948	6.18088	2.56166	0.109483	0.677412
Usp22	0.378377	4.51295	2.5585	0.109703	0.678203
Cnksr3	-0.326789	5.34975	2.55637	0.10985	0.678553
Rfx7	0.288012	7.54561	2.5506	0.110253	0.680471
Slc6a1	-0.31917	8.42436	2.54669	0.110525	0.681101
Gpr162	-0.369909	4.94995	2.54651	0.110538	0.681101
Tvp23a	0.387788	4.31559	2.54222	0.110839	0.681695
Myo5a	0.33083	6.44484	2.54175	0.110872	0.681695
Frem2	0.334197	6.36477	2.5408	0.110938	0.681695
Trmt1	-0.295695	5.77079	2.53845	0.111104	0.681695
Dab2ip	-0.307312	5.55295	2.53762	0.111162	0.681695
Manba	-0.372917	4.54574	2.5373	0.111185	0.681695
Sox2	0.330217	6.80491	2.53465	0.111371	0.682276
Vps37b	0.384428	4.77752	2.53178	0.111575	0.682957
Slc15a2	-0.303461	7.23635	2.52284	0.112208	0.685497
Syn1	0.394444	4.20595	2.52106	0.112335	0.685497
Tmem127	0.380106	4.70368	2.51854	0.112515	0.685497
Fam234b	-0.318595	6.19402	2.51789	0.112561	0.685497
Inf2	0.353966	5.08807	2.51755	0.112585	0.685497
Bpgm	0.377249	4.59324	2.51689	0.112633	0.685497
Crtc3	-0.287137	7.52514	2.51685	0.112635	0.685497
Arsk	-0.370599	4.50848	2.51408	0.112834	0.686047
Gatb	-0.378127	4.76393	2.51301	0.11291	0.686047
March3	0.31827	6.17024	2.51068	0.113077	0.686502
Calm1	0.288918	7.46583	2.50641	0.113384	0.6878
Zcchc4	-0.363529	4.99931	2.50434	0.113533	0.688145
Fam81a	0.371495	4.54459	2.4983	0.113969	0.690001
Nox1	-0.363463	4.96109	2.49753	0.114025	0.690001
Kantr	-0.316758	5.3769	2.49467	0.114232	0.69069
Letmd1	-0.371801	4.49867	2.49321	0.114338	0.69077
Zfp365	0.411175	3.95677	2.48309	0.115076	0.694468
Atp6v1g2	0.386278	4.27187	2.48159	0.115186	0.694468
Dgkh	0.308116	5.52177	2.48098	0.115231	0.694468
Atad2	0.371652	4.44258	2.47944	0.115343	0.694582
9330162012Rik	-0.382156	4.31551	2.47311	0.115809	0.696647
Atp8a2	0.374364	4.58119	2.47223	0.115873	0.696647
Rgs17	0.315428	5.41426	2.47022	0.116022	0.696974
Grhl1	-0.302531	7.17593	2.46658	0.116291	0.698028
Rpl10	0.402874	4.01923	2.46319	0.116542	0.69897
Gm15283	0.392761	4.22915	2.4604	0.116749	0.699645
Gm38348	-0.319679	5.35343	2.45411	0.117218	0.701889
Rbms1	0.326425	6.7574	2.451	0.11745	0.702366
Zfp788	-0.374819	4.81479	2.45052	0.117486	0.702366
Trit1	-0.319961	5.34109	2.44813	0.117665	0.702868
Plekho2	0.356371	5.02882	2.43771	0.118449	0.706982
Fdft1	0.325467	6.66605	2.43164	0.118908	0.709155
Nsmf	0.326801	6.72231	2.42593	0.119342	0.711173
Rxylt1	0.366611	4.94417	2.42225	0.119623	0.711401
Myoc	0.415446	4.02421	2.42164	0.119669	0.711401
Arhgap42	-0.281408	7.52203	2.42136	0.119691	0.711401
Ybx1	0.291202	5.75268	2.42041	0.119764	0.711401
Fgf1	-0.306951	7.04592	2.41907	0.119866	0.711441
Orc6	-0.340653	5.12542	2.4158	0.120117	0.71236
Plxnb1	-0.323067	6.51083	2.41444	0.120221	0.71241
Arhgef4	-0.315481	8.65457	2.40976	0.12058	0.713811
Rrbp1	0.282222	7.50047	2.40873	0.12066	0.713811
Ddx21	0.368786	4.68469	2.40762	0.120745	0.713811
Diaph3	0.322992	6.76678	2.40503	0.120946	0.714426
Gphn	-0.345333	10.4195	2.38848	0.122232	0.721108
Cxcl14	-0.319694	6.39426	2.38729	0.122325	0.721108
Rpl37	0.37982	4.23996	2.3863	0.122403	0.721108
Iqcb1	0.292002	5.68463	2.38454	0.122541	0.721108
Atp2b1	0.284369	7.74426	2.37957	0.122931	0.721108
Tor1aip1	-0.323103	6.72538	2.3791	0.122968	0.721108
Adcy3	0.364831	4.4167	2.37846	0.123019	0.721108
Atp6v0c	0.286097	5.70334	2.37839	0.123024	0.721108
Lima1	-0.323477	5.22859	2.37819	0.12304	0.721108
Syn2	0.295803	8.05317	2.37781	0.12307	0.721108
Nsd2	0.321946	6.54423	2.37604	0.12321	0.721108
Cdv3	0.333983	5.18312	2.37468	0.123317	0.721108
Nckap5	0.342838	10.2348	2.37441	0.123339	0.721108
Usp46	0.298469	5.5265	2.37183	0.123542	0.721732
Anapc16	-0.308121	5.41301	2.3698	0.123703	0.722104
Maob	-0.320679	6.75229	2.36348	0.124205	0.724241
Eea1	-0.283226	7.73661	2.36273	0.124264	0.724241
Tsix	0.367887	4.87892	2.34876	0.125382	0.730185
Gpsm2	-0.367317	4.78847	2.33868	0.126196	0.734075
Slc7a2	-0.309288	6.90987	2.33703	0.12633	0.734075
Ncs1	0.338475	5.11392	2.33666	0.12636	0.734075
Lgr6	-0.31753	6.45388	2.33561	0.126445	0.734075
Aldh7a1	-0.284992	5.93985	2.33282	0.126673	0.734373
Syp	0.351517	4.97554	2.33099	0.126821	0.734373
Cadps	0.280768	7.43889	2.33068	0.126846	0.734373
Nptxr	0.397533	3.86735	2.32918	0.126969	0.734373
Tgoln1	-0.380868	4.19326	2.32839	0.127033	0.734373
Mir22hg	0.365406	4.80767	2.3277	0.12709	0.734373
Plod1	-0.373075	4.28021	2.32205	0.127552	0.735843
Slc1a2	-0.353968	13.2724	2.32098	0.12764	0.735843
Mroh1	-0.311952	5.30281	2.32096	0.127641	0.735843
Col11a1	-0.381327	4.15665	2.31951	0.12776	0.735958
Ctnnbl1	-0.28539	5.69288	2.31669	0.127992	0.736724
Kif3a	0.316781	6.61918	2.30848	0.12867	0.739257
Azi2	-0.28306	5.93468	2.30811	0.1287	0.739257
Bcar1	-0.356245	4.58342	2.30668	0.128819	0.739257
Nt5dc3	-0.338916	5.07234	2.30654	0.12883	0.739257
Gtdc1	0.317715	6.64257	2.30319	0.129109	0.740282
Wnk3	0.292848	5.56998	2.2981	0.129533	0.742142
Arid5a	-0.363001	4.71386	2.29398	0.129877	0.743538
Rcbtb1	-0.30444	5.37342	2.29113	0.130115	0.744332
Creb5	-0.29853	6.14827	2.28953	0.13025	0.744527
Cyfip1	-0.279717	7.40572	2.28455	0.130668	0.74582
Gm10561	0.289849	5.63308	2.28445	0.130676	0.74582
Zfp932	0.29896	5.44764	2.28004	0.131049	0.746597
Rpl41	0.347463	4.99485	2.27952	0.131092	0.746597
Spop	-0.278641	7.40823	2.27918	0.131121	0.746597
Rplp2	0.369677	4.24051	2.27808	0.131215	0.746597
Asph	-0.277475	7.43654	2.2743	0.131535	0.747846
Maged1	0.356911	4.59313	2.26459	0.132361	0.751969
Agl	-0.295639	8.25841	2.26216	0.132569	0.752575
Mid2	-0.277187	5.90352	2.25762	0.132959	0.754205
Rplp1	0.353891	4.66792	2.25645	0.133059	0.754205
Xrn2	-0.293763	7.10145	2.25473	0.133207	0.754465
Igdcc4	0.291112	7.15687	2.2527	0.133381	0.754878
Gstz1	-0.282868	5.64313	2.2505	0.133571	0.755378
Stmn3	0.348823	4.91446	2.24602	0.133959	0.756993
Bmerb1	0.341814	5.02279	2.24387	0.134145	0.757471
Nap1l1	0.292167	6.08581	2.2415	0.134351	0.758057
Slc48a1	-0.309394	6.43467	2.23661	0.134776	0.759561
Cipc	-0.312457	6.6863	2.23492	0.134924	0.759561
Ntsr2	-0.308049	8.88227	2.23404	0.135	0.759561
Thrb	-0.311177	9.05327	2.23374	0.135026	0.759561
Slc49a4	-0.325874	5.13111	2.22663	0.135649	0.762489
Adora1	-0.349039	4.4756	2.22275	0.135991	0.763576
Ccdc9b	-0.372779	4.16148	2.2221	0.136048	0.763576
Gm266	0.305327	5.34303	2.22091	0.136153	0.763588
Lpgat1	0.34774	4.93515	2.21839	0.136376	0.764259
BC006965	-0.292955	5.43445	2.21378	0.136783	0.765966
Smc4	-0.298613	5.36985	2.2119	0.13695	0.766323
Tmem44	0.293096	7.06331	2.19976	0.138032	0.771431
Mccc1	-0.295805	6.17658	2.19933	0.138071	0.771431
Abhd18	-0.307134	6.77639	2.19713	0.138268	0.771952
Cep44	-0.349001	4.51808	2.19499	0.138461	0.772448
Mob2	-0.316191	5.20089	2.19127	0.138795	0.773732
Mrpl18	0.353645	4.78148	2.18749	0.139136	0.775054
Mink1	-0.272686	7.4203	2.1852	0.139343	0.775622
Vash1	0.356672	4.31337	2.18211	0.139623	0.776288
Dnaja1	0.288449	6.10021	2.18158	0.139671	0.776288
Pros1	-0.349982	4.59219	2.17679	0.140107	0.776795
Ptma	0.277387	5.97112	2.17083	0.140651	0.776795
Elmo2	-0.281678	7.22074	2.17046	0.140684	0.776795
Xpa	-0.271561	5.90235	2.17002	0.140724	0.776795
Lin54	-0.357895	4.32482	2.16875	0.140841	0.776795
Rpl30	0.343561	4.41602	2.16859	0.140856	0.776795
Rbm4	-0.288675	5.48578	2.16831	0.140881	0.776795
Cask	0.285278	8.13186	2.16769	0.140938	0.776795
Aldoa	0.311378	5.20054	2.16738	0.140966	0.776795
4931406C07Rik	-0.303025	6.29642	2.16706	0.140995	0.776795
Fam13c	0.309398	9.1933	2.1661	0.141084	0.776795
Dbp	-0.273354	5.96394	2.16606	0.141087	0.776795
Rtn1	0.297918	6.91264	2.16569	0.141121	0.776795
Pip4p1	0.297382	5.34589	2.1569	0.141931	0.780252
Btg2	0.368027	4.22116	2.15659	0.141959	0.780252
Wdr17	0.325831	10.1426	2.15397	0.142202	0.781005
Dennd2a	-0.299728	6.27005	2.15252	0.142336	0.781165
Gm47167	0.381797	4.03341	2.15073	0.142502	0.781499
Pde8b	-0.30431	9.00795	2.14765	0.142788	0.782493
Tmem100	0.347751	4.88358	2.1458	0.14296	0.782648
Gm47781	-0.366241	4.08909	2.1448	0.143054	0.782648
5430402O13Rik	-0.340781	4.41494	2.14381	0.143146	0.782648
Il15	-0.346131	4.77025	2.14283	0.143238	0.782648
Fkbp1a	0.338571	4.95983	2.1405	0.143455	0.78326
Hdac9	0.31083	9.38653	2.13619	0.143858	0.784884
Pafah2	-0.362998	4.20041	2.13231	0.144223	0.785834
Rfwd3	-0.302205	5.27092	2.13209	0.144244	0.785834
Cuedc1	-0.278502	7.22855	2.12442	0.144967	0.787188
Msantd3	-0.275391	5.63859	2.1244	0.14497	0.787188
Ankrd16	-0.270227	5.79906	2.12403	0.145005	0.787188
Ptbp3	0.323659	5.13817	2.12386	0.145021	0.787188
Rabgap1l	0.278732	8.02241	2.12384	0.145022	0.787188
2510002D24Rik	0.393817	3.78736	2.12174	0.145222	0.787695
Tank	-0.263917	7.61961	2.12032	0.145356	0.787847
B3galt1	0.330201	11.0646	2.11669	0.145701	0.789141
Cpeb2	0.27468	5.96536	2.11271	0.14608	0.790432
Sel1l3	0.353727	4.33535	2.11196	0.146152	0.790432
Zcchc14	-0.274438	5.66114	2.10952	0.146385	0.791118
C920021L13Rik	-0.282373	5.49281	2.10824	0.146508	0.791206
Ogdh	-0.299666	6.80682	2.10657	0.146668	0.791497
Lsm12	0.346504	4.51659	2.10277	0.147033	0.791653
Mipep	-0.350964	4.31866	2.10182	0.147124	0.791653
Gapdh	0.26869	5.7181	2.10076	0.147226	0.791653
Maoa	0.324103	5.10638	2.10028	0.147272	0.791653
Id3	0.29811	6.25675	2.0998	0.147319	0.791653
Actn1	0.368163	4.18877	2.09961	0.147336	0.791653
Ppargc1a	-0.275808	8.01102	2.09417	0.147862	0.793319
Celrr	-0.276831	8.03473	2.09312	0.147964	0.793319
Sept10	0.341048	4.55583	2.09309	0.147967	0.793319
Spats2	0.272943	5.68246	2.0908	0.148188	0.793464
Fam49a	-0.296239	6.84191	2.09061	0.148207	0.793464
H1f0	-0.338854	4.58149	2.08825	0.148436	0.794068
Gm27239	-0.340219	4.60787	2.08724	0.148534	0.794068
Prkar1a	0.274415	5.99133	2.08468	0.148783	0.794132
Sox8	-0.277887	5.52325	2.08286	0.148961	0.794132
Chrdl1	0.26884	7.3648	2.08267	0.148979	0.794132
Gabbr1	0.285265	8.2968	2.08209	0.149036	0.794132
Mtmr14	-0.341047	4.61155	2.08076	0.149166	0.794132
Mbp	0.285913	5.39191	2.08054	0.149187	0.794132
Utrn	0.291963	8.59577	2.0791	0.149328	0.794316
Fbh1	-0.281691	6.10784	2.07542	0.149688	0.795589
Rpl18	0.373655	3.89132	2.07447	0.149782	0.795589
Tulp3	-0.259668	7.53509	2.07256	0.14997	0.796018
Als2cl	-0.264654	5.85248	2.07055	0.150167	0.796495
Hsd17b12	0.273374	6.00763	2.06775	0.150444	0.797394
Ttyh2	0.324036	5.09765	2.06665	0.150552	0.797399
1700030K09Rik	-0.339791	4.40301	2.0637	0.150843	0.797939
Camkk2	0.292997	5.3252	2.06345	0.150869	0.797939
Wwp2	-0.285827	5.42302	2.05642	0.151566	0.801022
Ttc23	-0.293372	6.86062	2.0554	0.151667	0.801022
Rnf20	0.272735	7.25929	2.05086	0.15212	0.802844
Spag1	-0.266545	5.94702	2.04809	0.152397	0.803602
Stim1	-0.286074	6.98246	2.04648	0.152559	0.803602
Rps15	0.337767	4.63373	2.04618	0.152588	0.803602
Csmd2	0.293482	6.84539	2.04455	0.152752	0.803894
Psd2	-0.263451	7.7427	2.04283	0.152925	0.804237
Msi2	-0.327197	11.4676	2.03835	0.153376	0.805416
Casp9	0.355011	4.21706	2.03534	0.153679	0.805416
Polr3f	0.347235	4.31077	2.03421	0.153794	0.805416
Zcchc18	0.327145	5.02973	2.03382	0.153833	0.805416
E130102H24Rik	-0.26201	5.88267	2.03098	0.154122	0.805416
Aco2	-0.265424	7.36887	2.03056	0.154163	0.805416
Phyhipl	0.278144	8.1952	2.03009	0.154211	0.805416
Nin	0.2955	5.29584	2.02992	0.154228	0.805416
Ttpa	0.3262	5.00775	2.02983	0.154238	0.805416
Rpl7a	0.359896	4.03438	2.02927	0.154295	0.805416
Gm20743	-0.28259	5.39241	2.02822	0.154401	0.805416
Tusc3	0.295971	6.44548	2.02774	0.15445	0.805416
Scai	0.294681	6.80377	2.02628	0.154598	0.805625
Lmcd1	0.348803	4.27124	2.02181	0.155054	0.807435
Slc2a13	0.285477	5.40152	2.01858	0.155385	0.808588
Nr3c2	0.290809	8.78823	2.01314	0.155942	0.810295
Nlgn1	0.324903	11.4458	2.01219	0.156039	0.810295
Tjp2	0.268258	7.29758	2.01121	0.156141	0.810295
Ensa	0.271361	5.61179	2.01113	0.156149	0.810295
Prdx5	0.367888	3.90433	2.00769	0.156503	0.810444
Acss2	0.25813	7.45372	2.00585	0.156693	0.810444
Gpr19	0.27738	5.49205	2.00509	0.156772	0.810444
Arl6ip6	-0.335758	4.69109	2.00489	0.156793	0.810444
Dnhd1	-0.330882	4.51771	2.00459	0.156824	0.810444
Gt(ROSA)26Sor	0.338816	4.78045	2.00325	0.156962	0.810444
4930481A15Rik	-0.35424	4.07076	2.00248	0.157042	0.810444
Atp6v1d	0.290491	5.29749	2.0024	0.15705	0.810444
Kbtbd3	0.339051	4.33706	1.99912	0.157391	0.811638
Ptgr2	-0.26871	5.59496	1.99569	0.157748	0.812915
Susd6	-0.292127	6.79623	1.99102	0.158234	0.81437
Acp1	0.321368	5.0231	1.99088	0.158249	0.81437
Gm31614	-0.339576	4.78011	1.98955	0.158388	0.81452
Rere	-0.286544	8.668	1.98691	0.158664	0.814831
Nrgn	0.290787	6.46556	1.98622	0.158737	0.814831
Cry2	-0.255052	7.51468	1.98522	0.158842	0.814831
Unc13c	0.309192	9.91062	1.98419	0.15895	0.814831
Setbp1	0.288325	8.77382	1.9818	0.159201	0.814831
Rpl28	0.361782	3.97843	1.98176	0.159205	0.814831
Pgp	-0.332956	4.87596	1.98166	0.159216	0.814831
Ubc	0.332697	4.73601	1.97954	0.159439	0.815412
Kcna6	0.362316	4.12941	1.97675	0.159734	0.815813
Tbcel	-0.262016	7.36088	1.97625	0.159786	0.815813
Kctd1	0.261694	7.38665	1.97567	0.159847	0.815813
Stmn1	0.288753	5.25743	1.97433	0.159989	0.815979
Serpini1	0.339775	4.32055	1.97305	0.160124	0.816108
Inka2	0.286596	5.27466	1.96861	0.160595	0.817727
Camk1d	0.298475	9.40267	1.96798	0.160662	0.817727
Atl1	0.290692	5.26582	1.96308	0.161184	0.819822
Rtn4	0.266333	7.25364	1.9607	0.161439	0.820555
Fbxo44	-0.289092	6.35936	1.95654	0.161884	0.820996
Vav3	-0.265884	7.99957	1.95571	0.161973	0.820996
Eda	-0.259062	7.39191	1.95519	0.162028	0.820996
Olfm1	0.264643	6.01199	1.95477	0.162073	0.820996
Mobp	0.356837	3.96142	1.95473	0.162078	0.820996
Tmem246	0.342391	4.27527	1.95271	0.162295	0.821534
Sv2a	0.333332	4.33807	1.95119	0.162459	0.821804
Gm26873	0.332539	4.88711	1.94988	0.1626	0.821958
Kin	-0.331527	4.74074	1.94813	0.162788	0.822187
Ddit4	-0.333834	4.31816	1.94711	0.162899	0.822187
Tbc1d7	0.352787	4.12475	1.94551	0.163072	0.822187
Acer3	-0.268772	7.18288	1.94536	0.163088	0.822187
Arap2	0.281758	8.56599	1.94302	0.163341	0.822906
St13	0.276786	6.15741	1.94151	0.163505	0.823173
Dhcr24	0.331696	4.84866	1.9394	0.163734	0.82377
S1pr1	0.258602	7.3824	1.93665	0.164033	0.824715
Agk	0.272337	5.48038	1.93482	0.164232	0.825158
Eps15l1	-0.269398	7.15107	1.92995	0.164764	0.827269
Polg	-0.259562	5.75324	1.9277	0.165011	0.827951
Fam171b	-0.278206	8.44579	1.92587	0.165211	0.828076
Abhd14b	-0.297461	5.18134	1.92495	0.165312	0.828076
Tcp11l2	-0.336097	4.26695	1.9241	0.165406	0.828076
Pde6d	0.333752	4.85049	1.92341	0.165481	0.828076
Tbca	0.328429	4.91102	1.91968	0.165892	0.82957
Il6st	0.260513	5.94479	1.91609	0.166288	0.830993
Tpt1	0.275571	5.36595	1.91468	0.166445	0.831216
Atp13a2	0.330388	4.34548	1.90629	0.167376	0.835186
Gm26618	0.285318	6.80645	1.90475	0.167547	0.835186
Rnf213	-0.258921	5.89794	1.90358	0.167678	0.835186
Uba6	0.312439	5.06621	1.90348	0.167689	0.835186
Bcas3	-0.273602	8.34323	1.89916	0.168172	0.837032
Psma7	0.317268	4.97755	1.89644	0.168478	0.837107
Prkd1	-0.289713	9.21677	1.89607	0.168519	0.837107
Tcte2	0.35517	4.04144	1.89601	0.168525	0.837107
Atp6v1a	0.252318	5.8828	1.89207	0.168968	0.838253
C030018K13Rik	0.285109	6.77096	1.89104	0.169085	0.838253
Cyp4f13	-0.276275	6.21114	1.89095	0.169094	0.838253
Herpud1	-0.322997	4.38063	1.88942	0.169267	0.838548
Hivep3	-0.302698	9.98515	1.88536	0.169726	0.839751
Pik3c2a	-0.248929	7.61544	1.88506	0.16976	0.839751
Ulk1	-0.324345	4.42379	1.88428	0.169849	0.839751
Elob	0.355395	3.96274	1.88275	0.170022	0.840048
Tcf7l1	0.259804	7.29487	1.88032	0.170297	0.840723
Klf6	0.350952	4.06487	1.87956	0.170385	0.840723
BC005537	0.253024	5.89325	1.8712	0.171338	0.844866
Scd2	0.274664	6.95196	1.86867	0.171627	0.845729
Pld3	0.318511	4.54548	1.86405	0.172158	0.846709
Reep5	-0.252927	5.92144	1.8634	0.172233	0.846709
Rpsa	0.322592	4.72642	1.86335	0.172239	0.846709
Cnr1	-0.280616	5.25753	1.86298	0.172282	0.846709
Nab1	0.326382	4.85199	1.86125	0.172481	0.846729
Homer1	0.282772	6.30473	1.86016	0.172606	0.846729
Dguok	-0.284279	5.25464	1.85933	0.172702	0.846729
Vps26b	-0.323001	4.5153	1.85899	0.172741	0.846729
Vldlr	0.262525	5.56124	1.85601	0.173086	0.846927
S100a16	0.325814	4.7989	1.85567	0.173125	0.846927
Usp40	-0.284763	6.67202	1.85498	0.173205	0.846927
Madd	0.338882	4.23855	1.8547	0.173238	0.846927
Pdzph1	-0.269779	7.05927	1.85363	0.173361	0.846975
Ifnar2	0.324531	4.51558	1.85127	0.173636	0.847448
Acsl4	0.263341	6.07278	1.85006	0.173776	0.847448
Klhl24	-0.284158	6.67129	1.84985	0.1738	0.847448
Fbrsl1	0.258264	7.27627	1.84881	0.173921	0.847482
Itga6	0.248539	7.67628	1.84574	0.17428	0.848125
Lix1l	-0.320973	4.37468	1.84566	0.174289	0.848125
Tmem29	0.252666	5.75143	1.84475	0.174396	0.848125
Pde4dip	0.254923	5.68791	1.83722	0.175277	0.851781
Rgs3	-0.280364	5.27424	1.83637	0.175377	0.851781
Sf1	-0.283133	6.5839	1.8343	0.175621	0.851905
Nol8	0.316968	4.53631	1.83421	0.175632	0.851905
Rft1	-0.31714	4.45211	1.8303	0.176092	0.853388
Zbtb7c	0.281312	6.39502	1.82967	0.176167	0.853388
A630089N07Rik	0.282803	6.68716	1.82828	0.176331	0.853624
Gm2115	0.264496	5.53138	1.82571	0.176635	0.854541
Rap1gap2	0.312347	5.01499	1.82397	0.176842	0.854984
Slc8b1	0.271429	5.38649	1.82287	0.176972	0.855058
Pebp1	0.317763	4.56178	1.81993	0.177321	0.856189
Lysmd2	-0.319594	4.54236	1.81741	0.177622	0.856728
Hace1	0.253442	5.75121	1.81706	0.177664	0.856728
Airn	0.310336	4.97548	1.81212	0.178254	0.859016
Mtrex	0.258914	5.57072	1.80965	0.178551	0.859506
Scnm1	-0.333789	4.19127	1.80882	0.17865	0.859506
Spidr	-0.278659	5.28391	1.80813	0.178733	0.859506
Acat3	0.283913	5.23478	1.80742	0.178818	0.859506
Atp2b2	-0.272415	8.64637	1.8052	0.179085	0.859784
Zfp386	-0.277847	5.27429	1.8033	0.179314	0.859784
Capza2	0.278868	6.46218	1.80321	0.179325	0.859784
Clu	-0.244529	7.47675	1.80289	0.179363	0.859784
Rpl27a	0.313821	4.51038	1.80214	0.179454	0.859784
Prune2	-0.275089	5.30529	1.7961	0.180184	0.862726
D10Wsu102e	0.250479	5.73783	1.79431	0.180402	0.86321
Id2	-0.278645	6.45571	1.78831	0.181132	0.864611
Gpr146	-0.33679	4.11963	1.78817	0.18115	0.864611
Itpr1	-0.248927	5.75057	1.78737	0.181247	0.864611
Gm49130	-0.337371	4.18537	1.78714	0.181275	0.864611
Llgl1	0.320815	4.35668	1.78709	0.181282	0.864611
Cacna1d	-0.247326	7.41475	1.78618	0.181393	0.864611
Tex9	-0.250465	5.71538	1.78405	0.181652	0.865294
mt-Co3	0.275826	5.26927	1.78218	0.181882	0.865834
Eps8	0.269603	8.6051	1.77207	0.183126	0.871174
Rpl17	0.314705	4.88062	1.77116	0.183238	0.871174
Mtmr6	0.24641	5.84426	1.76898	0.183509	0.871902
Map4k3	-0.252608	7.26372	1.76684	0.183774	0.872601
Adrb1	0.341555	3.99936	1.76427	0.184093	0.873049
Nedd1	0.319852	4.36075	1.76419	0.184103	0.873049
Sgpl1	0.31674	4.45428	1.76189	0.184388	0.873846
Cisd2	0.2454	5.84617	1.76078	0.184527	0.873944
Ano6	0.275475	6.46193	1.75729	0.184962	0.87545
Gbe1	-0.247051	5.74973	1.75447	0.185316	0.876563
Dimt1	0.312254	4.60056	1.75306	0.185492	0.876839
Ddr1	0.277761	5.24312	1.75083	0.185773	0.877607
Atg4d	-0.314352	4.6908	1.74775	0.186159	0.878875
Dmac2	-0.302979	4.98495	1.74548	0.186446	0.879559
Sdha	-0.275627	6.6122	1.74397	0.186637	0.879559
Pag1	0.239766	7.62624	1.74379	0.186659	0.879559
Ranbp3l	-0.239297	7.6497	1.74039	0.18709	0.881029
Ppip5k2	0.269475	5.32973	1.73639	0.187597	0.882304
Cpeb1	0.268227	6.25654	1.73638	0.187598	0.882304
Nsun3	-0.317354	4.29667	1.73256	0.188084	0.883949
Rps27a	0.308798	4.38253	1.73177	0.188186	0.883949
Ube2s	0.323742	4.26119	1.72976	0.188441	0.884278
Pdlim4	-0.256143	5.50385	1.72881	0.188563	0.884278
Aldh3a2	0.337248	4.07948	1.72842	0.188613	0.884278
Nr3c1	0.252144	8.05356	1.72717	0.188772	0.884469
Rab43	0.330761	4.20982	1.72611	0.188909	0.884551
Nfe2l2	-0.259574	5.44695	1.72484	0.189071	0.884734
Tcf4	-0.29796	11.0801	1.72306	0.1893	0.884734
Acad8	-0.276221	5.22136	1.72291	0.189319	0.884734
Ppp2r2b	0.292143	10.263	1.72209	0.189424	0.884734
Atp1a2	-0.290284	10.0636	1.71923	0.189793	0.885724
Lin52	-0.246981	7.30509	1.71859	0.189875	0.885724
Zc3h15	0.242366	5.91708	1.71506	0.190331	0.887294
Tsc22d1	0.262763	6.96892	1.71295	0.190603	0.887316
Samd8	0.303415	4.97599	1.71255	0.190655	0.887316
Helq	-0.305733	4.94627	1.71043	0.19093	0.887316
9330188P03Rik	0.289824	5.08611	1.70944	0.191059	0.887316
Wdr91	-0.245223	5.96321	1.70903	0.191111	0.887316
AU022252	-0.305346	4.41017	1.7084	0.191193	0.887316
Cnp	0.338291	4.02856	1.7084	0.191193	0.887316
Ptchd4	0.271312	9.00457	1.70765	0.191291	0.887316
Dera	0.308964	4.92479	1.7052	0.191609	0.888241
Ppp3r1	0.277127	5.20008	1.70165	0.192072	0.889831
Spats1	-0.330526	4.06279	1.69689	0.192695	0.891807
Suz12	-0.272637	6.6842	1.69565	0.192858	0.891807
Fyn	0.237391	7.64591	1.69564	0.192859	0.891807
9630028H03Rik	0.271444	5.29538	1.69332	0.193164	0.892387
Tmem41b	0.310916	4.85599	1.69254	0.193267	0.892387
Rhbdl1	0.334819	4.0102	1.69195	0.193344	0.892387
Nphp3	0.272438	6.67301	1.6908	0.193495	0.892492
Tnip1	-0.327761	4.06324	1.68981	0.193626	0.892492
Nfic	-0.263359	5.34844	1.68904	0.193728	0.892492
Dnah7b	0.246728	5.98458	1.68607	0.19412	0.893447
Las1l	-0.262842	5.37609	1.68565	0.194175	0.893447
Trmt2b	-0.30462	4.90736	1.6841	0.194381	0.893827
Pcyt2	0.25463	7.06148	1.68321	0.194498	0.893827
Klhl32	0.261878	6.92738	1.681	0.194792	0.894503
Gm29260	-0.270308	6.73735	1.67812	0.195174	0.894503
Rpl13	0.258441	5.3845	1.67811	0.195176	0.894503
Plcg1	-0.26821	6.35917	1.67806	0.195182	0.894503
Vps33b	0.306426	4.52973	1.67711	0.195309	0.894503
Slc4a1ap	-0.261321	5.35482	1.67495	0.195597	0.894503
Pamr1	0.246374	7.24879	1.67301	0.195856	0.894503
Gm48512	0.325198	4.1731	1.6728	0.195884	0.894503
Itpk1	-0.249233	5.57496	1.67256	0.195916	0.894503
Ldha	0.304498	4.52007	1.67253	0.195921	0.894503
Socs7	0.299366	5.0194	1.67169	0.196033	0.894503
Paip2b	-0.323508	4.13159	1.67071	0.196163	0.894503
Txndc5	0.310399	4.65458	1.67036	0.19621	0.894503
Chpt1	-0.240086	7.3743	1.66832	0.196484	0.895199
Tsga10	0.255478	6.14264	1.66623	0.196764	0.895927
Il1rap	-0.308608	4.79602	1.66428	0.197026	0.896571
Tanc2	0.24311	7.91533	1.66256	0.197258	0.896991
C130071C03Rik	0.271133	9.21344	1.66181	0.19736	0.896991
Pacsin1	0.302068	4.93844	1.66053	0.197532	0.897226
Camk2a	0.256822	6.18036	1.6581	0.19786	0.898167
Lrp6	-0.245398	7.24489	1.65634	0.198098	0.898653
Ppp2r1a	0.306429	4.7844	1.65398	0.198418	0.898653
Mblac2	0.274515	5.19969	1.65362	0.198467	0.898653
Phlpp2	0.266616	5.30078	1.65329	0.198511	0.898653
Zfp462	-0.235885	7.45206	1.65285	0.198572	0.898653
Dnajc8	0.293746	5.0277	1.65142	0.198765	0.89868
Gpx4	0.32101	4.14287	1.65102	0.19882	0.89868
Apobec1	-0.321166	4.09609	1.64871	0.199135	0.899556
Tob1	0.254219	5.43309	1.64263	0.199965	0.902319
Abtb2	0.243512	7.27211	1.64245	0.199989	0.902319
Nop58	0.301925	4.47169	1.63826	0.200564	0.904002
Wdr19	-0.305519	4.35094	1.63654	0.200801	0.904002
Satb2	0.301583	4.499	1.63562	0.200927	0.904002
Asah1	0.244851	6.03838	1.63463	0.201063	0.904002
Syngr1	0.297912	4.94859	1.63363	0.201201	0.904002
Ppme1	0.266475	6.52987	1.6323	0.201385	0.904002
Rnf19a	-0.251975	5.44369	1.63224	0.201393	0.904002
Itgb1	0.25119	6.11542	1.63186	0.201446	0.904002
Pnpla6	0.318421	4.2508	1.63178	0.201457	0.904002
C87436	-0.304104	4.82525	1.63072	0.201604	0.904115
Sctr	-0.30304	4.77512	1.62949	0.201773	0.904243
Gm26512	-0.239838	7.90137	1.62724	0.202085	0.904243
Parp1	0.303609	4.65111	1.62509	0.202384	0.904243
Tlr3	0.237953	5.73926	1.62491	0.202409	0.904243
Eid1	0.238093	5.77064	1.62479	0.202426	0.904243
Btbd9	0.23465	7.72272	1.62477	0.202428	0.904243
Rpl3	0.302511	4.79993	1.62437	0.202484	0.904243
Galnt1	-0.237848	7.84087	1.62294	0.202683	0.904553
Dner	0.234009	7.4483	1.6199	0.203105	0.904553
Kcnb1	0.299417	4.90356	1.61814	0.203352	0.904553
Gprc5b	-0.233359	5.87613	1.61814	0.203352	0.904553
Tab1	-0.258275	5.34774	1.61742	0.203453	0.904553
Pxdn	0.239324	5.76659	1.61726	0.203474	0.904553
Gm16124	-0.30137	4.87532	1.6172	0.203483	0.904553
Arhgap18	-0.262839	6.43801	1.61613	0.203632	0.904553
Snrnp27	0.300107	4.59821	1.61533	0.203744	0.904553
Ptov1	0.301336	4.57043	1.61429	0.20389	0.904553
Nfyc	-0.235344	7.7886	1.6125	0.204141	0.904553
Sfxn2	-0.2651	5.27121	1.61218	0.204185	0.904553
Zfand3	-0.251359	8.31919	1.61163	0.204263	0.904553
Nmt2	0.25327	6.16308	1.6114	0.204295	0.904553
Hspb11	0.298126	4.4214	1.6108	0.204379	0.904553
Tnfrsf21	0.339227	3.88475	1.60819	0.204746	0.904584
Rbbp8	0.302427	4.89329	1.60716	0.204891	0.904584
Aldh9a1	-0.261736	5.25688	1.60714	0.204894	0.904584
Dcaf11	-0.272421	5.1883	1.607	0.204913	0.904584
Timm17a	-0.261169	5.28173	1.60578	0.205086	0.904584
Rwdd1	0.297975	4.42831	1.60556	0.205117	0.904584
Brd9	0.259099	6.265	1.60349	0.205409	0.904898
Lrrcc1	0.241436	5.60222	1.60333	0.205432	0.904898
Phip	0.236235	7.83436	1.60162	0.205674	0.904968
Dgcr2	-0.246427	5.49684	1.60073	0.205799	0.904968
Grina	-0.263591	6.64849	1.60064	0.205813	0.904968
Aamdc	-0.237047	5.67144	1.59684	0.206352	0.9068
Cdk2ap1	0.325306	4.03399	1.59211	0.207025	0.909221
Clk3	-0.273857	5.15348	1.58787	0.20763	0.91134
Acsl6	-0.247198	8.25145	1.58585	0.207919	0.912072
Hexdc	0.301298	4.73961	1.57813	0.20903	0.916402
Ssb	0.240161	6.02366	1.57397	0.209631	0.918159
Rap1b	0.280197	5.10335	1.57365	0.209678	0.918159
Ubash3b	-0.259142	6.34885	1.57026	0.210169	0.919768
Hectd2os	0.267525	5.17759	1.56684	0.210666	0.920758
Cpe	-0.28478	11.1778	1.56664	0.210695	0.920758
Thra	-0.258282	6.80571	1.56615	0.210767	0.920758
Epm2a	-0.235095	5.68722	1.56313	0.211208	0.921455
2610316D01Rik	0.238908	5.59552	1.5621	0.211358	0.921455
Akt3	0.255804	8.77948	1.56191	0.211386	0.921455
2310022B05Rik	-0.244559	6.07152	1.56166	0.211423	0.921455
Tmem189	-0.29397	4.44218	1.55523	0.212365	0.92451
Wdfy2	-0.260376	6.59123	1.55518	0.212372	0.92451
Farp2	-0.246509	6.13146	1.55422	0.212514	0.924585
Smad3	-0.259085	5.2826	1.55016	0.213112	0.926643
Nrn1	0.28957	4.53328	1.54781	0.213459	0.926905
Btbd10	0.230621	5.9201	1.54679	0.213609	0.926905
Zfp426	-0.242063	5.50185	1.54667	0.213627	0.926905
Atp5d	0.309478	4.16525	1.5463	0.213683	0.926905
Eno1	0.255882	6.28724	1.54554	0.213796	0.926905
Lrif1	0.2578	5.2668	1.5439	0.214038	0.927416
Srsf1	-0.240066	7.16878	1.54125	0.214432	0.928041
Zfp3	-0.296329	4.37766	1.54125	0.214432	0.928041
Fam124a	0.231434	5.76802	1.53953	0.214687	0.928605
Abhd3	0.251709	6.91935	1.53707	0.215054	0.928727
Gm41836	0.318901	4.04508	1.53686	0.215086	0.928727
Tle3	-0.309377	4.17465	1.53683	0.215091	0.928727
Ctbp2	0.310717	4.19418	1.53453	0.215434	0.929669
Gnaq	-0.251241	8.65461	1.53016	0.216088	0.931057
Ccnl2	-0.246292	8.36602	1.53007	0.216101	0.931057
Mindy4	-0.243335	5.46129	1.52987	0.216132	0.931057
Etfdh	-0.275729	5.08289	1.52823	0.216378	0.931577
Fbxl12	-0.279188	5.07057	1.52622	0.216681	0.932189
Cluh	-0.229517	5.93139	1.52381	0.217044	0.932189
Dnajc3	-0.256534	6.4993	1.52368	0.217063	0.932189
Rpap3	-0.281748	5.0124	1.52318	0.217139	0.932189
Ppp2r3a	-0.224752	7.65749	1.52313	0.217147	0.932189
Nop56	0.273483	5.11222	1.51822	0.21789	0.933957
Acvr2a	0.233234	5.6583	1.51772	0.217964	0.933957
Gabra4	0.252772	6.8505	1.51756	0.217988	0.933957
Ubxn7	-0.250398	6.24558	1.51708	0.218062	0.933957
Zfp775	-0.293085	4.36657	1.51538	0.21832	0.934263
Rnf144a	-0.247316	6.95506	1.51496	0.218385	0.934263
Dgcr8	0.249352	5.36692	1.51155	0.218903	0.935943
Skp1a	0.288044	4.61903	1.5089	0.219307	0.936436
Snhg3	0.318103	4.09007	1.50787	0.219464	0.936436
Gm32834	-0.304825	4.21064	1.50773	0.219485	0.936436
Mpped2	0.243588	7.01569	1.50749	0.219523	0.936436
Clock	0.255636	6.44908	1.50539	0.219844	0.937268
Hdgfl3	0.247636	6.2	1.50453	0.219976	0.937295
Meis3	0.313059	4.0673	1.50281	0.22024	0.937865
Letm2	-0.235366	5.55095	1.50201	0.220362	0.937865
Plxna2	0.247596	6.2231	1.49902	0.220822	0.939285
Mok	0.306358	4.21787	1.49723	0.221099	0.939922
Ccdc80	0.253373	6.35246	1.49594	0.221297	0.940226
Man1a	0.281314	5.03771	1.49446	0.221526	0.940664
Chsy1	0.253535	6.41506	1.4935	0.221674	0.940753
Ltbp3	0.289154	4.41452	1.49167	0.221957	0.941418
Tmc7	-0.229753	7.30351	1.48742	0.222617	0.943677
Rbks	-0.244814	5.36867	1.4838	0.223181	0.945528
A730081D07Rik	-0.294838	4.32269	1.48276	0.223344	0.945679
Prpf40b	0.22416	5.87792	1.48119	0.223588	0.945757
Gm973	-0.238541	8.22812	1.48101	0.223617	0.945757
Lrmda	-0.253463	6.58742	1.47868	0.223982	0.946763
Fasn	0.289518	4.75922	1.47624	0.224363	0.947621
Rab6b	0.243574	6.19078	1.47575	0.22444	0.947621
Dlg5	-0.21996	7.52353	1.47441	0.224651	0.947973
Slc39a14	-0.222993	5.87423	1.47289	0.22489	0.948443
Ube2h	-0.233721	7.18743	1.47129	0.225143	0.948971
Ptp4a2	0.235386	5.53818	1.46954	0.225418	0.949595
Zmat5	-0.283316	4.44995	1.46575	0.226018	0.951581
Dpysl2	0.242686	6.95851	1.46104	0.226765	0.953773
Bcl7a	-0.285954	4.72393	1.46085	0.226796	0.953773
A230057D06Rik	0.223702	7.40168	1.45823	0.227212	0.954276
Nek1	0.246549	6.8621	1.45673	0.227452	0.954276
4933424G05Rik	0.285881	4.91203	1.45584	0.227593	0.954276
Zfyve21	-0.286619	4.65643	1.45385	0.227912	0.954276
Plbd2	-0.287667	4.71919	1.45332	0.227996	0.954276
Sema4g	-0.283024	4.52348	1.45328	0.228002	0.954276
Ankrd24	0.285328	4.38763	1.4522	0.228175	0.954276
Mlxip	-0.252896	5.23299	1.45218	0.228179	0.954276
Pgam1	0.281719	4.5707	1.45198	0.228211	0.954276
Mthfd1	-0.245135	5.3415	1.45178	0.228243	0.954276
Gnai2	0.238781	5.44286	1.4511	0.228352	0.954276
Bckdha	-0.283602	4.66388	1.45045	0.228456	0.954276
Hook1	0.284305	4.61149	1.44569	0.22922	0.955941
Lmbr1l	-0.28348	4.63297	1.44559	0.229237	0.955941
Slc25a12	-0.220687	7.71452	1.44557	0.22924	0.955941
Chgb	0.242211	5.34333	1.44264	0.229712	0.95737
Uqcc1	-0.226755	5.98331	1.44043	0.230069	0.957809
Pcnt	-0.266386	5.10589	1.4404	0.230075	0.957809
Pfkfb2	0.227537	5.66578	1.43833	0.23041	0.958664
Nrg1	-0.251337	9.16056	1.43719	0.230595	0.958898
Trak1	-0.23224	8.15421	1.43251	0.231355	0.96152
Clcn6	0.28471	4.87583	1.4294	0.231863	0.963092
Wdr11	-0.224235	5.69608	1.42826	0.232048	0.963325
Coq5	-0.284438	4.36704	1.42727	0.232211	0.963462
Gm4117	0.263637	5.11507	1.42465	0.232639	0.964444
Pdgfc	0.250112	6.5193	1.42356	0.232818	0.964444
Slc35b3	0.282066	4.53009	1.42341	0.232843	0.964444
Trmt6	0.281821	4.44171	1.42196	0.233081	0.964444
Ttll11	0.264784	5.0987	1.42105	0.233231	0.964444
Pde7b	-0.244292	8.81403	1.42016	0.233377	0.964444
Raph1	0.222885	5.74093	1.41979	0.233438	0.964444
Mef2d	0.223092	5.94514	1.41856	0.233641	0.964444
Nxf1	-0.224595	5.71984	1.41714	0.233876	0.964444
Dars	0.220828	5.92587	1.41702	0.233894	0.964444
Omg	0.313276	3.93652	1.4159	0.23408	0.964444
Selenok	0.282534	4.8441	1.41563	0.234124	0.964444
Rnpep	-0.218923	5.80935	1.41556	0.234135	0.964444
Ptpra	0.231506	8.17476	1.41261	0.234624	0.965922
Setd7	-0.228862	6.04632	1.41012	0.235037	0.966103
Stat2	0.230648	5.57134	1.40924	0.235183	0.966103
Dstn	0.283681	4.80291	1.40911	0.235204	0.966103
Tle4	0.242784	8.76988	1.40751	0.23547	0.966103
Chst10	0.2475	6.50178	1.40669	0.235606	0.966103
Unkl	0.282671	4.41172	1.40611	0.235704	0.966103
Abcd4	-0.28211	4.37866	1.40295	0.23623	0.966103
Sec62	0.223355	5.9871	1.40243	0.236317	0.966103
Erg28	0.277905	4.62281	1.40237	0.236327	0.966103
Clcc1	-0.28192	4.79569	1.40126	0.236512	0.966103
2310014F06Rik	-0.300875	4.12862	1.39908	0.236878	0.966103
Mfge8	-0.220204	5.72066	1.39804	0.237051	0.966103
Ssr4	0.277343	4.64398	1.39767	0.237114	0.966103
Prorp	-0.279514	4.64991	1.39766	0.237116	0.966103
Gab2	0.246834	6.6034	1.39754	0.237137	0.966103
Cdk7	-0.225028	5.64085	1.39751	0.237142	0.966103
Rimklb	0.236785	6.99575	1.39705	0.237217	0.966103
Tmem164	-0.239003	8.5775	1.39692	0.237241	0.966103
Nup188	-0.281162	4.72408	1.39687	0.237248	0.966103
Ttc19	-0.24404	6.79846	1.39667	0.237281	0.966103
Gas5	0.237828	6.20343	1.39598	0.237398	0.966103
Arhgap5	0.256557	9.75135	1.39352	0.237811	0.966886
Gm26917	0.222181	7.91556	1.39329	0.237851	0.966886
Rps24	0.222405	5.65245	1.39044	0.23833	0.96829
Timp2	0.282689	4.82107	1.3897	0.238457	0.96829
Hipk2	-0.234023	8.34374	1.38771	0.238792	0.969073
Dcaf12	-0.278427	4.45089	1.38701	0.23891	0.969073
Kri1	0.278463	4.50512	1.38571	0.23913	0.969437
Pdzrn4	0.243413	5.29186	1.38252	0.239672	0.971104
Gdf11	0.285003	4.83088	1.38152	0.239843	0.971264
Med27	-0.240209	6.25814	1.37938	0.240206	0.972207
Glis3	-0.250109	9.46286	1.37142	0.241568	0.976683
Chd7	-0.210814	7.55261	1.37027	0.241766	0.976683
Mknk1	-0.261141	5.08831	1.36937	0.24192	0.976683
Usp49	0.269048	5.03021	1.36929	0.241934	0.976683
Sobp	0.245796	6.7034	1.36908	0.241969	0.976683
Ywhah	0.216722	5.70572	1.36718	0.242297	0.977476
Tdp1	-0.266344	5.03641	1.36592	0.242514	0.977519
4930432B10Rik	-0.311473	3.73267	1.36554	0.24258	0.977519
Zbtb38	-0.227535	6.09717	1.36483	0.242703	0.977519
Gabarapl1	0.274087	4.49746	1.3626	0.243087	0.978353
Lnpk	0.227337	5.48663	1.3617	0.243244	0.978353
Tmem131l	0.296611	4.18638	1.36134	0.243305	0.978353
Myh14	-0.241682	6.49438	1.36042	0.243465	0.978469
Mtrf1l	0.276462	4.47682	1.359	0.243711	0.978926
Slc38a9	-0.242714	6.74854	1.35762	0.24395	0.979358
Reps1	-0.231086	7.02546	1.35533	0.244349	0.980431
Gm11906	0.281361	4.34289	1.3516	0.244999	0.981452
Aktip	0.292037	4.20468	1.35141	0.245031	0.981452
Larp1b	-0.22234	5.59633	1.35103	0.245098	0.981452
Golph3l	-0.2887	4.18779	1.35084	0.245132	0.981452
Rtl4	0.272893	4.90719	1.34306	0.246495	0.984586
Ptprs	0.233199	6.94648	1.34267	0.246564	0.984586
Zmym5	-0.237752	6.27728	1.34267	0.246564	0.984586
Ing3	0.275609	4.61541	1.3418	0.246717	0.984586
Id1	0.304134	4.00448	1.34146	0.246777	0.984586
Chd9	-0.247155	9.45701	1.34112	0.246836	0.984586
Spata24	0.270798	4.48952	1.34071	0.246909	0.984586
Cep128	0.212019	7.68337	1.34034	0.246975	0.984586
6230400D17Rik	-0.288062	4.21723	1.33867	0.247268	0.985227
Lypla1	-0.221681	5.57153	1.33678	0.247603	0.985734
Sin3a	0.235258	5.34814	1.33529	0.247867	0.985734
A630072M18Rik	-0.271257	4.52993	1.33512	0.247896	0.985734
1700029J07Rik	-0.273138	4.4533	1.33435	0.248033	0.985734
Adgrl1	-0.213403	7.40413	1.3331	0.248254	0.985734
Cry1	-0.277095	4.81118	1.33199	0.248451	0.985734
Heatr5a	0.274629	4.53289	1.33133	0.248569	0.985734
2900097C17Rik	0.241535	5.24313	1.33085	0.248655	0.985734
Hdac6	-0.276031	4.38615	1.32998	0.248809	0.985734
Ptpn9	0.223556	7.16827	1.32966	0.248866	0.985734
Banp	0.214647	5.92098	1.32875	0.249027	0.985734
Pan3	-0.218743	7.96816	1.3284	0.24909	0.985734
Mast3	-0.287455	4.11489	1.32694	0.24935	0.985734
Plcd4	-0.225078	8.20636	1.32682	0.249372	0.985734
Amot	-0.23943	6.48898	1.32675	0.249385	0.985734
Lclat1	0.242828	5.21716	1.32485	0.249723	0.986546
Gpc5	-0.267091	13.3067	1.3225	0.250143	0.987681
Ago4	0.264916	5.03654	1.32047	0.250507	0.987884
Map2k7	-0.267099	4.97056	1.32	0.250592	0.987884
Mfhas1	0.222948	7.15174	1.31871	0.250824	0.987884
Zkscan17	-0.270727	4.54913	1.31784	0.25098	0.987884
Atpsckmt	-0.268337	4.41242	1.31772	0.251002	0.987884
Gabrg2	0.273221	4.33339	1.31725	0.251086	0.987884
Rpa1	-0.217738	5.63113	1.31635	0.251248	0.987884
Plcb4	-0.22954	8.41762	1.31574	0.251357	0.987884
Caskin1	0.226112	8.27163	1.31556	0.251391	0.987884
Emx2	-0.212897	5.92583	1.31207	0.252021	0.989494
Aqp9	0.264558	4.97689	1.3116	0.252105	0.989494
Tln1	-0.230734	5.36825	1.30934	0.252515	0.989494
Ciz1	0.27434	4.82443	1.30727	0.25289	0.989494
Peli1	-0.234601	6.83391	1.30698	0.252942	0.989494
Zfp532	0.21051	7.72977	1.30673	0.252987	0.989494
Lca5	0.223329	5.49499	1.30612	0.253098	0.989494
Rab6a	0.238225	6.56242	1.30572	0.253171	0.989494
Gda	0.270675	4.31846	1.30521	0.253264	0.989494
Snph	-0.237878	6.57937	1.30499	0.253304	0.989494
Nrp1	0.2386	6.73839	1.30405	0.253474	0.989494
Dpm1	-0.239215	6.69676	1.30391	0.2535	0.989494
Pik3ca	-0.238851	6.6839	1.30365	0.253548	0.989494
Sdhb	-0.220103	5.56062	1.30289	0.253686	0.989494
Ucp3	-0.292985	3.9691	1.30133	0.25397	0.989494
Me1	0.23702	6.38511	1.30073	0.254079	0.989494
Abl1	-0.220048	6.05379	1.30059	0.254106	0.989494
Ywhaz	0.238213	6.65144	1.30008	0.254198	0.989494
Reep3	-0.235434	6.33807	1.29846	0.254495	0.990024
Cpt1a	-0.221124	6.08731	1.29788	0.254601	0.990024
Glrb	0.233315	6.27003	1.29601	0.254943	0.990161
Nr2f1	0.239192	6.68883	1.29554	0.25503	0.990161
Wscd1	0.21031	5.84548	1.29517	0.255097	0.990161
Sf3a1	-0.226788	5.41927	1.29478	0.255169	0.990161
Gls	0.223497	7.08339	1.29385	0.255339	0.990304
Invs	-0.216305	5.60878	1.29311	0.255475	0.990315
Hsp90b1	0.235308	6.38295	1.29066	0.255927	0.991397
Rasa1	0.231979	6.87209	1.28979	0.256087	0.991397
Setx	-0.231067	6.88113	1.28942	0.256154	0.991397
Rpl11	0.266458	4.55699	1.28837	0.256348	0.991481
Phtf2	0.242101	5.21536	1.28703	0.256596	0.991481
Stk24	-0.210493	5.81564	1.28696	0.256609	0.991481
Grk4	-0.234006	6.3258	1.28642	0.25671	0.991481
Kctd5	-0.211506	5.74725	1.28391	0.257174	0.992519
Robo2	0.211418	7.83679	1.28352	0.257245	0.992519
Krba1	-0.224133	5.4464	1.28039	0.257827	0.993779
Psma4	0.263981	4.41748	1.27988	0.257922	0.993779
Ube2v2	-0.220147	6.0778	1.2796	0.257973	0.993779
Sft2d1	0.243173	5.19299	1.27837	0.258202	0.994145
Hsd11b1	-0.267871	4.87359	1.27553	0.258731	0.995656
Ppp1r14b	0.263118	4.94278	1.27483	0.258863	0.995656
Nrarp	-0.212586	5.68331	1.27292	0.259219	0.996499
Slc35e2	-0.225298	5.39979	1.27222	0.25935	0.996499
Junos	0.260985	4.96346	1.27067	0.259641	0.997103
Drp2	0.208182	5.84126	1.2688	0.259992	0.997934
Cdc42se1	-0.266852	4.66132	1.26794	0.260154	0.998039
Gm13974	0.270677	4.32078	1.26642	0.260439	0.998223
Swap70	-0.203999	7.62685	1.26557	0.2606	0.998223
Scoc	0.287381	4.03182	1.26554	0.260605	0.998223
Zfp438	-0.232623	6.79181	1.26315	0.261056	0.999436
Glb1l	0.239353	5.20771	1.26118	0.261427	0.999574
Gdi1	0.211121	5.96759	1.26105	0.261453	0.999574
Kpna1	0.21264	5.98262	1.26016	0.26162	0.999574
Plod2	0.267647	4.89072	1.25937	0.26177	0.999574
Spata1	0.268601	4.78167	1.25929	0.261786	0.999574
Fgfr1	-0.209653	7.85394	1.25869	0.261899	0.999574
Srsf6	0.208493	5.78974	1.25569	0.262469	0.999773
Elovl5	0.234053	6.55308	1.25557	0.262491	0.999773
Mzt1	0.264856	4.9164	1.25497	0.262605	0.999773
Lrrc9	-0.223994	5.37595	1.25019	0.263516	0.999773
Dexi	-0.221558	6.14877	1.24747	0.264037	0.999773
Coq3	-0.262512	4.72404	1.24547	0.26442	0.999773
Lta4h	0.268358	4.79442	1.24444	0.264616	0.999773
AU041133	0.23686	5.19702	1.24357	0.264783	0.999773
Rasa3	-0.216583	7.13626	1.24355	0.264789	0.999773
Mapk14	-0.211368	5.67127	1.24116	0.265247	0.999773
Smad2	0.220233	6.1409	1.23836	0.265787	0.999773
Trappc3	-0.261753	4.39589	1.23609	0.266226	0.999773
Gm6145	-0.239775	9.6353	1.23532	0.266375	0.999773
Speg	0.263684	4.87929	1.235	0.266437	0.999773
Aen	0.285628	4.2417	1.23459	0.266516	0.999773
Snf8	-0.265508	4.77937	1.23414	0.266603	0.999773
Ppm1h	0.215623	5.54375	1.23335	0.266756	0.999773
Atg16l2	0.231985	5.25478	1.23203	0.267013	0.999773
Atp1b1	0.215252	7.14015	1.22914	0.267575	0.999773
Hrh1	0.220872	7.00791	1.22903	0.267595	0.999773
Vstm4	-0.26766	4.33901	1.22899	0.267604	0.999773
Glb1	-0.262218	4.4805	1.22808	0.26778	0.999773
Mtch1	0.249129	5.07617	1.22795	0.267807	0.999773
Scg3	-0.222593	8.4975	1.2277	0.267856	0.999773
Ptpn13	0.203741	7.43712	1.22665	0.268059	0.999773
Cebpz	0.265364	4.83572	1.22614	0.268159	0.999773
Pclo	0.208624	7.30688	1.2261	0.268168	0.999773
Ptpn21	-0.26172	4.66526	1.22478	0.268425	0.999773
4930527F14Rik	-0.267809	4.319	1.22214	0.26894	0.999773
BC052040	0.206504	5.75437	1.22135	0.269096	0.999773
Wipf1	0.212385	6.03307	1.22059	0.269245	0.999773
Zhx1	-0.214533	5.53176	1.22024	0.269313	0.999773
Ric3	-0.216992	5.43924	1.22021	0.269319	0.999773
Tut4	0.202179	7.46145	1.21921	0.269515	0.999773
Tfdp2	-0.230483	6.61593	1.21898	0.269561	0.999773
Gm36988	-0.231163	5.27695	1.21868	0.269621	0.999773
Tcaim	-0.236591	5.18219	1.21848	0.269658	0.999773
Epg5	-0.221642	5.36667	1.2166	0.270029	0.999773
Gm17750	0.216545	5.44161	1.21608	0.270132	0.999773
Glcci1	-0.201884	5.85444	1.21328	0.270683	0.999773
Grm3	0.253403	11.7549	1.20755	0.271818	0.999773
Pus7	0.26439	4.8228	1.20753	0.271822	0.999773
Trio	0.208264	7.95779	1.20641	0.272044	0.999773
Parp8	0.220208	6.98026	1.20419	0.272485	0.999773
Cltb	0.257103	4.54764	1.2037	0.272583	0.999773
Rap1a	0.205976	5.95626	1.20357	0.272609	0.999773
B3glct	-0.206249	5.68183	1.20307	0.272708	0.999773
Atxn7l2	-0.256482	4.41714	1.20193	0.272936	0.999773
Zc3h6	-0.218717	5.38637	1.20164	0.272995	0.999773
Rrs1	-0.259803	4.90278	1.20163	0.272997	0.999773
Map4k4	0.223165	8.68631	1.20112	0.273097	0.999773
Epc1	-0.211863	8.12369	1.20092	0.273138	0.999773
[truncated: 5,432 more rows]

## Sheet: Endo_GRKOvsGRCon
gene	logFC	logCPM	LR	PValue	FDR
Gm32647	3.40412	5.91677	45.5722	1.47117e-11	1.35642e-07
Zfp804b	2.18324	7.01735	36.7307	1.35629e-09	6.25248e-06
Pcsk5	-2.50023	6.1108	29.6187	5.25947e-08	0.000161641
Il1rapl2	2.21813	8.23458	28.5963	8.91546e-08	0.000205501
Foxp2	-2.01709	6.58294	27.7268	1.39711e-07	0.000257627
Cdh18	-1.90229	8.64642	27.1632	1.86983e-07	0.000272515
6530403H02Rik	6.51631	4.79837	26.9676	2.06898e-07	0.000272515
Vwc2l	-2.16734	5.64442	26.3591	2.83474e-07	0.000326704
Nnat	-2.89158	4.8894	26.0967	3.24737e-07	0.000332675
Ptgds	-2.26678	5.61949	24.8928	6.0608e-07	0.000558806
Cdh13	1.97825	6.83118	23.9159	1.00635e-06	0.000788464
Hbb-bt	-2.18924	5.75544	23.8783	1.0262e-06	0.000788464
Cfh	-1.70438	6.95293	23.643	1.15966e-06	0.000822466
Skap1	-3.69233	4.26392	23.2665	1.41035e-06	0.000928813
Hs3st4	-1.77706	8.44461	23.0621	1.56848e-06	0.000957148
Htr1f	-2.00588	6.31336	22.952	1.66099e-06	0.000957148
Alk	6.26384	4.33882	22.0501	2.65631e-06	0.00144066
Bnc2	-5.98673	3.8513	21.7706	3.07266e-06	0.00157388
Adarb2	-1.69758	8.83773	21.1138	4.32793e-06	0.00210019
Trpc5	2.07808	6.02646	20.3923	6.30831e-06	0.00290813
Gabra5	4.11582	4.73968	19.7141	8.99376e-06	0.00394869
Ntng1	1.58453	6.45962	17.962	2.2536e-05	0.00944464
St6galnac5	1.73606	6.77012	17.3004	3.19113e-05	0.0127923
Shisa6	-2.39032	5.24251	16.8828	3.97601e-05	0.0152745
Cntn5	1.48961	9.35213	16.4334	5.03889e-05	0.0183932
Plp1	1.37882	6.89032	16.3369	5.30213e-05	0.0183932
Ranbp3l	-2.3232	4.84522	16.3071	5.38629e-05	0.0183932
Sel1l3	-1.46828	6.33307	14.4114	0.000146913	0.0483765
Tox	-1.23776	7.41184	14.1736	0.000166692	0.0514583
Slc16a10	-2.3963	5.00664	14.12	0.000171509	0.0514583
Trpm3	-1.35978	8.53906	14.1036	0.000173016	0.0514583
Robo1	1.34871	8.47606	13.8353	0.000199552	0.057496
Cntnap4	1.82212	5.76432	13.7362	0.000210364	0.0587745
Col5a1	-2.6948	4.56622	12.8975	0.000329013	0.0892206
Shisa9	1.2552	7.01123	12.7009	0.000365475	0.0962766
Hba-a1	-1.1679	7.51545	12.6115	0.000383382	0.0981884
Chrm2	-1.52875	5.51475	12.5369	0.000398985	0.0994228
Dock2	-2.27408	4.43874	12.3872	0.000432288	0.104887
C130073E24Rik	-3.64211	4.358	12.0107	0.000528963	0.124471
Met	2.96604	4.50045	11.9722	0.000540003	0.124471
Gm30382	2.15836	4.80012	11.6004	0.000659377	0.14828
Bcl11b	-1.71176	5.38928	11.466	0.000708815	0.155602
Galntl6	1.21166	8.76439	11.3839	0.000740838	0.158849
Gm2164	-2.09318	4.5344	11.3369	0.000759824	0.159218
Gng4	5.17936	3.92142	11.2048	0.000815878	0.167164
Prkg2	2.12965	4.73251	11.0288	0.000897087	0.179807
Slit2	1.21109	6.72677	10.9516	0.000935224	0.183463
Grm1	1.19827	6.98974	10.8058	0.00101184	0.194358
Zbtb7c	2.08122	4.88484	10.6309	0.00111216	0.207132
Ryr3	-1.14247	7.10793	10.6125	0.00112327	0.207132
Tafa2	-1.16247	8.50188	10.5273	0.00117623	0.208816
Pcdh17	-1.41352	6.01133	10.5091	0.00118788	0.208816
Spon1	-1.60056	5.4318	10.4631	0.0012178	0.208816
Zfp536	1.36641	5.97728	10.423	0.00124455	0.208816
Pou6f2	2.12235	5.39343	10.4214	0.00124565	0.208816
Lrrc45	1.67628	5.28901	10.234	0.00137873	0.226998
Bpgm	-2.04638	4.62593	10.1399	0.00145093	0.234694
Col19a1	1.2623	6.14985	10.0646	0.00151148	0.235265
4930447C04Rik	-1.92688	4.62619	10.0463	0.00152655	0.235265
Kcnmb2	1.60159	5.44319	10.0409	0.00153101	0.235265
Hbb-bs	-1.09142	8.00501	9.90574	0.00164764	0.248276
Aldh1a1	-1.68259	4.85214	9.88145	0.00166954	0.248276
5730455P16Rik	-1.69916	4.89238	9.82904	0.00171778	0.251396
Erbb4	1.08651	8.33247	9.55697	0.00199192	0.286961
Itga8	1.71323	5.50745	9.3695	0.00220626	0.312949
Ptpn13	-1.77801	4.94168	9.12872	0.00251628	0.347441
Gm2629	-2.03787	4.27628	9.12254	0.00252479	0.347441
Cntnap3	3.20391	4.08999	8.96107	0.00275793	0.373943
Htra1	-1.23654	5.95973	8.92729	0.00280941	0.375402
Trabd2b	-1.99425	4.73015	8.78702	0.00303381	0.39017
Mast1	2.65395	4.41648	8.78443	0.00303813	0.39017
Syt4	1.51816	5.41121	8.77129	0.00306009	0.39017
Gmcl1	1.19161	6.20499	8.72822	0.00313323	0.39017
Prkag2	-1.00618	7.54175	8.72541	0.00313806	0.39017
Gm13986	4.77664	3.72401	8.68575	0.00320707	0.39017
Slc22a23	-1.02468	6.83903	8.66703	0.0032402	0.39017
Prss23	2.02852	4.63664	8.65678	0.00325847	0.39017
Mobp	1.15672	5.92613	8.58191	0.0033952	0.40133
Rnf152	-1.31407	5.46924	8.54235	0.00346977	0.404953
Plpp3	-1.14592	6.25491	8.49341	0.00356435	0.410791
Ptprz1	-0.989116	7.33708	8.42317	0.0037047	0.417131
Grik3	-1.1977	6.31649	8.4125	0.00372649	0.417131
Lmo4	1.27369	5.92923	8.39861	0.00375508	0.417131
Olfm3	-1.09487	6.22841	8.29587	0.00397354	0.433845
Med28	3.12262	4.00267	8.28397	0.00399966	0.433845
A330102I10Rik	-1.2459	5.59842	8.25868	0.00405576	0.434815
Adamts17	1.29655	5.60796	8.17823	0.00423962	0.449302
Slc6a20a	-1.0419	6.36381	8.04282	0.00456843	0.472834
Cped1	-1.44631	5.23673	8.01352	0.00464294	0.472834
Wnt5b	-1.92739	4.22638	7.97849	0.00473364	0.472834
Gm20713	-1.85547	4.62009	7.9726	0.00474906	0.472834
Sulf1	2.57609	4.17868	7.96925	0.00475787	0.472834
Slc7a11	-1.386	5.42003	7.95118	0.00480559	0.472834
Pcsk1n	1.9719	4.55208	7.94552	0.00482065	0.472834
Tshz2	-1.01857	9.24991	7.9049	0.0049301	0.478479
Efcab5	3.02551	4.30116	7.83882	0.0051136	0.491119
Junb	1.68987	4.69607	7.74261	0.00539327	0.510932
Nxph1	-0.963185	6.41223	7.73011	0.00543073	0.510932
Gm27008	2.56121	4.0697	7.69191	0.00554688	0.514498
Gm27201	-2.26414	4.15949	7.68109	0.00558023	0.514498
Plod2	1.66123	5.11892	7.61642	0.00578391	0.527996
Mrpl41	-1.34713	5.16589	7.57689	0.00591213	0.53441
Fmn1	-1.06244	6.26846	7.50414	0.00615573	0.55016
Klf10	2.08738	4.36574	7.48958	0.00620571	0.55016
Cadps2	-0.917075	7.72543	7.39644	0.00653533	0.571388
Neurl1a	1.63289	5.11668	7.38716	0.0065691	0.571388
Ppara	-1.59936	4.68732	7.33718	0.00675429	0.582005
Lamp5	1.64912	4.75339	7.32042	0.00681753	0.582015
Hba-a2	-0.899052	7.08059	7.29102	0.00693	0.586189
Lepr	-1.72463	4.39798	7.20589	0.00726649	0.60629
Pde3a	1.46512	5.26298	7.15745	0.00746533	0.60629
Sema3g	1.88519	4.52901	7.1443	0.00752027	0.60629
Epha6	0.960925	8.77353	7.14012	0.00753783	0.60629
Agbl1	4.47686	3.6572	7.13492	0.00755969	0.60629
Dnah14	2.49619	3.97818	7.12177	0.00761534	0.60629
Cacng7	-1.78585	4.5165	7.11881	0.00762794	0.60629
Rrp15	2.01576	4.41753	7.05827	0.00789001	0.613773
Atp6v0e2	2.4926	4.00562	7.05121	0.00792119	0.613773
Zfp804a	1.00112	6.4977	7.04009	0.0079705	0.613773
Gm12216	-1.62543	4.966	7.0244	0.00804063	0.613773
Gm36251	2.91743	4.1301	7.02122	0.00805494	0.613773
Kcnab1	0.964009	6.60925	6.96665	0.00830427	0.627585
Cntnap5a	0.94106	8.1754	6.92822	0.0084846	0.636
Lrmda	-0.94053	6.78789	6.87141	0.00875857	0.651242
Antxr1	-1.17474	5.5712	6.81622	0.00903337	0.65965
Sema5b	-1.99903	4.48369	6.81257	0.00905186	0.65965
Vwf	-0.895409	6.96673	6.80579	0.00908628	0.65965
Edn1	0.988733	6.46454	6.76657	0.00928811	0.669034
Ephb4	1.52223	5.18656	6.72957	0.00948277	0.677761
Vip	-1.59433	4.53546	6.71071	0.00958354	0.679694
Atf6	-0.890318	6.8637	6.65835	0.00986921	0.694611
Morrbid	1.16879	5.5941	6.63549	0.00999666	0.698251
Islr2	1.98259	4.24464	6.55454	0.0104617	0.725238
Fam98b	1.37748	5.21949	6.52989	0.0106076	0.729869
E4f1	1.7055	4.69771	6.4869	0.0108672	0.734094
Them4	2.12677	4.29566	6.48177	0.0108986	0.734094
Gldc	-1.89912	4.19065	6.48026	0.0109079	0.734094
Ccsap	1.45389	5.04337	6.44911	0.0111008	0.741663
Slc44a5	-1.03594	6.15478	6.36871	0.011615	0.770435
Hcn1	-0.826702	7.49673	6.31301	0.0119855	0.784422
Prr16	-0.880041	8.24128	6.31145	0.011996	0.784422
Pamr1	-1.1216	5.50438	6.29314	0.0121206	0.786987
Mog	1.26992	4.92374	6.27148	0.0122696	0.791091
Gm30541	2.3956	3.66715	6.25235	0.0124029	0.793271
Angpt2	1.31357	5.18608	6.22938	0.0125648	0.793271
Celrr	-1.78647	4.26768	6.2186	0.0126415	0.793271
Unc5b	1.4262	5.08834	6.21775	0.0126476	0.793271
Ctxn1	1.9444	4.23615	6.18514	0.0128827	0.802559
Epha3	0.978847	6.38689	6.14758	0.0131592	0.814279
Stum	2.27452	4.65864	6.1347	0.0132554	0.814644
Map9	1.10621	5.71984	6.11208	0.0134261	0.814644
Adamtsl1	-1.65202	4.39103	6.11155	0.0134301	0.814644
St18	1.15168	5.20283	6.07786	0.0136886	0.823079
Cox5b	1.68745	4.4714	6.07025	0.0137477	0.823079
Tspyl2	-1.25861	5.01803	6.03052	0.0140606	0.836377
Prdm10	1.04414	6.03768	6.01225	0.0142069	0.839664
Ndnf	-0.815436	7.05948	5.9927	0.0143652	0.842736
Tox3	1.14932	5.68608	5.95633	0.0146646	0.842736
Zmat4	-0.827005	7.82706	5.95192	0.0147013	0.842736
Gm50304	1.23383	5.09422	5.93862	0.0148126	0.842736
Astn2	-0.86392	8.54142	5.92639	0.0149157	0.842736
Gm4876	0.971658	6.21719	5.9239	0.0149369	0.842736
Golm1	-1.3195	4.93653	5.90404	0.0151062	0.842736
E130308A19Rik	-1.02113	5.77157	5.89866	0.0151524	0.842736
Man1a	0.888428	6.71335	5.89585	0.0151766	0.842736
Gm16638	-1.52918	4.68138	5.8915	0.0152142	0.842736
Slc8a3	-1.06218	5.62943	5.87592	0.0153493	0.842736
Thsd7a	1.03809	6.04544	5.87519	0.0153557	0.842736
Prmt8	0.972705	6.14316	5.85301	0.0155505	0.848374
Gm9946	1.73471	4.57742	5.83152	0.0157416	0.853748
Tle4	-0.801077	7.30421	5.79869	0.0160382	0.854101
Ugt8a	1.5257	4.46109	5.79819	0.0160427	0.854101
Adcy1	0.973433	6.27132	5.7957	0.0160654	0.854101
Gm10790	-1.92813	4.05773	5.77885	0.0162202	0.854101
Gm17231	-1.5109	4.48335	5.77734	0.0162341	0.854101
Mtmr14	-1.24531	5.01399	5.7698	0.0163039	0.854101
Skiv2l	2.03111	4.23239	5.71735	0.0167981	0.864844
Cnr1	1.42464	4.90075	5.70596	0.0169074	0.864844
Aff1	-0.907371	6.5309	5.7013	0.0169524	0.864844
Gm17167	-0.953828	5.96089	5.68718	0.0170893	0.864844
Nup50	1.46632	4.90938	5.68639	0.017097	0.864844
Vxn	1.28016	5.34317	5.67988	0.0171605	0.864844
Rasgrp1	-0.951103	6.24725	5.67937	0.0171655	0.864844
Asah2	-1.45828	4.73326	5.65929	0.0173632	0.870046
Tspan2	1.30457	4.8849	5.63018	0.0176538	0.879827
Rapgefl1	1.58479	4.85363	5.60334	0.0179263	0.8847
4833422C13Rik	1.36691	4.77862	5.60166	0.0179435	0.8847
Slc1a2	-0.854546	9.61479	5.57921	0.018175	0.891347
Zfp612	1.29385	5.04963	5.56061	0.018369	0.896095
Galnt9	-1.17724	5.60036	5.53138	0.0186783	0.90639
Rbsn	1.50817	4.72805	5.45677	0.0194926	0.935374
Pdgfc	1.38057	5.10271	5.4522	0.0195436	0.935374
Fmo1	-1.57481	4.61406	5.43958	0.0196854	0.935374
Hspa12a	-0.921049	6.16857	5.43463	0.0197413	0.935374
Pfkfb4	-1.26694	4.90747	5.43096	0.0197829	0.935374
Abhd17a	1.61086	4.44443	5.39615	0.0201812	0.943308
Zfp516	-1.12979	5.42767	5.39472	0.0201978	0.943308
Gin1	-1.27335	5.03248	5.37893	0.0203814	0.943308
Brinp1	-0.836332	9.43333	5.37477	0.0204301	0.943308
Tug1	1.15069	5.3866	5.36572	0.0205363	0.943308
Nasp	-1.11232	5.39043	5.36333	0.0205645	0.943308
Klhl22	-1.1385	5.28335	5.33546	0.0208958	0.953757
Cirbp	-1.34949	4.81117	5.30272	0.0212922	0.962296
Fam162a	-1.12176	5.23346	5.30182	0.0213031	0.962296
Arl5b	1.18553	5.41593	5.28874	0.0214638	0.962296
Lrfn5	0.829288	9.46651	5.27894	0.0215849	0.962296
Meis1	-1.54487	4.15666	5.27581	0.0216237	0.962296
Bbof1	1.02819	5.77794	5.25708	0.0218576	0.962296
Mctp1	-0.810497	8.00994	5.25536	0.0218793	0.962296
Atp2b4	1.13763	5.66554	5.2523	0.0219178	0.962296
Stoml2	1.96079	4.19015	5.22178	0.0223057	0.970212
Lrrtm4	0.835618	11.5385	5.2096	0.0224625	0.970212
Fbn1	-1.4447	4.4746	5.19069	0.0227082	0.970212
Brinp3	-0.822408	9.27892	5.182	0.0228221	0.970212
Lonrf2	1.2429	5.18623	5.17936	0.0228567	0.970212
B130024G19Rik	1.35501	4.88844	5.17633	0.0228966	0.970212
Lyar	2.19113	4.00133	5.1587	0.0231302	0.970212
Srarp	1.48224	4.58937	5.1541	0.0231916	0.970212
Eef1akmt1	-1.46052	4.30658	5.13429	0.0234577	0.970212
Adhfe1	-1.43419	4.43924	5.13422	0.0234587	0.970212
Zhx3	-0.805286	8.20391	5.11437	0.0237284	0.970212
Oard1	-1.64824	4.29787	5.11435	0.0237288	0.970212
Gm9750	-1.66409	4.04429	5.10577	0.0238463	0.970212
Vamp1	-1.299	4.59072	5.09652	0.0239738	0.970212
Ddx52	-1.24926	4.96669	5.09408	0.0240076	0.970212
E230029C05Rik	-1.08897	5.28147	5.09126	0.0240467	0.970212
Atg7	1.14346	5.38182	5.08509	0.0241324	0.970212
Mpdz	0.87235	6.30703	5.05522	0.0245519	0.970212
Acss1	-1.15968	5.06447	5.05073	0.0246156	0.970212
Igfbp3	0.986815	5.96516	5.04792	0.0246555	0.970212
B430010I23Rik	-0.903556	6.07486	5.03896	0.0247834	0.970212
Ksr1	-0.934256	6.21822	5.03867	0.0247875	0.970212
Ubxn2a	0.933654	6.07552	5.03791	0.0247983	0.970212
Paqr8	-0.971755	5.76844	5.03362	0.0248599	0.970212
Hif3a	-1.28249	4.72495	5.03244	0.0248769	0.970212
Rmst	-0.855912	6.27982	5.02196	0.0250278	0.970212
Zfp384	1.22762	5.16969	5.01373	0.0251471	0.970212
Tpk1	-0.785573	6.98579	5.01345	0.0251512	0.970212
Adcy2	-0.791893	8.38387	5.00708	0.0252439	0.970212
Sec13	1.77241	4.23408	5.00632	0.025255	0.970212
Gm1992	1.56896	4.32906	4.99763	0.025382	0.971047
Cyp7b1	-0.924652	6.12254	4.98008	0.0256408	0.976892
Maz	1.46334	4.56901	4.96648	0.0258432	0.977284
Cdipt	-1.64054	4.16233	4.96343	0.0258889	0.977284
C920021L13Rik	1.20119	4.98321	4.95464	0.0260208	0.977284
Zmpste24	-1.17709	5.0476	4.95104	0.026075	0.977284
Gse1	-0.745628	7.18992	4.93221	0.0263605	0.982331
Gm28055	1.76417	4.1758	4.91755	0.0265851	0.982331
Eef1b2	1.38484	4.76951	4.91355	0.0266468	0.982331
Clmn	-0.900638	5.87971	4.91098	0.0266865	0.982331
Tomm40	-1.15415	5.10936	4.90076	0.0268449	0.982331
Adamts9	1.16795	5.18504	4.8999	0.0268582	0.982331
Asxl3	1.00428	5.57456	4.89366	0.0269555	0.982331
Zfpm2	-0.75811	7.26199	4.86331	0.0274336	0.991634
Slc20a1	-1.04309	5.30983	4.85946	0.027495	0.991634
Napepld	-1.09037	5.28599	4.85705	0.0275334	0.991634
Sergef	0.871448	6.13215	4.84265	0.0277642	0.996053
Syndig1	-0.818908	6.47642	4.83134	0.0279469	0.998723
Esrrg	-0.735412	7.39378	4.81233	0.0282568	0.999937
Ccdc106	1.74369	4.18267	4.80528	0.0283727	0.999937
Dnah9	-1.51762	4.1703	4.78372	0.02873	0.999937
Rfxap	1.50201	4.56167	4.77524	0.0288719	0.999937
Mbp	0.714571	7.58197	4.77201	0.0289261	0.999937
Paxx	1.89683	4.10254	4.75891	0.0291469	0.999937
Tmem232	1.86297	4.24018	4.72334	0.0297559	0.999937
Slc7a1	0.771629	8.3622	4.7203	0.0298085	0.999937
Slc1a3	-0.727913	7.4228	4.71847	0.0298402	0.999937
Kcnc2	0.740811	6.77418	4.71173	0.0299576	0.999937
Il15	-0.91391	5.72187	4.68315	0.0304598	0.999937
Anapc11	-1.25738	4.72536	4.67444	0.0306146	0.999937
Nfyb	1.30278	4.77342	4.6553	0.0309579	0.999937
Klhl32	-0.799909	6.33606	4.63163	0.0313877	0.999937
Psmb7	-1.09238	5.3228	4.60216	0.0319316	0.999937
Nr4a1	1.10402	5.2057	4.59928	0.0319854	0.999937
Lcp1	-1.11514	5.1282	4.58342	0.0322827	0.999937
Fyb	-1.50508	4.02079	4.57695	0.0324049	0.999937
Slc1a4	1.53547	4.1493	4.57125	0.0325128	0.999937
Dtwd2	1.47335	4.58036	4.56408	0.0326493	0.999937
Klhl28	-1.15947	4.81542	4.5459	0.0329977	0.999937
Fgd6	-0.708417	7.31223	4.53993	0.0331129	0.999937
Dmwd	1.67176	4.42927	4.53718	0.0331661	0.999937
Thsd4	1.28171	4.77675	4.53253	0.0332564	0.999937
Mtrf1l	1.1737	5.1516	4.51797	0.0335407	0.999937
Lmna	1.48017	4.48219	4.50734	0.0337496	0.999937
Megf9	0.796803	6.49515	4.50301	0.0338352	0.999937
4732440D04Rik	0.966013	5.55238	4.5011	0.0338731	0.999937
Brix1	-1.63312	4.18057	4.48101	0.0342734	0.999937
Sec22b	-1.02184	5.27068	4.47608	0.0343726	0.999937
Stxbp4	0.835167	6.16788	4.46768	0.0345419	0.999937
Chsy3	-0.747695	8.55454	4.46401	0.0346161	0.999937
Ndrg2	-1.10822	5.00121	4.44004	0.0351053	0.999937
Pfdn5	1.16872	4.98364	4.43923	0.035122	0.999937
Gm20752	0.90376	5.56913	4.43888	0.0351293	0.999937
Pdik1l	1.31652	4.85759	4.42599	0.0353955	0.999937
Pcdh11x	0.706133	7.0273	4.41177	0.0356917	0.999937
Gria1	0.758353	8.61071	4.39791	0.0359831	0.999937
Scarf1	-1.1476	4.93917	4.37066	0.0365629	0.999937
Prkcd	-1.82931	3.934	4.37005	0.036576	0.999937
Lin7b	1.40736	4.39398	4.36765	0.0366274	0.999937
D7Ertd443e	1.52137	3.99288	4.35664	0.036865	0.999937
Rbm14	1.83154	4.03506	4.3269	0.0375145	0.999937
Kctd6	-1.24372	4.68191	4.31207	0.0378429	0.999937
Pfn2	1.07494	5.2146	4.31204	0.0378436	0.999937
Plk3	1.68768	3.95305	4.30279	0.0380499	0.999937
Mest	1.22547	4.67215	4.286	0.0384275	0.999937
Fbxo32	-1.13388	4.68611	4.27411	0.0386971	0.999937
Slc6a15	1.29975	4.73434	4.27187	0.0387483	0.999937
Ddx54	1.21545	4.88569	4.26029	0.0390132	0.999937
Kmt2b	-0.940794	5.46813	4.25611	0.0391093	0.999937
Tmf1	0.773488	6.55655	4.24721	0.0393149	0.999937
Nwd2	0.69795	7.60321	4.24347	0.0394015	0.999937
Swi5	1.20797	4.91807	4.2424	0.0394265	0.999937
Sgpl1	-1.0716	4.96625	4.23935	0.0394974	0.999937
Kcnk1	-1.13442	4.99004	4.23632	0.0395679	0.999937
Unc5a	1.60131	4.59656	4.23066	0.0397	0.999937
Kcnip4	0.751299	12.3594	4.21068	0.0401702	0.999937
Zfp839	1.6449	4.24529	4.20497	0.0403057	0.999937
Garnl3	-0.698766	7.50307	4.19948	0.0404364	0.999937
Tmem216	1.79172	4.04471	4.19708	0.0404938	0.999937
Ghr	-0.707001	7.86439	4.19637	0.0405106	0.999937
Zfhx3	-0.752992	6.50075	4.19462	0.0405525	0.999937
Fez2	1.16941	4.89927	4.17494	0.0410259	0.999937
Stx1a	0.751968	6.67278	4.16127	0.0413584	0.999937
Gm8098	1.13123	5.039	4.15152	0.0415971	0.999937
Ror1	-0.872771	6.00405	4.14875	0.0416652	0.999937
Ttc17	-0.679789	7.1731	4.14759	0.0416938	0.999937
Greb1l	1.16277	4.96705	4.1471	0.0417058	0.999937
Tnfsf10	-0.975399	5.598	4.14135	0.0418479	0.999937
Mkx	0.769621	6.24108	4.13319	0.0420499	0.999937
Tomm70a	0.845309	6.02015	4.13205	0.0420783	0.999937
Rrp1	1.10437	5.04443	4.12478	0.0422596	0.999937
Dnpep	-1.24806	4.45354	4.11274	0.0425614	0.999937
Ubox5	1.43934	4.38624	4.1091	0.0426531	0.999937
Rgs11	1.41976	4.45306	4.10783	0.0426852	0.999937
Nfkbia	-0.673644	7.32787	4.10472	0.0427636	0.999937
Scn3b	1.15821	4.84539	4.10127	0.0428511	0.999937
Zfp605	-1.28881	4.36868	4.09912	0.0429056	0.999937
Kcnn2	-0.686015	7.22401	4.0984	0.0429238	0.999937
Nsg2	0.828413	6.05903	4.08912	0.0431602	0.999937
Ston2	-1.14348	4.71713	4.07602	0.0434959	0.999937
Mrps28	0.957407	5.55327	4.07033	0.0436427	0.999937
Mitd1	-0.967369	5.29348	4.06918	0.0436725	0.999937
C1d	1.63711	4.07856	4.0681	0.0437005	0.999937
Mertk	-0.669919	7.25906	4.0519	0.0441218	0.999937
Rps11	-1.05437	5.08964	4.04676	0.0442563	0.999937
Atpaf1	-0.902857	5.51807	4.04621	0.0442706	0.999937
Klf4	0.883099	6.01935	4.0402	0.0444287	0.999937
Dtna	-0.703062	8.0985	4.03099	0.0446717	0.999937
Kcnh5	-0.66499	7.55499	4.03031	0.0446897	0.999937
Dnajb6	-0.677819	6.99052	4.00205	0.0454451	0.999937
Mllt1	1.41777	4.39679	3.99643	0.0455967	0.999937
Raver2	-1.04421	5.12566	3.99156	0.0457287	0.999937
Vps45	0.952304	5.48099	3.98939	0.0457877	0.999937
Lhfpl4	-1.26971	4.58654	3.98802	0.045825	0.999937
Vamp4	-0.782662	6.22363	3.98708	0.0458505	0.999937
Gm44643	1.11166	4.96449	3.98547	0.0458944	0.999937
Cdh10	0.702935	8.12777	3.97255	0.0462477	0.999937
Git1	1.26345	4.67384	3.96691	0.0464028	0.999937
Zscan26	0.725362	6.68789	3.96684	0.0464047	0.999937
Frmpd3	1.10129	5.03239	3.93043	0.0474197	0.999937
Inpp4b	-0.678482	7.47822	3.92435	0.0475917	0.999937
Slc25a33	-1.08607	5.12177	3.9181	0.0477688	0.999937
Coq3	1.25228	4.70557	3.91436	0.0478752	0.999937
AU041133	-1.10723	4.97725	3.90915	0.0480238	0.999937
Thoc5	1.13908	4.80651	3.9086	0.0480396	0.999937
Fam241a	1.20402	4.80288	3.89558	0.0484132	0.999937
Ripor2	0.79976	6.16197	3.89528	0.0484221	0.999937
Pdss2	-0.678071	7.1323	3.88741	0.0486495	0.999937
Flcn	-1.33987	4.21742	3.88478	0.0487257	0.999937
Crispld1	0.987421	5.40209	3.87567	0.0489909	0.999937
Arl14ep	-1.24768	4.43913	3.87365	0.0490496	0.999937
Slc35f4	-0.670362	7.07347	3.86645	0.0492605	0.999937
Fam184a	-0.79947	6.05931	3.86134	0.049411	0.999937
Wsb2	1.02739	5.06971	3.8589	0.0494828	0.999937
Tob1	1.01433	5.33797	3.85686	0.0495429	0.999937
Gng12	-0.693724	6.83035	3.85391	0.0496301	0.999937
Il17rd	-0.768006	6.16889	3.8483	0.0497965	0.999937
Clptm1l	1.06986	5.03416	3.84655	0.0498483	0.999937
Ofd1	-1.19215	5.00983	3.83805	0.0501017	0.999937
Atp1b3	-0.777022	6.09638	3.83747	0.0501191	0.999937
Sox17	0.690442	6.87142	3.82969	0.0503523	0.999937
Sf3a1	-0.955292	5.23179	3.82629	0.0504546	0.999937
Luzp2	-0.644961	7.53974	3.81996	0.0506455	0.999937
Lgalsl	-1.15127	4.74084	3.81688	0.0507386	0.999937
Tfcp2	-0.875136	5.73667	3.79976	0.05126	0.999937
Rbm34	1.30985	4.48855	3.79137	0.0515174	0.999937
Ccdc15	-1.13784	4.61891	3.78534	0.0517033	0.999937
Fhl2	0.90636	5.44394	3.78349	0.0517607	0.999937
Trp53	-0.990191	5.0544	3.77676	0.0519691	0.999937
Gm33228	0.701883	6.64937	3.77165	0.0521283	0.999937
Pde3b	-0.840807	5.89993	3.76658	0.0522865	0.999937
Slc25a37	-0.987114	5.2199	3.75323	0.0527057	0.999937
Hexb	-0.970285	5.06714	3.74736	0.0528911	0.999937
Gm26512	-1.40083	4.22876	3.73259	0.0533607	0.999937
Plekhm2	-0.773859	6.08779	3.72474	0.0536119	0.999937
1700025G04Rik	0.727836	6.49047	3.72181	0.0537063	0.999937
Camk2g	-0.660592	7.01011	3.72167	0.0537107	0.999937
Fam13a	-0.666654	7.03297	3.72146	0.0537174	0.999937
Ier2	1.13796	4.94344	3.7164	0.0538803	0.999937
Fat1	1.29303	4.50854	3.71271	0.0539996	0.999937
Rbm4b	1.15127	4.6611	3.70055	0.0543944	0.999937
Nup88	-0.886712	5.39158	3.69981	0.0544187	0.999937
Gpat4	1.09779	5.06911	3.6951	0.0545726	0.999937
Zfp637	1.68458	4.28016	3.69145	0.0546921	0.999937
Rpl36a	1.69536	4.15305	3.68712	0.0548343	0.999937
Celf5	0.891392	5.74991	3.68222	0.0549955	0.999937
Pdhx	-0.927833	5.34432	3.68075	0.055044	0.999937
St6galnac2	-0.813172	5.88412	3.6805	0.0550523	0.999937
Pinx1	-1.08342	4.92198	3.67728	0.0551587	0.999937
Abcb9	-1.09033	4.66258	3.67202	0.055333	0.999937
Slc35d1	0.960833	5.29933	3.66791	0.0554696	0.999937
Slc35f1	-0.663598	7.64275	3.66527	0.0555576	0.999937
9130017K11Rik	1.05073	4.8775	3.64581	0.0562103	0.999937
Plce1	-0.728444	6.28045	3.64164	0.0563514	0.999937
Nsrp1	-0.990785	5.19589	3.63973	0.0564159	0.999937
Nfasc	0.638989	7.28331	3.63476	0.0565847	0.999937
Ednra	0.989929	5.18615	3.6344	0.056597	0.999937
Rad54b	1.54902	4.16617	3.63298	0.0566455	0.999937
Rbm45	1.12055	4.9584	3.63028	0.0567372	0.999937
Bin1	0.70699	6.53394	3.62746	0.0568334	0.999937
Snrpe	-1.28422	4.30804	3.62611	0.0568795	0.999937
Celf4	0.682378	8.28959	3.62117	0.0570486	0.999937
Ttn	1.16808	4.74478	3.61982	0.0570949	0.999937
Rexo5	-1.16897	4.51024	3.61917	0.0571174	0.999937
Rragb	-0.903237	5.25033	3.61791	0.0571606	0.999937
Fgf13	0.657904	7.6629	3.61723	0.0571841	0.999937
Thsd7b	-0.826782	6.64411	3.60153	0.0577263	0.999937
Dscam	-0.676991	8.83805	3.59566	0.0579306	0.999937
Pir	-0.732273	6.06318	3.59314	0.0580186	0.999937
Psmb3	-1.05687	4.83327	3.58971	0.0581384	0.999937
Afg3l1	-0.935676	5.20703	3.58648	0.0582515	0.999937
Arhgdib	-1.3742	4.21596	3.58621	0.0582611	0.999937
Ubn1	0.655742	7.13679	3.56833	0.0588916	0.999937
Bag5	1.11861	4.84524	3.56652	0.0589558	0.999937
Gm45159	0.737496	6.09207	3.566	0.0589743	0.999937
Pcsk1	0.885583	5.32678	3.54602	0.0596885	0.999937
Tyw1	-0.983817	5.09116	3.5368	0.0600211	0.999937
Mmp17	-1.35199	4.33864	3.5347	0.0600972	0.999937
Tmem64	1.12887	4.62138	3.53066	0.0602438	0.999937
Adra1a	0.944614	5.27269	3.53013	0.0602629	0.999937
Fbn2	-1.28922	4.38958	3.52997	0.0602687	0.999937
Galnt14	-0.906718	5.45786	3.52088	0.0606003	0.999937
Emp2	-1.15042	4.52262	3.5189	0.0606727	0.999937
Ndufb3	-1.09084	4.67192	3.51479	0.0608233	0.999937
Scp2	-0.972583	4.96898	3.50569	0.0611583	0.999937
Gm26782	-1.29601	4.39976	3.4995	0.0613872	0.999937
Polr3g	1.23216	4.38901	3.48941	0.0617628	0.999937
Prkcg	0.895024	5.82427	3.48831	0.0618037	0.999937
Ajap1	0.886328	5.41135	3.48603	0.061889	0.999937
Dock8	-1.12097	4.47103	3.48144	0.0620607	0.999937
Siglech	-1.33599	4.01005	3.46799	0.0625675	0.999937
Slc38a10	-1.12717	4.7567	3.46302	0.0627556	0.999937
Scube2	1.07003	4.95689	3.46046	0.0628529	0.999937
Lifr	-0.692055	6.39401	3.45175	0.0631848	0.999937
Pik3c3	-0.875143	5.375	3.45117	0.063207	0.999937
Riox2	1.28148	4.28025	3.44652	0.0633851	0.999937
Sncaip	-0.966842	5.01643	3.44269	0.0635322	0.999937
Slc41a1	-1.19603	4.54087	3.44089	0.0636015	0.999937
Shisa7	1.03561	5.1335	3.43836	0.0636988	0.999937
Sntb1	-0.81152	5.44885	3.43275	0.0639155	0.999937
Bag4	1.24117	4.55548	3.42564	0.0641913	0.999937
Sat1	-0.706751	6.23909	3.4223	0.0643214	0.999937
Lrp12	-0.926679	5.05154	3.41466	0.0646199	0.999937
Gabrd	1.42368	4.10062	3.41054	0.0647813	0.999937
Cd200	0.647072	7.07614	3.4078	0.0648889	0.999937
Pgam5	-1.32593	4.33446	3.39915	0.0652301	0.999937
Stx5a	-0.724535	6.27928	3.39899	0.0652364	0.999937
Nolc1	1.40848	4.22026	3.39789	0.0652799	0.999937
Tenm1	0.624712	7.29882	3.38703	0.0657111	0.999937
4930587E11Rik	1.20539	4.43383	3.38592	0.0657555	0.999937
Serpinb6b	-1.11173	4.49562	3.384	0.0658321	0.999937
Klhdc8b	0.913901	5.22221	3.37253	0.0662919	0.999937
Mettl15	-0.838544	5.54206	3.37165	0.0663271	0.999937
B230209E15Rik	0.679126	6.43316	3.37081	0.0663611	0.999937
Atp1a2	-0.614158	7.72727	3.36809	0.0664707	0.999937
Vtn	-0.770414	5.68175	3.36393	0.0666387	0.999937
Vamp5	-1.05572	4.86029	3.36299	0.0666769	0.999937
Gcnt2	0.638022	7.01572	3.35533	0.0669878	0.999937
Nr1d1	1.41714	4.05648	3.35483	0.0670082	0.999937
Jade2	1.05056	5.03996	3.3539	0.0670458	0.999937
Abca3	-0.715909	6.18006	3.34731	0.0673149	0.999937
Nwd1	-0.864199	5.48481	3.34561	0.0673845	0.999937
Itpka	0.860805	5.39317	3.34422	0.0674416	0.999937
Slc12a5	0.77019	5.98876	3.33311	0.0678985	0.999937
Neto1	0.67364	6.7417	3.32923	0.0680586	0.999937
Gm13629	-0.868316	4.92886	3.32852	0.0680882	0.999937
Psma3	0.666258	6.69251	3.32423	0.068266	0.999937
Rxfp1	1.14889	4.93422	3.31735	0.0685523	0.999937
Zfp36l2	-1.20296	4.373	3.31666	0.0685809	0.999937
5730522E02Rik	0.656792	8.56331	3.31648	0.0685884	0.999937
Ppp1r8	1.27781	4.5913	3.31614	0.0686025	0.999937
Resf1	-0.756044	5.80959	3.31282	0.0687415	0.999937
Fas	0.654373	6.87652	3.30274	0.0691643	0.999937
Anapc16	1.04388	5.14989	3.29574	0.0694596	0.999937
Sntb2	-0.656582	6.60206	3.26839	0.0706271	0.999937
Slc38a3	-0.677736	6.41001	3.26604	0.0707284	0.999937
Tomm40l	1.49212	4.03453	3.26003	0.070988	0.999937
Ppid	0.754928	5.95753	3.25777	0.0710856	0.999937
Pla2g7	-1.08149	4.62411	3.25325	0.071282	0.999937
Reln	0.84309	5.25681	3.25105	0.0713779	0.999937
Zc3h4	-0.936439	5.10202	3.24979	0.0714325	0.999937
Rpap2	-0.861201	5.35625	3.24434	0.0716705	0.999937
Sorcs1	-0.618494	7.72562	3.23978	0.0718702	0.999937
Atad2	-0.863679	5.20374	3.23092	0.0722601	0.999937
Mtmr9	1.01098	4.94377	3.23061	0.0722736	0.999937
Cox10	-0.870471	5.36609	3.22992	0.0723044	0.999937
A830018L16Rik	-0.622979	7.99005	3.2291	0.0723403	0.999937
Slbp	1.47007	4.18327	3.22832	0.072375	0.999937
Ube2z	-1.10095	4.58621	3.21885	0.0727949	0.999937
Ccdc148	0.778782	5.91002	3.21698	0.0728779	0.999937
Mob3b	-0.629076	6.92915	3.20673	0.073336	0.999937
Nedd1	1.03617	4.88834	3.20665	0.0733397	0.999937
Emid1	1.46252	4.09364	3.19932	0.0736691	0.999937
Zfp105	1.47423	4.07142	3.19779	0.073738	0.999937
Bag2	1.47832	4.02984	3.19672	0.0737863	0.999937
Rab3gap2	0.64333	6.63666	3.19477	0.0738743	0.999937
Psmd8	1.27073	4.46383	3.1916	0.0740177	0.999937
Tmem199	1.15754	4.53147	3.18268	0.0744224	0.999937
Prr3	1.20199	4.51739	3.18011	0.0745398	0.999937
Pdzd2	-0.628989	8.2393	3.17989	0.0745498	0.999937
Gjb6	-1.20291	4.13996	3.17717	0.0746738	0.999937
Brd2	0.89126	5.36237	3.17512	0.0747677	0.999937
Wdr83	-1.16032	4.29467	3.17504	0.0747712	0.999937
Rgma	-0.922472	5.0214	3.17382	0.0748274	0.999937
Mal	0.631643	6.65219	3.17071	0.0749698	0.999937
Atp11a	0.935728	5.42594	3.17025	0.0749908	0.999937
Rpl29	-0.86527	5.17266	3.16893	0.0750516	0.999937
Dpp4	-0.850581	5.40642	3.16595	0.0751888	0.999937
Recql5	-0.952985	4.94115	3.16364	0.0752951	0.999937
Nfxl1	0.908257	5.27766	3.16308	0.075321	0.999937
Fgfr3	-1.16555	4.42228	3.16268	0.0753393	0.999937
Lmo3	-1.0035	4.71784	3.15669	0.0756163	0.999937
Prkch	-0.631216	8.2378	3.14852	0.0759957	0.999937
Gm20646	-1.0656	4.42992	3.14715	0.0760597	0.999937
Smarcd2	-1.13336	4.37904	3.13732	0.0765196	0.999937
Pef1	1.44399	4.23391	3.13313	0.0767164	0.999937
Cobl	0.595747	7.29915	3.13209	0.0767654	0.999937
Ppargc1a	-0.70673	5.89655	3.13051	0.0768399	0.999937
Map3k13	-0.920331	5.05525	3.12886	0.0769177	0.999937
Cxcl12	0.639172	9.85585	3.12497	0.0771012	0.999937
A830082K12Rik	-0.648551	6.47992	3.12465	0.0771163	0.999937
Zkscan8	-0.983464	4.71801	3.12409	0.0771428	0.999937
Dgke	0.742349	5.9143	3.12298	0.0771955	0.999937
Rgs7bp	0.586422	7.46578	3.12164	0.0772588	0.999937
Net1	-0.644872	6.59359	3.11828	0.0774185	0.999937
Dio2	-1.24676	4.18292	3.11721	0.0774694	0.999937
Crocc	0.934765	5.28893	3.11149	0.077742	0.999937
Mrps24	-1.14195	4.50509	3.10975	0.0778248	0.999937
Rorb	-0.620145	8.54663	3.10874	0.0778733	0.999937
Shld2	0.801705	5.52253	3.09367	0.0785976	0.999937
Pan2	-0.842405	5.42954	3.09071	0.0787405	0.999937
Gm26917	0.631758	6.80532	3.08934	0.0788069	0.999937
St6gal2	0.776	5.70466	3.08615	0.0789614	0.999937
Rnf149	-0.986653	4.82134	3.08521	0.0790072	0.999937
Sdccag8	0.594485	7.14076	3.08168	0.0791787	0.999937
Kif21b	0.871045	5.45036	3.07949	0.0792855	0.999937
Gm3294	-0.929539	4.82135	3.05826	0.0803278	0.999937
Uqcrh	0.925086	5.09216	3.05815	0.0803331	0.999937
Ncoa3	-0.653852	6.34476	3.05804	0.0803385	0.999937
Rab3c	0.655785	6.59541	3.0568	0.0803999	0.999937
Cntn3	-0.615139	8.53971	3.05634	0.0804226	0.999937
Vac14	1.04169	4.88478	3.05237	0.0806194	0.999937
Cdkl1	-0.815377	5.42173	3.05216	0.0806301	0.999937
Pam	0.620451	8.46834	3.05048	0.0807133	0.999937
Cuedc1	-0.689115	5.98918	3.04859	0.0808073	0.999937
Ipo7	0.785642	5.84236	3.04715	0.0808789	0.999937
Zfp40	0.853359	5.44108	3.04123	0.0811744	0.999937
St6gal1	-0.575276	7.4311	3.03687	0.0813927	0.999937
Pcf11	0.666667	6.43309	3.03449	0.0815123	0.999937
Gbp9	-1.19705	4.5582	3.03188	0.0816436	0.999937
Hmgcl	-0.846931	5.1619	3.02956	0.0817604	0.999937
A330008L17Rik	0.740458	5.51914	3.02659	0.0819098	0.999937
Trim27	1.42264	4.31284	3.02258	0.0821129	0.999937
Gm16124	-0.992806	4.80908	3.02178	0.0821531	0.999937
Ube2e1	-0.774873	5.55549	3.02085	0.0822004	0.999937
Ahcyl2	0.582735	7.39405	3.02079	0.0822036	0.999937
Slc38a11	-0.704793	5.83887	3.01792	0.0823491	0.999937
Lrrtm1	1.33805	4.20263	3.01713	0.0823891	0.999937
Zfp994	1.08934	4.54603	3.01374	0.0825616	0.999937
Rabgap1	-0.598241	7.94235	3.01054	0.0827246	0.999937
Taf1b	-0.650625	6.3748	3.00969	0.0827679	0.999937
Ykt6	-0.916967	4.71584	3.00846	0.082831	0.999937
Nek7	-0.569994	7.33145	3.00587	0.0829636	0.999937
Gjc3	1.13312	4.23372	3.0058	0.0829671	0.999937
Frmpd1	1.15979	4.59378	3.00547	0.0829838	0.999937
Lrrc28	0.740266	5.88583	2.99331	0.0836094	0.999937
Xkr4	0.620627	9.1009	2.99134	0.0837107	0.999937
Wdr41	0.949747	5.14377	2.98551	0.0840129	0.999937
Triqk	-1.26479	4.25569	2.98205	0.0841925	0.999937
Sgms2	0.657526	6.39635	2.98032	0.0842828	0.999937
Gatad2a	-0.679435	6.16254	2.97936	0.0843327	0.999937
L3mbtl3	0.7139	5.99799	2.97719	0.0844456	0.999937
Tsen34	-1.22204	4.59452	2.97534	0.0845423	0.999937
Plaa	0.773633	5.64634	2.97131	0.0847529	0.999937
Rnf24	0.968412	5.01764	2.96084	0.0853037	0.999937
Rspo3	0.921077	5.17414	2.9537	0.0856813	0.999937
Mmp28	-0.754847	5.79261	2.9523	0.0857555	0.999937
Man2b1	-0.880872	5.18947	2.95073	0.0858387	0.999937
Ptpn4	-0.565207	7.30805	2.95061	0.085845	0.999937
Grin2c	-1.11995	4.53127	2.94864	0.0859499	0.999937
Zfp458	1.06804	4.63799	2.94758	0.0860061	0.999937
Pfkfb3	-1.07686	4.41913	2.93924	0.0864512	0.999937
Epha10	-0.861493	5.11271	2.93919	0.0864542	0.999937
Tnr	-0.596537	7.87621	2.93636	0.0866058	0.999937
Slc30a10	-0.836374	5.16638	2.93233	0.0868218	0.999937
Ikzf1	-1.11949	4.34952	2.93082	0.0869034	0.999937
Zhx1	-0.765524	5.42896	2.92844	0.0870317	0.999937
Arhgap10	-0.57604	6.91762	2.9229	0.0873307	0.999937
Gm38604	1.10504	4.61715	2.92111	0.0874275	0.999937
Psenen	-1.18852	4.17702	2.91975	0.0875016	0.999937
Cnnm1	0.913274	5.20783	2.91912	0.0875357	0.999937
Gm973	-1.11074	4.55604	2.91835	0.0875774	0.999937
Spcs2	-0.911337	5.03002	2.91534	0.0877408	0.999937
Nup93	0.690059	6.17302	2.91193	0.0879266	0.999937
Apbb1ip	-0.923109	4.81924	2.90595	0.0882533	0.999937
Cnnm3	-0.925605	4.93807	2.90589	0.0882565	0.999937
Slc25a17	0.917985	5.0687	2.89864	0.0886545	0.999937
Slc22a17	0.783551	5.51407	2.89676	0.0887578	0.999937
Rab6b	0.593045	7.11242	2.89222	0.0890081	0.999937
Rgs8	-1.18059	4.19874	2.89155	0.0890451	0.999937
Gnptab	-0.775832	5.54777	2.8913	0.089059	0.999937
Cct7	-0.876475	4.99159	2.88984	0.0891396	0.999937
Nek10	1.7258	3.79513	2.88552	0.0893794	0.999937
Rnf20	0.608884	6.69642	2.88518	0.0893979	0.999937
Kat5	1.29751	4.32356	2.88251	0.0895461	0.999937
B2m	-0.905977	5.03032	2.88175	0.0895887	0.999937
Cdc42ep1	1.12079	4.43738	2.87813	0.0897905	0.999937
Otub1	1.31664	4.10329	2.87712	0.0898467	0.999937
Efcab7	-0.969284	4.78956	2.8771	0.0898475	0.999937
Rtn1	0.572687	7.5283	2.87579	0.089921	0.999937
Gm47283	0.571153	6.91582	2.8756	0.0899314	0.999937
Vopp1	0.749395	5.78952	2.87122	0.0901765	0.999937
Ubqln4	1.0957	4.60473	2.86548	0.0904985	0.999937
Hpf1	-0.810289	5.2866	2.86218	0.0906844	0.999937
Egflam	-0.659973	6.28984	2.85766	0.0909395	0.999937
Taf7	-1.16645	4.2696	2.85687	0.0909842	0.999937
Tspan4	-1.16599	4.27028	2.85557	0.0910582	0.999937
Katnal1	1.12391	4.36691	2.8539	0.0911526	0.999937
Meis2	-0.57919	7.31803	2.85243	0.0912359	0.999937
Usp1	0.983019	4.82191	2.85051	0.091345	0.999937
Wdr11	-0.699897	5.84134	2.84756	0.0915125	0.999937
Uspl1	-1.01452	4.6796	2.84223	0.0918166	0.999937
Tyro3	1.03028	4.53099	2.83781	0.0920697	0.999937
Grin3a	0.931446	4.83827	2.83614	0.0921653	0.999937
Zbtb21	1.31301	4.04077	2.83299	0.092346	0.999937
Crk	0.651283	6.47235	2.83291	0.0923506	0.999937
Mgat4c	-0.584017	8.46554	2.83201	0.0924025	0.999937
Eepd1	-0.846537	5.07902	2.83178	0.0924157	0.999937
Adcy9	-0.559079	7.41187	2.82827	0.0926179	0.999937
Chid1	-1.16144	4.25531	2.8262	0.0927375	0.999937
5330439K02Rik	-1.0664	4.55806	2.8242	0.0928532	0.999937
Sf3b6	-0.830209	5.24257	2.82075	0.0930528	0.999937
Plekhh1	0.870986	5.05148	2.81912	0.0931475	0.999937
Cdh4	0.827837	5.55186	2.8173	0.0932532	0.999937
Gm26871	0.604348	8.71673	2.80294	0.0940916	0.999937
Spock3	0.569767	7.05191	2.79941	0.0942989	0.999937
Tcof1	1.02559	4.53579	2.79549	0.0945299	0.999937
Usp30	1.28794	4.20227	2.79246	0.094709	0.999937
Kcnmb4	-0.738786	5.64008	2.79136	0.0947738	0.999937
Ankra2	0.934646	5.20301	2.7905	0.0948245	0.999937
Aktip	0.948216	4.86932	2.78987	0.0948622	0.999937
Hnrnpa1	0.74984	5.67815	2.78983	0.0948644	0.999937
Mgat4b	-0.815981	5.09959	2.78691	0.0950371	0.999937
Poc1b	-0.910926	4.97129	2.78541	0.0951261	0.999937
Dhrs1	-1.08988	4.51696	2.78369	0.0952284	0.999937
Wdr91	-0.970485	4.63566	2.77688	0.0956342	0.999937
Lamb1	1.36714	4.27459	2.77512	0.0957393	0.999937
Rfx4	-0.897797	4.93995	2.77444	0.0957802	0.999937
Cd151	1.39121	3.99725	2.77151	0.0959558	0.999937
Fbxl19	1.16624	4.22063	2.77139	0.0959628	0.999937
Naf1	0.966316	5.01571	2.77106	0.0959825	0.999937
Nudt4	0.883507	4.9398	2.76833	0.0961464	0.999937
Gtf2h1	0.714722	5.81875	2.76813	0.0961584	0.999937
Mrpl13	-1.13812	4.36881	2.76662	0.0962493	0.999937
Akap11	0.575793	7.06449	2.76304	0.096465	0.999937
Clec14a	-0.887043	5.01361	2.75973	0.0966645	0.999937
Bag1	1.00657	4.70384	2.75853	0.0967373	0.999937
Ttll3	0.970194	4.73415	2.75404	0.0970088	0.999937
Brip1os	-0.767423	5.4433	2.73938	0.0979029	0.999937
Chl1	0.572204	6.93464	2.7311	0.0984116	0.999937
Zfp563	-1.01724	4.64305	2.72719	0.0986528	0.999937
Chmp3	0.673169	5.99369	2.72091	0.0990413	0.999937
Pantr1	-0.653833	5.87041	2.71992	0.0991028	0.999937
Limd1	0.891808	5.06683	2.71935	0.0991385	0.999937
Rtl4	0.61839	6.62119	2.71547	0.0993795	0.999937
Pabpc4	0.937928	4.87297	2.71217	0.0995857	0.999937
Tm4sf1	0.83713	5.38705	2.70951	0.0997516	0.999937
Kantr	-0.763626	5.35833	2.70948	0.0997533	0.999937
Dpf3	-0.654157	6.21431	2.70845	0.099818	0.999937
Kifc2	0.736494	5.74799	2.7071	0.0999024	0.999937
Cyp39a1	-1.12847	4.33663	2.70408	0.100092	0.999937
Kcnip1	-0.811385	5.44571	2.70368	0.100117	0.999937
Ackr3	0.783258	5.6537	2.70082	0.100297	0.999937
Senp8	-1.12382	4.37083	2.69941	0.100386	0.999937
Mpp2	0.906461	5.06383	2.6991	0.100405	0.999937
Tmpo	-0.727243	5.76249	2.69496	0.100666	0.999937
Bmi1	1.06116	4.61982	2.69294	0.100793	0.999937
Rora	-0.593618	10.4834	2.68919	0.101031	0.999937
Cend1	1.15078	4.25787	2.68881	0.101055	0.999937
S1pr1	0.566482	6.99533	2.68245	0.10146	0.999937
Gm36279	1.35338	4.16395	2.68168	0.101509	0.999937
Tmeff2	0.572333	8.27853	2.6759	0.101877	0.999937
Dcaf5	0.5899	6.75834	2.67423	0.101985	0.999937
1810037I17Rik	-0.967635	4.64969	2.67339	0.102038	0.999937
Dynll2	0.80059	5.33208	2.67252	0.102094	0.999937
Nuak1	-0.620647	6.26377	2.66783	0.102395	0.999937
Gm16351	1.21418	4.04835	2.66533	0.102556	0.999937
Mlh3	-0.666582	5.93445	2.66402	0.102641	0.999937
Lancl1	0.763223	5.40059	2.66395	0.102646	0.999937
Elavl3	0.620213	6.50565	2.6628	0.10272	0.999937
Trmt11	0.727866	5.62371	2.66014	0.102892	0.999937
Lgals8	-0.744074	5.54552	2.65967	0.102922	0.999937
Zfp235	1.0995	4.63218	2.65856	0.102994	0.999937
Capn10	1.26772	4.16843	2.65613	0.103152	0.999937
Cflar	-0.647748	6.21735	2.65599	0.103161	0.999937
Mfge8	-1.04506	4.47355	2.65288	0.103362	0.999937
Adam19	1.1307	4.32856	2.65052	0.103516	0.999937
Zfx	-0.634708	6.2524	2.64708	0.10374	0.999937
Prkca	-0.551913	7.82031	2.64615	0.103801	0.999937
Slco2b1	-0.560815	7.05546	2.64604	0.103808	0.999937
Zfp281	-0.773939	5.31418	2.646	0.103811	0.999937
Ctnnd1	-0.551838	7.70912	2.6455	0.103844	0.999937
Naa25	0.952617	4.75242	2.64182	0.104084	0.999937
Klhl15	-0.877861	5.05575	2.64144	0.104109	0.999937
Gch1	-0.723967	5.70955	2.63983	0.104214	0.999937
Arl2	1.25413	4.27758	2.6386	0.104295	0.999937
Ltbp1	-0.915573	4.64555	2.63764	0.104358	0.999937
Tma7	1.1086	4.54795	2.63659	0.104428	0.999937
Lrrc4b	1.09678	4.60907	2.63618	0.104455	0.999937
Eif3m	0.782056	5.3648	2.63609	0.10446	0.999937
C330007P06Rik	-0.929127	4.94755	2.6328	0.104677	0.999937
Sncb	0.853954	5.20375	2.63083	0.104807	0.999937
Ccdc43	1.17992	4.3861	2.62929	0.104908	0.999937
Kcnn3	1.14593	4.6874	2.62729	0.105041	0.999937
Wls	-0.567048	6.5821	2.62601	0.105126	0.999937
Prcc	-0.881225	5.0622	2.62516	0.105182	0.999937
Gabra1	-0.593681	6.31648	2.62442	0.105231	0.999937
Epb41l3	-0.542519	7.09074	2.62401	0.105258	0.999937
Stmn2	0.675703	5.93422	2.62179	0.105405	0.999937
Col26a1	-0.916786	4.78747	2.6202	0.105511	0.999937
Ap2s1	-1.11102	4.33204	2.62012	0.105516	0.999937
Lrfn2	-0.649092	6.61354	2.61656	0.105754	0.999937
Hadh	1.1844	4.31957	2.61623	0.105775	0.999937
Pparg	0.635838	6.19518	2.61344	0.105961	0.999937
Fn3k	1.27319	4.00096	2.6115	0.106091	0.999937
Dph7	1.0586	4.53405	2.61092	0.10613	0.999937
Atp5g3	1.08563	4.35365	2.6084	0.106299	0.999937
Nfatc1	-0.813867	5.25754	2.60603	0.106458	0.999937
Zfp976	1.01162	4.65795	2.60586	0.10647	0.999937
Zfp385b	-0.554198	7.84818	2.60245	0.106699	0.999937
Abhd5	0.968009	4.9523	2.6017	0.106749	0.999937
Cpsf4	1.11361	4.41168	2.59653	0.107098	0.999937
Grik1	0.516668	7.19533	2.59374	0.107287	0.999937
Kdm1b	-0.989443	4.48766	2.59314	0.107328	0.999937
Lsm14b	1.26285	4.05542	2.59118	0.10746	0.999937
Gm47591	0.936549	4.93913	2.58762	0.107702	0.999937
Crebzf	0.562135	6.87425	2.58615	0.107802	0.999937
Ssbp4	0.756273	5.51097	2.58524	0.107864	0.999937
Itga5	1.46703	3.92776	2.5843	0.107928	0.999937
Rasal1	0.893162	4.86988	2.58309	0.10801	0.999937
Cdh8	0.56264	8.32561	2.58279	0.108031	0.999937
Eid1	0.686249	5.78158	2.58038	0.108195	0.999937
Rhoc	-1.02993	4.33109	2.57876	0.108307	0.999937
A230006K03Rik	0.546516	7.77878	2.57774	0.108376	0.999937
Ulk1	-0.730027	5.44065	2.57723	0.108411	0.999937
Mfap1b	-0.915081	4.68714	2.57605	0.108492	0.999937
Pgm2	0.972893	4.7711	2.57468	0.108586	0.999937
E130114P18Rik	1.45218	4.0944	2.57443	0.108603	0.999937
Fh1	0.941503	4.80604	2.57233	0.108747	0.999937
Gys1	-1.02517	4.3643	2.57128	0.108819	0.999937
Gbp5	-0.833034	5.33527	2.5695	0.108942	0.999937
Gramd3	-0.729401	5.47014	2.56814	0.109036	0.999937
Ugp2	-0.654083	5.95889	2.56745	0.109083	0.999937
Gm12371	1.33797	3.99342	2.5598	0.109613	0.999937
Clpp	0.959029	4.85342	2.55842	0.109708	0.999937
Tdrp	-0.731312	5.57404	2.55636	0.109851	0.999937
Wdr20	-0.622493	6.2112	2.55388	0.110024	0.999937
Pim3	-0.854676	5.1111	2.54763	0.11046	0.999937
Wdr47	0.652205	5.97198	2.54647	0.110541	0.999937
Umad1	0.549659	7.13437	2.5456	0.110602	0.999937
Socs7	0.854793	5.21795	2.54479	0.110659	0.999937
Trim16	0.840578	5.25519	2.54005	0.110991	0.999937
Kcnj2	1.1696	4.29004	2.53961	0.111022	0.999937
Pacs2	0.785812	5.38251	2.539	0.111065	0.999937
Lrp5	0.744921	5.67597	2.53813	0.111126	0.999937
Rell1	-0.709356	5.72975	2.53809	0.111129	0.999937
Hlf	-0.590909	6.37273	2.53389	0.111425	0.999937
Kif3a	0.57337	6.58784	2.53385	0.111428	0.999937
Nell1	-0.707869	5.53623	2.5337	0.111439	0.999937
Cct5	0.960548	4.77772	2.53179	0.111574	0.999937
Fancc	-0.730778	5.56626	2.52877	0.111788	0.999937
Phyhd1	-0.937859	4.58313	2.52646	0.111951	0.999937
Gm26944	1.08994	4.46659	2.52438	0.112099	0.999937
Tbc1d1	-0.53239	7.1635	2.52097	0.112341	0.999937
Trim35	0.60499	6.34033	2.51653	0.112658	0.999937
Taok2	-0.624665	6.22708	2.51304	0.112908	0.999937
Noct	-0.706444	5.70862	2.51281	0.112924	0.999937
Trafd1	0.760602	5.59733	2.51163	0.113009	0.999937
Zbtb17	0.962529	4.67906	2.51051	0.113089	0.999937
Fam107a	-0.657845	5.74896	2.50852	0.113232	0.999937
Dcun1d4	0.679003	5.86849	2.49977	0.113863	0.999937
Stub1	0.900845	4.95014	2.49661	0.114092	0.999937
Cpq	-0.555428	6.70825	2.49534	0.114184	0.999937
Ywhab	0.570249	6.76027	2.49314	0.114343	0.999937
Synpo2	0.822364	5.40954	2.4904	0.114542	0.999937
Rps14	-0.642493	6.11871	2.4893	0.114623	0.999937
Ccdc138	-0.706911	5.57913	2.48638	0.114835	0.999937
Znfx1	-0.767659	5.47364	2.4859	0.114871	0.999937
Ube2l3	0.707155	5.52709	2.48375	0.115028	0.999937
Gm29266	1.09969	4.37474	2.47763	0.115476	0.999937
Trim26	-0.736527	5.48108	2.47672	0.115543	0.999937
Wdr48	0.643276	6.03432	2.47631	0.115573	0.999937
Tcaf1	0.536238	7.08143	2.47235	0.115865	0.999937
Gm36975	-0.788229	5.13293	2.46945	0.116079	0.999937
Cpsf3	0.819387	5.1438	2.46751	0.116222	0.999937
Sash1	-0.554426	8.3146	2.46652	0.116295	0.999937
2610301B20Rik	-0.911723	4.75733	2.45914	0.116843	0.999937
Kdm5d	0.784147	5.33493	2.45324	0.117283	0.999937
Uchl3	0.773408	5.36541	2.45105	0.117447	0.999937
Gm34237	-1.01295	4.41521	2.45074	0.117469	0.999937
Sgcd	-0.536052	7.04858	2.4495	0.117562	0.999937
Pccb	-0.891501	4.83121	2.4478	0.117689	0.999937
Ttc21b	-0.747281	5.26037	2.44673	0.11777	0.999937
Zdhhc24	0.838544	4.8971	2.44661	0.117779	0.999937
Ids	0.998989	4.48127	2.44389	0.117983	0.999937
Cdc123	-0.634491	6.00638	2.44273	0.11807	0.999937
Irf2bp2	0.764476	5.60976	2.44239	0.118096	0.999937
Adar	0.570486	6.63894	2.44003	0.118274	0.999937
Chst10	0.93761	4.81518	2.43828	0.118406	0.999937
Sdk1	0.542629	7.54611	2.43609	0.118572	0.999937
Cntnap2	0.564922	10.0931	2.43187	0.118891	0.999937
Gpr162	1.13899	4.36004	2.43143	0.118924	0.999937
Bbs4	0.898063	4.67577	2.43094	0.118962	0.999937
Lama1	0.882358	4.9555	2.42897	0.119111	0.999937
Gm5165	-0.989581	4.40212	2.42845	0.119151	0.999937
Tbxas1	-1.1455	3.98119	2.42569	0.119361	0.999937
Arhgef26	-0.815355	5.15306	2.4254	0.119383	0.999937
Slc4a10	-0.535903	7.92471	2.42511	0.119405	0.999937
2900097C17Rik	0.730208	5.57005	2.42468	0.119438	0.999937
Ttc23	-0.630109	6.02344	2.42368	0.119514	0.999937
Txndc5	1.03579	4.42217	2.42157	0.119675	0.999937
Haus6	0.97149	4.70163	2.41785	0.11996	0.999937
Nhs	-0.576172	6.43899	2.41633	0.120076	0.999937
Usp42	1.01653	4.60616	2.41539	0.120148	0.999937
Fkbp15	-0.60038	6.11842	2.41344	0.120298	0.999937
Zfp507	0.72195	5.50506	2.41111	0.120477	0.999937
Gm26510	-0.732384	5.35054	2.41001	0.120562	0.999937
A830009L08Rik	1.27213	4.41644	2.40933	0.120614	0.999937
Nup133	-0.850902	4.7102	2.40753	0.120752	0.999937
Psmd2	0.88129	5.05954	2.40698	0.120795	0.999937
Nell2	0.547132	8.32435	2.40317	0.12109	0.999937
Gsk3a	0.932774	4.86386	2.40112	0.121249	0.999937
Mtfr1l	1.1859	4.45849	2.40057	0.121291	0.999937
Rtn4r	-0.955601	4.76732	2.39929	0.12139	0.999937
Plekha6	-0.610772	6.15547	2.39736	0.12154	0.999937
Prune2	-0.861108	4.69765	2.39304	0.121877	0.999937
Commd8	1.14618	4.16631	2.3925	0.121919	0.999937
Nrp1	-0.538871	7.9634	2.39133	0.12201	0.999937
Zfp113	-1.26028	4.02107	2.39066	0.122062	0.999937
Ngdn	1.08968	4.26679	2.38727	0.122327	0.999937
Rnf6	-0.871706	5.12524	2.387	0.122348	0.999937
Dbndd2	1.00346	4.62375	2.38428	0.122562	0.999937
Intu	0.912092	4.61718	2.3838	0.122599	0.999937
Lin9	-1.18146	4.3477	2.38317	0.122648	0.999937
Sgf29	0.936477	4.73702	2.37628	0.123191	0.999937
Mon1a	1.06553	4.45199	2.3761	0.123205	0.999937
Dennd6b	0.784207	5.02169	2.37572	0.123235	0.999937
Sf3a3	0.908446	4.72582	2.37484	0.123304	0.999937
Rnf185	-0.667182	5.7261	2.37339	0.123419	0.999937
Rcan2	-0.516048	7.32061	2.37049	0.123648	0.999937
Gnl2	0.600247	6.13343	2.36989	0.123695	0.999937
Hspa13	-1.20899	3.97621	2.36949	0.123727	0.999937
Eml3	-0.964394	4.55792	2.36836	0.123817	0.999937
Rasip1	0.579147	6.44207	2.36566	0.124031	0.999937
Rsrc2	0.5223	7.28746	2.36437	0.124134	0.999937
Ntn1	-0.737599	5.31037	2.35971	0.124505	0.999937
Tmem135	-0.517284	7.62057	2.35934	0.124535	0.999937
9530059O14Rik	0.534474	7.03534	2.35532	0.124856	0.999937
Adk	-0.518027	7.74456	2.3549	0.12489	0.999937
Ift172	0.714712	5.67502	2.35483	0.124896	0.999937
Chd5	0.597651	6.31959	2.35318	0.125028	0.999937
Rspo2	1.39183	4.04964	2.35104	0.125199	0.999937
Tmem241	-0.615568	5.9582	2.34871	0.125387	0.999937
2310033P09Rik	1.18748	4.22632	2.34683	0.125538	0.999937
Dok5	0.763076	5.29479	2.34462	0.125716	0.999937
Tbc1d22b	-0.807269	4.98212	2.34223	0.125909	0.999937
Pld1	-0.586654	6.11602	2.3417	0.125952	0.999937
Tmem63c	-0.80635	4.99597	2.33938	0.12614	0.999937
B230216N24Rik	0.867757	4.96818	2.33512	0.126485	0.999937
9930104L06Rik	1.29212	3.93104	2.33482	0.12651	0.999937
Fam189a1	-0.502695	7.5203	2.33332	0.126631	0.999937
Enox2	-0.527622	7.13011	2.33328	0.126634	0.999937
Fap	-0.987924	4.48289	2.32916	0.12697	0.999937
Gm37240	0.567147	6.5808	2.32696	0.12715	0.999937
Fam126a	0.622355	6.2059	2.32264	0.127503	0.999937
Rab27b	-0.594115	5.9347	2.3224	0.127523	0.999937
Ttyh3	-0.6002	5.98275	2.32189	0.127565	0.999937
Nptxr	0.753531	5.21742	2.32181	0.127571	0.999937
Slc25a18	1.28132	4.03224	2.32041	0.127686	0.999937
Ube2j2	0.688988	5.58882	2.31772	0.127908	0.999937
Zfp654	0.575913	6.46094	2.31222	0.128361	0.999937
Zfp949	-0.652788	5.58677	2.31211	0.12837	0.999937
Gnai1	-0.596936	6.19392	2.31095	0.128465	0.999937
Miip	1.07167	4.27291	2.31069	0.128487	0.999937
Ppfibp2	-1.03829	3.97325	2.30702	0.128791	0.999937
Gm10855	-1.14012	4.08506	2.30076	0.12931	0.999937
Ly6e	0.520608	7.11225	2.29629	0.129683	0.999937
Gm16083	-0.845912	4.93146	2.29306	0.129953	0.999937
Elovl7	-0.587283	6.11082	2.2927	0.129983	0.999937
Tdg	-0.709684	5.40401	2.28718	0.130446	0.999937
Ikzf2	-0.682541	5.52939	2.28687	0.130473	0.999937
Dyrk1b	0.868351	4.76346	2.28664	0.130492	0.999937
Dnajc25	0.978942	4.67445	2.28615	0.130533	0.999937
Dcc	-0.537917	9.00451	2.28584	0.13056	0.999937
Cabp1	-0.539253	6.5445	2.28577	0.130566	0.999937
Igfn1	-1.06405	4.0335	2.28543	0.130594	0.999937
Card10	-0.826412	4.90544	2.28461	0.130663	0.999937
Rttn	0.782152	5.3135	2.28272	0.130822	0.999937
Ttpal	-0.846899	4.83027	2.28236	0.130853	0.999937
Poc5	-0.968948	4.54943	2.28104	0.130964	0.999937
Rph3al	0.921159	4.68175	2.27955	0.13109	0.999937
Glis3	-0.682575	5.85269	2.27802	0.131219	0.999937
Pmpcb	-0.845843	4.82675	2.2759	0.131399	0.999937
Eya3	0.564508	6.44929	2.27466	0.131504	0.999937
Gm44148	-0.917926	4.64748	2.27451	0.131517	0.999937
Akt2	-0.684842	5.45484	2.27403	0.131557	0.999937
Prorp	-0.850534	4.70886	2.27177	0.131749	0.999937
Maoa	-0.514979	7.06687	2.27075	0.131836	0.999937
Scd2	0.615796	5.91414	2.26995	0.131905	0.999937
Ttc13	-0.688073	5.57717	2.26511	0.132317	0.999937
Ube2v1	0.94342	4.71664	2.26259	0.132532	0.999937
Tns3	-0.776077	5.09457	2.2614	0.132634	0.999937
Slc12a2	0.507483	7.01905	2.26017	0.13274	0.999937
Usp10	-0.757115	5.19835	2.26005	0.13275	0.999937
Ppp1r21	-0.594128	6.13079	2.25732	0.132984	0.999937
Rpl14	0.811958	5.1815	2.2548	0.133201	0.999937
Derl1	-0.870506	4.80536	2.25232	0.133414	0.999937
Hist1h1c	-0.857895	4.74326	2.25189	0.133452	0.999937
Ptprc	-0.988333	4.13702	2.25049	0.133572	0.999937
Napa	0.764626	5.29523	2.24997	0.133617	0.999937
Srrm3	-0.551925	6.46962	2.24948	0.13366	0.999937
Prdm2	-0.518174	6.89784	2.24791	0.133795	0.999937
Nhsl1	-0.510547	7.66809	2.24641	0.133925	0.999937
Mkrn2	-1.04219	4.3077	2.24461	0.134081	0.999937
Mfsd2a	0.51357	7.05054	2.2441	0.134125	0.999937
Lix1l	-1.07834	4.23109	2.24343	0.134183	0.999937
Cep120	-0.636679	5.78597	2.24289	0.13423	0.999937
Cd63	-1.00117	4.20008	2.24195	0.134312	0.999937
Sorcs2	-0.574846	6.20746	2.23998	0.134483	0.999937
Atp5k	1.1889	3.99174	2.23958	0.134517	0.999937
Sned1	-0.72909	5.34752	2.23903	0.134566	0.999937
Enpp2	0.507924	6.86044	2.2348	0.134934	0.999937
Serpinh1	-0.840997	4.74277	2.23374	0.135027	0.999937
Gm42439	0.912329	4.67426	2.23311	0.135081	0.999937
Sephs1	-0.897364	4.57703	2.23129	0.135241	0.999937
Mms19	0.693901	5.51658	2.23018	0.135338	0.999937
D230025D16Rik	0.882026	4.76157	2.23001	0.135353	0.999937
Mras	-0.636952	5.77632	2.22839	0.135495	0.999937
Hif1an	0.909834	4.64184	2.22778	0.135549	0.999937
Drc1	1.25871	3.99733	2.22774	0.135552	0.999937
Cecr2	-0.724275	5.28677	2.22639	0.135671	0.999937
Ttf1	-0.715749	5.40656	2.22582	0.13572	0.999937
Gm49359	-0.721159	5.22053	2.22499	0.135794	0.999937
Smarcb1	0.689599	5.65644	2.2249	0.135802	0.999937
Wdr43	-0.649861	5.71723	2.22241	0.136021	0.999937
Atp2b3	0.759817	5.26163	2.22238	0.136023	0.999937
Reep1	-0.489762	7.34058	2.22128	0.13612	0.999937
Pole4	1.25974	3.94815	2.22122	0.136125	0.999937
Sema4c	-1.02261	4.42403	2.21857	0.136359	0.999937
Ociad2	-0.7376	5.08911	2.2172	0.13648	0.999937
Taf6	0.767054	5.08223	2.21704	0.136494	0.999937
Birc2	-0.582915	6.22297	2.215	0.136675	0.999937
Usp37	0.566182	6.359	2.21089	0.137039	0.999937
Cdc14b	-0.705769	5.46886	2.20819	0.13728	0.999937
Pank2	0.547264	6.66973	2.20763	0.13733	0.999937
Syap1	-0.70441	5.49029	2.20755	0.137336	0.999937
Golga2	0.830507	4.88636	2.2066	0.137421	0.999937
Il1r1	-0.491556	7.20904	2.20527	0.13754	0.999937
Plch2	1.25197	3.99038	2.2017	0.137859	0.999937
Clcn2	-0.891793	4.45412	2.20123	0.137901	0.999937
Akr1b3	1.18584	3.84704	2.20051	0.137965	0.999937
Gm19605	-1.07345	4.16489	2.20039	0.137976	0.999937
Rad17	-0.630135	5.7892	2.19767	0.13822	0.999937
Gli2	-0.968202	4.62877	2.19707	0.138273	0.999937
Etv1	-0.621032	5.72459	2.19498	0.138461	0.999937
Notch1	0.576857	6.36851	2.19431	0.138521	0.999937
Sik2	0.510162	7.11702	2.19173	0.138754	0.999937
Sema6d	-0.524276	8.62862	2.18655	0.139221	0.999937
Hars	-0.83428	4.86613	2.18553	0.139313	0.999937
Dhodh	1.26372	3.87944	2.18517	0.139346	0.999937
Nrg3os	-0.54927	6.42854	2.18026	0.139791	0.999937
Glg1	-0.489505	7.50284	2.17972	0.13984	0.999937
Cdc14a	-0.514984	6.91557	2.17873	0.13993	0.999937
Kcnq2	-0.587502	6.37378	2.17873	0.13993	0.999937
Ly6h	0.802462	5.08246	2.17593	0.140185	0.999937
Tmx1	-0.799537	5.13387	2.17471	0.140296	0.999937
Sh3tc1	-0.84083	4.78557	2.17186	0.140556	0.999937
She	0.591423	6.17954	2.16967	0.140756	0.999937
Uba6	0.659282	5.59797	2.16831	0.140881	0.999937
Aldh5a1	-0.934186	4.46098	2.16469	0.141213	0.999937
Cops3	-0.69827	5.37328	2.16328	0.141343	0.999937
Mark4	0.813706	5.18921	2.15994	0.14165	0.999937
Arhgap22	1.03105	4.32499	2.1554	0.142069	0.999937
Ism1	0.531988	6.78348	2.15417	0.142183	0.999937
Prpf40a	0.495019	7.35731	2.15342	0.142252	0.999937
Nap1l4	-0.554551	6.53185	2.15269	0.14232	0.999937
Gprasp2	0.981776	4.42128	2.1526	0.142329	0.999937
Irak1bp1	0.821322	4.84495	2.15133	0.142446	0.999937
Sympk	0.605673	5.8608	2.14979	0.14259	0.999937
Aldoa	-0.71509	5.16935	2.14705	0.142844	0.999937
Gm5127	-0.508721	6.6073	2.14615	0.142928	0.999937
Chd1	0.525847	6.78473	2.14401	0.143127	0.999937
Pstk	-0.630353	5.49823	2.14296	0.143225	0.999937
Pla2g4a	-0.731479	5.099	2.14172	0.143341	0.999937
Smc6	0.516423	6.83504	2.13383	0.14408	0.999937
Fkbp2	0.889929	4.64655	2.13275	0.144182	0.999937
Zc3h14	0.527389	6.60582	2.13199	0.144254	0.999937
Dock6	-0.498095	7.00827	2.13119	0.144328	0.999937
Knop1	0.612324	5.84261	2.13075	0.14437	0.999937
Cyc1	0.921731	4.69192	2.1301	0.144432	0.999937
Emc10	0.953696	4.621	2.12932	0.144504	0.999937
Chd9	-0.510262	8.17201	2.12757	0.14467	0.999937
Zfp941	0.958156	4.55828	2.12692	0.144731	0.999937
Tmem127	0.754753	5.27715	2.12639	0.144781	0.999937
Midn	0.862901	4.72361	2.12406	0.145002	0.999937
Gpr146	0.726971	5.36051	2.12186	0.14521	0.999937
Rbl1	-0.910982	4.42694	2.1206	0.145329	0.999937
2700054A10Rik	-0.641139	5.72956	2.12022	0.145365	0.999937
Wfdc1	-0.828788	4.83445	2.11877	0.145503	0.999937
Pfkfb2	0.772351	5.16527	2.11292	0.14606	0.999937
Bnip1	1.02914	4.27184	2.10569	0.146752	0.999937
Suds3	-0.578593	5.99977	2.10523	0.146796	0.999937
Tcf7l2	-0.498084	7.07432	2.10254	0.147054	0.999937
Dnajc19	0.718521	5.27458	2.10222	0.147086	0.999937
Prpf6	0.588597	6.22582	2.10151	0.147154	0.999937
Patz1	0.738483	5.30568	2.10107	0.147196	0.999937
Pcx	-0.610022	5.81706	2.10051	0.14725	0.999937
Pabpn1	0.485544	7.1556	2.10021	0.147279	0.999937
Tril	-0.938407	4.31696	2.09916	0.14738	0.999937
Fam20a	-0.723764	5.30129	2.09726	0.147564	0.999937
Tmem108	0.4871	7.33028	2.09625	0.147661	0.999937
Cars2	0.944912	4.71972	2.09597	0.147687	0.999937
Kcnc1	0.811222	4.79175	2.08947	0.148318	0.999937
Commd2	1.20688	4.30443	2.0878	0.14848	0.999937
Col8a1	-0.851263	4.52383	2.0867	0.148587	0.999937
Ddx19b	0.942455	4.723	2.08589	0.148665	0.999937
Gpc5	-0.520663	9.40539	2.08558	0.148696	0.999937
Psma8	1.32944	3.99807	2.08436	0.148815	0.999937
Otud3	1.04313	4.50191	2.08208	0.149037	0.999937
Copg1	-0.75253	5.12209	2.08188	0.149057	0.999937
Tnfrsf11a	-0.851043	4.56996	2.07789	0.149446	0.999937
Secisbp2	-0.609996	5.82288	2.0769	0.149543	0.999937
Gstcd	-0.889074	4.511	2.07389	0.149839	0.999937
Cdk9	0.753463	5.17299	2.07341	0.149886	0.999937
Actr3b	-0.527666	6.41384	2.07219	0.150006	0.999937
Stau1	0.598164	5.95577	2.07088	0.150135	0.999937
Lpcat3	-0.614115	5.81396	2.0666	0.150556	0.999937
Cmtm8	-0.553924	6.44928	2.06651	0.150565	0.999937
Rybp	0.534465	6.53071	2.06362	0.150852	0.999937
Frmd4a	-0.518995	9.8907	2.06322	0.150891	0.999937
Arf4	0.593601	5.97831	2.0604	0.151171	0.999937
Gucy1b1	-0.499713	6.59728	2.0595	0.15126	0.999937
Rnf165	0.634312	6.03511	2.05713	0.151496	0.999937
Rpl17	-0.620195	5.67326	2.0559	0.151617	0.999937
Pebp1	0.809432	4.80584	2.05441	0.151766	0.999937
Ndufb2	0.963236	4.42718	2.05376	0.151831	0.999937
Col4a3	1.11806	4.24034	2.05258	0.151948	0.999937
Aco2	-0.559303	6.19361	2.05143	0.152063	0.999937
Dipk2b	-0.503549	6.86653	2.05005	0.152201	0.999937
Hook2	0.928319	4.41574	2.04831	0.152375	0.999937
Adamts3	0.803931	4.94349	2.04698	0.152509	0.999937
Nudt5	-0.647895	5.34414	2.04639	0.152567	0.999937
Ppp1r2	-0.476585	7.237	2.04604	0.152602	0.999937
Tmsb4x	-0.469192	7.40808	2.045	0.152707	0.999937
Ezh1	-0.526346	6.66136	2.04467	0.15274	0.999937
Ints6l	-0.501309	6.66701	2.04273	0.152935	0.999937
Rps21	0.930773	4.75456	2.0411	0.153099	0.999937
Snf8	-0.757802	4.9815	2.0394	0.15327	0.999937
Psma5	0.803001	4.91117	2.03757	0.153455	0.999937
Eva1a	-1.06629	4.14981	2.03669	0.153543	0.999937
Mgp	-0.827793	4.66421	2.03606	0.153607	0.999937
Lgi1	0.584824	6.09243	2.03504	0.15371	0.999937
Tmem183a	-0.736592	4.90777	2.03143	0.154075	0.999937
Zfp397	0.553757	6.15244	2.03106	0.154113	0.999937
Prkcz	0.620819	5.81489	2.03078	0.154141	0.999937
Cep57l1	-0.684277	5.20253	2.03057	0.154162	0.999937
Ntng2	-0.758864	4.8756	2.02784	0.15444	0.999937
Jakmip3	0.558638	6.1761	2.02624	0.154603	0.999937
Itgb8	0.771209	4.85036	2.02546	0.154683	0.999937
Usp53	-0.502946	8.34562	2.02419	0.154811	0.999937
Cavin2	0.573832	6.26196	2.02061	0.155177	0.999937
Grap	-0.75669	5.1816	2.02008	0.155231	0.999937
Mannr	0.923571	4.80143	2.0157	0.155679	0.999937
Slc9a8	-0.632359	5.5555	2.01238	0.15602	0.999937
Stat5b	-0.589661	5.97502	2.01196	0.156064	0.999937
Rps28	0.896348	4.68154	2.01068	0.156195	0.999937
Snrnp27	0.815947	4.79105	2.00803	0.156468	0.999937
Uhrf1bp1l	-0.537344	6.36653	2.00686	0.156589	0.999937
Haus3	-0.868488	4.43423	2.00545	0.156735	0.999937
Parp2	-0.738749	5.10185	2.00398	0.156887	0.999937
Ano4	-0.46707	7.01104	2.00345	0.156941	0.999937
Tmx3	-0.540677	6.30895	2.00071	0.157225	0.999937
Cmya5	-0.92498	4.48995	2.0005	0.157247	0.999937
Hacl1	-0.84415	4.64017	2.00039	0.157258	0.999937
Tab2	-0.499239	6.69823	1.99871	0.157434	0.999937
Vps37a	0.513032	6.50455	1.99869	0.157436	0.999937
Ddx39b	-0.475631	7.06444	1.99155	0.158179	0.999937
Rps15	0.706518	5.32251	1.98886	0.15846	0.999937
Csnk1e	-0.692395	5.1927	1.98612	0.158747	0.999937
Rpl10a	0.774791	4.96425	1.985	0.158864	0.999937
Msmo1	0.668035	5.34311	1.9849	0.158875	0.999937
Acadm	-0.611205	5.6033	1.98274	0.159102	0.999937
Nceh1	-0.654029	5.46571	1.98203	0.159177	0.999937
Gba2	0.861929	4.6983	1.98148	0.159234	0.999937
Fam118a	0.882219	4.85136	1.97891	0.159505	0.999937
Tuba1a	0.574813	5.92194	1.97774	0.159629	0.999937
Zc3h6	-0.552876	6.08487	1.97609	0.159802	0.999937
Cep76	1.06297	3.9974	1.97438	0.159983	0.999937
Gm19410	0.953268	4.73377	1.97244	0.160189	0.999937
Tmem70	0.941762	4.44269	1.97157	0.160281	0.999937
Socs5	0.568889	5.96358	1.96998	0.16045	0.999937
Park7	0.884232	4.71594	1.96603	0.16087	0.999937
Fam104a	-0.627616	5.41662	1.96416	0.161069	0.999937
Junos	-0.878042	4.67981	1.96237	0.16126	0.999937
Nsun3	-0.808962	4.55081	1.96231	0.161267	0.999937
Irs2	1.29609	3.83294	1.95967	0.161548	0.999937
Zfp951	0.807411	4.83229	1.9574	0.161792	0.999937
Bcl2	-0.479517	7.62908	1.95492	0.162058	0.999937
Slc24a4	-0.561676	6.25022	1.95432	0.162122	0.999937
Ciapin1	0.877843	4.76785	1.94843	0.162756	0.999937
Manf	-0.699624	5.25041	1.94571	0.16305	0.999937
Tgfbr1	-0.510762	6.46227	1.94494	0.163134	0.999937
Peak1	-0.468706	7.23352	1.94409	0.163225	0.999937
Yy1	-0.542973	6.23755	1.94389	0.163247	0.999937
Mrpl10	1.10017	4.19321	1.94282	0.163363	0.999937
Atxn7l3	0.696884	5.35769	1.93818	0.163866	0.999937
Gpc6	0.507335	9.42732	1.93691	0.164004	0.999937
Nmd3	0.761116	5.1207	1.93602	0.164102	0.999937
Satb1	-0.497282	6.59586	1.93524	0.164187	0.999937
Ppm1d	-0.668851	5.28808	1.93523	0.164188	0.999937
Gm10125	-0.740081	5.17365	1.93052	0.164702	0.999937
Rassf3	-0.501963	6.65465	1.92831	0.164943	0.999937
Trim28	1.0291	4.25569	1.92815	0.164961	0.999937
Szrd1	-0.587483	5.75135	1.92784	0.164995	0.999937
Rps10	-0.661035	5.34157	1.92737	0.165046	0.999937
Ctnnal1	-0.5518	5.91159	1.92559	0.165242	0.999937
Ldah	-0.583417	5.82943	1.92375	0.165444	0.999937
Zfp606	-0.71158	4.95297	1.92341	0.165481	0.999937
Lsm6	1.16222	4.24732	1.92302	0.165524	0.999937
Nek9	-0.550345	6.13961	1.92205	0.165631	0.999937
P4ha2	-0.993462	4.09799	1.92186	0.165651	0.999937
Ctc1	1.01373	4.4654	1.92078	0.16577	0.999937
Eml2	-0.546793	6.11482	1.91914	0.165952	0.999937
Npm1	-0.699839	5.06922	1.91831	0.166043	0.999937
Il18	-0.728513	4.89371	1.91826	0.166049	0.999937
Notch3	0.576033	5.86676	1.9176	0.166121	0.999937
Tom1l1	0.704035	5.14446	1.91759	0.166122	0.999937
Vstm2a	-0.622788	5.39906	1.91487	0.166423	0.999937
Rbpms	-0.4927	8.21531	1.91455	0.166458	0.999937
Gm20063	1.18312	3.87363	1.91289	0.166643	0.999937
Zfp865	1.09003	4.21582	1.91278	0.166655	0.999937
Zfp583	1.17912	3.96715	1.91213	0.166727	0.999937
Slc4a8	-0.699276	5.15112	1.91127	0.166822	0.999937
Mccc2	-0.755061	4.92289	1.91084	0.166871	0.999937
Rps17	-0.900735	4.35824	1.9097	0.166996	0.999937
Rcbtb2	0.684493	5.31375	1.90914	0.167058	0.999937
Arl8b	0.665729	5.43264	1.9082	0.167163	0.999937
Ssx2ip	0.51218	6.50558	1.90657	0.167345	0.999937
Angptl2	0.9907	4.13295	1.90645	0.167358	0.999937
Wdsub1	-0.671954	5.24456	1.90486	0.167535	0.999937
Bmpr1b	0.657415	5.44197	1.90471	0.167552	0.999937
Hspa12b	0.463011	7.60532	1.90469	0.167554	0.999937
2610021A01Rik	-0.715377	5.18252	1.90207	0.167847	0.999937
Ccdc90b	-0.74535	4.83565	1.90144	0.167917	0.999937
Gtpbp4	0.792391	4.84141	1.90099	0.167968	0.999937
Tada2b	-0.876255	4.52636	1.90056	0.168015	0.999937
Sin3b	0.770516	5.07197	1.89678	0.168439	0.999937
Aamp	-0.791087	4.80498	1.89465	0.168679	0.999937
Ephb2	-0.73595	5.21304	1.89251	0.168919	0.999937
Bend6	0.64992	5.48288	1.89122	0.169064	0.999937
Wrn	-0.500973	6.48662	1.89054	0.169142	0.999937
Slit1	-0.70929	5.18136	1.89053	0.169142	0.999937
Klhl20	-0.597716	5.51778	1.88816	0.169409	0.999937
Zmiz2	-0.8059	4.7332	1.88534	0.169729	0.999937
Rpl39	1.09503	4.04254	1.8837	0.169915	0.999937
Lrrc20	-0.879309	4.46722	1.88248	0.170052	0.999937
Stx2	-0.672995	5.26564	1.88083	0.17024	0.999937
Tor1aip2	-0.531577	6.26366	1.8769	0.170687	0.999937
Cwc25	-0.784629	4.89137	1.87551	0.170845	0.999937
Rp9	-0.560649	5.90256	1.87333	0.171095	0.999937
Rtn4	0.458624	7.55057	1.87311	0.171119	0.999937
Tor3a	-0.908536	4.5745	1.87063	0.171403	0.999937
2610316D01Rik	0.702906	5.18839	1.86904	0.171585	0.999937
Ppip5k1	-0.548566	6.24742	1.86259	0.172327	0.999937
Chd8	0.492857	6.70687	1.86249	0.172337	0.999937
Rsf1os1	0.898392	4.59726	1.8606	0.172556	0.999937
C230037L18Rik	-0.770179	4.79654	1.85514	0.173187	0.999937
Gm19951	0.658375	5.4826	1.85509	0.173192	0.999937
Zbtb5	-0.884115	4.54109	1.8538	0.173343	0.999937
Ampd3	-0.796833	4.56785	1.85254	0.173488	0.999937
Tom1	-0.659999	5.28165	1.84874	0.17393	0.999937
Tmem51	-0.618394	5.60605	1.8486	0.173946	0.999937
Ugdh	-0.854769	4.45173	1.847	0.174133	0.999937
Selenow	0.564045	5.91777	1.84677	0.174159	0.999937
Olfm2	-0.561646	5.79703	1.84636	0.174208	0.999937
Evi5l	-0.604515	5.65265	1.84321	0.174576	0.999937
Zfp146	0.958891	4.32105	1.84096	0.174838	0.999937
Lin7c	0.760646	4.99654	1.83903	0.175065	0.999937
Cdkl2	0.716641	4.89238	1.83674	0.175334	0.999937
Ampd2	1.09232	3.83261	1.83535	0.175497	0.999937
Vegfc	-0.609044	5.78625	1.83439	0.17561	0.999937
Hmgcs1	0.685251	5.19226	1.83249	0.175833	0.999937
Srek1ip1	0.767448	4.78815	1.82979	0.176153	0.999937
Ankrd45	-0.938203	4.16781	1.82952	0.176184	0.999937
Gm14326	0.670472	5.30281	1.82866	0.176286	0.999937
Abraxas2	0.746216	4.86611	1.82734	0.176442	0.999937
Bud31	0.922231	4.30237	1.82696	0.176487	0.999937
Syt10	1.05725	4.33355	1.82641	0.176552	0.999937
Phf20	-0.463154	7.11677	1.82548	0.176662	0.999937
Fgd4	-0.536665	6.122	1.82539	0.176673	0.999937
Chst9	-0.865995	4.30874	1.82322	0.17693	0.999937
Sema3e	-0.504466	6.21323	1.82166	0.177116	0.999937
Myh9	0.461609	7.7048	1.82107	0.177186	0.999937
Ikzf5	-0.909474	4.22251	1.82087	0.17721	0.999937
Katnal2	1.15176	3.93412	1.82016	0.177294	0.999937
Vash1	0.728389	4.86833	1.81974	0.177344	0.999937
Arhgef25	0.593401	5.62706	1.81879	0.177457	0.999937
Ift52	0.737918	5.10731	1.81795	0.177557	0.999937
P2rx7	-0.919234	4.09307	1.81622	0.177764	0.999937
Mtpn	0.576091	5.96097	1.81502	0.177907	0.999937
Fip1l1	0.468934	7.01921	1.81375	0.17806	0.999937
Dpf2	-0.619936	5.3567	1.81303	0.178145	0.999937
Mad1l1	-0.554293	5.88117	1.81079	0.178414	0.999937
Mpp6	-0.483482	6.73707	1.80791	0.178759	0.999937
Dusp23	-0.90184	4.48634	1.80763	0.178793	0.999937
Scrib	-0.87886	4.3088	1.80346	0.179295	0.999937
Zfp511	-1.01793	4.16802	1.80321	0.179325	0.999937
Gm43376	0.935575	4.44151	1.80301	0.17935	0.999937
Ctnnbip1	-0.591318	5.63373	1.80055	0.179646	0.999937
Zfp369	0.697628	5.33638	1.79999	0.179713	0.999937
Mok	0.887747	4.54596	1.79991	0.179724	0.999937
Lemd2	-0.8291	4.57347	1.7977	0.179991	0.999937
Micu1	-0.478691	6.69011	1.79632	0.180158	0.999937
Pisd	0.732093	5.05911	1.79591	0.180208	0.999937
Sh3bp5	0.615737	5.62473	1.79541	0.180268	0.999937
Ergic2	-0.52031	6.21879	1.79064	0.180848	0.999937
Cnot6	-0.467776	6.85272	1.79028	0.180891	0.999937
Psma7	0.619372	5.55344	1.7888	0.181072	0.999937
Sgpp1	-0.950797	4.18571	1.78855	0.181103	0.999937
Rtn4rl1	0.655427	5.2952	1.78553	0.181471	0.999937
Oma1	0.601748	5.6235	1.78478	0.181563	0.999937
Amotl2	0.683047	5.29674	1.78456	0.18159	0.999937
Etfb	1.05344	4.20771	1.78423	0.181631	0.999937
Rnf169	-0.459581	7.96987	1.78284	0.1818	0.999937
Upf1	0.738465	4.81502	1.7822	0.181879	0.999937
Ggh	0.997421	4.23921	1.78124	0.181997	0.999937
Megf6	-0.554464	6.32344	1.78102	0.182024	0.999937
Mtcl1	-0.471625	6.64218	1.781	0.182027	0.999937
Senp2	0.491347	6.67205	1.78078	0.182054	0.999937
Nkain2	0.482213	10.3784	1.77959	0.1822	0.999937
Cfap74	0.853176	4.54649	1.77916	0.182253	0.999937
Zfp341	0.94326	4.37905	1.77859	0.182322	0.999937
Erich1	0.860934	4.51558	1.77811	0.182381	0.999937
Proser2	-0.561358	6.00117	1.77513	0.182748	0.999937
Zcwpw2	0.763996	5.01686	1.7745	0.182826	0.999937
Adamtsl2	0.749543	4.9012	1.77327	0.182978	0.999937
Zfp639	0.667754	5.36799	1.77294	0.183019	0.999937
Thy1	0.796032	4.71186	1.77269	0.18305	0.999937
Ltn1	0.505837	6.34458	1.77224	0.183105	0.999937
Trim47	-0.675418	5.10053	1.772	0.183135	0.999937
Actl6a	-0.63921	5.29433	1.77004	0.183377	0.999937
Farp1	-0.466761	8.22912	1.76937	0.18346	0.999937
Atr	0.569208	6.00832	1.76871	0.183542	0.999937
Add3	-0.460527	7.92938	1.76811	0.183616	0.999937
Got1	-0.668229	5.06977	1.76659	0.183805	0.999937
Pnkp	0.765784	4.85879	1.76352	0.184186	0.999937
Cep126	0.643771	5.42046	1.76347	0.184192	0.999937
Fam107b	0.994904	4.20186	1.76256	0.184306	0.999937
Rps6ka2	0.584523	5.8743	1.76087	0.184516	0.999937
Hus1	-0.909924	4.30309	1.76085	0.184518	0.999937
Usp3	-0.449164	6.9588	1.76011	0.184611	0.999937
Nup210	-0.754542	4.85956	1.75896	0.184754	0.999937
Kit	0.975905	4.35028	1.75721	0.184973	0.999937
Rnf2	-0.549703	5.83995	1.75686	0.185016	0.999937
Spag1	-0.864897	4.33901	1.75626	0.185092	0.999937
Lyrm9	0.937807	4.37206	1.75447	0.185316	0.999937
Mrpl42	-0.76164	4.77853	1.75378	0.185403	0.999937
Map3k7	-0.490747	6.43328	1.75325	0.185469	0.999937
Gsn	-0.929857	4.03007	1.75317	0.185478	0.999937
Rai2	-0.890698	4.24119	1.75261	0.185549	0.999937
Tspan31	-0.881188	4.34325	1.74526	0.186473	0.999937
Grhl1	-0.697514	4.95014	1.74482	0.18653	0.999937
Uqcrb	-0.880104	4.3535	1.74422	0.186606	0.999937
Cox7a2	-0.770743	4.59245	1.74321	0.186732	0.999937
Ccdc91	-0.540952	6.04947	1.74281	0.186783	0.999937
Cwc22	-0.56617	5.80877	1.74244	0.18683	0.999937
Gm7854	-0.966345	4.18455	1.74193	0.186894	0.999937
Cdon	0.721155	5.05211	1.74185	0.186905	0.999937
Pbxip1	0.837323	4.70819	1.74141	0.18696	0.999937
Nid1	-0.523808	6.01968	1.74047	0.187079	0.999937
Plekha2	-0.920765	4.09519	1.74047	0.187079	0.999937
Anxa5	0.712183	4.9399	1.738	0.187392	0.999937
Srfbp1	0.730626	4.76701	1.73709	0.187508	0.999937
Rbbp9	0.995361	4.08984	1.73395	0.187907	0.999937
Ppp2r3a	-0.441577	7.14712	1.73378	0.187929	0.999937
Inf2	0.577687	5.76468	1.7337	0.18794	0.999937
Taf1a	0.708056	5.12772	1.73079	0.188311	0.999937
4930452B06Rik	-0.91615	4.11624	1.72955	0.188469	0.999937
Hltf	-0.520724	6.16113	1.72716	0.188774	0.999937
Fan1	-0.740041	4.89767	1.72694	0.188802	0.999937
Mllt6	0.587311	5.57566	1.72644	0.188866	0.999937
Fhit	-0.434734	7.26527	1.72631	0.188883	0.999937
Kirrel	-0.961685	4.17858	1.72363	0.189226	0.999937
Cracr2b	-0.667978	5.20092	1.72253	0.189368	0.999937
Foxf1	-0.920054	4.36337	1.72236	0.18939	0.999937
Fam189a2	0.694973	4.99505	1.72224	0.189406	0.999937
Abhd6	0.536224	5.95909	1.71888	0.189837	0.999937
Nudc	0.785487	4.68519	1.71857	0.189877	0.999937
Prkci	0.75206	4.99027	1.71631	0.190168	0.999937
Phldb2	-0.433041	7.32545	1.71597	0.190213	0.999937
Rpl7a	0.743393	4.78393	1.71584	0.190229	0.999937
Sirt4	0.760057	4.80183	1.7158	0.190234	0.999937
Serpinb9	0.917533	4.44667	1.71386	0.190486	0.999937
Phospho2	-0.828264	4.40859	1.71186	0.190745	0.999937
Cage1	0.938841	4.19965	1.71001	0.190984	0.999937
Fbxo21	0.702493	5.14409	1.70849	0.191182	0.999937
Hey1	0.700918	5.15325	1.70347	0.191835	0.999937
Mrps26	-0.778064	4.79438	1.70326	0.191862	0.999937
Fbxo36	-0.75851	4.74422	1.70257	0.191952	0.999937
Chmp1a	0.892407	4.34067	1.70237	0.191979	0.999937
Nucks1	-0.535979	5.89136	1.7023	0.191988	0.999937
Sgsm1	0.652323	5.69337	1.70117	0.192135	0.999937
Adamts20	-0.565569	5.52044	1.70106	0.192149	0.999937
Zfp212	-1.03835	3.99663	1.6998	0.192314	0.999937
Card19	-0.818192	4.45715	1.69685	0.1927	0.999937
Hira	0.476958	6.63434	1.69682	0.192704	0.999937
Serinc5	-0.45159	6.86876	1.69655	0.192739	0.999937
Plcl2	-0.436365	7.31127	1.6958	0.192838	0.999937
Chgb	-0.534331	5.90975	1.69514	0.192925	0.999937
Ern1	-0.57808	5.56261	1.69498	0.192945	0.999937
Sacs	0.503167	6.12578	1.69349	0.193141	0.999937
Erg28	-0.666639	4.85831	1.69248	0.193275	0.999937
Ldlrap1	0.927067	4.28936	1.69103	0.193465	0.999937
Wasf3	-0.501431	6.28528	1.69091	0.193481	0.999937
Tmtc1	-0.455065	8.2962	1.69087	0.193486	0.999937
Slc39a7	0.80585	4.61251	1.69069	0.19351	0.999937
4930445B16Rik	1.10211	4.05069	1.68815	0.193845	0.999937
Nr4a2	0.821022	4.77962	1.68645	0.194069	0.999937
Tcf3	-0.614092	5.41385	1.68611	0.194115	0.999937
Eif2ak2	0.531742	6.09075	1.68414	0.194375	0.999937
Zfp934	0.593948	5.51429	1.68184	0.19468	0.999937
Esco1	0.448175	6.87485	1.68095	0.194798	0.999937
Atad5	-0.684949	4.92393	1.67937	0.195008	0.999937
Map2k5	-0.432356	7.48493	1.67836	0.195142	0.999937
Heatr5a	0.488529	6.42976	1.67825	0.195158	0.999937
Plekhn1	0.889737	4.2848	1.67688	0.195339	0.999937
Ccdc171	-0.730305	4.7103	1.6765	0.195391	0.999937
Map3k9	-0.776791	4.58465	1.6757	0.195496	0.999937
Adprm	1.02901	4.22245	1.67518	0.195566	0.999937
Glmn	-0.506816	6.2371	1.67395	0.195731	0.999937
Wdr19	-0.710834	4.94532	1.67215	0.195971	0.999937
Ap1s1	-0.70378	4.6457	1.67095	0.196131	0.999937
Tbc1d32	-0.527945	5.92331	1.66832	0.196484	0.999937
Ptchd4	-0.430623	7.0587	1.66657	0.196718	0.999937
Ttc7	-0.684581	5.14683	1.66656	0.196719	0.999937
Pdhb	0.649904	5.17469	1.66561	0.196848	0.999937
Clybl	-0.509254	5.98743	1.66485	0.19695	0.999937
Enox1	0.441053	7.80494	1.66447	0.197001	0.999937
Hsdl2	-0.925045	4.07505	1.66299	0.1972	0.999937
Asb3	-0.459349	6.63718	1.66174	0.197369	0.999937
Trmt6	0.724154	5.06153	1.66104	0.197463	0.999937
Wbp4	0.550024	5.7728	1.65886	0.197757	0.999937
Zfp787	0.803743	4.54184	1.65799	0.197875	0.999937
Efl1	0.521546	6.16358	1.65739	0.197956	0.999937
Aim2	0.750956	4.65205	1.65471	0.198318	0.999937
Il6st	-0.480076	6.21901	1.65265	0.198598	0.999937
Ndufaf5	0.739156	5.05872	1.65136	0.198774	0.999937
Spen	0.44801	6.83356	1.65126	0.198788	0.999937
Bzw1	-0.546129	5.71797	1.64934	0.199048	0.999937
Gap43	0.568621	5.7361	1.64915	0.199075	0.999937
Tgfbrap1	-0.647896	5.31362	1.64872	0.199133	0.999937
Phlpp2	-0.51302	6.00144	1.64837	0.199181	0.999937
Tle1	-0.420079	7.42545	1.64821	0.199203	0.999937
Arhgap1	-0.748548	4.69554	1.64605	0.199497	0.999937
Igsf8	-0.572792	5.48249	1.64586	0.199523	0.999937
Ddx1	0.559708	5.74585	1.64433	0.199733	0.999937
Sec61a1	-0.626172	5.2625	1.64289	0.199929	0.999937
Wdr5	-0.734988	4.60759	1.64274	0.19995	0.999937
1110059E24Rik	-0.567702	5.60589	1.64264	0.199964	0.999937
Atxn7l2	0.914376	4.2759	1.64154	0.200115	0.999937
Inpp5a	-0.474478	6.40086	1.64124	0.200156	0.999937
Ttc1	-0.669622	4.89227	1.63971	0.200365	0.999937
Dglucy	-0.921238	4.38957	1.6382	0.200573	0.999937
Lztfl1	0.489332	6.3822	1.63808	0.20059	0.999937
Plgrkt	0.569825	5.63747	1.6355	0.200944	0.999937
Plxnd1	0.511316	6.18467	1.63429	0.20111	0.999937
Insr	-0.45612	8.84454	1.63289	0.201304	0.999937
Usp43	0.594414	5.48638	1.63284	0.20131	0.999937
Eef1d	0.726415	4.7011	1.6328	0.201316	0.999937
Soga3	0.425775	7.07251	1.63148	0.201498	0.999937
Abce1	0.56076	5.74795	1.63122	0.201534	0.999937
Rassf1	0.582355	5.59499	1.63109	0.201552	0.999937
Eif4a3	-0.816688	4.47312	1.62964	0.201753	0.999937
Zfp975	-0.616142	5.34086	1.62937	0.201791	0.999937
Srp14	0.723229	4.93078	1.6286	0.201896	0.999937
Smarcal1	0.758984	4.81748	1.62814	0.201961	0.999937
Ndufb10	0.885039	4.17421	1.62811	0.201964	0.999937
Zfp740	0.563765	5.68208	1.62779	0.202009	0.999937
Tusc3	0.449167	7.04969	1.62748	0.202052	0.999937
Wasl	-0.438696	6.86336	1.62635	0.202209	0.999937
Med12l	-0.444804	6.81068	1.62508	0.202385	0.999937
Tra2b	0.45284	6.8756	1.62465	0.202445	0.999937
Cnih3	0.675151	4.98961	1.62458	0.202454	0.999937
Cox17	-0.754445	4.48611	1.62227	0.202775	0.999937
Gm10516	-0.778768	4.4503	1.62204	0.202808	0.999937
Smpd4	0.68569	5.11903	1.62167	0.202859	0.999937
Slc38a6	-0.483353	6.33262	1.61823	0.203338	0.999937
Zbtb49	0.921018	4.09815	1.61787	0.203389	0.999937
Kctd1	0.45554	6.906	1.61755	0.203434	0.999937
Ndufa12	-0.744202	4.65393	1.61563	0.203703	0.999937
Gpr158	-0.448986	8.55528	1.61559	0.203708	0.999937
Ctps2	-0.492669	6.05149	1.61533	0.203744	0.999937
Atp7a	0.477331	6.47758	1.61393	0.203941	0.999937
Pbx3	-0.427993	7.09835	1.61221	0.204181	0.999937
Slc1a5	-0.82421	4.27957	1.61072	0.20439	0.999937
Cst3	-0.477515	6.16986	1.61033	0.204445	0.999937
Sfxn4	-0.893251	4.30189	1.60983	0.204516	0.999937
Rhoa	-0.432923	6.99335	1.609	0.204633	0.999937
Cmas	0.602883	5.58495	1.60891	0.204645	0.999937
Wwc1	0.520922	6.24289	1.60781	0.204801	0.999937
Ahi1	0.445903	8.15815	1.60743	0.204853	0.999937
Slain1	-0.694591	4.8349	1.60435	0.205287	0.999937
Hspa14	-0.718474	4.64337	1.60358	0.205396	0.999937
Cemip	0.713842	4.75146	1.60069	0.205806	0.999937
Psd	0.734874	4.76756	1.59925	0.20601	0.999937
Camkk2	0.495566	6.21605	1.59748	0.206261	0.999937
Fcgrt	0.578479	5.59959	1.59708	0.206317	0.999937
Sox18	0.603061	5.44469	1.59571	0.206512	0.999937
Adamts6	-0.648772	4.93849	1.59562	0.206525	0.999937
Wipf2	-0.554209	5.65522	1.59561	0.206527	0.999937
Lrig2	0.478895	6.40478	1.59485	0.206634	0.999937
Tgfb2	0.43444	7.19257	1.59364	0.206806	0.999937
Wdr75	0.929388	4.47141	1.58969	0.20737	0.999937
Xpnpep3	-0.557165	5.47364	1.58568	0.207945	0.999937
Rplp2	-0.682978	4.91961	1.58564	0.20795	0.999937
Zbtb38	-0.424775	7.01106	1.58551	0.207969	0.999937
Lonp1	-0.724982	4.64994	1.58478	0.208073	0.999937
Asap2	-0.428285	7.03233	1.58393	0.208196	0.999937
Camta1	-0.43652	8.10893	1.58017	0.208737	0.999937
Sod1	0.72872	4.82548	1.57979	0.20879	0.999937
Rcn2	0.589974	5.52305	1.57852	0.208974	0.999937
4930503L19Rik	0.59429	5.3157	1.57764	0.209101	0.999937
Mdfic	-0.769301	4.43844	1.57689	0.209209	0.999937
Raf1	-0.445846	6.72054	1.57665	0.209245	0.999937
Gm1976	0.439287	6.75755	1.57659	0.209252	0.999937
Kitl	0.449709	9.12148	1.57396	0.209633	0.999937
Gemin8	0.896666	4.25332	1.57306	0.209763	0.999937
Virma	-0.469701	6.51629	1.57226	0.20988	0.999937
Zic1	0.791898	4.4331	1.57224	0.209882	0.999937
Osbp2	-0.46541	6.40354	1.57071	0.210104	0.999937
Golga7	-0.694935	4.72899	1.56954	0.210274	0.999937
Dek	-0.510398	5.94198	1.56933	0.210304	0.999937
Gm19710	1.00647	4.06749	1.56892	0.210364	0.999937
Cap2	0.420949	7.48697	1.56796	0.210504	0.999937
Crtc2	1.08101	3.90502	1.56766	0.210547	0.999937
Zfyve28	-0.47264	6.30532	1.56738	0.210588	0.999937
Kcnq1ot1	0.442625	8.74076	1.56601	0.210787	0.999937
Rab10os	-0.661646	4.88955	1.56368	0.211127	0.999937
Il13ra1	-0.7752	4.66646	1.56239	0.211315	0.999937
Zfp808	-0.725383	4.77298	1.56215	0.211351	0.999937
Cmip	-0.425053	7.1098	1.55878	0.211844	0.999937
Rexo1	0.616458	5.37089	1.55744	0.21204	0.999937
Gm32014	-0.828199	4.26778	1.5565	0.212179	0.999937
Lrp10	0.77224	4.68934	1.55577	0.212285	0.999937
Rab12	-0.470013	6.39285	1.55365	0.212597	0.999937
Pgrmc1	-0.716368	4.66864	1.55286	0.212713	0.999937
Txnl1	0.508759	6.16909	1.55253	0.212762	0.999937
Hdgf	0.652657	5.28134	1.55177	0.212875	0.999937
Ptma	0.41748	7.27193	1.55108	0.212977	0.999937
B930095G15Rik	0.699687	4.95477	1.55089	0.213004	0.999937
Tsn	-0.524625	5.79273	1.55029	0.213093	0.999937
Dnaja2	0.445818	6.67693	1.54839	0.213373	0.999937
Adgra3	0.545165	5.73803	1.54795	0.213439	0.999937
Eps8	-0.430878	7.14117	1.54755	0.213497	0.999937
Porcn	-0.720781	4.79611	1.54533	0.213827	0.999937
Dnal1	-0.542661	5.56688	1.54495	0.213882	0.999937
Wdr45b	-0.564759	5.5406	1.54346	0.214103	0.999937
Czib	-0.71639	4.63228	1.54262	0.214228	0.999937
Ascc1	-0.746903	4.84605	1.54237	0.214266	0.999937
Dpy19l4	-0.486516	6.24289	1.54155	0.214387	0.999937
Gtf2e1	0.785282	4.48453	1.54137	0.214414	0.999937
Mapk4	-0.413596	7.11278	1.54069	0.214515	0.999937
Alg6	-0.551871	5.52676	1.53904	0.214761	0.999937
Zdhhc23	-0.667397	4.96814	1.53866	0.214817	0.999937
Trmt2b	-0.758932	4.56989	1.53608	0.215202	0.999937
Ccdc47	0.49628	6.14105	1.53094	0.215972	0.999937
Ccdc50	-0.414305	7.10511	1.53093	0.215973	0.999937
Hmgn1	0.674586	4.86912	1.53088	0.21598	0.999937
Slc39a13	-0.752275	4.62329	1.52443	0.216951	0.999937
Akt1	-0.75926	4.53373	1.52409	0.217001	0.999937
Cadm2	0.449228	11.3052	1.52339	0.217107	0.999937
Tmem151a	0.992125	4.05955	1.52277	0.217201	0.999937
Cd46	0.483698	6.50147	1.5204	0.217558	0.999937
Fendrr	-0.53414	5.77911	1.51934	0.21772	0.999937
Psmc2	0.680501	4.9579	1.51889	0.217787	0.999937
Pak3	-0.412682	7.36104	1.51864	0.217825	0.999937
Tmod3	-0.414949	6.98911	1.51651	0.218148	0.999937
Gmeb2	-0.488987	6.01755	1.51556	0.218293	0.999937
Cdh23	1.06137	3.94218	1.51506	0.218368	0.999937
Vcan	-0.887959	4.51955	1.51427	0.218489	0.999937
Celf3	0.632404	5.07032	1.51135	0.218933	0.999937
Ercc6l2	-0.540663	5.75117	1.51063	0.219043	0.999937
A530072M11Rik	0.981267	4.15774	1.51019	0.219109	0.999937
Pigp	0.680361	4.88159	1.50981	0.219169	0.999937
Ina	-0.782845	4.43082	1.50879	0.219324	0.999937
Zfp560	-0.520536	5.73764	1.50153	0.220436	0.999937
Spcs3	0.745701	4.56232	1.50042	0.220607	0.999937
Dnajb11	0.599128	5.38008	1.50033	0.22062	0.999937
Amd1	-0.642023	5.20938	1.49961	0.220731	0.999937
Dnajc6	-0.408162	7.10306	1.49928	0.220782	0.999937
Cers2	-0.737042	4.54847	1.49862	0.220884	0.999937
Pnpt1	0.54817	5.80473	1.49775	0.221018	0.999937
Actr10	-0.55294	5.58855	1.49755	0.221049	0.999937
Csad	-0.533818	5.57795	1.49713	0.221113	0.999937
2810405F17Rik	-0.707638	4.6039	1.49712	0.221115	0.999937
Coq8b	-0.710322	4.75818	1.49666	0.221186	0.999937
Tnfrsf25	0.985294	4.02267	1.49382	0.221625	0.999937
Sema3c	0.439096	9.29154	1.49359	0.22166	0.999937
Mapk3	0.761226	4.55814	1.49322	0.221717	0.999937
AC149090.1	0.431475	8.41991	1.49256	0.221819	0.999937
Mboat1	0.593446	5.45802	1.49247	0.221834	0.999937
Clint1	-0.416529	7.72862	1.49241	0.221843	0.999937
Rnf144b	-0.415788	7.74796	1.4917	0.221953	0.999937
Ncor2	0.415478	7.19495	1.49133	0.222011	0.999937
Plxnc1	0.587258	5.36663	1.49097	0.222066	0.999937
Zfp874b	-0.642318	4.89231	1.49032	0.222166	0.999937
Tada2a	0.49036	6.20012	1.48989	0.222233	0.999937
Ndufs4	-0.41284	6.99432	1.48782	0.222555	0.999937
Spry4	1.05309	3.9033	1.48774	0.222568	0.999937
Lingo2	0.441609	10.6007	1.48704	0.222676	0.999937
Hp1bp3	-0.429988	6.72578	1.48514	0.222971	0.999937
Heatr5b	0.557723	5.60501	1.48508	0.222981	0.999937
Ttll5	0.410058	7.29465	1.48496	0.223	0.999937
Myo1c	0.631574	5.18891	1.48308	0.223294	0.999937
Dnajb14	0.525128	5.81157	1.48147	0.223544	0.999937
Patl1	0.597467	5.34306	1.48122	0.223584	0.999937
Creb5	0.705099	4.84516	1.48102	0.223615	0.999937
Plekhm1	0.644168	5.14883	1.48094	0.223627	0.999937
Slc4a3	0.550997	5.52466	1.48023	0.223738	0.999937
Gabra3	0.631676	5.07514	1.47894	0.223941	0.999937
Zfp956	-0.74178	4.46228	1.47835	0.224033	0.999937
Brms1	0.808946	4.33907	1.47683	0.224272	0.999937
St5	0.424694	6.95861	1.47643	0.224333	0.999937
Cog8	0.838721	4.69262	1.47568	0.224452	0.999937
Zcchc4	0.656599	5.10576	1.47552	0.224477	0.999937
Eif4a2	0.421761	6.89862	1.47507	0.224548	0.999937
Tex261	-0.770756	4.45701	1.47497	0.224563	0.999937
2310061I04Rik	1.04266	4.02574	1.47481	0.224588	0.999937
Slc46a3	-0.545631	5.61007	1.47459	0.224623	0.999937
Timp2	0.777229	4.59467	1.47416	0.22469	0.999937
Sbf1	0.686109	4.87285	1.47138	0.225128	0.999937
Cmtr1	0.582329	5.59959	1.46938	0.225443	0.999937
Ssb	0.460811	6.30104	1.4676	0.225725	0.999937
Mamld1	0.48845	6.21111	1.46717	0.225793	0.999937
Rarg	0.61435	5.26512	1.46625	0.225938	0.999937
Lbr	-0.530073	5.69452	1.46572	0.226022	0.999937
Syncrip	0.438993	6.7537	1.46467	0.226189	0.999937
Farp2	0.584453	5.3709	1.46404	0.226288	0.999937
Cpne4	0.419182	6.85831	1.46379	0.226328	0.999937
Cdh2	-0.42955	8.70765	1.46144	0.226701	0.999937
Poldip2	0.691183	4.71633	1.45951	0.227008	0.999937
2510002D24Rik	-0.613553	5.16138	1.45902	0.227087	0.999937
Iscu	0.966832	4.12043	1.45868	0.22714	0.999937
Cnot8	-0.76105	4.37865	1.45845	0.227177	0.999937
4930522L14Rik	0.739399	4.51563	1.4562	0.227535	0.999937
Klhl11	-0.729958	4.70415	1.45501	0.227726	0.999937
Man2a2	-0.553159	5.4729	1.45329	0.228001	0.999937
Rasgrf1	0.412127	7.15347	1.45259	0.228112	0.999937
Grm3	-0.42924	9.04938	1.45194	0.228216	0.999937
Map7d1	0.484316	6.04066	1.45054	0.228441	0.999937
Pacrg	0.501172	5.91563	1.44825	0.228809	0.999937
Tnfaip8	0.613592	5.23772	1.44818	0.22882	0.999937
Unkl	-0.606965	5.24402	1.44806	0.22884	0.999937
Wipf1	0.484684	5.92537	1.44392	0.229507	0.999937
Wdtc1	-0.702186	4.47938	1.4435	0.229574	0.999937
Gnl3l	0.534448	5.71337	1.44326	0.229613	0.999937
Bub3	0.828558	4.70413	1.4421	0.229799	0.999937
Rlim	-0.505007	5.77444	1.44172	0.229861	0.999937
Fbxo44	-0.83579	4.27452	1.44172	0.229861	0.999937
Gabarap	-0.606492	5.07707	1.44154	0.22989	0.999937
Gm48091	0.819433	4.40137	1.43965	0.230196	0.999937
Cetn3	-0.584456	5.3547	1.43947	0.230225	0.999937
Svil	-0.414076	7.76596	1.43918	0.230271	0.999937
Tmcc3	-0.395591	7.44214	1.43509	0.230936	0.999937
Coro2a	-0.62333	5.21052	1.43464	0.231009	0.999937
Pllp	0.652449	4.89401	1.43456	0.231022	0.999937
Rab40b	-0.604792	5.21384	1.43083	0.231629	0.999937
Zfp248	-0.863017	4.16949	1.42969	0.231814	0.999937
Fhad1	-0.857852	3.86368	1.42732	0.232203	0.999937
Ltv1	0.92121	3.89833	1.42721	0.232221	0.999937
Myt1	-0.820645	4.40473	1.42677	0.232293	0.999937
Nfx1	0.430593	6.72169	1.42611	0.2324	0.999937
Grcc10	0.956336	4.11228	1.42566	0.232474	0.999937
Zdhhc3	0.542661	5.49854	1.42506	0.232572	0.999937
Adgrg6	-0.653335	5.02719	1.42345	0.232836	0.999937
Gm26632	-0.701248	4.7082	1.42032	0.233351	0.999937
Stx16	-0.429166	6.60567	1.42009	0.233388	0.999937
Nhsl2	-0.446481	6.43585	1.41921	0.233533	0.999937
Gas6	-0.461992	6.13729	1.41865	0.233626	0.999937
Dynlrb1	0.75257	4.49035	1.41781	0.233764	0.999937
Gna12	-0.487066	6.01776	1.41659	0.233966	0.999937
Zfp955b	0.573496	5.37121	1.41649	0.233982	0.999937
Psmd7	0.510575	5.7404	1.41649	0.233982	0.999937
Ppp2r5e	-0.39696	7.35694	1.41513	0.234207	0.999937
Psmd9	0.603607	5.22561	1.41466	0.234284	0.999937
Pi4kb	0.521579	5.68154	1.41451	0.234309	0.999937
Ccl27a	0.749848	4.50674	1.41429	0.234346	0.999937
Tlk1	0.400876	7.57537	1.41309	0.234544	0.999937
Cnbp	-0.472399	6.0407	1.41047	0.234978	0.999937
Grik4	0.540873	6.16351	1.41033	0.235002	0.999937
Mknk1	0.58054	5.53881	1.41015	0.235032	0.999937
Acsl6	-0.498816	5.7445	1.40963	0.235117	0.999937
Xpa	0.653203	5.14459	1.40944	0.23515	0.999937
Pex3	0.60444	5.25336	1.4086	0.235288	0.999937
Ncoa6	-0.40692	7.03063	1.40853	0.2353	0.999937
Gm26532	-0.66905	4.8732	1.40678	0.235591	0.999937
Snx13	-0.395983	7.1789	1.40676	0.235595	0.999937
Bag6	0.771993	4.49758	1.40631	0.235669	0.999937
Sgk1	-0.420091	6.54603	1.40625	0.235681	0.999937
Prag1	-0.606286	5.2122	1.40567	0.235776	0.999937
Kndc1	0.564765	5.17065	1.40482	0.235918	0.999937
Ptbp1	-0.679192	4.69552	1.40389	0.236073	0.999937
Srp19	0.643098	4.9883	1.40389	0.236074	0.999937
Cacna1a	-0.421994	9.00158	1.40035	0.236664	0.999937
Vps35	0.476318	6.12833	1.39983	0.236752	0.999937
Rpl11	-0.559841	5.36255	1.39934	0.236833	0.999937
Bbs7	0.588226	5.1621	1.3986	0.236959	0.999937
Arhgap27	-0.545126	5.45855	1.39822	0.237022	0.999937
Rrnad1	0.549481	5.39966	1.3981	0.237041	0.999937
Ddx23	0.561745	5.40937	1.39749	0.237145	0.999937
Phldb1	0.563427	5.33488	1.39725	0.237185	0.999937
Rps8	-0.430528	6.49123	1.39705	0.237218	0.999937
H3f3a	-0.429763	6.53222	1.39686	0.23725	0.999937
Mbtps2	0.538071	5.71119	1.39545	0.237486	0.999937
Hadhb	-0.608784	5.26448	1.39482	0.237593	0.999937
Katna1	0.66795	4.97723	1.39355	0.237806	0.999937
Fam155a	-0.427476	10.5217	1.39326	0.237855	0.999937
Gps1	-0.79906	4.30146	1.39316	0.237871	0.999937
1700086O06Rik	0.829842	4.47873	1.39307	0.237887	0.999937
9530077C05Rik	-0.796174	4.34539	1.39303	0.237894	0.999937
Eif1b	-0.645398	4.89235	1.39277	0.237938	0.999937
Gfra1	0.775388	4.39614	1.39216	0.238041	0.999937
Ccdc85c	-1.13326	3.89224	1.39192	0.238081	0.999937
Mettl7a1	0.708677	4.71253	1.39129	0.238187	0.999937
Slc5a3	1.02092	3.8222	1.39107	0.238224	0.999937
Fam91a1	0.574396	5.42825	1.39095	0.238245	0.999937
Ss18	-0.459219	6.27293	1.39031	0.238353	0.999937
Per3	-0.439524	6.50653	1.38996	0.238412	0.999937
March5	0.579898	5.44169	1.38801	0.238742	0.999937
Ocel1	-0.612132	5.15879	1.38682	0.238942	0.999937
Slc35a5	0.772215	4.44585	1.38662	0.238976	0.999937
Med15	-0.431445	6.44948	1.38511	0.239232	0.999937
Tbc1d8	-0.540058	5.51014	1.38474	0.239295	0.999937
Rnmt	0.55883	5.602	1.38412	0.239401	0.999937
Tmem181a	0.506842	5.85133	1.38412	0.239401	0.999937
Atp6v1b2	0.444902	6.43411	1.38311	0.239572	0.999937
Ralgapa2	-0.395127	7.67965	1.38259	0.23966	0.999937
Shisa4	0.648948	4.96477	1.38201	0.239758	0.999937
Gdpd5	-0.504245	5.89777	1.38153	0.239841	0.999937
Pcdh10	0.415102	6.57157	1.38112	0.23991	0.999937
Pfdn4	-0.891649	3.88314	1.38107	0.239919	0.999937
Tle3	-0.829775	4.09954	1.38099	0.239932	0.999937
Kat6b	-0.402828	7.86526	1.38064	0.239992	0.999937
Tmem150c	-0.687377	4.81179	1.37977	0.240141	0.999937
Ttl	-0.601365	4.99882	1.3796	0.240168	0.999937
Abtb2	-0.668117	4.70334	1.37946	0.240193	0.999937
Snx11	0.622201	5.13898	1.37915	0.240246	0.999937
Plod3	-0.784193	4.19485	1.37908	0.240258	0.999937
Gm41804	0.772309	4.42476	1.37825	0.240399	0.999937
Gpr180	0.786	4.64109	1.37824	0.240401	0.999937
Nrde2	0.759164	4.5404	1.37553	0.240864	0.999937
Bphl	-0.630354	4.98307	1.37537	0.240891	0.999937
Ubap1	0.562033	5.32579	1.37521	0.240919	0.999937
Ndufv3	-0.753724	4.37514	1.37499	0.240956	0.999937
Zdbf2	0.93318	4.20158	1.37415	0.241101	0.999937
Abhd16a	0.699748	4.85204	1.37373	0.241172	0.999937
Nsd2	0.395562	7.22459	1.37305	0.241288	0.999937
Prrc2a	-0.53634	5.49794	1.37258	0.24137	0.999937
Dhrs4	-0.815791	4.26134	1.37171	0.241519	0.999937
Tmtc2	-0.422213	9.59026	1.37085	0.241666	0.999937
Mbtps1	-0.457253	6.06123	1.37051	0.241724	0.999937
Shb	-0.528256	5.4826	1.36983	0.241841	0.999937
Nectin3	0.409697	6.82273	1.36958	0.241884	0.999937
Kcnip2	0.860037	4.00246	1.36912	0.241963	0.999937
Lhfp	-0.386399	7.39103	1.36906	0.241974	0.999937
Nicn1	0.794177	4.44202	1.368	0.242156	0.999937
4930481A15Rik	0.869406	4.39932	1.3678	0.24219	0.999937
Gstz1	0.570065	5.41625	1.36713	0.242305	0.999937
Prmt2	0.717232	4.90819	1.36713	0.242306	0.999937
Atg4c	0.462474	6.20518	1.36704	0.242321	0.999937
Itpr3	-0.538696	5.46092	1.36631	0.242446	0.999937
Egfl7	0.413728	8.32573	1.36604	0.242493	0.999937
Dleu2	0.41232	8.27844	1.36603	0.242496	0.999937
Tbc1d22a	-0.4137	6.72408	1.36573	0.242547	0.999937
Ermard	-0.742272	4.44859	1.36553	0.242581	0.999937
Extl2	0.826537	4.43028	1.36534	0.242614	0.999937
Slc2a13	-0.38122	7.51209	1.36372	0.242894	0.999937
Armh4	-0.625638	4.7502	1.36362	0.242911	0.999937
Zfp830	-0.78058	4.40823	1.3623	0.243138	0.999937
Sharpin	0.725728	4.63305	1.36159	0.243263	0.999937
Dock10	-0.42259	6.35483	1.36005	0.243529	0.999937
Kmt5c	-0.753779	4.32206	1.35965	0.243598	0.999937
Gm28905	-0.386257	6.78856	1.3596	0.243606	0.999937
Stk11	0.613063	5.26793	1.35721	0.244022	0.999937
Atad1	-0.532297	5.52407	1.35693	0.24407	0.999937
Rab11fip5	0.622542	4.91726	1.35619	0.244199	0.999937
Cemip2	-0.534327	5.60314	1.35608	0.244219	0.999937
Chchd1	0.814677	4.13743	1.35471	0.244456	0.999937
Gtf3c3	-0.479901	5.79994	1.35405	0.244572	0.999937
Pfdn1	-0.472829	5.84526	1.35125	0.245059	0.999937
Ints1	-0.764453	4.36351	1.35037	0.245214	0.999937
Nrg1	0.42276	11.1104	1.34996	0.245284	0.999937
Nde1	0.675294	4.88093	1.34993	0.245291	0.999937
Atg14	0.69298	5.03955	1.3494	0.245382	0.999937
Setd1a	0.627573	5.16715	1.34917	0.245423	0.999937
Abcc4	-0.419439	9.36751	1.34912	0.245433	0.999937
Gm49797	-0.452066	6.19344	1.3489	0.245471	0.999937
Nsfl1c	-0.663905	4.95825	1.34799	0.245631	0.999937
Glo1	-0.698443	4.54918	1.34764	0.245691	0.999937
Gm11944	-0.647629	4.92238	1.3473	0.245751	0.999937
Fam229b	0.644407	4.64388	1.34668	0.245859	0.999937
Bcl6b	0.73436	4.91226	1.34371	0.246382	0.999937
Megf8	-0.611481	4.98215	1.34272	0.246554	0.999937
Lcor	-0.388425	7.63488	1.34127	0.246811	0.999937
Ccdc152	-0.73746	4.43143	1.34107	0.246846	0.999937
Vmn2r87	0.775866	4.26285	1.34074	0.246904	0.999937
Oaz1	-0.481686	5.84441	1.34062	0.246924	0.999937
Pdxk	0.465971	6.1446	1.34018	0.247002	0.999937
Pnpla2	-0.564908	5.44418	1.33953	0.247117	0.999937
Arfgef3	-0.380851	7.12914	1.33898	0.247214	0.999937
Gtpbp10	-0.764464	4.3114	1.33848	0.247302	0.999937
Cdkn2aip	0.618081	4.921	1.33712	0.247542	0.999937
Lasp1	0.506661	5.73765	1.33653	0.247647	0.999937
Map3k10	0.599563	5.18884	1.33643	0.247665	0.999937
Nufip1	0.730037	4.49596	1.33634	0.247681	0.999937
Zkscan16	0.710296	4.85058	1.33622	0.247701	0.999937
Sucla2	0.466155	5.93923	1.3362	0.247705	0.999937
Kdm7a	0.404433	6.86818	1.33518	0.247885	0.999937
Mgat5b	-0.678001	4.73918	1.3348	0.247954	0.999937
Ppm1l	-0.397653	7.93925	1.33425	0.24805	0.999937
Ccdc93	-0.490929	5.79315	1.33331	0.248217	0.999937
Zdhhc8	-0.624462	4.81631	1.33248	0.248364	0.999937
Ptges3	-0.45778	6.10665	1.332	0.24845	0.999937
Rasa1	0.387159	7.24527	1.3315	0.248539	0.999937
Flrt2	-0.406809	8.66788	1.33077	0.248669	0.999937
Ncapd2	0.753951	4.46792	1.33032	0.248749	0.999937
Spg11	-0.542529	5.4219	1.33006	0.248794	0.999937
Mettl8	0.637781	5.12663	1.32914	0.248959	0.999937
Atg16l2	0.577095	5.31279	1.3274	0.249269	0.999937
Tcp11l2	-0.500831	5.58485	1.32681	0.249374	0.999937
Jag1	0.59118	5.3595	1.32626	0.249471	0.999937
Rnf170	-0.58603	5.20126	1.32437	0.249809	0.999937
Ctnnbl1	0.514527	5.50186	1.3241	0.249857	0.999937
Ciz1	-0.562651	5.31229	1.32348	0.249968	0.999937
Camsap1	-0.478185	5.89381	1.32343	0.249978	0.999937
Taf1	-0.419434	6.53059	1.32248	0.250147	0.999937
Zbtb26	0.671342	4.88372	1.32211	0.250214	0.999937
Ccnd1	-0.798222	4.29686	1.3214	0.250342	0.999937
Gria4	0.408262	8.94394	1.32085	0.25044	0.999937
Syne2	-0.38816	7.64699	1.31993	0.250605	0.999937
Zfp521	-0.394142	7.14459	1.31981	0.250627	0.999937
Pdzrn4	0.409097	7.41839	1.31894	0.250783	0.999937
Fads1	-0.63944	4.7798	1.31667	0.25119	0.999937
Sumf2	0.771399	4.5862	1.31662	0.2512	0.999937
Ophn1	-0.394465	7.89772	1.31635	0.251248	0.999937
Zmat1	-0.599121	5.06618	1.31582	0.251344	0.999937
Axin2	0.475304	6.10496	1.31558	0.251387	0.999937
Brinp2	0.383616	7.31788	1.31504	0.251484	0.999937
Taf4	0.651491	4.98247	1.31501	0.25149	0.999937
Dph5	0.679909	4.61457	1.31296	0.251859	0.999937
Dusp1	0.690411	4.675	1.31271	0.251905	0.999937
Ezr	-0.637567	4.80922	1.31231	0.251976	0.999937
Slc16a6	-0.701752	4.69068	1.31177	0.252074	0.999937
Iqsec2	0.391576	7.16494	1.31095	0.252222	0.999937
Slc36a4	0.599389	5.13938	1.30761	0.252828	0.999937
Satb2	0.377734	7.43024	1.30761	0.252829	0.999937
Mydgf	0.913247	4.31192	1.30714	0.252914	0.999937
Kcnh7	0.412506	10.2229	1.30668	0.252997	0.999937
Brd9	0.428386	6.48868	1.30658	0.253015	0.999937
Gpalpp1	-0.591686	5.20478	1.30647	0.253034	0.999937
Slc40a1	-0.382094	7.65831	1.30644	0.25304	0.999937
Tmem131l	0.502003	5.58177	1.30606	0.25311	0.999937
Appbp2	-0.422829	6.6018	1.30602	0.253116	0.999937
Gm2824	0.477555	5.69677	1.3052	0.253265	0.999937
Gm11149	0.761579	4.60149	1.30466	0.253363	0.999937
Mrps33	0.737398	4.63777	1.30451	0.253392	0.999937
Cacna1b	0.393133	7.14692	1.30324	0.253623	0.999937
Fam102a	-0.556388	5.18476	1.302	0.253847	0.999937
Srsf7	0.416244	6.61051	1.30187	0.253871	0.999937
Uba2	-0.472302	5.77897	1.30152	0.253936	0.999937
Naxd	-0.604857	4.86083	1.30131	0.253974	0.999937
Aldh2	-0.525508	5.45514	1.29919	0.25436	0.999937
Nsg1	0.667285	4.80107	1.29857	0.254475	0.999937
Yju2	0.87102	4.15167	1.29823	0.254537	0.999937
Slc25a26	0.583012	5.35948	1.2982	0.254542	0.999937
Vsnl1	-0.379122	7.38241	1.29668	0.254821	0.999937
Apobec3	-0.468713	5.95232	1.29613	0.254922	0.999937
Zswim3	0.918933	4.12761	1.29312	0.255474	0.999937
Zfp697	0.419887	6.47392	1.29289	0.255516	0.999937
Zzz3	0.38783	7.21206	1.29154	0.255764	0.999937
Slx1b	-0.769049	4.29544	1.29075	0.25591	0.999937
Irf3	0.55898	5.28769	1.2904	0.255973	0.999937
Robo2	0.404	8.75123	1.29028	0.255996	0.999937
Frem2	-0.682925	4.81136	1.28952	0.256136	0.999937
Snph	-0.45589	6.04077	1.28889	0.256253	0.999937
Tes	-0.612104	4.89033	1.28837	0.256349	0.999937
Ero1lb	0.515168	5.5519	1.28779	0.256455	0.999937
Erlin1	0.630719	4.87503	1.28736	0.256534	0.999937
Rab5if	-0.805216	4.37201	1.28698	0.256606	0.999937
Eri3	0.416702	6.60865	1.28696	0.256608	0.999937
Fam228b	0.500227	5.51747	1.28694	0.256613	0.999937
Wscd2	0.625575	5.10144	1.28681	0.256636	0.999937
Zfp37	-0.79152	4.23229	1.28637	0.256718	0.999937
Dync1li2	0.387104	7.16302	1.28574	0.256835	0.999937
Spsb1	-0.594834	5.13065	1.28519	0.256936	0.999937
Trim3	0.484096	6.0224	1.28493	0.256984	0.999937
Apool	-0.627858	4.92606	1.28387	0.257181	0.999937
Rps24	0.489274	5.69549	1.28272	0.257394	0.999937
Rnf25	0.534404	5.48751	1.28237	0.257458	0.999937
Nol9	0.803617	4.46343	1.28144	0.257631	0.999937
Cbx6	0.531749	5.56018	1.28109	0.257697	0.999937
Stat3	-0.431854	6.35264	1.28016	0.257869	0.999937
Sars	0.486345	5.68778	1.27901	0.258082	0.999937
Trps1	0.396859	8.48288	1.27803	0.258267	0.999937
Rab5b	-0.452014	6.11362	1.27652	0.258548	0.999937
Tiam1	-0.387047	7.4975	1.27612	0.258622	0.999937
Otud6b	0.645952	4.77859	1.2736	0.259092	0.999937
Osgepl1	-0.55042	5.12642	1.27246	0.259306	0.999937
Msra	-0.396968	8.1646	1.26947	0.259866	0.999937
Pskh1	-0.587458	4.96624	1.26815	0.260115	0.999937
Ccdc62	-0.609702	5.13029	1.26554	0.260605	0.999937
Ppil3	0.690468	4.88583	1.2655	0.260612	0.999937
Cnbd2	0.67621	4.79368	1.26461	0.26078	0.999937
Entpd7	-0.635677	4.78981	1.26316	0.261053	0.999937
Esf1	0.490121	5.62764	1.26066	0.261526	0.999937
Bach1	-0.508557	5.49009	1.26058	0.261541	0.999937
Dpysl3	0.780257	4.29394	1.25982	0.261684	0.999937
Ddx41	0.624735	4.83989	1.25974	0.261701	0.999937
Tmem138	-0.807452	4.19566	1.25932	0.26178	0.999937
Rnf44	-0.657075	4.77764	1.25882	0.261875	0.999937
Dll4	-0.622326	4.89006	1.25858	0.261921	0.999937
Acsbg1	-0.640082	4.66133	1.25787	0.262054	0.999937
Canx	0.41544	6.42133	1.25786	0.262057	0.999937
Lin7a	-0.370459	7.33976	1.25703	0.262214	0.999937
Asah1	-0.491984	5.60315	1.25659	0.262298	0.999937
Bri3	0.549265	5.35793	1.25534	0.262534	0.999937
Atp6v1e1	0.480154	5.83505	1.25407	0.262776	0.999937
Snta1	-0.689751	4.61042	1.25165	0.263238	0.999937
Ywhaq	-0.387576	6.85384	1.25073	0.263413	0.999937
Cdk10	0.555215	5.2067	1.24998	0.263556	0.999937
Tet3	-0.374223	7.12345	1.24892	0.26376	0.999937
Slc39a12	-0.550105	5.47036	1.24861	0.263818	0.999937
Pmepa1	0.441464	6.19224	1.24789	0.263955	0.999937
Zfp617	0.698884	4.56593	1.24774	0.263985	0.999937
Dcaf10	-0.444491	6.16728	1.24723	0.264083	0.999937
Diaph1	-0.437285	6.33494	1.2471	0.264107	0.999937
Fa2h	0.739452	4.08719	1.24629	0.264262	0.999937
Trappc8	0.374792	7.15233	1.24565	0.264386	0.999937
Asph	-0.394128	6.51173	1.24543	0.264428	0.999937
Stk17b	0.802751	4.35845	1.24464	0.264578	0.999937
Srsf10	0.3892	6.8734	1.24332	0.264832	0.999937
Mrrf	0.698928	4.54295	1.24142	0.265197	0.999937
Keap1	-0.584522	4.94374	1.24083	0.26531	0.999937
Afg3l2	-0.473843	5.77627	1.24076	0.265324	0.999937
Gak	-0.412508	6.44774	1.2384	0.26578	0.999937
Gimap8	-0.506127	5.60246	1.23767	0.265921	0.999937
Rxylt1	0.540637	5.21642	1.23761	0.265932	0.999937
Ttbk2	-0.690877	4.53841	1.2376	0.265934	0.999937
Unc80	-0.390766	8.18373	1.23756	0.265941	0.999937
3830408C21Rik	-0.737503	4.26668	1.23714	0.266023	0.999937
Trip11	0.376839	7.14941	1.23685	0.266078	0.999937
Uqcrfs1	-0.658165	4.63085	1.23673	0.266102	0.999937
Lap3	0.842538	4.27596	1.23626	0.266192	0.999937
Glrb	0.451068	6.03295	1.23603	0.266237	0.999937
Hibadh	0.454855	5.98675	1.23531	0.266377	0.999937
Aff2	0.429478	6.42684	1.23438	0.266557	0.999937
2210408F21Rik	-0.405875	6.57407	1.23368	0.266692	0.999937
Gtf2ird1	-0.459901	6.06781	1.23338	0.266752	0.999937
Abca7	-0.701672	4.35516	1.23321	0.266784	0.999937
Prdm1	0.734712	4.38739	1.2331	0.266804	0.999937
Pde7b	-0.388517	8.4161	1.23301	0.266822	0.999937
Cdc42se2	-0.3786	7.00658	1.23234	0.266953	0.999937
D630045J12Rik	0.459315	5.90676	1.23175	0.267068	0.999937
Ubb	0.41322	6.53557	1.23077	0.267256	0.999937
Hectd2	0.504302	5.52386	1.23013	0.267382	0.999937
Tmem63b	-0.433546	6.23919	1.22886	0.267629	0.999937
Scrn1	0.533738	5.26252	1.22716	0.26796	0.999937
Hat1	0.633169	4.8123	1.22704	0.267983	0.999937
Elmo2	-0.480637	5.76031	1.22698	0.267995	0.999937
Mif4gd	-0.665455	4.50036	1.22525	0.268332	0.999937
Rbfox1	0.403116	11.2307	1.22512	0.268358	0.999937
Tbc1d12	0.394633	6.82144	1.2231	0.268754	0.999937
Phc2	-0.396978	6.61171	1.22099	0.269167	0.999937
Flnb	0.377785	7.51901	1.22069	0.269226	0.999937
Suclg2	-0.556091	5.42619	1.22063	0.269236	0.999937
Commd3	-0.490275	5.57718	1.22038	0.269286	0.999937
Ap1m1	0.582282	5.24387	1.22011	0.269339	0.999937
Cdc42ep4	-0.546684	5.12163	1.21961	0.269437	0.999937
Guf1	0.432827	6.23726	1.2195	0.269458	0.999937
Tnpo3	-0.395234	6.63681	1.21941	0.269476	0.999937
Ppp2r5a	-0.368423	7.47069	1.21922	0.269514	0.999937
Wdr7	0.366802	7.51851	1.21825	0.269704	0.999937
CAAA01118383.1	0.832338	4.34851	1.2182	0.269715	0.999937
Epb41l1	0.437977	6.2127	1.21764	0.269824	0.999937
Lmo7	0.371358	6.97771	1.21571	0.270204	0.999937
Zfp706	-0.634477	4.76335	1.21534	0.270277	0.999937
Pml	-0.621973	4.83601	1.21425	0.270491	0.999937
Tial1	0.370954	7.15383	1.21417	0.270509	0.999937
Cbx5	0.375718	6.95327	1.21305	0.270728	0.999937
Adcy6	0.561581	5.23389	1.21215	0.270906	0.999937
Bcl7b	0.685563	4.68875	1.21212	0.270913	0.999937
4933439C10Rik	-0.575258	4.92467	1.21206	0.270924	0.999937
Zbed4	-0.672915	4.71437	1.21144	0.271047	0.999937
Sesn1	-0.368677	7.65892	1.21097	0.27114	0.999937
2300009A05Rik	-0.621339	4.81698	1.20995	0.271343	0.999937
Slc17a7	0.397206	6.75019	1.20911	0.271508	0.999937
P2ry12	-0.568912	5.04366	1.20855	0.27162	0.999937
Flvcr2	-0.390945	6.731	1.20781	0.271767	0.999937
Stard5	-0.791585	4.171	1.20645	0.272036	0.999937
Dcp2	0.51176	5.571	1.20599	0.272128	0.999937
Ncoa4	-0.516513	5.38026	1.20529	0.272267	0.999937
Ier5	0.643549	4.76404	1.20421	0.272483	0.999937
Dusp7	0.665281	4.65871	1.20348	0.272627	0.999937
Gabpa	0.535549	5.25101	1.20302	0.272718	0.999937
4930444A19Rik	0.777594	4.47201	1.20237	0.272848	0.999937
Dclk2	-0.400037	6.5308	1.20213	0.272896	0.999937
Rnf112	0.43851	6.15858	1.20191	0.27294	0.999937
Serpinb6a	0.442314	6.05111	1.20143	0.273035	0.999937
Nrgn	0.361846	7.29933	1.20112	0.273098	0.999937
Phka1	-0.414177	6.42342	1.20012	0.273298	0.999937
Cd38	0.658403	4.80556	1.19994	0.273334	0.999937
Tpst1	-0.531222	5.24344	1.19991	0.27334	0.999937
Cc2d1a	0.836708	4.15674	1.199	0.273521	0.999937
Wdr60	0.451478	5.8408	1.19841	0.27364	0.999937
Rogdi	-0.716519	4.3027	1.19743	0.273836	0.999937
Snap23	-0.453183	5.88043	1.19566	0.274192	0.999937
Fat4	0.455855	6.24022	1.19549	0.274225	0.999937
Tab1	-0.61755	4.81127	1.19488	0.274347	0.999937
Clk2	0.422117	6.39734	1.19453	0.274417	0.999937
Prpf31	-0.694427	4.38379	1.19275	0.274775	0.999937
Trpm4	-0.631765	4.68917	1.19252	0.274822	0.999937
Trim65	0.762612	4.23591	1.19227	0.274873	0.999937
Aff4	0.378666	8.01716	1.191	0.275128	0.999937
Fhl1	-0.655853	4.66352	1.18975	0.275381	0.999937
Plekha7	-0.520147	5.27659	1.18972	0.275386	0.999937
Gm15283	-0.566384	5.25579	1.18972	0.275387	0.999937
Lrrc58	-0.371429	7.01124	1.18932	0.275467	0.999937
Morc3	0.447973	6.08555	1.18835	0.275663	0.999937
Ccnl2	-0.373828	7.83892	1.18821	0.275691	0.999937
Dse	1.03785	3.75316	1.18804	0.275725	0.999937
Morn2	-0.624991	4.60902	1.18771	0.275792	0.999937
Zfp52	-0.682395	4.47958	1.18766	0.275803	0.999937
Tbx15	-0.706523	4.38653	1.18581	0.276177	0.999937
Hps4	0.604238	5.01876	1.18481	0.27638	0.999937
1700111E14Rik	0.833394	4.12844	1.18459	0.276423	0.999937
Specc1	-0.357591	7.22323	1.1841	0.276523	0.999937
Unc13b	-0.384958	8.48047	1.18405	0.276533	0.999937
Klf2	0.365818	7.27682	1.18401	0.276542	0.999937
Ccdc25	0.676144	4.71777	1.18399	0.276545	0.999937
Rint1	0.539711	5.60241	1.18073	0.277207	0.999937
Sox4	0.665853	4.54762	1.18044	0.277267	0.999937
Ccdc39	0.491968	5.5989	1.18037	0.27728	0.999937
Gm49336	0.426121	6.09589	1.18005	0.277346	0.999937
9930111J21Rik2	0.602227	5.05713	1.17997	0.277363	0.999937
Tma16	0.950634	3.82645	1.17933	0.277493	0.999937
Gdi1	-0.435123	5.97672	1.1785	0.277661	0.999937
Gng2	-0.398448	6.44869	1.17559	0.278256	0.999937
Dlk2	0.683453	4.54565	1.17495	0.278386	0.999937
Gda	-0.380682	6.57758	1.17439	0.278502	0.999937
Gpd1l	0.822907	4.24293	1.17418	0.278544	0.999937
Bbx	-0.371426	6.93648	1.17398	0.278585	0.999937
Plek	-0.667125	4.61721	1.17315	0.278755	0.999937
BC004004	0.57655	5.10893	1.1723	0.27893	0.999937
Atxn7l1	-0.35795	7.46679	1.17189	0.279014	0.999937
Nudcd1	0.566383	5.0307	1.17159	0.279074	0.999937
Tarbp2	0.686141	4.50625	1.17137	0.279119	0.999937
Csmd3	0.387899	9.02479	1.17056	0.279285	0.999937
Csgalnact2	-0.530482	5.21945	1.16976	0.279451	0.999937
Foxk1	0.485416	5.64842	1.16962	0.279479	0.999937
C9orf72	-0.56655	4.97103	1.16914	0.279579	0.999937
Basp1	0.375607	6.91338	1.16909	0.279589	0.999937
Tmlhe	-0.455021	5.8142	1.16749	0.279918	0.999937
Uqcc1	-0.47431	5.73634	1.16664	0.280092	0.999937
Chn2	-0.388167	9.29712	1.16631	0.280161	0.999937
Alg14	-0.482197	5.59501	1.16596	0.280234	0.999937
Smu1	-0.647593	4.68445	1.16429	0.280578	0.999937
Asb8	-0.530331	5.19595	1.16415	0.280606	0.999937
Cct8	0.546926	5.34634	1.16304	0.280836	0.999937
Focad	-0.371888	7.87864	1.16297	0.28085	0.999937
[truncated: 7,221 more rows]

## Sheet: L23_GRKOvsGRCon
gene	logFC	logCPM	LR	PValue	FDR
Tshz2	3.97489	6.73124	495.827	7.69013e-110	4.79019e-106
Rmst	4.04842	4.62797	329.249	1.40067e-73	4.36239e-70
Sgcd	3.04827	7.82204	218.294	2.13036e-49	4.42333e-46
Il1rapl2	2.93221	6.35083	216.917	4.25382e-49	6.62427e-46
St6galnac5	3.10366	6.10751	186.045	2.3211e-42	2.89163e-39
Dpyd	1.9778	6.79793	156.251	7.46155e-36	7.74634e-33
Kcnab1	2.07002	5.17134	140.959	1.64268e-32	1.46175e-29
Vwc2l	1.8486	6.82129	138.96	4.49364e-32	3.49886e-29
Cdc14a	2.81381	4.15853	134.293	4.71456e-31	3.263e-28
Galnt14	3.1115	4.05542	133.252	7.96251e-31	4.95985e-28
Rspo2	3.05696	3.87175	118.209	1.56057e-27	8.83709e-25
Inpp4b	1.76453	5.4578	100.464	1.20562e-23	6.25819e-21
Cpa6	3.19422	3.63179	95.8447	1.24256e-22	5.95378e-20
Slc35f1	1.99475	6.22847	94.7814	2.12619e-22	9.46001e-20
Plcxd3	2.05306	4.26337	89.0098	3.9287e-21	1.63146e-18
Gm32647	1.3542	7.05402	79.8094	4.12329e-19	1.60525e-16
Junb	1.56347	4.5303	73.5477	9.82348e-18	3.59944e-15
Angpt1	1.75228	4.3094	70.8863	3.78423e-17	1.30956e-14
Phactr2	1.90888	4.1204	66.2689	3.93418e-16	1.28979e-13
9530026P05Rik	1.4628	4.45842	61.7861	3.82877e-15	1.19247e-12
4930467D21Rik	2.16776	3.73735	60.4319	7.61683e-15	2.2593e-12
Tenm1	1.40712	7.65999	60.0598	9.20199e-15	2.60542e-12
6530403H02Rik	1.09199	7.20196	51.8387	6.0251e-13	1.63175e-10
Thsd7a	1.38387	5.58245	51.3553	7.70732e-13	2.00037e-10
Gm1604a	1.77408	4.04519	50.7971	1.02425e-12	2.55201e-10
Gpc5	1.55525	8.77214	47.8408	4.62268e-12	1.10749e-09
Cdh9	1.26591	4.60903	46.7016	8.26594e-12	1.90698e-09
Gm13986	1.3828	4.26308	41.9448	9.38874e-11	2.08866e-08
Chst9	1.22012	4.82797	41.3951	1.24366e-10	2.6713e-08
Zfpm2	1.1382	4.76337	38.3249	5.98937e-10	1.24359e-07
Dner	0.933336	5.33652	33.0449	9.00562e-09	1.80955e-06
Zfp804b	1.07687	6.32439	32.9792	9.31507e-09	1.81324e-06
Ano4	1.25814	5.90613	32.8182	1.01194e-08	1.91011e-06
Cdh13	1.1846	8.20121	30.9148	2.69602e-08	4.93927e-06
Man1a	0.945558	6.46071	30.8325	2.81288e-08	5.00613e-06
Nrp1	1.00081	4.85568	30.232	3.83323e-08	6.63255e-06
Cntnap5c	1.03854	5.57134	29.9746	4.37734e-08	7.36931e-06
Epha7	1.14953	6.08266	29.8817	4.59235e-08	7.52784e-06
Ptprm	0.952107	4.99033	29.3757	5.96195e-08	9.52231e-06
Luzp2	1.08621	5.67771	27.7851	1.35567e-07	2.11112e-05
Mgat4c	1.01579	7.84235	27.6007	1.49128e-07	2.26565e-05
Ptpro	1.23222	4.00695	25.72	3.9472e-07	5.85407e-05
Ccnd2	0.918278	4.84504	25.421	4.60873e-07	6.67622e-05
Sema6a	0.877253	4.93096	24.7665	6.47132e-07	9.16133e-05
Met	0.814084	5.18246	24.1157	9.07173e-07	0.000125573
Galntl6	0.856465	6.41889	23.8875	1.02132e-06	0.000138301
Robo1	1.07826	9.31472	22.6708	1.92267e-06	0.000254815
Erbb4	1.06788	4.13634	22.5422	2.05575e-06	0.000266777
Pth2r	-0.756719	5.32588	22.1877	2.47258e-06	0.00031432
Synpr	0.783481	5.44369	22.0336	2.67915e-06	0.000333768
Arsj	1.11952	3.98518	21.2183	4.09839e-06	0.000500566
Rab3c	0.668127	7.11219	19.8554	8.3526e-06	0.00100055
Lsamp	0.982847	10.9174	19.3448	1.09117e-05	0.00127524
Cnih3	1.20034	3.65705	19.3198	1.10552e-05	0.00127524
Itga8	0.682428	6.67044	19.0871	1.24884e-05	0.00139581
Bhlhe40	1.15259	3.77802	19.078	1.25486e-05	0.00139581
Nkain3	0.88557	5.66992	18.7055	1.52543e-05	0.00166701
Pcsk1	0.708223	5.45861	17.7793	2.48061e-05	0.00266409
Mei4	0.824262	5.61281	17.6754	2.61993e-05	0.00276603
Chst8	0.804009	4.39617	17.4909	2.88692e-05	0.00299711
Cntn5	0.94666	9.73231	17.339	3.12707e-05	0.0031932
Nckap5	0.798694	6.28001	17.2863	3.21491e-05	0.00322994
Rhbdl3	0.768838	4.79922	17.2062	3.35347e-05	0.00331568
Kif26b	0.763255	4.42464	16.978	3.78151e-05	0.00368047
Zfp804a	0.649984	5.39369	16.6734	4.43996e-05	0.00425485
Prkd1	0.708635	5.49353	16.398	5.13395e-05	0.00484536
Arhgap6	0.638492	5.38709	16.0467	6.18002e-05	0.00568338
Reln	0.866293	5.93099	16.0392	6.20436e-05	0.00568338
Eya1	-0.726053	4.43156	15.9457	6.51855e-05	0.0058556
Slc1a3	1.04781	3.80601	15.9278	6.58038e-05	0.0058556
Dock10	0.665027	5.08819	15.5984	7.83195e-05	0.00687116
Parm1	-0.662012	5.04174	15.4952	8.27131e-05	0.00715583
Epha3	0.814413	8.14502	14.9905	0.000108056	0.00922028
Gap43	0.779037	6.19492	14.9147	0.000112485	0.00946854
Sik2	0.567553	6.83558	14.0519	0.000177837	0.0147699
Cdh18	0.56701	6.69816	13.4397	0.000246353	0.0201912
Gabra5	0.823783	4.12714	13.3496	0.00025848	0.02091
Gm30382	0.683781	6.31177	13.2928	0.000266433	0.0212771
Prkcg	0.565091	6.60411	12.9088	0.000327043	0.0257867
Npnt	-0.543196	6.78082	12.7042	0.000364835	0.028407
Gab2	0.596568	5.07068	12.5874	0.000388348	0.0298644
Pitpnc1	0.597192	5.06477	12.5442	0.000397439	0.0301909
Raver2	0.560832	5.35419	12.1063	0.000502509	0.0377124
Camk1g	0.618397	4.45332	12.0144	0.000527908	0.0391469
Fbn2	-0.561936	5.20561	11.6989	0.000625373	0.0449732
Hs3st4	0.684336	4.32403	11.6911	0.000627997	0.0449732
Osbpl3	-0.603146	7.63378	11.6907	0.000628138	0.0449732
Ptpre	0.618773	4.59594	11.5421	0.000680369	0.0481593
4930419G24Rik	0.569263	5.04933	11.4931	0.000698554	0.0488909
Zbtb20	0.616611	4.42529	11.4188	0.000727058	0.0503205
Trpc5	0.506882	7.23506	11.3885	0.000739018	0.0505862
Gm13629	-0.801583	3.99484	11.2842	0.000781699	0.0529262
Ndst3	0.590146	6.38218	10.8746	0.000974895	0.065297
Lypd1	0.61685	5.56599	10.8165	0.00100602	0.0666648
Ptchd4	-0.495555	6.72613	10.4058	0.00125618	0.0820967
Megf11	0.535257	5.12014	10.3859	0.00126984	0.0820967
Lgi2	-0.67874	4.23735	10.3734	0.00127844	0.0820967
Rorb	-0.477916	6.9811	10.3322	0.00130726	0.0830911
Chrm2	-0.512672	5.34505	10.2892	0.00133812	0.084108
Frmd4b	0.58362	4.82612	10.2725	0.00135027	0.084108
Rcan2	-0.479806	7.25925	10.2018	0.00140306	0.0865315
Cadps2	-0.62038	7.88626	10.0968	0.00148528	0.0907041
Ccdc171	0.537268	4.98408	9.75429	0.00178905	0.108194
Pced1b	0.539711	4.96273	9.67249	0.00187048	0.112031
Tcerg1l	0.517062	5.18976	9.43738	0.00212607	0.125552
Hap1	0.540023	4.92935	9.42838	0.00213653	0.125552
Sez6	0.562024	4.675	9.40789	0.00216053	0.125775
Hcn1	0.49917	7.46999	9.33151	0.00225247	0.129913
Hsd17b12	0.546337	4.53362	9.24883	0.00235646	0.134664
AC149090.1	0.676457	9.03016	9.19928	0.0024211	0.137101
Wwc1	0.448528	6.9123	9.00749	0.00268875	0.150058
Cd34	-0.5727	5.59527	9.00114	0.00269811	0.150058
Gm47283	0.445978	7.1444	8.90086	0.00285037	0.156174
Plp1	0.642656	4.1948	8.8944	0.00286047	0.156174
Dcc	0.673381	9.84376	8.87989	0.00288329	0.156174
Npas3	0.452859	6.78815	8.79283	0.00302416	0.161178
Hivep1	0.616348	6.09059	8.78729	0.00303337	0.161178
Ccdc3	0.63549	4.21827	8.77534	0.00305331	0.161178
Prag1	0.479262	5.223	8.60252	0.00335699	0.17572
Plekha7	-0.530636	4.64378	8.55032	0.00345461	0.179323
Ptpn14	0.664307	4.11628	8.47831	0.00359405	0.18502
Flt3	-0.575952	4.33653	8.4541	0.00364222	0.185962
Grid2	0.632208	8.69956	8.31252	0.00393726	0.199392
Galnt9	0.499644	4.96617	8.29044	0.00398544	0.200204
Prkag2	0.430784	7.1088	8.26477	0.00404219	0.20143
Rasgef1c	-0.454874	5.36624	8.19197	0.00420762	0.20801
Tmsb4x	0.512572	4.60211	8.09196	0.00444621	0.218074
Tox	-0.553044	6.23553	7.9521	0.00480317	0.233742
Chn2	-0.448808	6.53825	7.89859	0.00494735	0.238892
mt-Co1	0.45596	5.23634	7.83486	0.0051248	0.245557
Kcnn3	0.461762	5.1914	7.78942	0.0052553	0.249281
Tmeff2	0.58627	8.17368	7.78008	0.00528255	0.249281
Slc8a3	-0.438493	6.58457	7.73888	0.00540444	0.253115
Hs3st5	0.4979	4.56335	7.69714	0.00553085	0.257102
Shc3	0.426154	6.71627	7.65146	0.00567264	0.260783
Astn2	-0.587952	8.33925	7.62186	0.00576649	0.260783
Cmss1	0.556917	7.98022	7.61928	0.00577475	0.260783
Gm16083	0.493721	4.49179	7.61842	0.0057775	0.260783
Glis3	0.523437	6.29302	7.56243	0.00595974	0.267074
Gm42418	0.593554	11.6775	7.35826	0.00667555	0.297014
Plch2	0.528024	4.34938	7.29786	0.00690366	0.304985
Tmem200a	0.498649	6.31738	7.13421	0.00756269	0.331747
Synj2	0.435842	5.43434	7.07489	0.00781715	0.340511
Hunk	-0.439222	5.44905	7.05078	0.00792309	0.342729
Pex5l	0.593044	9.17818	7.02387	0.00804302	0.345517
Pxylp1	-0.468335	4.58517	6.78423	0.00919669	0.392371
Gprin3	0.470908	4.71258	6.75852	0.00933009	0.395355
Mkx	-0.386692	7.24606	6.65195	0.00990476	0.41687
Cntnap5b	0.47293	7.75053	6.52204	0.0106546	0.445418
Strip2	-0.454174	4.54473	6.48184	0.0108982	0.451276
Tmtc1	-0.504181	7.93076	6.47511	0.0109396	0.451276
Arhgef28	0.528389	6.08749	6.43711	0.011176	0.457996
Nkain2	0.561914	10.975	6.41536	0.0113137	0.460609
Ociad2	-0.470322	5.57243	6.33921	0.0118097	0.47768
Ryr1	0.61465	3.94908	6.29527	0.0121061	0.486508
Pcdh19	0.41443	5.14625	6.27811	0.0122238	0.488091
Atp6ap1l	-0.512381	6.145	6.26163	0.012338	0.489513
Rspo3	-0.418601	6.46499	6.18245	0.0129024	0.508664
Olfm3	0.448583	4.76621	6.15554	0.0131001	0.513211
A330102I10Rik	-0.407023	5.44181	6.10855	0.0134529	0.523739
Actg1	0.443511	4.81202	6.05279	0.0138843	0.537177
Zdbf2	0.442299	4.59567	6.02439	0.0141095	0.540081
Frmd5	-0.554246	9.71316	6.01127	0.0142148	0.540081
Sash1	0.41268	5.07839	6.01068	0.0142195	0.540081
Ncam2	0.531994	8.60346	5.98681	0.0144133	0.544122
Disp3	-0.437298	4.85919	5.96029	0.0146317	0.546918
Peak1	0.424758	5.4948	5.95653	0.0146629	0.546918
Epb41	-0.409233	5.01744	5.89744	0.0151629	0.560974
Hrh1	-0.434513	5.52384	5.88791	0.0152452	0.560974
Sh3bgrl2	-0.461947	4.37045	5.88045	0.0153099	0.560974
4930415C11Rik	-0.428603	4.46452	5.86583	0.0154376	0.560984
Per1	0.463598	4.36773	5.85983	0.0154903	0.560984
Mid1	0.401515	5.09669	5.83641	0.0156978	0.565213
Camk2d	0.485263	7.97883	5.79584	0.0160641	0.575077
Tnfrsf21	0.436891	4.83463	5.78411	0.0161716	0.575618
Sh3bp4	0.5092	4.2508	5.74132	0.0165703	0.58551
Myo1e	-0.464157	4.34923	5.72791	0.0166973	0.58551
Tshz3	-0.393696	7.48598	5.72432	0.0167316	0.58551
Nrp2	-0.428403	4.70065	5.66291	0.0173273	0.602971
Sun1	-0.373275	6.57249	5.62645	0.0176914	0.61222
Nrep	-0.384072	5.22096	5.60279	0.0179319	0.617114
Cep112	0.386908	5.17619	5.5552	0.0184258	0.630629
Fdft1	-0.419904	4.80168	5.40369	0.0200942	0.682154
Tmem132d	-0.525223	9.69721	5.39882	0.0201503	0.682154
Ebf4	-0.405454	4.9305	5.38255	0.0203391	0.684822
Rheb	0.3882	5.0219	5.32099	0.0210701	0.703811
L3mbtl4	0.424427	4.71486	5.31612	0.021129	0.703811
Epb41l5	-0.515627	4.11307	5.28012	0.0215703	0.714688
Kitl	-0.343631	6.8689	5.25001	0.0219467	0.714766
Cpne6	0.377374	5.19056	5.24939	0.0219545	0.714766
Tshz1	-0.412469	4.81141	5.23756	0.0221042	0.714766
Vwa3a	-0.414281	4.75178	5.23336	0.0221577	0.714766
Greb1l	0.353644	6.69259	5.23139	0.0221827	0.714766
Fstl5	0.466672	6.14545	5.19559	0.0226443	0.714766
Gm4876	0.458514	6.19186	5.18963	0.0227221	0.714766
Gm20063	0.37925	5.07398	5.18889	0.0227318	0.714766
Shisa6	0.540908	4.02543	5.18857	0.0227359	0.714766
Cnr1	0.363741	5.35398	5.18503	0.0227823	0.714766
A330008L17Rik	0.368753	6.51739	5.18102	0.0228349	0.714766
Sinhcaf	-0.405815	4.86236	5.16534	0.0230419	0.717641
Kctd8	-0.417715	7.7352	5.15261	0.0232114	0.719323
Zhx2	0.409883	4.7583	5.1407	0.0233712	0.720689
Cux1	-0.493755	8.65676	5.12173	0.023628	0.725018
Hspa8	0.39426	4.91202	5.06327	0.024438	0.746199
Gm2824	0.375676	5.04859	5.04564	0.024688	0.750153
Shisa9	0.449729	7.96801	5.01885	0.0250727	0.758146
Gm15283	0.403758	4.82064	4.96519	0.0258625	0.775759
Adamts2	0.474978	5.98641	4.9624	0.0259043	0.775759
Wipf3	-0.335567	6.83877	4.95373	0.0260345	0.775928
Car4	-0.360072	5.22895	4.92107	0.0265311	0.786964
Adcy1	0.334787	6.83567	4.90865	0.0267225	0.788884
Fkbp5	-0.440585	5.64695	4.86345	0.0274314	0.798802
Etv5	0.352828	5.34274	4.86026	0.0274822	0.798802
Arhgap29	-0.40875	4.40139	4.85771	0.0275228	0.798802
Mfsd4a	-0.454139	5.69189	4.85467	0.0275714	0.798802
Neto1	0.428773	7.88438	4.84566	0.0277158	0.799266
Serinc5	-0.327979	7.06515	4.83373	0.0279082	0.801106
Eepd1	-0.395501	4.64948	4.80333	0.0284049	0.810215
Sfxn5	-0.340806	6.64694	4.7973	0.0285044	0.810215
Wdr76	-0.549666	3.87724	4.79058	0.0286157	0.810215
Cabp1	-0.349482	7.42994	4.77802	0.0288252	0.810302
Ubb	0.405471	4.39854	4.77481	0.028879	0.810302
Cck	0.465911	4.2132	4.75537	0.029207	0.815832
Pid1	0.449861	6.10793	4.73226	0.029602	0.823175
Abi3bp	-0.441252	4.28471	4.71769	0.0298539	0.826488
Dkk3	0.380766	4.91971	4.68824	0.0303697	0.833052
Col25a1	0.474399	4.17637	4.68598	0.0304097	0.833052
Npr3	-0.439051	4.29263	4.68133	0.0304922	0.833052
Tmem150c	0.352405	5.28106	4.66843	0.0307219	0.835663
Sorcs2	-0.348859	7.4574	4.62648	0.031482	0.852615
Adgrl2	0.320219	6.89236	4.59539	0.0320581	0.860701
Unc5d	-0.476447	10.75	4.58931	0.0321719	0.860701
Cdh7	-0.321364	7.25316	4.58808	0.0321951	0.860701
Ano3	0.455437	8.35833	4.56993	0.0325379	0.866149
Fmn1	-0.318126	7.06647	4.54655	0.0329852	0.874318
Spock3	-0.383693	7.68921	4.52234	0.033455	0.883013
Lgi3	-0.383413	4.60989	4.51072	0.0336831	0.885282
Lama4	-0.395029	5.58043	4.42271	0.0354636	0.925423
Rreb1	0.378778	4.52641	4.4206	0.0355075	0.925423
Slco3a1	0.316712	6.84925	4.41195	0.035688	0.926253
Igsf11	0.437523	6.04484	4.36088	0.0367734	0.947817
Ccdc85a	0.327287	7.39033	4.3573	0.0368507	0.947817
4921539H07Rik	0.377574	4.81541	4.35155	0.0369754	0.947817
Zfhx4	0.390877	5.57511	4.34438	0.0371314	0.947915
Lhfpl3	-0.330667	7.44142	4.23079	0.039697	0.99997
Lhfp	0.44203	5.92636	4.22942	0.039729	0.99997
Fmnl1	0.368328	4.44698	4.22603	0.0398084	0.99997
Tmod1	-0.33352	5.43037	4.21748	0.0400095	0.99997
Spns2	-0.351554	5.47806	4.20332	0.0403449	0.99997
Fam124a	0.380441	5.5606	4.20323	0.040347	0.99997
B3glct	-0.368734	4.53195	4.19557	0.0405298	0.99997
mt-Co3	0.37028	4.65615	4.18788	0.0407139	0.99997
Gm16599	-0.434097	5.73895	4.13629	0.0419731	0.99997
Gm41804	0.335746	5.12148	4.09487	0.0430137	0.99997
Vxn	0.365517	4.72244	4.0734	0.0435636	0.99997
Ankrd6	0.370977	6.33611	4.05388	0.04407	0.99997
Arap2	0.348109	6.42016	4.00769	0.0452932	0.99997
Stmn2	0.315195	6.57071	4.00241	0.0454354	0.99997
Cdh6	-0.317332	7.4184	3.99205	0.0457155	0.99997
Ripor2	0.305133	6.75914	3.98393	0.0459364	0.99997
Slit1	0.331366	5.15557	3.98343	0.0459499	0.99997
C1ql3	0.354357	4.48399	3.97908	0.0460688	0.99997
Snca	0.294866	6.91465	3.92846	0.0474755	0.99997
Actb	0.312785	5.39437	3.89921	0.0483088	0.99997
Brinp3	-0.437848	8.93484	3.89825	0.0483365	0.99997
Ddit4l	-0.354852	4.76012	3.88495	0.0487207	0.99997
Unc5c	0.409341	8.07971	3.86507	0.049301	0.99997
Map9	-0.298224	6.76563	3.82494	0.050495	0.99997
Lmo4	0.367433	6.3034	3.82262	0.0505652	0.99997
Esrrg	-0.293741	6.82272	3.77322	0.0520792	0.99997
B230216N24Rik	0.410596	5.99088	3.76076	0.0524689	0.99997
Galnt7	0.309488	5.41217	3.75364	0.0526925	0.99997
Pdzd2	-0.420917	8.6255	3.74383	0.0530029	0.99997
Gapdh	0.411045	4.21223	3.72477	0.0536111	0.99997
Atp6v0c	0.353278	4.4124	3.71204	0.0540212	0.99997
Per2	0.331	4.96495	3.70983	0.0540928	0.99997
Jdp2	-0.411143	5.92569	3.66674	0.0555086	0.99997
Trabd2b	-0.343542	5.5288	3.65243	0.0559874	0.99997
Ryr3	0.34443	7.71141	3.57631	0.0586092	0.99997
Mthfd1l	-0.371303	6.2118	3.50511	0.0611797	0.99997
Mtss1	0.405872	4.18772	3.4808	0.0620847	0.99997
Dpy19l3	0.365431	5.62336	3.4796	0.0621298	0.99997
Trpm3	-0.408687	8.77521	3.4485	0.063309	0.99997
Gucy1b1	-0.277979	7.2864	3.43103	0.0639822	0.99997
Antxr1	-0.303685	5.21192	3.42904	0.0640594	0.99997
Rgs8	-0.378931	5.68502	3.42147	0.0643537	0.99997
Ntn4	-0.333179	4.68218	3.40958	0.0648189	0.99997
Msi2	-0.275515	7.12321	3.40298	0.0650787	0.99997
Pak1	0.284284	6.7046	3.40091	0.0651605	0.99997
AI593442	-0.314745	4.96679	3.38261	0.0658874	0.99997
Cdh20	-0.343212	7.77991	3.36486	0.0666014	0.99997
Smad1	0.301822	5.17669	3.35673	0.0669308	0.99997
Pcyt1b	0.395342	4.19198	3.33763	0.067712	0.99997
Cdyl2	0.306493	5.46066	3.32139	0.0683841	0.99997
Zbtb16	-0.301144	7.49609	3.31898	0.0684844	0.99997
Cpeb2	-0.270812	7.16714	3.2824	0.0700263	0.99997
Wdr66	0.323103	4.50123	3.24867	0.0714815	0.99997
Sgk1	-0.269107	7.22065	3.22631	0.072464	0.99997
9630002D21Rik	-0.434444	3.95501	3.22232	0.0726405	0.99997
Klhl5	0.330906	4.41372	3.21122	0.0731348	0.99997
Tuba1a	0.31666	4.45701	3.20349	0.0734811	0.99997
Rtl4	0.373605	8.15054	3.18391	0.0743666	0.99997
Grem2	0.420416	4.02061	3.16849	0.0750719	0.99997
Fbn1	-0.388463	4.17089	3.15417	0.0757333	0.99997
A830018L16Rik	0.356904	7.97621	3.14791	0.0760242	0.99997
Arpc5	0.331464	4.39351	3.12992	0.0768673	0.99997
Prcp	-0.352587	4.3051	3.10575	0.0780165	0.99997
Pde8b	-0.389934	8.88426	3.10301	0.0781475	0.99997
Slc9a9	-0.388741	8.87061	3.08709	0.0789156	0.99997
Socs2	0.312706	4.45111	3.07693	0.0794104	0.99997
Atf6	-0.263283	7.29736	3.07468	0.0795202	0.99997
Hdac9	0.394716	9.70216	3.05642	0.0804187	0.99997
Crtac1	-0.264765	6.81635	3.05569	0.080455	0.99997
Plppr1	-0.260147	7.01916	3.05206	0.0806349	0.99997
Kcnh1	-0.354642	8.0043	3.05016	0.0807293	0.99997
Plcb4	-0.3649	8.13671	3.04638	0.0809175	0.99997
Gm35835	0.27975	5.32944	3.03974	0.0812491	0.99997
Limch1	0.278577	7.43062	3.03238	0.081618	0.99997
Nfia	0.314831	4.78426	3.02651	0.0819142	0.99997
Tmtc2	0.329989	6.28729	3.02493	0.081994	0.99997
Ptms	0.327961	5.58341	3.02188	0.0821483	0.99997
Slc25a17	-0.371471	4.20485	3.01278	0.0826106	0.99997
Pcsk5	0.371249	5.74077	3.00921	0.0827926	0.99997
Itga4	-0.260189	6.85992	3.00431	0.0830433	0.99997
Armh4	-0.31035	4.72733	2.9741	0.0846071	0.99997
Gm46123	-0.30763	4.55897	2.95601	0.0855586	0.99997
Galnt13	0.363299	8.26392	2.95588	0.0855659	0.99997
Numbl	0.295165	4.97857	2.94484	0.0861522	0.99997
Gabra3	0.269764	6.56711	2.9302	0.0869368	0.99997
Stk40	0.326499	4.37156	2.92842	0.0870324	0.99997
Sel1l3	-0.259431	6.78468	2.91449	0.087787	0.99997
Fam126a	0.282155	5.13563	2.8838	0.0894747	0.99997
Camk1	0.306777	4.68157	2.87974	0.0897007	0.99997
Sorcs1	-0.268489	7.41137	2.87805	0.0897945	0.99997
Asap2	0.320382	6.29286	2.86954	0.0902705	0.99997
Stard8	-0.370757	5.81739	2.85266	0.0912231	0.99997
Ngef	-0.255757	6.79035	2.83835	0.0920389	0.99997
Otof	0.358385	5.98818	2.83587	0.0921808	0.99997
Palmd	0.26763	6.54244	2.83416	0.0922793	0.99997
Rgs17	0.24931	6.92376	2.81042	0.0936536	0.99997
4933412O06Rik	0.278668	5.11374	2.80558	0.0939367	0.99997
Ldb2	0.353014	8.25563	2.79303	0.0946749	0.99997
Grik2	0.37685	9.52066	2.79156	0.0947618	0.99997
Nfatc3	-0.275069	5.13453	2.7902	0.0948426	0.99997
Ppm1l	-0.331971	7.95311	2.77082	0.0959971	0.99997
Raph1	0.249818	7.31268	2.76215	0.0965184	0.99997
Fth1	0.29641	4.56603	2.75075	0.0972091	0.99997
Lars2	0.313752	6.28206	2.71899	0.0991609	0.99997
Rnf217	0.34088	6.08775	2.70034	0.100327	0.99997
Gm26618	0.28163	4.97572	2.69247	0.100823	0.99997
Ccbe1	-0.263064	7.43543	2.69	0.10098	0.99997
Epha10	-0.354209	5.89364	2.68615	0.101224	0.99997
Cblb	-0.244231	6.90407	2.68515	0.101288	0.99997
Slc35f3	-0.2475	6.82424	2.68242	0.101462	0.99997
Sgsm1	0.252189	6.71479	2.67819	0.101731	0.99997
Lurap1l	-0.259574	5.35027	2.65203	0.103418	0.99997
Nap1l5	0.264837	5.23047	2.64352	0.103973	0.99997
Col23a1	0.355533	5.76665	2.63227	0.104712	0.99997
Gnb4	0.289689	4.48851	2.6247	0.105212	0.99997
4930447C04Rik	0.287469	4.86687	2.60248	0.106697	0.99997
Tpt1	0.334484	4.25931	2.60242	0.1067	0.99997
Nova1	-0.245876	6.75343	2.594	0.107269	0.99997
Mat2a	0.308584	6.26938	2.5893	0.107588	0.99997
Stn1	0.297252	4.40761	2.58769	0.107697	0.99997
Grb14	0.23944	6.99705	2.5867	0.107765	0.99997
Hsp90ab1	0.288828	5.53133	2.58189	0.108092	0.99997
Slc24a4	-0.297113	7.75252	2.57784	0.108369	0.99997
Tbc1d22a	-0.252525	6.56908	2.5657	0.109204	0.99997
Etv1	0.282443	4.88665	2.56201	0.109459	0.99997
Glg1	-0.23891	7.15049	2.55844	0.109707	0.99997
Mpped2	0.239748	7.2941	2.54674	0.110522	0.99997
Zmat4	-0.335718	6.0151	2.54298	0.110785	0.99997
Maml3	-0.280976	7.63813	2.54062	0.110951	0.99997
Pdgfc	0.34283	5.91668	2.53421	0.111402	0.99997
Mbp	0.325582	6.14569	2.52765	0.111867	0.99997
Snx1	-0.280481	5.51344	2.52183	0.11228	0.99997
Zbtb18	0.267759	5.01196	2.51207	0.112978	0.99997
Gpc6	0.350322	11.0099	2.50572	0.113434	0.99997
Dsel	0.264326	5.06039	2.50258	0.11366	0.99997
L1cam	0.256889	5.25221	2.4973	0.114042	0.99997
Pla2g4e	-0.279695	4.47163	2.49527	0.114188	0.99997
Grip1	0.291073	7.74376	2.49074	0.114518	0.99997
Serpinb8	-0.359491	4.0754	2.47352	0.115778	0.99997
Pdzrn4	0.348169	9.01568	2.4551	0.117144	0.99997
Extl3	-0.249043	5.36002	2.43826	0.118407	0.99997
Mgat5	-0.341474	8.71123	2.43471	0.118676	0.99997
Gm14412	0.324317	4.25518	2.41841	0.119917	0.99997
Skil	0.280844	4.62854	2.41688	0.120034	0.99997
Scn1a	-0.338555	8.69347	2.40078	0.121275	0.99997
Akap13	0.279046	4.81752	2.40002	0.121334	0.99997
Calm2	0.232239	7.30753	2.39131	0.122012	0.99997
Slc6a15	0.268683	4.93015	2.37401	0.12337	0.99997
Kcnip2	0.248693	5.32245	2.37266	0.123476	0.99997
Camk2g	-0.232488	6.82395	2.36855	0.123802	0.99997
Ptpn3	-0.243158	6.54539	2.35335	0.125014	0.99997
Abcc8	-0.247918	5.26869	2.35172	0.125145	0.99997
Slc24a2	-0.344838	9.81291	2.34256	0.125883	0.99997
Mapkapk2	0.35188	4.08519	2.3404	0.126057	0.99997
Nudcd1	0.259441	5.003	2.34025	0.126069	0.99997
Ints6l	-0.237785	6.63473	2.32865	0.127012	0.99997
Zfp651	-0.312665	4.28143	2.32534	0.127282	0.99997
Nectin1	0.251616	5.19094	2.32441	0.127359	0.99997
Dennd4c	-0.305016	5.65534	2.32063	0.127668	0.99997
Grik4	0.231733	6.79422	2.31997	0.127722	0.99997
Gm20642	0.237204	6.63085	2.31972	0.127743	0.99997
Gmds	0.230621	6.80465	2.31105	0.128457	0.99997
Osbp2	-0.226277	7.15886	2.28953	0.130249	0.99997
Sorl1	0.223759	6.93952	2.27157	0.131767	0.99997
Mdga1	0.243856	5.31446	2.26404	0.132409	0.99997
Gm10649	0.253984	5.0344	2.26315	0.132484	0.99997
Zfp57	-0.270988	4.82821	2.2592	0.132822	0.99997
Tmem266	-0.292434	5.62116	2.25299	0.133356	0.99997
Dcbld2	-0.255349	4.99205	2.25062	0.133561	0.99997
Eef1a1	0.27048	4.67247	2.24856	0.133739	0.99997
Crim1	0.224779	7.20147	2.24773	0.13381	0.99997
March4	0.233912	6.62233	2.23861	0.134602	0.99997
Gucy1a1	-0.222009	7.02981	2.22609	0.135697	0.99997
C130026L21Rik	0.28664	4.36428	2.2241	0.135872	0.99997
Srebf2	-0.238876	5.29975	2.21275	0.136875	0.99997
Herc6	-0.267083	4.7395	2.21146	0.136989	0.99997
Spred2	0.245368	7.4916	2.21127	0.137006	0.99997
Rai2	-0.244552	5.13774	2.20107	0.137915	0.99997
Plekho1	-0.262142	4.45178	2.19972	0.138036	0.99997
Emb	0.264576	4.86377	2.19406	0.138544	0.99997
Lrriq1	0.260031	4.91385	2.19388	0.13856	0.99997
Hecw2	-0.33385	9.57054	2.18622	0.13925	0.99997
Flrt2	-0.317456	8.48367	2.18188	0.139644	0.99997
Rapgef5	-0.327893	8.99856	2.18158	0.139671	0.99997
Gsg1l	-0.220885	7.14915	2.18124	0.139702	0.99997
Adamts17	0.225925	6.75461	2.17491	0.140278	0.99997
Spred1	0.240547	7.47092	2.17417	0.140345	0.99997
Prmt2	0.327412	4.14039	2.17116	0.14062	0.99997
Rnf144b	-0.261638	5.52106	2.16662	0.141036	0.99997
Rps6ka5	-0.304783	6.09784	2.16384	0.141292	0.99997
Trpc4	0.227617	6.67433	2.16033	0.141614	0.99997
Homer1	0.314816	8.47132	2.14927	0.142638	0.99997
Nuak1	0.31712	5.75507	2.14367	0.143159	0.99997
Slc6a7	0.261741	4.51256	2.14274	0.143246	0.99997
Uchl1	0.23817	5.22108	2.13861	0.143632	0.99997
Dynll1	0.307702	4.23306	2.12819	0.144612	0.99997
Clvs1	0.218425	7.20979	2.12649	0.144772	0.99997
Gas5	0.232099	5.35756	2.12335	0.145069	0.99997
Ssbp4	0.256639	4.88825	2.10908	0.146427	0.99997
Cemip2	-0.248016	4.98139	2.10625	0.146698	0.99997
Ptma	0.261912	4.83275	2.10485	0.146833	0.99997
Asph	-0.254981	6.40231	2.1037	0.146943	0.99997
Syndig1	-0.217005	7.22482	2.10124	0.147179	0.99997
Serpini1	-0.223691	7.36578	2.09734	0.147556	0.99997
Wdr78	0.236577	5.19715	2.09164	0.148107	0.99997
Ptpn9	0.304445	6.01153	2.08901	0.148362	0.99997
Eid1	0.239592	5.07004	2.06489	0.150726	0.99997
Ttc28	0.303909	6.01142	2.0645	0.150764	0.99997
Tmem196	0.314028	5.8382	2.0637	0.150843	0.99997
Sdc2	0.258887	4.80833	2.05232	0.151975	0.99997
Syt5	0.257343	4.56986	2.05068	0.152138	0.99997
Hs6st3	-0.311986	11.7441	2.04914	0.152292	0.99997
Plxna2	-0.305102	8.39176	2.04497	0.15271	0.99997
Fhl2	-0.257716	6.36344	2.04005	0.153204	0.99997
Rtn4rl1	-0.242204	6.451	2.0261	0.154617	0.99997
Mir124-2hg	0.222336	6.61038	2.02202	0.155033	0.99997
Pvt1	0.299634	6.01709	2.02066	0.155172	0.99997
AY036118	0.243853	7.57945	2.01514	0.155737	0.99997
Klhl32	0.292168	6.1195	2.01479	0.155773	0.99997
Ppp1r16b	-0.237468	5.45842	2.00822	0.156448	0.99997
Hs3st1	-0.299494	4.22382	2.00797	0.156475	0.99997
Sms	0.289141	5.67906	2.00794	0.156477	0.99997
Clstn2	-0.318289	9.91087	2.00193	0.157099	0.99997
Lrrfip2	-0.216249	6.74267	1.99974	0.157326	0.99997
Gm12940	0.23964	5.47108	1.99377	0.157947	0.99997
Bex2	0.250893	4.50736	1.98415	0.158954	0.99997
Arhgef10l	-0.254914	4.72848	1.97994	0.159397	0.99997
Lyst	-0.264985	7.80284	1.97182	0.160255	0.99997
Eef2k	-0.267089	6.28083	1.96665	0.160804	0.99997
St3gal5	-0.216637	6.68251	1.96656	0.160813	0.99997
Syt17	0.21036	6.86077	1.9519	0.162382	0.99997
Drc3	-0.251977	4.74574	1.94727	0.162882	0.99997
Gabrg2	-0.26684	7.84138	1.94371	0.163266	0.99997
Tbc1d30	-0.206726	7.02124	1.93211	0.164528	0.99997
A230004M16Rik	-0.249836	4.69505	1.92926	0.164839	0.99997
Unc13c	0.28353	5.67399	1.92868	0.164903	0.99997
Bcl9	0.288863	6.07515	1.92673	0.165117	0.99997
Galt	0.307011	4.13889	1.92333	0.16549	0.99997
Dok5	0.206595	6.90693	1.92177	0.165662	0.99997
Man1c1	-0.212303	6.72869	1.91308	0.166622	0.99997
Aff2	0.207167	7.2387	1.91108	0.166843	0.99997
Efcab1	0.246165	4.46501	1.90885	0.167091	0.99997
Ankfn1	0.270034	5.61963	1.90756	0.167235	0.99997
Stat5b	-0.229348	5.09112	1.90487	0.167534	0.99997
Otud3	-0.228745	5.10347	1.89993	0.168086	0.99997
Eif4a1	0.249107	4.69344	1.89878	0.168214	0.99997
Ube2ql1	0.249015	4.79388	1.89734	0.168376	0.99997
Ext1	-0.310504	9.74058	1.896	0.168527	0.99997
Prmt8	-0.205864	7.21255	1.89293	0.168871	0.99997
Catspere2	0.29527	5.9265	1.89244	0.168927	0.99997
Samd5	0.213321	6.65827	1.88536	0.169726	0.99997
Brd9	0.277604	6.1785	1.88255	0.170045	0.99997
Vmn2r85	0.238589	4.92093	1.87423	0.170992	0.99997
Rassf3	-0.265973	4.34041	1.86863	0.171632	0.99997
Dpf1	0.271887	4.32374	1.86227	0.172363	0.99997
Igfn1	-0.235965	4.93038	1.8599	0.172636	0.99997
Nr3c2	0.205	7.30715	1.85855	0.172792	0.99997
Oxr1	0.303771	9.19277	1.85106	0.17366	0.99997
Mpp6	0.203253	7.12622	1.8504	0.173737	0.99997
Rpl13	0.317172	4.03736	1.85007	0.173776	0.99997
Cox4i1	0.244207	4.59596	1.84971	0.173817	0.99997
Rpl41	0.279147	4.26898	1.83337	0.17573	0.99997
Gm4258	0.213097	7.40277	1.82932	0.176208	0.99997
Cep170	0.200279	6.96692	1.81791	0.177562	0.99997
Elmo1	-0.249687	7.75732	1.81649	0.177731	0.99997
Daglb	-0.22466	5.05749	1.81622	0.177764	0.99997
Slit2	-0.200362	7.08359	1.81078	0.178415	0.99997
Abcb9	-0.235502	4.9163	1.80717	0.178848	0.99997
Airn	0.249764	4.40881	1.79901	0.179833	0.99997
Urb1	-0.238346	4.4907	1.79502	0.180316	0.99997
Calr	0.242507	4.6367	1.79412	0.180425	0.99997
Tesc	0.25359	4.39221	1.79241	0.180633	0.99997
Gm9866	0.242442	4.72861	1.78954	0.180983	0.99997
Vmn2r87	0.217869	5.17001	1.77045	0.183326	0.99997
Nrg2	-0.23938	7.68422	1.77035	0.183339	0.99997
Cul9	-0.260835	6.22914	1.76473	0.184035	0.99997
Psd	0.221595	5.06228	1.75799	0.184875	0.99997
Tfdp2	-0.197673	6.89931	1.75666	0.185041	0.99997
Tyro3	0.216626	5.17688	1.74914	0.185985	0.99997
Vamp2	0.260699	4.32717	1.74907	0.185993	0.99997
Lpcat1	-0.237455	4.59557	1.74721	0.186227	0.99997
Nrip1	0.250655	6.28744	1.74615	0.186361	0.99997
mt-Co2	0.285442	4.19075	1.74478	0.186534	0.99997
Cobl	0.28337	8.47121	1.7417	0.186924	0.99997
Cdc42se2	-0.200569	6.78189	1.74028	0.187104	0.99997
Pitpnm2	-0.265307	7.98115	1.73516	0.187754	0.99997
Chd5	0.205388	6.62674	1.73476	0.187804	0.99997
Dock9	0.216229	7.48425	1.73336	0.187982	0.99997
A830036E02Rik	-0.196235	7.10303	1.73186	0.188174	0.99997
Csmd3	0.29563	9.87955	1.7261	0.18891	0.99997
Zfp608	0.281086	5.93994	1.71952	0.189755	0.99997
Gm26871	0.293555	10.1229	1.71428	0.190431	0.99997
Cables1	-0.268136	6.13179	1.7083	0.191207	0.99997
Ttll11	-0.196127	7.28945	1.70743	0.191319	0.99997
Adamts16	0.212586	5.31008	1.70527	0.1916	0.99997
Eif2ak1	-0.208961	5.33392	1.70236	0.191979	0.99997
Dpy19l1	-0.274184	6.02001	1.70065	0.192203	0.99997
Zbtb9	-0.237526	4.42261	1.69752	0.192612	0.99997
Col5a1	-0.251183	4.36424	1.69714	0.192662	0.99997
Rap1b	0.216303	5.10348	1.69653	0.192742	0.99997
Sdk1	0.194157	7.1884	1.68559	0.194183	0.99997
Cpne8	0.192789	6.98282	1.68048	0.194861	0.99997
Mthfs	0.234831	4.61159	1.67453	0.195654	0.99997
Arntl	-0.200162	6.6764	1.66908	0.196381	0.99997
Myo1d	0.213185	5.13531	1.6656	0.196849	0.99997
Rab11fip4	-0.195786	6.79152	1.66267	0.197243	0.99997
Pou3f2	-0.226916	4.8959	1.65921	0.19771	0.99997
Fndc1	0.327669	3.92654	1.65269	0.198593	0.99997
Grk3	0.239733	6.31425	1.64633	0.199459	0.99997
Fbxl7	0.224069	5.49708	1.64611	0.199489	0.99997
Filip1l	0.230807	4.76816	1.64011	0.200311	0.99997
Slc50a1	0.251262	4.33259	1.63875	0.200496	0.99997
Slc7a14	0.200801	6.60394	1.63872	0.200501	0.99997
Dalrd3	0.314668	3.92205	1.63718	0.200712	0.99997
Caln1	0.266085	8.09326	1.63242	0.201369	0.99997
Baz1a	-0.315052	3.90557	1.63083	0.201588	0.99997
Tpst1	-0.203053	5.38201	1.62559	0.202314	0.99997
Arnt2	-0.225105	7.65554	1.60608	0.205044	0.99997
Amy1	0.209044	5.44207	1.60463	0.205248	0.99997
Bmp1	-0.203771	5.2981	1.59923	0.206013	0.99997
Hipk2	-0.207879	6.49742	1.59765	0.206237	0.99997
Mat2b	-0.210025	5.0515	1.58728	0.207716	0.99997
Tmem132b	-0.280141	9.0901	1.58429	0.208143	0.99997
Eif1	0.218548	4.92922	1.58245	0.208408	0.99997
Trps1	0.245277	7.8932	1.58026	0.208723	0.99997
Arhgef10	0.307256	3.95155	1.5802	0.208732	0.99997
Gm27008	0.211614	5.0133	1.57602	0.209335	0.99997
Glis1	0.305343	3.95878	1.56831	0.210452	0.99997
Tspan14	-0.275498	5.79439	1.55605	0.212244	0.99997
Rps8	0.231356	4.39946	1.55426	0.212507	0.99997
Prnp	0.216058	4.94469	1.55319	0.212665	0.99997
Eno1	0.235974	4.37728	1.55271	0.212735	0.99997
Rasgrf2	-0.27502	8.83071	1.55195	0.212848	0.99997
Gm32509	-0.223687	4.60944	1.5489	0.213297	0.99997
Lin7b	0.214991	4.94332	1.54679	0.21361	0.99997
Pop5	-0.223524	4.6049	1.54125	0.214432	0.99997
Aldoa	0.28071	4.09608	1.53847	0.214845	0.99997
Epha6	0.276695	10.3741	1.53492	0.215376	0.99997
Prdm8	0.279352	4.10397	1.52876	0.216299	0.99997
Rbfox3	-0.278938	9.616	1.52478	0.216897	0.99997
Cacng8	0.20622	5.4529	1.52396	0.217021	0.99997
Chst11	0.25001	5.67012	1.51815	0.2179	0.99997
Asxl3	0.195542	6.54438	1.51764	0.217977	0.99997
Ugp2	0.230643	4.38936	1.51066	0.219038	0.99997
Timp2	0.303238	3.93773	1.50968	0.219188	0.99997
Gm20275	0.204967	5.45602	1.50794	0.219454	0.99997
Fnbp1l	0.262355	8.4163	1.50669	0.219644	0.99997
Gnl3	0.194451	5.39048	1.50456	0.219972	0.99997
Son	0.220307	7.68387	1.5013	0.220472	0.99997
Sema6d	-0.271268	8.93257	1.49945	0.220756	0.99997
Zeb1	-0.203133	7.50506	1.49901	0.220824	0.99997
Acp1	0.201383	5.14102	1.49565	0.221342	0.99997
Adar	-0.183061	6.85803	1.48663	0.222739	0.99997
Arhgap35	-0.181191	7.05968	1.47953	0.223849	0.99997
Slc25a4	0.219084	4.71429	1.47916	0.223906	0.99997
Sh3pxd2b	0.219962	4.60836	1.47902	0.223928	0.99997
Zmiz1	-0.192742	5.40009	1.47606	0.224392	0.99997
Tceal3	0.215744	4.46843	1.46764	0.225719	0.99997
Nagk	0.236308	4.34043	1.46557	0.226046	0.99997
Acvr2a	0.18164	7.30096	1.46313	0.226432	0.99997
Cdc40	-0.180603	7.15133	1.46223	0.226576	0.99997
Lrrn1	0.243179	4.30514	1.46088	0.22679	0.99997
Abhd12	-0.187985	6.63855	1.45899	0.227091	0.99997
Ybx3	0.249873	6.09225	1.45654	0.227482	0.99997
Cyth3	-0.246244	6.15182	1.45506	0.227717	0.99997
Brinp1	-0.268696	10.4926	1.45289	0.228066	0.99997
Xkr6	0.198923	6.49174	1.45018	0.2285	0.99997
Ckb	0.249986	5.70217	1.4498	0.22856	0.99997
Maged1	0.216531	4.59414	1.44813	0.228828	0.99997
Kcnh5	-0.263916	8.74493	1.44808	0.228836	0.99997
Scube1	-0.216656	4.71139	1.44469	0.229382	0.99997
A830009L08Rik	-0.265212	5.78522	1.44339	0.229591	0.99997
Pgm2l1	0.18476	6.70866	1.442	0.229816	0.99997
Spock2	0.254079	5.99511	1.4378	0.230495	0.99997
Ttl	-0.215021	4.6111	1.43707	0.230614	0.99997
Enc1	0.230818	5.60886	1.43644	0.230716	0.99997
Hsp90aa1	0.200643	5.03205	1.43613	0.230767	0.99997
Rhbdl1	0.214263	4.44134	1.43593	0.230799	0.99997
Ltk	0.197821	5.131	1.43503	0.230945	0.99997
Cdv3	0.22654	4.37821	1.43144	0.231529	0.99997
Marc2	-0.202249	4.99454	1.42748	0.232176	0.99997
Ppme1	-0.1777	7.07284	1.42493	0.232594	0.99997
Usp28	-0.218619	6.33907	1.42206	0.233065	0.99997
Fibp	0.270649	4.09116	1.41883	0.233596	0.99997
Man2a1	-0.17852	7.25026	1.4179	0.233749	0.99997
Rps2	0.251916	4.22506	1.41704	0.233891	0.99997
Rpl19	0.284298	3.98657	1.41696	0.233905	0.99997
Ndufaf4	0.198127	5.06583	1.41413	0.234372	0.99997
Cnnm2	-0.194952	6.49871	1.40997	0.235062	0.99997
6430548M08Rik	-0.212637	4.84487	1.40898	0.235226	0.99997
Fat3	0.247868	8.13957	1.40684	0.235582	0.99997
Phka2	-0.185225	6.61518	1.40582	0.235752	0.99997
Sptlc2	0.188225	5.38961	1.4046	0.235955	0.99997
Fbxo34	-0.181595	6.73009	1.40314	0.236198	0.99997
Adam23	-0.197054	7.51388	1.40032	0.236671	0.99997
Tpk1	0.194124	5.17422	1.39979	0.236759	0.99997
Hnrnpk	0.192061	5.2194	1.39259	0.237968	0.99997
Mical2	0.253297	8.47769	1.39046	0.238328	0.99997
Ppp4r1	-0.24342	6.10255	1.38982	0.238436	0.99997
Acvr1c	0.212795	4.73249	1.38919	0.238541	0.99997
Bach2	0.177076	6.85287	1.38878	0.238611	0.99997
Uchl3	0.220091	5.57408	1.3851	0.239234	0.99997
Pdk3	-0.211469	4.59304	1.38359	0.23949	0.99997
Sphkap	-0.257269	8.72616	1.38017	0.240072	0.99997
Ppm1k	-0.202926	4.94358	1.37576	0.240824	0.99997
Izumo4	0.239273	4.28361	1.37208	0.241455	0.99997
Zfp948	0.248402	4.22578	1.37052	0.241723	0.99997
Atp2b4	0.17541	7.17404	1.3702	0.241777	0.99997
Gng2	0.173633	6.96112	1.36559	0.242571	0.99997
Arhgef3	0.218716	5.57675	1.36329	0.242968	0.99997
Dlgap4	0.175438	7.30256	1.36188	0.243212	0.99997
Pdzrn3	-0.261778	10.0597	1.36139	0.243296	0.99997
Ccdc148	0.173552	6.99963	1.36099	0.243365	0.99997
Rbm3	0.195383	5.02864	1.35847	0.243803	0.99997
Teddm2	-0.189493	5.23967	1.3577	0.243936	0.99997
Dzip1l	-0.194199	5.07136	1.35645	0.244154	0.99997
Arhgap10	-0.223665	7.85493	1.35207	0.244917	0.99997
Disp1	-0.207972	4.84931	1.35199	0.24493	0.99997
Slitrk4	-0.207548	4.57071	1.34895	0.245462	0.99997
Fras1	0.222467	5.60005	1.34742	0.245731	0.99997
Sh3kbp1	-0.172591	7.02598	1.34677	0.245844	0.99997
Qk	0.22164	6.27466	1.34641	0.245906	0.99997
Hs2st1	-0.200801	7.6035	1.33751	0.247474	0.99997
Rps24	0.264079	4.08007	1.33615	0.247714	0.99997
Efr3b	0.176812	6.7485	1.33461	0.247987	0.99997
Tle1	-0.178619	6.66286	1.32769	0.249216	0.99997
Sept6	-0.182095	5.39439	1.32564	0.249582	0.99997
Pdk1	-0.240931	6.03155	1.32255	0.250135	0.99997
Fam173a	0.185407	5.27239	1.32052	0.250498	0.99997
Rpl5	0.216707	4.38068	1.31907	0.250759	0.99997
Slc9a8	-0.205869	4.84649	1.3155	0.251402	0.99997
Tm6sf1	0.220072	4.36171	1.31332	0.251794	0.99997
Ntng2	-0.194689	5.47241	1.31107	0.252202	0.99997
Hdac4	-0.17035	7.0286	1.31091	0.25223	0.99997
Msrb3	-0.229422	5.6609	1.29946	0.254312	0.99997
Zfp800	0.20071	4.89822	1.29799	0.254582	0.99997
Slc23a2	-0.169638	7.06594	1.29731	0.254705	0.99997
Bicc1	-0.16952	7.04827	1.29592	0.25496	0.99997
Ubl7	-0.245093	4.19352	1.29439	0.255241	0.99997
Grm3	0.218767	7.85403	1.29428	0.25526	0.99997
Mast3	0.235129	6.09161	1.29014	0.256022	0.99997
P4ha1	0.215805	6.27884	1.28222	0.257487	0.99997
Ppia	0.184785	5.18855	1.28074	0.257761	0.99997
Zdhhc8	-0.196823	5.49796	1.27921	0.258046	0.99997
Arhgap15	0.203218	4.5997	1.27797	0.258277	0.99997
Cdk19	-0.238252	6.00536	1.27571	0.258699	0.99997
Igsf21	0.184931	5.23658	1.27557	0.258724	0.99997
Pabpn1	0.168862	7.22282	1.27217	0.25936	0.99997
Cdh4	0.240967	5.94465	1.2717	0.259448	0.99997
Vgll4	-0.173307	6.71027	1.27081	0.259615	0.99997
C78859	0.195316	6.42255	1.26863	0.260025	0.99997
Abcd2	-0.202012	4.65761	1.25996	0.261658	0.99997
Pak7	-0.249476	9.07853	1.25798	0.262034	0.99997
Cdc42ep3	-0.19013	4.99401	1.25458	0.26268	0.99997
Adamts18	0.199132	4.45898	1.25381	0.262826	0.99997
Crispld1	0.204258	4.57423	1.24784	0.263966	0.99997
Pakap.1	-0.189829	6.45282	1.2476	0.264011	0.99997
Drp2	-0.214921	6.26002	1.24417	0.264669	0.99997
Pabpc1	0.180979	5.24089	1.24359	0.26478	0.99997
Mast1	0.181189	5.24608	1.23955	0.265558	0.99997
Fhit	0.171748	6.69488	1.23864	0.265734	0.99997
Cox6c	0.210985	4.37406	1.23777	0.265902	0.99997
Mest	0.18998	5.48047	1.23044	0.267321	0.99997
Spats2l	-0.22197	7.96524	1.22948	0.267508	0.99997
Spink10	0.1791	5.26503	1.22795	0.267807	0.99997
Hdac5	0.20013	4.78596	1.22733	0.267927	0.99997
Zfyve28	-0.165928	7.23904	1.22731	0.267931	0.99997
Tead1	0.190402	4.97596	1.2253	0.268323	0.99997
Dram1	0.222008	4.31012	1.22299	0.268775	0.99997
Thap3	0.200084	4.76424	1.2216	0.269047	0.99997
Adcy5	0.249224	4.10714	1.22106	0.269152	0.99997
Pip4k2a	-0.192769	6.41312	1.21991	0.269379	0.99997
Kcnma1	-0.244819	10.8506	1.21945	0.269469	0.99997
Rab31	-0.205032	6.3206	1.21908	0.269541	0.99997
Mylip	0.192065	4.93815	1.2172	0.26991	0.99997
Hook2	0.211219	4.36598	1.21581	0.270185	0.99997
Kcnk1	-0.191233	4.93481	1.21491	0.270362	0.99997
Phf21b	-0.195972	4.54557	1.21372	0.270596	0.99997
Cebpz	0.181039	5.1583	1.21372	0.270597	0.99997
Car7	-0.186287	5.46948	1.21181	0.270973	0.99997
Pls3	0.181901	5.1294	1.21128	0.271078	0.99997
Plppr3	0.196801	4.52247	1.21104	0.271126	0.99997
Nmt2	0.205632	6.30984	1.21052	0.271228	0.99997
Pigk	0.235313	5.93815	1.2067	0.271987	0.99997
Shtn1	0.164262	7.18061	1.20539	0.272247	0.99997
Fam171a1	0.212966	6.25028	1.20434	0.272456	0.99997
Mcu	0.17532	6.53303	1.20061	0.2732	0.99997
Pgr	-0.209127	5.59777	1.19993	0.273336	0.99997
Kirrel3	0.245546	10.1057	1.19946	0.273431	0.99997
Nr4a1	0.180023	5.444	1.19693	0.273936	0.99997
Daam1	0.165271	6.82195	1.19611	0.2741	0.99997
Coro2b	-0.202415	6.32533	1.19484	0.274355	0.99997
Adcy6	-0.195417	4.516	1.19229	0.274868	0.99997
Plekhm3	-0.163166	6.88722	1.19201	0.274924	0.99997
Zcchc18	0.227334	6.06515	1.19132	0.275063	0.99997
Rnf24	0.178174	5.20397	1.19125	0.275078	0.99997
Sec62	0.20496	5.58067	1.18922	0.275487	0.99997
Rims2	-0.243453	10.3381	1.18746	0.275842	0.99997
Gm48742	0.196317	4.64927	1.18296	0.276754	0.99997
Dgkb	0.244303	9.47559	1.17832	0.277699	0.99997
Nrbp2	0.185548	4.98026	1.17712	0.277944	0.99997
Nebl	0.195474	7.69287	1.17277	0.278832	0.99997
Lzts1	0.166567	6.72192	1.17153	0.279087	0.99997
Actr3b	-0.165967	7.35913	1.16227	0.280996	0.99997
Lifr	-0.23496	5.84286	1.15902	0.28167	0.99997
Fbxl20	-0.160618	7.12232	1.15764	0.281955	0.99997
Fkbp1a	0.178196	5.44738	1.15632	0.282231	0.99997
Pank1	-0.220661	6.12496	1.15478	0.282551	0.99997
Rims3	-0.17193	5.35653	1.15474	0.28256	0.99997
Lgr4	-0.18152	5.46699	1.15425	0.28266	0.99997
Nfix	-0.159866	7.02635	1.15365	0.282787	0.99997
Pdp1	0.194587	5.54112	1.15102	0.283335	0.99997
Myh9	0.202126	4.38683	1.15018	0.283512	0.99997
Ntf3	0.196592	4.66532	1.14988	0.283574	0.99997
Dstn	0.190555	4.48667	1.14589	0.284412	0.99997
Evl	-0.166136	6.65718	1.14526	0.284544	0.99997
Prr16	-0.237627	9.03022	1.14459	0.284685	0.99997
Rb1	0.160527	6.85915	1.1435	0.284913	0.99997
Sorbs1	0.167938	7.3963	1.14278	0.285066	0.99997
Zmynd8	-0.228303	8.40835	1.14264	0.285094	0.99997
Zfp951	0.25786	3.98419	1.14233	0.285161	0.99997
Rab15	-0.215882	6.1817	1.14128	0.285382	0.99997
Foxg1	0.192373	4.61587	1.1404	0.285569	0.99997
Sulf1	0.273671	3.78375	1.13655	0.286382	0.99997
Nek10	0.178663	5.07768	1.13652	0.286389	0.99997
Zfp362	-0.189827	4.49342	1.13471	0.286774	0.99997
Hpcal4	0.193255	4.42799	1.13281	0.287177	0.99997
Snx24	-0.214459	6.18458	1.13135	0.287487	0.99997
Mtcl1	-0.16616	7.38691	1.13123	0.287514	0.99997
Rbbp7	0.169323	5.36362	1.12907	0.287975	0.99997
Ly6h	0.219726	6.09468	1.12737	0.288337	0.99997
Chrna7	0.246122	4.05636	1.12554	0.288729	0.99997
Tceal5	0.186642	4.89702	1.1255	0.288737	0.99997
Atad5	-0.206595	4.34468	1.12518	0.288805	0.99997
Pdlim7	0.182654	4.95351	1.12515	0.288812	0.99997
Xkr4	0.239121	9.72785	1.12477	0.288893	0.99997
Eif3e	0.177961	5.03015	1.12376	0.289109	0.99997
Rgs4	0.215128	4.28426	1.12197	0.289495	0.99997
Npc1	-0.191212	4.76245	1.12136	0.289625	0.99997
Dnmbp	-0.178388	5.46525	1.12075	0.289757	0.99997
Ddb2	-0.180217	5.47576	1.11723	0.290515	0.99997
Suco	0.187232	5.51554	1.11537	0.290917	0.99997
Lpp	-0.199146	4.37968	1.11409	0.291195	0.99997
F730043M19Rik	0.181771	4.98617	1.1134	0.291344	0.99997
Asic2	0.231445	11.3496	1.10959	0.292171	0.99997
Rhobtb3	-0.186665	4.4554	1.10746	0.292635	0.99997
Vegfc	0.187653	4.46767	1.1042	0.293347	0.99997
Grm1	0.229524	8.71272	1.10081	0.294089	0.99997
Mettl7a1	0.188246	4.84664	1.09851	0.294594	0.99997
Rell2	0.230207	4.15329	1.09675	0.29498	0.99997
Ell2	-0.225827	5.89741	1.09634	0.29507	0.99997
Zdhhc14	0.225721	8.53059	1.095	0.295366	0.99997
Wnk3	0.18879	4.688	1.0899	0.296494	0.99997
Elfn2	0.187752	4.49327	1.08818	0.296875	0.99997
Mosmo	-0.214537	6.11613	1.08783	0.296953	0.99997
D1Ertd622e	-0.191135	5.55348	1.08658	0.297229	0.99997
Inhba	-0.184779	4.50024	1.0854	0.297492	0.99997
Ksr1	-0.186832	4.49389	1.08534	0.297506	0.99997
Adgrb1	-0.166628	7.43334	1.08402	0.2978	0.99997
Hs6st2	0.220055	5.99754	1.08308	0.298009	0.99997
Rgs20	0.166015	6.53561	1.0803	0.298631	0.99997
Hdac7	-0.168979	5.24287	1.07994	0.29871	0.99997
Mcm3ap	-0.168168	5.26293	1.07977	0.298748	0.99997
Vmn2r84	0.226774	4.16544	1.07862	0.299006	0.99997
Oprm1	0.187711	4.78946	1.07797	0.299152	0.99997
Inpp5a	-0.227817	5.81826	1.07669	0.29944	0.99997
1110019D14Rik	0.180448	4.93791	1.0765	0.299483	0.99997
Map4	0.176477	6.44703	1.07226	0.300435	0.99997
Zfp462	0.175165	7.54584	1.07123	0.300668	0.99997
Srrm4	0.161323	7.38286	1.06867	0.301245	0.99997
Adam11	-0.180523	4.92169	1.06627	0.301789	0.99997
Flot1	0.230017	4.12993	1.06534	0.302001	0.99997
Gm10419	-0.199018	6.25829	1.06418	0.302263	0.99997
Gria1	0.232141	9.70386	1.05918	0.303401	0.99997
Dipk2a	-0.197327	4.35853	1.05819	0.303628	0.99997
Schip1	-0.228641	10.6638	1.05778	0.303722	0.99997
Cog7	-0.183719	4.44583	1.05757	0.30377	0.99997
Cfap54	0.159349	6.65851	1.05524	0.304303	0.99997
Cyld	0.153312	7.15482	1.05276	0.304872	0.99997
Plppr5	0.160205	6.61733	1.05191	0.305068	0.99997
Smurf1	-0.17671	6.43274	1.04985	0.305541	0.99997
Scg3	0.166642	5.43161	1.04965	0.305588	0.99997
Gm34237	-0.170956	5.0474	1.0471	0.306176	0.99997
Zfp101	-0.182722	4.54243	1.04349	0.307011	0.99997
Tmem245	-0.16437	6.52401	1.04323	0.307072	0.99997
Lrrtm1	0.214401	4.24181	1.04011	0.307797	0.99997
Gopc	0.165515	5.24721	1.03975	0.30788	0.99997
Eda	0.152681	7.17326	1.03943	0.307955	0.99997
Psma2	0.180991	4.47108	1.03578	0.308806	0.99997
Szt2	-0.185356	4.42233	1.03528	0.308922	0.99997
Gnl3l	0.206903	5.67642	1.03363	0.309308	0.99997
Znfx1	-0.182176	4.84399	1.0325	0.309571	0.99997
Dscam	-0.22756	9.38061	1.0282	0.310582	0.99997
Fbxo16	-0.171377	5.00529	1.0266	0.310958	0.99997
Purb	0.182464	4.75449	1.02574	0.311161	0.99997
Otulinl	0.183227	4.62724	1.0253	0.311264	0.99997
Grm5	0.224091	10.8931	1.02319	0.311763	0.99997
Lhx2	0.182643	5.53598	1.01885	0.312793	0.99997
Arl5a	0.171051	5.00109	1.01584	0.313509	0.99997
Pde7a	-0.153204	6.77749	1.01422	0.313894	0.99997
Shld1	-0.18323	4.42354	1.01146	0.314554	0.99997
Haghl	0.219584	4.1651	1.01028	0.314835	0.99997
Tsc1	-0.166801	6.48218	1.00655	0.31573	0.99997
Wipi1	-0.178675	4.48312	1.00528	0.316037	0.99997
Mrtfa	-0.150383	7.27127	1.0043	0.316272	0.99997
Calm3	0.180769	4.74563	1.00375	0.316404	0.99997
Zbtb46	0.180058	4.5292	1.00196	0.316837	0.99997
Brpf3	-0.18085	4.7118	1.00026	0.317247	0.99997
Uxs1	-0.180022	6.36631	0.998905	0.317576	0.99997
Elmod1	0.187624	7.79033	0.99878	0.317606	0.99997
Syt10	-0.172069	4.95271	0.997201	0.317989	0.99997
Nexmif	0.148414	6.91915	0.996459	0.318169	0.99997
2900026A02Rik	0.159351	5.36567	0.99363	0.318857	0.99997
Rad51ap2	-0.163344	6.49777	0.991426	0.319394	0.99997
Nipa1	-0.209064	6.02324	0.990525	0.319614	0.99997
Pantr1	-0.162235	6.50649	0.988848	0.320024	0.99997
Lmtk2	-0.180251	7.70439	0.98846	0.320119	0.99997
Epha5	0.223455	9.83825	0.98567	0.320803	0.99997
Phf20l1	0.207532	8.14954	0.984921	0.320987	0.99997
Baz1b	-0.150555	6.78291	0.981074	0.321934	0.99997
Traf3	0.211645	5.94188	0.977525	0.322811	0.99997
Xylt1	0.178786	7.69821	0.976507	0.323063	0.99997
Map3k5	-0.147782	6.87402	0.97598	0.323193	0.99997
Tenm2	-0.212134	12.3794	0.975011	0.323434	0.99997
Nup210	-0.175644	4.87526	0.974119	0.323655	0.99997
Fgd4	0.150292	6.77323	0.973498	0.323809	0.99997
C730002L08Rik	-0.162674	5.09534	0.97064	0.324521	0.99997
Wdr12	0.175544	4.86669	0.970477	0.324561	0.99997
Ppid	0.178542	5.54084	0.969896	0.324706	0.99997
Rock2	0.201894	8.03494	0.969613	0.324777	0.99997
Cux2	-0.21351	8.61918	0.966946	0.325443	0.99997
Sema7a	-0.18591	4.3819	0.965122	0.3259	0.99997
Foxo3	-0.156932	6.53538	0.964723	0.326	0.99997
Sec14l1	-0.162809	6.4842	0.963453	0.326318	0.99997
Rfx3	0.220729	9.4701	0.962228	0.326626	0.99997
Agpat4	0.151629	6.68351	0.960809	0.326983	0.99997
Kpnb1	0.176763	4.6588	0.958935	0.327455	0.99997
Bdnf	0.204242	4.24503	0.958629	0.327533	0.99997
Morf4l2	0.208797	5.73843	0.958022	0.327686	0.99997
Slitrk5	0.175471	4.56566	0.955392	0.328351	0.99997
Tmem241	-0.200195	4.27739	0.954105	0.328677	0.99997
Gnas	0.191656	6.23043	0.953953	0.328715	0.99997
Arhgef4	-0.158765	5.2422	0.953209	0.328904	0.99997
Camkk2	-0.145954	7.1899	0.952689	0.329036	0.99997
Eif2s2	0.175678	4.61431	0.951236	0.329405	0.99997
Mmd2	0.177772	4.69574	0.950995	0.329466	0.99997
Cpe	0.186902	7.85221	0.945358	0.330904	0.99997
Sept8	-0.173652	6.37853	0.943468	0.331388	0.99997
Atp11c	-0.212127	5.84068	0.941896	0.331791	0.99997
Nrxn2	0.150138	6.68247	0.941099	0.331995	0.99997
Cit	-0.175141	7.69884	0.937317	0.332969	0.99997
Cxxc4	0.175044	4.76027	0.937252	0.332986	0.99997
Setd2	-0.144469	7.18512	0.934163	0.333784	0.99997
Ube2d1	-0.186843	5.61447	0.934047	0.333813	0.99997
Hdac8	-0.157533	7.47083	0.932467	0.334223	0.99997
Raf1	-0.166182	6.43351	0.931879	0.334375	0.99997
Cnot3	0.161905	5.03104	0.931274	0.334532	0.99997
Mllt11	0.173744	4.81065	0.931066	0.334586	0.99997
Calm1	0.14388	7.14272	0.928688	0.335204	0.99997
Atpif1	0.157045	5.20011	0.927289	0.335568	0.99997
Cers4	0.1523	6.54693	0.925078	0.336145	0.99997
Magi2	-0.211532	11.2557	0.923359	0.336594	0.99997
Scyl2	-0.152975	5.36253	0.922545	0.336808	0.99997
Rab3a	0.233842	3.94091	0.920508	0.337342	0.99997
Prxl2c	-0.172387	4.57691	0.918408	0.337893	0.99997
Alcam	-0.212517	8.99997	0.917307	0.338183	0.99997
Ints6	0.143797	6.85955	0.916605	0.338368	0.99997
Fryl	-0.150148	7.3964	0.914248	0.33899	0.99997
Med13l	-0.174374	7.71825	0.913685	0.339139	0.99997
Tfg	0.17232	4.8332	0.91329	0.339243	0.99997
Sacs	-0.149742	6.59623	0.913237	0.339257	0.99997
Zmiz1os1	-0.179398	5.57932	0.90922	0.340321	0.99997
D3Ertd751e	0.203889	4.2082	0.908206	0.340591	0.99997
Smyd3	0.161065	7.54379	0.907827	0.340692	0.99997
Cdk5	0.1713	4.6022	0.906326	0.341091	0.99997
Gtpbp4	0.171696	4.73908	0.905296	0.341366	0.99997
Exph5	-0.172469	6.35429	0.903227	0.341918	0.99997
Mob2	-0.171976	4.73531	0.902698	0.342059	0.99997
Gm19410	0.186352	6.23256	0.901354	0.342419	0.99997
Wdfy2	0.164014	4.96327	0.901094	0.342489	0.99997
Tcf12	-0.199928	8.24643	0.899749	0.342849	0.99997
Sub1	0.15602	5.15466	0.898633	0.343149	0.99997
Nhsl2	0.200007	6.00438	0.893803	0.344449	0.99997
A330076H08Rik	0.166166	7.63139	0.892806	0.344718	0.99997
Gm9993	-0.188465	4.31059	0.891316	0.345121	0.99997
Ndrg3	-0.158651	7.53617	0.888954	0.345761	0.99997
Rnf8	-0.195158	6.08639	0.887289	0.346213	0.99997
Dnaja1	0.203295	5.89718	0.88695	0.346305	0.99997
Heg1	-0.162555	4.94358	0.885594	0.346674	0.99997
Gabrg3	0.211695	9.82158	0.88426	0.347038	0.99997
Maml2	0.151972	5.38144	0.883463	0.347255	0.99997
Cntrob	-0.167671	4.51947	0.883359	0.347283	0.99997
Cops7b	-0.167963	4.54115	0.879486	0.348343	0.99997
Fancc	-0.174455	4.39991	0.879133	0.348439	0.99997
Kcnab2	-0.186721	6.20732	0.879074	0.348455	0.99997
Spats2	-0.160408	5.47989	0.878638	0.348575	0.99997
Cadm4	0.16694	4.46212	0.878342	0.348656	0.99997
Mta1	-0.169026	4.82438	0.877893	0.348779	0.99997
Dtx4	-0.180012	5.60547	0.877866	0.348787	0.99997
3830406C13Rik	0.192114	4.27923	0.877691	0.348835	0.99997
Prkacb	0.139402	7.09566	0.874396	0.349741	0.99997
Ddx50	0.139064	7.02105	0.873981	0.349856	0.99997
Tcp1	0.166562	4.52038	0.871611	0.35051	0.99997
Adamts3	-0.14629	6.60361	0.871532	0.350532	0.99997
Lonrf1	0.15059	5.28464	0.87102	0.350673	0.99997
Wdr43	0.158665	5.47363	0.870606	0.350788	0.99997
Snapc1	0.152482	5.43462	0.870246	0.350887	0.99997
Scn3b	0.205804	5.79883	0.869907	0.350981	0.99997
Ppfibp1	-0.146143	6.59108	0.868489	0.351374	0.99997
Mxi1	-0.194553	5.71063	0.868292	0.351429	0.99997
Grina	0.182425	4.33239	0.863693	0.352707	0.99997
E130304I02Rik	-0.219393	4.02829	0.863667	0.352714	0.99997
Dusp11	0.184986	6.20543	0.863459	0.352772	0.99997
Ywhaq	0.171158	5.5582	0.861556	0.353304	0.99997
Akt2	-0.172856	4.39634	0.8594	0.353907	0.99997
Zbtb7c	-0.197354	5.97772	0.859015	0.354015	0.99997
Siae	-0.202017	5.84432	0.858554	0.354144	0.99997
Ubr3	-0.196064	8.3224	0.854622	0.355248	0.99997
Pip5k1b	-0.141864	7.35313	0.85378	0.355485	0.99997
Map3k9	-0.164325	4.86191	0.849164	0.356789	0.99997
Gm15997	-0.191339	4.2558	0.848661	0.356931	0.99997
Enpp2	-0.196561	8.40382	0.848009	0.357116	0.99997
Kalrn	-0.201602	11.4864	0.847105	0.357373	0.99997
Ccl27a	0.165471	4.66257	0.843513	0.358394	0.99997
Add2	-0.192298	8.16557	0.843259	0.358466	0.99997
Ppip5k1	-0.154157	6.46809	0.843094	0.358513	0.99997
Selenow	0.146072	5.36886	0.842992	0.358542	0.99997
Cttnbp2	-0.20591	9.36508	0.842911	0.358566	0.99997
Mir99ahg	0.201322	8.75378	0.841858	0.358866	0.99997
Tbc1d22b	-0.166068	4.64868	0.841704	0.35891	0.99997
Ppat	0.148914	5.23813	0.837446	0.360128	0.99997
Acot7	0.146605	5.34669	0.837353	0.360155	0.99997
Stim2	0.201186	5.7793	0.83734	0.360159	0.99997
Sgtb	-0.182487	5.65296	0.837208	0.360196	0.99997
Slc8a1	0.204606	9.29799	0.835396	0.360717	0.99997
Hspa5	0.190208	4.25736	0.834444	0.360991	0.99997
Ift80	-0.164902	5.53473	0.833518	0.361257	0.99997
Mlf2	0.177781	4.34211	0.83319	0.361352	0.99997
Nap1l1	0.138822	6.77419	0.831169	0.361935	0.99997
5530401A14Rik	0.156381	4.96828	0.829931	0.362293	0.99997
Hnrnpl	-0.13883	6.77085	0.829927	0.362294	0.99997
Med14	0.185228	6.16729	0.827906	0.362879	0.99997
Ccdc93	-0.146836	5.27159	0.827146	0.363099	0.99997
Txnrd1	0.162511	4.49573	0.825929	0.363452	0.99997
Gabarapl1	0.194313	4.20671	0.825177	0.363671	0.99997
Rras2	-0.135173	7.05463	0.824978	0.363729	0.99997
Rptor	-0.136051	7.22921	0.824531	0.363859	0.99997
Elf2	0.164145	4.77468	0.824439	0.363886	0.99997
Slc4a4	-0.154385	7.56192	0.8213	0.3648	0.99997
Gsdme	0.148627	5.18058	0.821089	0.364862	0.99997
Arid1b	-0.190623	8.2252	0.820649	0.364991	0.99997
Tnrc18	-0.185427	6.13644	0.818793	0.365533	0.99997
Zwint	0.168422	6.31604	0.817963	0.365776	0.99997
Dlg5	0.165022	4.73267	0.817544	0.365899	0.99997
Serinc1	0.145125	5.295	0.813729	0.36702	0.99997
Ywhaz	0.135522	7.31077	0.813637	0.367047	0.99997
Slain1	0.195029	5.89138	0.812824	0.367287	0.99997
Anks1	0.19729	5.84508	0.812719	0.367318	0.99997
Ust	0.158142	6.4073	0.812191	0.367473	0.99997
Ap2b1	0.135464	6.84961	0.811292	0.367738	0.99997
Errfi1	0.168104	4.39424	0.811044	0.367812	0.99997
Ccser2	0.179908	6.19917	0.810219	0.368056	0.99997
Gm47405	-0.160268	4.86727	0.809641	0.368226	0.99997
Zcchc4	-0.159883	4.47847	0.805862	0.369346	0.99997
Efcab12	0.161049	4.549	0.80371	0.369987	0.99997
Hprt	0.161436	4.61432	0.803094	0.37017	0.99997
Bmt2	0.134027	6.87663	0.802486	0.370351	0.99997
Cdc14b	-0.14905	5.11065	0.80222	0.37043	0.99997
Map1b	0.190923	8.38465	0.802218	0.370431	0.99997
Galnt1	-0.192904	5.90434	0.801728	0.370577	0.99997
Slc1a1	0.139191	6.64998	0.801011	0.370791	0.99997
Zfp942	0.161739	4.68407	0.800348	0.370989	0.99997
Arhgef17	-0.15744	4.90195	0.800096	0.371065	0.99997
Mlip	-0.197945	8.91607	0.79999	0.371096	0.99997
Hagh	-0.160907	4.62288	0.799447	0.371259	0.99997
Helz	-0.133229	7.06521	0.799351	0.371288	0.99997
Iqgap1	0.192555	5.90978	0.799276	0.37131	0.99997
Atp13a2	0.14735	5.13796	0.798905	0.371421	0.99997
Arhgef9	-0.188226	8.24949	0.797298	0.371902	0.99997
Arl6ip1	-0.145949	5.19232	0.793594	0.373016	0.99997
Phyhipl	0.172769	5.62253	0.788446	0.374571	0.99997
Rfwd3	-0.182494	4.2718	0.786439	0.375179	0.99997
Ptpn12	0.136051	6.72822	0.786294	0.375223	0.99997
Stxbp6	-0.17104	7.86316	0.785931	0.375333	0.99997
Cox8a	0.201467	4.08642	0.785271	0.375534	0.99997
Adgrb3	0.193532	11.6186	0.785152	0.37557	0.99997
Pde7b	-0.196491	9.03681	0.782556	0.376361	0.99997
Gm1043	0.163956	6.32474	0.782114	0.376495	0.99997
Gpr137c	-0.131692	7.09381	0.780873	0.376874	0.99997
Ntm	-0.191269	11.9125	0.776757	0.378135	0.99997
Lmo7	-0.131292	7.10742	0.775198	0.378614	0.99997
Pias1	-0.132245	7.3141	0.774031	0.378973	0.99997
Kcnc2	0.183467	8.12927	0.772328	0.379498	0.99997
9530059O14Rik	0.19445	8.90215	0.77215	0.379553	0.99997
Kif13a	0.145762	5.12927	0.771981	0.379605	0.99997
Cdk14	0.1967	9.33882	0.770248	0.38014	0.99997
Nipal2	0.14276	5.2128	0.768156	0.380788	0.99997
Vps39	-0.150185	4.97094	0.765819	0.381514	0.99997
Nipbl	0.136913	7.39071	0.764674	0.38187	0.99997
Cpeb1	0.143515	6.49932	0.76453	0.381915	0.99997
Blmh	-0.140842	5.27911	0.762733	0.382474	0.99997
Taf1d	0.187582	5.91672	0.761938	0.382723	0.99997
Malt1	0.155393	4.86614	0.761609	0.382825	0.99997
Emc2	0.148182	5.4726	0.761428	0.382882	0.99997
Firre	0.153687	5.5083	0.760235	0.383255	0.99997
Flrt3	0.140135	5.29296	0.759145	0.383596	0.99997
Ago2	0.184965	5.97939	0.757741	0.384036	0.99997
Nars	0.149546	4.96239	0.757381	0.384149	0.99997
Tmem191c	0.132865	6.73582	0.753303	0.385433	0.99997
Neo1	0.12977	7.18831	0.752608	0.385652	0.99997
Fgf13	-0.189298	8.68894	0.751945	0.385861	0.99997
Snrpn	0.19055	5.80919	0.75049	0.386321	0.99997
Ero1l	0.142996	5.44465	0.750343	0.386368	0.99997
Lrpap1	0.146475	5.0075	0.750077	0.386452	0.99997
Abcg1	-0.156527	4.81524	0.749543	0.386621	0.99997
Bzw1	0.155579	4.59546	0.749201	0.386729	0.99997
Slc45a1	-0.17085	4.32908	0.74839	0.386986	0.99997
Cnrip1	0.157788	6.34776	0.747854	0.387156	0.99997
Dcp1b	-0.13711	5.40153	0.747814	0.387169	0.99997
Rad52	-0.147404	4.98072	0.746916	0.387454	0.99997
Trp53bp1	-0.16629	6.26199	0.746713	0.387519	0.99997
Hip1r	-0.165934	4.35819	0.746539	0.387574	0.99997
Ubr2	-0.130218	6.83746	0.746428	0.38761	0.99997
Sh3rf1	0.145664	6.4628	0.746016	0.387741	0.99997
Nrf1	-0.138875	6.52553	0.745235	0.387989	0.99997
Pfn2	0.152466	4.88984	0.744802	0.388127	0.99997
Ripor1	-0.156304	4.67904	0.744755	0.388142	0.99997
Pde4a	0.138282	5.31417	0.744743	0.388146	0.99997
Rapgef1	-0.132674	6.71652	0.744066	0.388361	0.99997
Acsl6	-0.186344	5.89473	0.743892	0.388417	0.99997
Wars2	-0.154458	4.53249	0.743629	0.388501	0.99997
Aopep	-0.190426	8.85811	0.742759	0.388779	0.99997
Evi5	-0.139442	7.45723	0.741929	0.389044	0.99997
Uggt1	-0.177134	6.11615	0.741251	0.389261	0.99997
Cep44	-0.155249	4.74852	0.741005	0.389339	0.99997
Mcl1	0.190817	4.13935	0.740897	0.389374	0.99997
Prelid3a	-0.152492	6.3919	0.740841	0.389392	0.99997
Macrod2os1	0.179889	4.24738	0.740369	0.389543	0.99997
Hnrnpd	0.176744	6.12267	0.739304	0.389884	0.99997
Sirt7	0.148758	4.9427	0.739019	0.389975	0.99997
Sirt3	-0.154361	4.5917	0.738754	0.39006	0.99997
Ncapd2	-0.186987	4.17477	0.738024	0.390295	0.99997
Klhl1	0.17486	6.15735	0.737111	0.390588	0.99997
Cdkl4	0.173867	4.30257	0.736829	0.390679	0.99997
Csmd2	-0.189066	8.80761	0.736475	0.390792	0.99997
Eef2	0.184159	4.19941	0.73645	0.390801	0.99997
Retreg1	-0.140548	5.18848	0.736304	0.390848	0.99997
Arl8a	0.161736	4.38386	0.736235	0.39087	0.99997
Lrp8	0.166622	5.6183	0.735515	0.391101	0.99997
Thy1	0.154659	4.80811	0.733885	0.391627	0.99997
Dclk2	0.178387	6.06197	0.732378	0.392113	0.99997
Sil1	-0.149106	5.49813	0.731184	0.3925	0.99997
Nwd2	-0.19042	9.17518	0.729034	0.393196	0.99997
Syt4	0.156696	5.55435	0.728418	0.393396	0.99997
Flot2	0.153999	4.7362	0.726351	0.394068	0.99997
Rnf2	-0.145239	4.97923	0.722221	0.395416	0.99997
Rprd1b	-0.139267	5.18525	0.722019	0.395482	0.99997
Slc3a2	-0.153192	4.76272	0.721386	0.39569	0.99997
Dgkh	0.161622	7.82683	0.721244	0.395736	0.99997
Rbmx	0.13603	5.31957	0.720129	0.396102	0.99997
Reep3	-0.134979	5.36384	0.720069	0.396121	0.99997
Tmem19	-0.138371	5.20716	0.718585	0.396608	0.99997
Neurod2	-0.151595	4.85643	0.716761	0.397209	0.99997
Nhlrc2	-0.176222	6.05775	0.714972	0.397798	0.99997
Pdia6	0.152645	4.82216	0.713836	0.398173	0.99997
Wwc2	0.176479	6.05303	0.713048	0.398434	0.99997
Pitpnm1	0.167659	4.31692	0.707637	0.400229	0.99997
Anks6	-0.150605	4.54655	0.705841	0.400828	0.99997
Phf6	0.134639	5.30881	0.703598	0.401577	0.99997
Syne1	-0.188782	9.81614	0.703266	0.401689	0.99997
AI504432	0.195788	4.03511	0.701107	0.402412	0.99997
Slc16a11	0.151311	4.43431	0.700397	0.40265	0.99997
P3h2	-0.136664	5.20489	0.699979	0.402791	0.99997
Pkp4	0.134998	7.45003	0.699051	0.403103	0.99997
Idh3g	0.191561	4.06984	0.698097	0.403424	0.99997
Ttf1	-0.150856	4.66281	0.697565	0.403603	0.99997
Sh3pxd2a	0.147165	5.50626	0.696954	0.403809	0.99997
Tmem38b	0.188502	4.10681	0.696946	0.403812	0.99997
Gm5441	0.132125	5.40717	0.69541	0.40433	0.99997
Lrrk2	0.141474	6.45199	0.69357	0.404953	0.99997
Napepld	-0.148698	4.51495	0.693389	0.405014	0.99997
H13	0.145667	5.50015	0.692792	0.405217	0.99997
Dab2ip	-0.161676	6.24231	0.689776	0.406241	0.99997
Car11	0.134191	5.26551	0.689127	0.406461	0.99997
Bphl	-0.149174	4.59633	0.687387	0.407054	0.99997
Lrrn2	0.169081	6.16585	0.687112	0.407149	0.99997
Sh3glb1	0.14922	6.36657	0.686078	0.407502	0.99997
Gm48957	0.162311	4.33139	0.686053	0.40751	0.99997
Fam189b	0.149356	4.69769	0.685612	0.407661	0.99997
Lyzl4	0.148956	4.80997	0.685404	0.407732	0.99997
Bzw2	0.147113	6.38605	0.684553	0.408023	0.99997
Mrgbp	0.148242	4.57287	0.684221	0.408137	0.99997
Adra1a	-0.148938	4.77928	0.684002	0.408212	0.99997
Calcoco1	-0.142803	4.95508	0.68387	0.408257	0.99997
Pde4d	-0.18363	10.7261	0.683839	0.408268	0.99997
Scai	-0.159379	7.86079	0.683692	0.408318	0.99997
Tmf1	0.149115	4.78422	0.683423	0.408411	0.99997
Unc5a	-0.133157	5.31875	0.683236	0.408474	0.99997
Nxpe4	0.126532	6.746	0.683146	0.408506	0.99997
Rev3l	0.122916	7.01348	0.682732	0.408648	0.99997
Abhd2	-0.12667	6.72545	0.682158	0.408845	0.99997
Ptk2b	-0.123604	7.16459	0.681958	0.408913	0.99997
Eif3a	0.17111	5.70133	0.680812	0.409307	0.99997
Tmem201	-0.153112	4.40296	0.680059	0.409567	0.99997
Rpl17	0.164304	4.31421	0.680044	0.409572	0.99997
Gnai3	0.137266	5.09015	0.679949	0.409604	0.99997
Peg3	-0.135964	7.49306	0.679705	0.409688	0.99997
Slc39a11	0.149291	4.67029	0.679046	0.409916	0.99997
Dusp14	-0.14275	4.93049	0.675638	0.411093	0.99997
Wdr41	-0.133271	5.25041	0.674447	0.411506	0.99997
Cadm2	0.175794	12.5133	0.67374	0.411751	0.99997
Ascc2	-0.130141	5.40071	0.67364	0.411785	0.99997
Lrp1b	-0.180848	11.19	0.673204	0.411937	0.99997
Clmp	0.173378	4.22156	0.672932	0.412031	0.99997
Bbip1	0.151765	5.56399	0.672741	0.412098	0.99997
Pcnt	-0.147579	4.58253	0.671295	0.412601	0.99997
Tango6	-0.146626	4.54058	0.670169	0.412993	0.99997
Lcorl	0.152379	7.76879	0.670046	0.413036	0.99997
Ptbp3	0.14559	4.45956	0.669837	0.413108	0.99997
Ptbp2	0.122193	7.13748	0.669557	0.413206	0.99997
Senp1	-0.141852	4.94037	0.668855	0.413451	0.99997
Tubgcp5	-0.132068	5.27234	0.668224	0.413671	0.99997
Ube4b	-0.121531	6.91941	0.667931	0.413774	0.99997
Lasp1	-0.145765	4.53749	0.667173	0.414039	0.99997
Vti1b	0.179261	5.81317	0.666125	0.414406	0.99997
Gm26911	-0.148275	4.41981	0.665225	0.414721	0.99997
Smyd2	-0.144562	4.87305	0.664972	0.41481	0.99997
Ankrd40	-0.147697	4.42746	0.664655	0.414921	0.99997
Rbms3	0.171185	6.03002	0.663267	0.415409	0.99997
Ripk2	-0.136397	5.46063	0.663148	0.415451	0.99997
Foxn3	0.124919	6.73262	0.662326	0.41574	0.99997
Gm48159	0.132245	5.23894	0.662299	0.415749	0.99997
Dgkz	-0.121145	7.05561	0.662205	0.415783	0.99997
Fcho2	-0.130948	7.44563	0.661724	0.415952	0.99997
Mmp17	0.145778	4.53049	0.661707	0.415958	0.99997
Supt3	0.17601	5.75791	0.661271	0.416112	0.99997
Srsf2	0.175606	5.8928	0.660631	0.416337	0.99997
Gnb2	0.156579	4.35671	0.660082	0.416531	0.99997
Snx7	-0.14086	4.92941	0.659981	0.416567	0.99997
Myo16	-0.138466	7.56548	0.658309	0.417157	0.99997
Gpr158	-0.18222	9.41254	0.658294	0.417163	0.99997
Tbc1d32	0.171537	5.99164	0.656732	0.417716	0.99997
Lrrc8d	-0.176901	5.77005	0.656591	0.417766	0.99997
Fam78b	-0.151998	6.30324	0.655738	0.418069	0.99997
Pcid2	-0.158422	4.33843	0.655033	0.418319	0.99997
Ccsap	0.178295	5.79665	0.65393	0.418711	0.99997
Fam110b	0.139695	6.42797	0.652718	0.419142	0.99997
Nfx1	0.123591	6.74102	0.652025	0.419389	0.99997
Mphosph9	-0.120498	7.16026	0.649912	0.420144	0.99997
Pcdh17	0.153273	5.59381	0.649608	0.420253	0.99997
Klf9	-0.174391	5.75785	0.649478	0.420299	0.99997
Gga2	-0.132179	5.16841	0.648658	0.420593	0.99997
Fam126b	-0.120516	7.2078	0.648536	0.420637	0.99997
Rexo4	0.139064	5.48896	0.648351	0.420703	0.99997
Ubxn2a	-0.145273	4.63764	0.647652	0.420953	0.99997
Suds3	-0.164022	5.67955	0.647429	0.421033	0.99997
Gabpb1	-0.134003	5.07535	0.647219	0.421109	0.99997
Garnl3	-0.145482	7.698	0.646886	0.421228	0.99997
Kcnj6	-0.177199	8.81293	0.646473	0.421376	0.99997
Slc25a3	0.136924	5.47626	0.646354	0.421419	0.99997
A330023F24Rik	-0.172355	8.46951	0.645229	0.421824	0.99997
Sar1b	-0.136193	4.99935	0.645171	0.421845	0.99997
Lingo1	-0.12813	7.42696	0.645164	0.421847	0.99997
Evc2	-0.165146	5.6883	0.645154	0.421851	0.99997
Trak1	0.120665	6.86225	0.644927	0.421932	0.99997
Shisa4	0.143115	4.55641	0.643178	0.422562	0.99997
Pnmal2	0.143061	4.86605	0.642834	0.422687	0.99997
Immp2l	0.140605	7.62529	0.642753	0.422716	0.99997
Ifnar1	-0.144535	4.74202	0.641781	0.423067	0.99997
Ninl	-0.17146	4.20722	0.641341	0.423226	0.99997
Gm11149	0.142421	4.49119	0.638901	0.424109	0.99997
Prdx6	0.153084	4.36436	0.638606	0.424216	0.99997
Heca	0.138632	4.94326	0.638116	0.424394	0.99997
Kat6b	-0.152688	7.83799	0.638079	0.424407	0.99997
Mpp3	-0.15164	4.37132	0.638016	0.42443	0.99997
Psmc3	0.172862	4.1831	0.637997	0.424437	0.99997
Naca	0.143945	4.63893	0.635988	0.425167	0.99997
Mccc2	-0.135014	5.00679	0.635982	0.425169	0.99997
Nrn1	-0.160025	6.18964	0.635483	0.425351	0.99997
Ppp1r37	-0.127636	5.32628	0.634791	0.425603	0.99997
Cd46	0.125167	6.57293	0.63258	0.426411	0.99997
Stx12	0.132514	5.07206	0.630787	0.427067	0.99997
Jph4	0.164797	6.08139	0.630339	0.427231	0.99997
Tcea2	0.141749	4.44283	0.62981	0.427425	0.99997
Mtch1	0.141616	4.85812	0.627673	0.42821	0.99997
Reps2	-0.141565	7.6704	0.627326	0.428338	0.99997
Hjurp	-0.142727	4.83625	0.627306	0.428345	0.99997
Galnt16	-0.131627	5.44498	0.627158	0.4284	0.99997
Ksr2	-0.172026	8.63146	0.626559	0.42862	0.99997
Pcmtd1	-0.125199	7.41545	0.623662	0.42969	0.99997
Dus3l	0.140468	4.48879	0.6236	0.429713	0.99997
Gm32014	-0.13618	4.96404	0.623268	0.429835	0.99997
Mid2	0.143308	4.42975	0.6214	0.430528	0.99997
Klhdc1	-0.131339	5.07128	0.621242	0.430586	0.99997
D230025D16Rik	-0.14033	4.481	0.621241	0.430586	0.99997
Prickle2	0.177315	9.84185	0.620904	0.430712	0.99997
Med13	-0.117238	7.03123	0.620624	0.430816	0.99997
Fam234b	-0.149862	5.59399	0.620556	0.430841	0.99997
Atp5f1	0.136485	4.93863	0.620428	0.430888	0.99997
Tmlhe	0.139853	4.45454	0.620001	0.431047	0.99997
Nlgn1	0.169633	12.2195	0.619298	0.431308	0.99997
Kat14	-0.149412	4.3716	0.617552	0.431958	0.99997
Zfp521	-0.177895	4.1037	0.617369	0.432027	0.99997
Cep83	0.116589	6.96658	0.616873	0.432212	0.99997
Rnpc3	0.116636	6.91295	0.614505	0.433097	0.99997
Pola1	0.131803	5.46069	0.614164	0.433224	0.99997
Anxa6	0.13875	4.89123	0.613265	0.433561	0.99997
Zfp438	-0.140546	4.84632	0.613042	0.433645	0.99997
Ube3b	-0.13908	4.4522	0.612217	0.433954	0.99997
Snph	-0.118114	6.82721	0.612009	0.434033	0.99997
Pfkp	0.116349	7.0214	0.611369	0.434273	0.99997
Rab11a	0.158415	4.29092	0.608943	0.435186	0.99997
Ubap1	-0.141052	4.6484	0.60782	0.43561	0.99997
Fam227a	-0.125934	5.42471	0.607725	0.435646	0.99997
Arl5b	0.180984	4.0496	0.606946	0.43594	0.99997
Etfa	-0.126012	5.42702	0.605766	0.436387	0.99997
Spindoc	0.124036	5.3672	0.605571	0.43646	0.99997
Pcdh1	0.134027	4.97084	0.605472	0.436498	0.99997
Jam3	-0.133982	5.48644	0.603324	0.437313	0.99997
Csnk1g2	0.141405	4.42475	0.602753	0.43753	0.99997
Pou2f2	-0.162167	6.04775	0.601936	0.43784	0.99997
Mysm1	0.115675	7.11662	0.601163	0.438134	0.99997
Rab11fip3	-0.11539	7.038	0.6007	0.438311	0.99997
Hip1	-0.167454	5.88688	0.598837	0.439022	0.99997
Hpca	0.131301	4.99696	0.598359	0.439205	0.99997
Stt3b	0.138682	5.52836	0.596764	0.439816	0.99997
Camk1d	0.172293	9.1844	0.596473	0.439927	0.99997
9530052E02Rik	0.138449	4.54342	0.594909	0.440527	0.99997
Zfp955a	0.123274	5.32576	0.594056	0.440855	0.99997
Dgcr2	-0.133847	4.93837	0.59318	0.441192	0.99997
Prr14	0.137538	4.44446	0.592366	0.441506	0.99997
Twf2	-0.138971	4.81041	0.591864	0.441699	0.99997
Stat3	-0.137318	4.52346	0.591594	0.441803	0.99997
Etv6	0.142466	7.75553	0.591576	0.44181	0.99997
Cog5	0.115805	6.84188	0.591104	0.441993	0.99997
Snx30	0.139406	5.5394	0.590468	0.442238	0.99997
Mgat4b	0.167794	4.16968	0.589747	0.442517	0.99997
Tmem120b	-0.128858	5.03129	0.589019	0.442799	0.99997
Plekha6	-0.12823	7.51975	0.588889	0.442849	0.99997
Plxnc1	0.139691	6.34951	0.587624	0.44334	0.99997
Celf4	0.169067	8.82226	0.587618	0.443342	0.99997
Etf1	0.138395	4.68645	0.587351	0.443445	0.99997
Mrps35	-0.140382	4.41625	0.586717	0.443691	0.99997
Zfp341	-0.137168	4.52616	0.586579	0.443745	0.99997
Src	-0.125944	5.17362	0.586446	0.443797	0.99997
Actr1a	-0.124948	5.20482	0.586328	0.443843	0.99997
Gpr162	0.136088	4.49317	0.58507	0.444332	0.99997
Bcs1l	0.183366	3.97562	0.583865	0.444801	0.99997
Usp19	0.128691	5.46545	0.583472	0.444955	0.99997
Psma1	0.127174	5.07031	0.583173	0.445071	0.99997
Lrch1	0.119392	6.60985	0.58211	0.445487	0.99997
Disc1	-0.136418	4.54188	0.581395	0.445766	0.99997
Glrx2	0.13695	4.84019	0.580964	0.445935	0.99997
Sfmbt1	-0.145636	6.27419	0.580897	0.445961	0.99997
Serbp1	0.163009	5.93825	0.580598	0.446078	0.99997
Zfp1	-0.122773	5.42334	0.579397	0.446549	0.99997
Tomm70a	0.133642	5.50807	0.577149	0.447432	0.99997
Idh3b	0.133597	4.89867	0.577077	0.44746	0.99997
Btbd10	-0.112932	7.03995	0.576823	0.44756	0.99997
Tgfbr3	0.138102	4.77341	0.574987	0.448284	0.99997
Gpr22	0.15095	4.3165	0.574491	0.44848	0.99997
Ogdh	-0.128944	6.44939	0.574159	0.448611	0.99997
Arid3b	0.131999	4.92088	0.573361	0.448926	0.99997
Necab3	-0.123177	5.43096	0.573307	0.448948	0.99997
Chn1	-0.165008	8.6729	0.572973	0.44908	0.99997
Psmd7	0.128161	5.00097	0.57289	0.449113	0.99997
Abca5	0.149872	6.21497	0.572785	0.449154	0.99997
Foxk1	-0.138027	5.54657	0.571493	0.449666	0.99997
Slc35b3	-0.136642	4.64621	0.571185	0.449788	0.99997
Osbpl9	-0.112524	7.04063	0.571097	0.449823	0.99997
Dnajc1	0.148044	7.90898	0.569306	0.450535	0.99997
Slc8a2	-0.128427	6.45105	0.569208	0.450574	0.99997
2510009E07Rik	0.120546	5.34465	0.568837	0.450721	0.99997
Nrsn1	-0.132431	4.89944	0.56877	0.450748	0.99997
Atg3	0.155346	5.69381	0.567575	0.451224	0.99997
Gabra2	0.164702	8.71232	0.56732	0.451326	0.99997
Rtn4r	-0.155096	5.69182	0.567092	0.451417	0.99997
Wscd2	-0.115864	6.70914	0.566423	0.451684	0.99997
Abca3	-0.146604	5.62207	0.56639	0.451697	0.99997
Osbpl10	-0.13136	7.61472	0.566254	0.451751	0.99997
Slc25a27	-0.111563	6.93528	0.565997	0.451854	0.99997
Sytl2	-0.117786	6.59267	0.565909	0.451889	0.99997
Cpd	0.159484	5.98222	0.565681	0.45198	0.99997
Kcnd2	-0.164584	11.4696	0.564339	0.452517	0.99997
Bsn	-0.138489	7.74541	0.564097	0.452614	0.99997
Kif2a	0.115482	6.71149	0.563588	0.452818	0.99997
Eef1d	0.150308	4.31063	0.563053	0.453033	0.99997
Znrf2	0.134707	4.85231	0.562737	0.45316	0.99997
Tesk2	-0.134993	4.61614	0.562286	0.453341	0.99997
Syn3	-0.157856	8.23109	0.562266	0.453349	0.99997
Nek1	0.112956	6.83299	0.561383	0.453703	0.99997
Mgat5b	0.152625	6.16487	0.559675	0.454391	0.99997
Usp25	-0.114799	7.35304	0.559521	0.454453	0.99997
Atp5l	0.148656	4.31566	0.557982	0.455074	0.99997
Rdx	0.131662	4.89842	0.557833	0.455135	0.99997
Nfib	0.145114	7.88149	0.557832	0.455135	0.99997
2700049A03Rik	-0.119521	5.41598	0.55736	0.455326	0.99997
Abce1	0.119122	5.3456	0.557344	0.455332	0.99997
Gnpat	-0.12533	5.03029	0.557008	0.455468	0.99997
Usp16	0.118254	5.40691	0.556792	0.455556	0.99997
Usp29	-0.111011	7.03168	0.556765	0.455567	0.99997
Gria4	0.167715	9.48188	0.555517	0.456072	0.99997
Rhobtb2	0.1546	6.07732	0.554668	0.456417	0.99997
Arhgap21	-0.153582	8.05668	0.553178	0.457022	0.99997
Tab3	0.134377	4.70247	0.553065	0.457068	0.99997
Caly	0.134135	4.66211	0.552565	0.457272	0.99997
Abitram	-0.161628	4.17389	0.551725	0.457614	0.99997
Setbp1	-0.167576	9.65521	0.55158	0.457673	0.99997
Pccb	-0.133064	4.56944	0.549641	0.458465	0.99997
Hook3	0.110415	7.07317	0.54916	0.458661	0.99997
Morn2	0.134966	4.42021	0.549087	0.458691	0.99997
Ascc3	0.136317	7.74047	0.548932	0.458755	0.99997
C2cd3	-0.117776	5.36967	0.548017	0.459129	0.99997
Ece2	0.154373	4.24778	0.547414	0.459376	0.99997
Gsr	0.150616	4.28955	0.547257	0.45944	0.99997
Tbc1d9	0.155899	5.72307	0.546553	0.45973	0.99997
Nmd3	0.127077	4.96096	0.545798	0.46004	0.99997
Zfp46	-0.118629	5.3016	0.54574	0.460064	0.99997
Tafa1	-0.16091	11.6316	0.543219	0.461102	0.99997
Clstn1	-0.109976	7.1326	0.542637	0.461342	0.99997
Slc4a1ap	-0.121176	5.15556	0.542215	0.461516	0.99997
Cdc37l1	-0.110004	7.16239	0.541998	0.461606	0.99997
C530008M17Rik	-0.109531	7.01493	0.541741	0.461712	0.99997
Ppp6r2	-0.110545	6.85468	0.541054	0.461996	0.99997
C2cd2	-0.130011	4.88094	0.540954	0.462038	0.99997
Atp2b2	-0.165633	9.76771	0.540678	0.462152	0.99997
0610043K17Rik	0.137936	4.38437	0.538487	0.463061	0.99997
Pcsk2os2	-0.132601	4.72611	0.5377	0.463387	0.99997
Atf1	-0.119642	5.19776	0.537441	0.463495	0.99997
Gm42303	-0.126418	5.48965	0.537432	0.463499	0.99997
Ccdc88c	0.149506	6.15787	0.536847	0.463742	0.99997
Sntg2	-0.13442	5.55105	0.535285	0.464393	0.99997
Fam13c	0.115101	6.57088	0.535198	0.46443	0.99997
Dync1i2	0.15235	8.10716	0.534613	0.464674	0.99997
4933406I18Rik	0.114346	7.3915	0.533372	0.465193	0.99997
Stk38l	-0.119937	5.14348	0.531763	0.465866	0.99997
Sik3	-0.116594	7.43691	0.529003	0.467026	0.99997
Megf8	-0.130265	4.53359	0.528812	0.467107	0.99997
Arpc5l	0.15371	4.22845	0.528625	0.467186	0.99997
Slc26a8	0.155918	4.20353	0.527156	0.467805	0.99997
Azi2	0.129379	5.52283	0.526411	0.468119	0.99997
Camta1	-0.160384	8.88311	0.526125	0.468241	0.99997
Commd4	0.167567	4.05591	0.526083	0.468258	0.99997
Gda	-0.131738	7.71183	0.525092	0.468677	0.99997
Gabpb2	-0.128217	4.89278	0.524735	0.468829	0.99997
Eif2ak3	-0.130272	4.59006	0.524531	0.468915	0.99997
Adarb1	-0.119589	7.49783	0.523716	0.469261	0.99997
Mtor	-0.153502	5.9774	0.523149	0.469501	0.99997
Rpl27a	0.163615	4.09926	0.52268	0.469701	0.99997
Prrt1	0.123404	4.98375	0.521844	0.470056	0.99997
Apba2	-0.157923	8.72299	0.520702	0.470542	0.99997
Retreg3	-0.114422	5.40748	0.520047	0.470822	0.99997
St6gal2	0.120481	6.47285	0.518622	0.47143	0.99997
Ctxn1	0.151794	4.22819	0.518095	0.471656	0.99997
Med24	0.116652	5.25584	0.517969	0.471709	0.99997
Arid5b	0.143066	7.94615	0.517503	0.471909	0.99997
Mamld1	0.122813	6.4462	0.517081	0.472089	0.99997
Snx32	-0.114581	5.35296	0.516198	0.472468	0.99997
Mfsd8	0.138951	4.35365	0.515915	0.47259	0.99997
Ap3s2	-0.129612	4.72405	0.514825	0.473057	0.99997
Auh	-0.150671	6.02171	0.514078	0.473379	0.99997
Gtf2f2	0.129647	4.77513	0.513979	0.473421	0.99997
Phf2	-0.143397	4.31287	0.513974	0.473423	0.99997
Grk4	0.129018	4.56346	0.513395	0.473673	0.99997
Ddi2	-0.157311	5.81667	0.513326	0.473703	0.99997
R3hcc1l	-0.119545	5.05892	0.513299	0.473714	0.99997
Noc3l	0.128109	4.55596	0.511689	0.474409	0.99997
Git2	-0.117439	5.43965	0.511018	0.474699	0.99997
Emc7	0.13982	4.3381	0.510693	0.474839	0.99997
Grb2	-0.155263	5.86412	0.510114	0.475089	0.99997
Nphp4	-0.130444	5.54802	0.509997	0.47514	0.99997
Ppm1e	-0.159917	9.31964	0.509847	0.475205	0.99997
Mapk11	0.126662	4.47376	0.509537	0.475339	0.99997
Gnl2	-0.126094	6.39455	0.509238	0.475469	0.99997
Prex1	0.108274	6.8006	0.508997	0.475573	0.99997
Gdpd1	-0.136164	5.59988	0.507267	0.476324	0.99997
Spg11	-0.119259	5.04521	0.506833	0.476513	0.99997
Edrf1	0.148005	6.06889	0.506033	0.476861	0.99997
Slc25a12	-0.105638	6.97987	0.505688	0.477011	0.99997
Lamtor4	0.151222	4.21768	0.505265	0.477196	0.99997
Ywhab	0.133046	5.57525	0.505105	0.477266	0.99997
Gm2164	-0.117298	5.14397	0.504544	0.47751	0.99997
Tada2a	-0.130314	6.33652	0.50343	0.477997	0.99997
Tacc1	-0.119571	7.54015	0.502888	0.478234	0.99997
Prr7	0.147683	4.2556	0.502379	0.478457	0.99997
Fstl1	0.128841	4.72281	0.501438	0.478869	0.99997
Trhde	-0.138252	7.89644	0.501356	0.478905	0.99997
St3gal6	-0.146722	4.25765	0.501217	0.478966	0.99997
Ahdc1	0.11842	5.45302	0.501149	0.478996	0.99997
Slk	0.156306	5.7889	0.500954	0.479081	0.99997
Herc3	-0.139094	7.91426	0.500733	0.479178	0.99997
Gse1	0.134577	6.28666	0.500724	0.479182	0.99997
Syt14	0.105698	7.12422	0.500512	0.479275	0.99997
Zc3h18	-0.134414	5.59308	0.500178	0.479422	0.99997
Atg13	-0.112442	5.37572	0.500154	0.479432	0.99997
Slc35d1	0.127511	4.82439	0.499725	0.479621	0.99997
Scaper	0.125037	7.64857	0.498413	0.480198	0.99997
Atg4a	-0.127351	4.62624	0.497154	0.480753	0.99997
Atp6v1g2	0.127293	4.42835	0.495171	0.48163	0.99997
2210408I21Rik	0.142363	7.99625	0.495109	0.481657	0.99997
5730522E02Rik	0.158316	9.78586	0.494194	0.482062	0.99997
Tmem178	-0.118412	6.46437	0.49419	0.482064	0.99997
Nefm	0.124769	4.44886	0.49384	0.482219	0.99997
Chgb	0.114364	5.43114	0.493743	0.482262	0.99997
B3galnt2	-0.11245	5.32591	0.492826	0.482669	0.99997
Ammecr1	0.151292	5.75218	0.49262	0.482761	0.99997
Cab39l	0.119386	4.99025	0.492022	0.483027	0.99997
Mir100hg	0.153538	8.72492	0.491996	0.483038	0.99997
Plekhm2	-0.133915	5.59929	0.491864	0.483097	0.99997
Ngly1	-0.112749	5.29694	0.491146	0.483417	0.99997
Rbpj	-0.151137	5.89759	0.491027	0.48347	0.99997
Tdg	-0.115553	5.12569	0.491025	0.48347	0.99997
Angel2	-0.12436	6.38707	0.490289	0.483798	0.99997
Grin1	-0.148722	8.35107	0.489651	0.484083	0.99997
Ppargc1a	-0.137464	6.227	0.48958	0.484115	0.99997
Ift57	-0.114869	6.49806	0.489549	0.484129	0.99997
Ablim3	0.152754	4.18576	0.489249	0.484262	0.99997
Zfp811	-0.155779	4.1274	0.488972	0.484386	0.99997
Mafg	0.121769	4.9262	0.487714	0.484949	0.99997
Man2a2	-0.143253	5.68604	0.487607	0.484997	0.99997
Ndfip2	0.139296	6.20103	0.487507	0.485042	0.99997
Nfyc	-0.129972	6.31499	0.486768	0.485372	0.99997
Bclaf3	0.111732	5.32145	0.486427	0.485526	0.99997
Gpr107	-0.13885	5.64837	0.486406	0.485535	0.99997
Tial1	0.106012	6.77097	0.484579	0.486355	0.99997
Clk1	0.105233	6.81725	0.484422	0.486426	0.99997
Paxbp1	0.104148	7.22435	0.483958	0.486635	0.99997
Akap17b	-0.126408	5.54267	0.483938	0.486644	0.99997
Smad3	0.107487	6.69369	0.483264	0.486947	0.99997
Ccser1	0.155588	10.1514	0.482571	0.48726	0.99997
Ptprj	-0.146711	8.2743	0.482469	0.487306	0.99997
Slc35f4	-0.107549	6.65988	0.481469	0.487758	0.99997
Hnrnph2	0.122996	4.45279	0.481323	0.487824	0.99997
Gm2415	-0.142597	4.27385	0.481243	0.48786	0.99997
Aplp1	0.110477	5.33864	0.478362	0.489165	0.99997
Atp9a	-0.110422	6.53565	0.477835	0.489405	0.99997
Pms2	-0.118824	4.96135	0.477413	0.489596	0.99997
Fntb	-0.11118	5.42109	0.476699	0.489921	0.99997
Stmn1	0.110611	5.41843	0.476164	0.490165	0.99997
Slc1a2	0.14228	8.05473	0.475495	0.49047	0.99997
Nxf1	0.124448	4.69559	0.47541	0.490509	0.99997
Gramd4	0.115776	5.45969	0.475249	0.490582	0.99997
Sdf4	-0.122261	4.87933	0.475082	0.490658	0.99997
Usp48	-0.104024	6.82259	0.474223	0.491051	0.99997
Stradb	-0.120339	4.91559	0.474072	0.49112	0.99997
Sult4a1	-0.122269	4.47275	0.47401	0.491148	0.99997
Fkbp2	0.122062	4.4666	0.473853	0.49122	0.99997
Snx14	0.114957	6.47461	0.473007	0.491607	0.99997
Igsf9b	-0.109569	5.35787	0.472558	0.491813	0.99997
Ralyl	-0.149842	11.7007	0.472499	0.49184	0.99997
Qtrt1	0.122066	4.45515	0.47217	0.491991	0.99997
Ppwd1	0.114504	5.0654	0.471892	0.492118	0.99997
Kcnb1	-0.123488	7.68396	0.471659	0.492225	0.99997
Cct4	0.138251	4.30116	0.471598	0.492253	0.99997
Lancl2	-0.122644	4.55802	0.471376	0.492355	0.99997
Sdk2	-0.109814	5.34444	0.471131	0.492467	0.99997
Cacna1c	-0.153246	10.3512	0.470988	0.492533	0.99997
Itm2c	0.114977	5.04898	0.47086	0.492592	0.99997
Hnrnpa1	0.110377	5.28871	0.470166	0.492911	0.99997
Aplp2	-0.105462	6.70825	0.469957	0.493007	0.99997
Phtf2	-0.108736	6.54312	0.469821	0.49307	0.99997
Tpm3	0.108803	6.54282	0.469289	0.493314	0.99997
4930545L23Rik	-0.154404	4.10396	0.469192	0.493359	0.99997
Nmnat2	-0.131328	7.8463	0.469147	0.49338	0.99997
Mark1	-0.11719	7.57566	0.467397	0.494187	0.99997
Zcchc9	0.160136	4.02905	0.467321	0.494222	0.99997
Rab34	-0.139663	4.28	0.466924	0.494406	0.99997
AI480526	0.13215	4.35291	0.466879	0.494427	0.99997
Rora	-0.153002	10.1346	0.466461	0.49462	0.99997
Cntnap4	0.12349	4.68703	0.465739	0.494954	0.99997
Usp9x	0.114987	7.53871	0.465252	0.49518	0.99997
Apbb2	-0.130771	7.84996	0.463938	0.495789	0.99997
Ralgps2	0.108294	6.54147	0.463897	0.495808	0.99997
Me3	0.123548	7.70622	0.463581	0.495955	0.99997
Map6	0.10803	6.54395	0.463226	0.49612	0.99997
A230057D06Rik	0.150955	8.99328	0.463129	0.496165	0.99997
Cttn	0.122854	4.77573	0.462288	0.496556	0.99997
Tmem178b	-0.152137	10.2062	0.462209	0.496593	0.99997
Rbm28	0.10492	6.6783	0.460557	0.497364	0.99997
Epb41l2	-0.118849	6.40533	0.459157	0.498018	0.99997
Slc38a6	-0.144187	5.96034	0.458307	0.498416	0.99997
Efr3a	0.109401	6.52032	0.458264	0.498437	0.99997
Fbxo8	-0.10753	5.37807	0.458057	0.498534	0.99997
Kcnk13	-0.122121	4.7869	0.457957	0.49858	0.99997
Tom1l2	-0.130506	7.86219	0.457894	0.49861	0.99997
Sumf1	-0.122311	4.6534	0.457845	0.498633	0.99997
Pcnx	-0.101476	7.2687	0.45731	0.498884	0.99997
Mri1	0.120612	4.51483	0.456931	0.499062	0.99997
Igf1r	-0.146977	8.65228	0.455953	0.499521	0.99997
Pot1a	-0.122036	4.66308	0.455928	0.499533	0.99997
Gpi1	0.10136	6.85894	0.455902	0.499546	0.99997
Depdc5	-0.139338	6.10379	0.455787	0.4996	0.99997
Nol4	0.145818	8.56052	0.45544	0.499763	0.99997
Cetn3	0.11385	5.01246	0.455225	0.499864	0.99997
B3gnt2	-0.116698	4.94337	0.454441	0.500234	0.99997
Myt1l	0.151879	9.71117	0.453836	0.500519	0.99997
Sipa1l3	0.137873	5.68079	0.453529	0.500664	0.99997
Snx29	-0.102771	6.75078	0.451708	0.501525	0.99997
Canx	0.134293	5.65359	0.451664	0.501546	0.99997
Prkar1b	-0.102693	6.74561	0.45165	0.501552	0.99997
Gm42439	0.121023	4.78657	0.451449	0.501648	0.99997
Ctnnal1	-0.122067	6.35221	0.451178	0.501776	0.99997
Atpaf1	-0.109457	5.21073	0.450662	0.502021	0.99997
Pnkp	0.121202	4.68248	0.450317	0.502185	0.99997
Ybx1	0.129102	6.26291	0.450187	0.502246	0.99997
Ccdc138	0.113588	5.00227	0.449941	0.502363	0.99997
Hcfc2	0.129208	5.60888	0.449783	0.502438	0.99997
Gm14326	0.111425	5.08716	0.448689	0.502958	0.99997
Atad3a	0.108807	5.22505	0.448533	0.503032	0.99997
Slc25a25	0.109482	5.1925	0.448344	0.503122	0.99997
Heatr6	-0.110279	5.14355	0.447464	0.503542	0.99997
Epn1	-0.137873	4.27151	0.447359	0.503592	0.99997
Rnft1	-0.105817	5.39098	0.446383	0.504058	0.99997
Araf	-0.137952	6.10308	0.446313	0.504091	0.99997
Bdh1	-0.120546	4.65429	0.44554	0.50446	0.99997
Ddrgk1	0.120319	4.77182	0.445186	0.50463	0.99997
Cntn6	0.124329	6.31298	0.444691	0.504867	0.99997
Kcnk9	-0.09975	7.19024	0.44415	0.505126	0.99997
Plxna4	-0.147363	8.90596	0.443698	0.505343	0.99997
Acbd3	-0.113498	4.98321	0.44292	0.505716	0.99997
Map3k3	-0.103511	6.64293	0.442855	0.505748	0.99997
Gabrd	-0.118198	4.87223	0.442122	0.5061	0.99997
Mad1l1	-0.11455	4.96287	0.441766	0.506271	0.99997
Arel1	-0.106075	5.34996	0.44163	0.506337	0.99997
Eif2a	0.112614	5.00024	0.441543	0.506379	0.99997
Magi1	0.147282	8.9722	0.441494	0.506402	0.99997
March11	0.138923	6.03816	0.44007	0.507089	0.99997
Gpt2	0.119779	4.82537	0.439968	0.507138	0.99997
Gm5577	0.110087	5.12023	0.439576	0.507327	0.99997
Atraid	0.127172	4.36122	0.439309	0.507456	0.99997
Mlh3	-0.110734	5.05439	0.438988	0.507611	0.99997
Spata7	-0.116266	6.40515	0.438893	0.507657	0.99997
Lrrc58	-0.106618	5.29676	0.438737	0.507733	0.99997
Castor2	-0.106394	5.32068	0.438159	0.508012	0.99997
Tmeff1	0.108118	5.18896	0.437359	0.5084	0.99997
Btbd7	0.104661	6.54634	0.436509	0.508812	0.99997
Azin2	-0.118033	4.44626	0.436423	0.508854	0.99997
Arf4	0.116396	4.89355	0.435783	0.509165	0.99997
Cdh10	0.146361	8.9797	0.435765	0.509174	0.99997
Aldh7a1	0.113939	4.95567	0.435564	0.509271	0.99997
Slc25a40	-0.11958	4.42862	0.435192	0.509452	0.99997
Zdhhc5	0.152807	4.05236	0.434447	0.509815	0.99997
H2afz	0.14355	4.16821	0.433833	0.510114	0.99997
Kcna4	0.112556	4.97862	0.432604	0.510714	0.99997
Adal	-0.121629	4.40497	0.432602	0.510715	0.99997
Vcpip1	0.118607	4.68207	0.431359	0.511323	0.99997
Acap2	-0.141212	8.50128	0.431039	0.511479	0.99997
Cnpy3	-0.12863	4.33883	0.431	0.511499	0.99997
Tfrc	0.106391	5.24524	0.430573	0.511708	0.99997
Actl6a	-0.124475	4.37439	0.430501	0.511743	0.99997
Rcan1	-0.107281	5.21155	0.43046	0.511763	0.99997
Cdc37	0.148321	4.10087	0.430448	0.511769	0.99997
Slc37a3	-0.105104	5.32895	0.430405	0.51179	0.99997
Zc3h12b	0.0980178	7.16548	0.429907	0.512035	0.99997
Hif1a	0.13996	5.94699	0.429821	0.512077	0.99997
Zfp943	0.104882	5.33405	0.429418	0.512275	0.99997
Egln1	-0.132434	5.66893	0.429244	0.51236	0.99997
Afg1l	-0.105312	5.4198	0.429158	0.512402	0.99997
Gng3	0.120246	4.41082	0.428979	0.51249	0.99997
Oip5os1	0.115203	4.89675	0.42894	0.512509	0.99997
Nsun6	0.116245	4.87431	0.428657	0.512649	0.99997
Camkk1	0.104474	5.35879	0.427915	0.513014	0.99997
Rapgef6	0.0980144	7.242	0.427512	0.513212	0.99997
Zadh2	-0.147437	4.10464	0.42744	0.513248	0.99997
Ago3	0.0969818	6.93406	0.427414	0.51326	0.99997
Lrfn2	0.128947	7.92164	0.427385	0.513275	0.99997
Slc12a2	-0.0969922	6.96331	0.427359	0.513288	0.99997
Rundc3a	0.108022	5.12045	0.427226	0.513353	0.99997
Clec16a	-0.0971676	7.00634	0.4268	0.513563	0.99997
Lonp2	0.139577	5.94642	0.426567	0.513678	0.99997
Ctif	-0.100488	6.71523	0.426236	0.513842	0.99997
Ciz1	-0.112871	4.94574	0.425907	0.514004	0.99997
B230209E15Rik	0.111626	7.57234	0.425289	0.51431	0.99997
Kdm7a	0.099061	6.7848	0.425192	0.514357	0.99997
Pou6f1	-0.105214	5.2768	0.425089	0.514408	0.99997
Iqgap2	0.0973296	7.10405	0.424803	0.51455	0.99997
Myl6	0.129019	4.32135	0.424592	0.514655	0.99997
Phf21a	-0.119363	7.72932	0.424517	0.514692	0.99997
Plcb1	-0.143867	11.0757	0.424317	0.514791	0.99997
Nt5dc3	-0.117383	4.66712	0.424017	0.514939	0.99997
Slc22a23	-0.096814	7.02655	0.423887	0.515004	0.99997
Sdad1	0.123293	4.37943	0.423876	0.515009	0.99997
Ankrd45	-0.117257	4.83469	0.423801	0.515046	0.99997
Cntn3	-0.14631	9.90314	0.423622	0.515135	0.99997
Smarca2	0.136707	8.26926	0.419174	0.517349	0.99997
Bcorl1	-0.110981	4.97585	0.419099	0.517387	0.99997
Cacna1i	-0.133778	6.09444	0.418525	0.517674	0.99997
Dnm1l	0.0959808	6.9635	0.418115	0.517879	0.99997
Rapgefl1	0.137021	5.72985	0.417942	0.517965	0.99997
Bbof1	0.11556	6.37711	0.417567	0.518154	0.99997
Ywhag	0.134396	6.0651	0.417187	0.518344	0.99997
Tsen2	0.128792	4.31661	0.417102	0.518387	0.99997
St3gal3	-0.101116	6.60137	0.416532	0.518673	0.99997
Cul3	0.0998239	6.67328	0.416122	0.518879	0.99997
Ube2q2	-0.131277	6.16031	0.41547	0.519206	0.99997
Ccdc92b	-0.122258	4.37769	0.415095	0.519395	0.99997
Tmem44	-0.129353	6.18893	0.413636	0.52013	0.99997
Mtus2	-0.134119	8.14183	0.412008	0.520952	0.99997
Fstl4	-0.144542	9.50768	0.412006	0.520953	0.99997
Atxn1	-0.144043	10.0064	0.411889	0.521012	0.99997
Tmem164	0.130676	6.16641	0.411782	0.521066	0.99997
Gm3764	0.0955851	6.90148	0.411232	0.521345	0.99997
Kpna1	0.123108	6.26581	0.411112	0.521406	0.99997
Dhx40	0.118417	4.40716	0.410799	0.521564	0.99997
Zdhhc23	0.108759	5.47222	0.410775	0.521576	0.99997
Rpl7l1	-0.117103	4.41839	0.409842	0.52205	0.99997
Smarca1	0.118916	6.32009	0.409743	0.5221	0.99997
Rnf115	-0.0997993	6.62239	0.40972	0.522112	0.99997
Gria3	-0.142517	10.5242	0.409536	0.522205	0.99997
Sft2d1	0.115426	4.75806	0.408715	0.522622	0.99997
Tank	0.108229	5.00542	0.408662	0.522649	0.99997
Gm49797	-0.111677	6.41269	0.408579	0.522692	0.99997
Gclc	-0.106229	5.09517	0.408575	0.522694	0.99997
Gm32926	-0.113794	4.48362	0.408504	0.52273	0.99997
Gpcpd1	-0.0947865	6.9264	0.408503	0.52273	0.99997
Nop58	0.111538	4.92522	0.408317	0.522825	0.99997
2010300C02Rik	-0.133406	8.13423	0.408161	0.522905	0.99997
Npdc1	0.114736	4.60168	0.407447	0.523268	0.99997
Rab36	-0.1064	5.06769	0.407394	0.523295	0.99997
Camk2a	-0.143268	9.98414	0.407188	0.5234	0.99997
Pclo	0.141017	8.872	0.40714	0.523425	0.99997
Fto	-0.127646	7.96419	0.40696	0.523517	0.99997
Lims1	0.137865	5.88808	0.406491	0.523756	0.99997
Ift172	-0.102405	5.30654	0.406392	0.523806	0.99997
Stxbp4	-0.137092	5.91481	0.4059	0.524058	0.99997
9130024F11Rik	-0.110425	6.42211	0.405627	0.524197	0.99997
Zfand4	0.132584	4.25793	0.404914	0.524562	0.99997
Nr3c1	0.107503	7.54478	0.40448	0.524785	0.99997
Nck1	-0.114746	4.64982	0.404306	0.524874	0.99997
Yeats2	-0.0990591	6.63063	0.404066	0.524997	0.99997
Arhgap33	0.114893	4.66953	0.403511	0.525282	0.99997
Spire1	-0.123879	7.89289	0.403381	0.525349	0.99997
Pcyt2	0.105709	5.05633	0.401585	0.526272	0.99997
Top1	0.0950225	7.28941	0.401004	0.526571	0.99997
Lgi1	0.094323	6.90322	0.400779	0.526687	0.99997
Pygb	0.115242	4.69431	0.40058	0.52679	0.99997
Dus2	-0.119714	4.37835	0.400326	0.526921	0.99997
Fam185a	0.105289	5.09394	0.400119	0.527028	0.99997
Khdrbs3	0.137657	8.65391	0.399966	0.527107	0.99997
Mettl25	0.114135	4.74454	0.399153	0.527527	0.99997
Rasal1	0.1201	5.59092	0.399005	0.527603	0.99997
Pign	0.101279	5.31814	0.398319	0.527959	0.99997
AW554918	0.0936945	6.95442	0.39824	0.528	0.99997
Mapk14	-0.0950075	6.83171	0.3968	0.528746	0.99997
Rps20	0.139279	4.14304	0.396574	0.528864	0.99997
Cdk13	0.100952	7.43812	0.396028	0.529148	0.99997
March2	-0.101516	5.27529	0.395554	0.529394	0.99997
Arhgap20	-0.112889	7.68119	0.395351	0.5295	0.99997
Zfyve1	-0.0995186	5.40449	0.394159	0.530121	0.99997
Psmd6	0.118283	4.38252	0.393824	0.530296	0.99997
Hnrnpll	0.13519	5.90642	0.393615	0.530405	0.99997
Tmem65	-0.112943	5.53452	0.392437	0.531021	0.99997
Nrgn	-0.126178	7.98411	0.392355	0.531064	0.99997
Pex13	0.110393	4.8904	0.391461	0.531533	0.99997
E130102H24Rik	0.103497	5.11865	0.391177	0.531681	0.99997
Tfdp1	-0.101549	5.24577	0.391038	0.531754	0.99997
Stimate	-0.101056	5.26902	0.390484	0.532045	0.99997
Wbp1l	-0.113268	4.66581	0.390449	0.532063	0.99997
Abat	-0.104799	5.05457	0.390386	0.532096	0.99997
Lmln	-0.113012	4.65814	0.390367	0.532106	0.99997
Nt5m	-0.107879	4.95274	0.390344	0.532119	0.99997
Ssr4	0.140314	4.10831	0.390057	0.53227	0.99997
Rala	0.121144	5.61811	0.389657	0.53248	0.99997
Cckbr	0.103984	5.07056	0.389299	0.532668	0.99997
Plcg1	-0.112709	4.76143	0.389093	0.532777	0.99997
Cyhr1	0.130561	4.24735	0.389082	0.532782	0.99997
Exoc7	-0.111592	4.85199	0.388779	0.532942	0.99997
Mblac2	0.132429	5.97261	0.388631	0.53302	0.99997
Znhit6	0.110909	4.87301	0.388411	0.533136	0.99997
Kcnk10	0.126139	6.17775	0.388377	0.533153	0.99997
Wdfy3	-0.126098	7.99914	0.387725	0.533497	0.99997
2810004N23Rik	0.111735	4.58535	0.387542	0.533594	0.99997
Map4k2	0.121462	4.34249	0.387477	0.533629	0.99997
Rasa1	0.108108	6.41947	0.386745	0.534016	0.99997
Dpm1	-0.0922331	6.94664	0.386684	0.534048	0.99997
Myef2	0.0947179	7.34195	0.385658	0.534591	0.99997
Ptk7	-0.141938	4.09521	0.385394	0.53473	0.99997
Pag1	-0.135827	5.82828	0.385049	0.534913	0.99997
A730081D07Rik	-0.126107	4.29096	0.384877	0.535005	0.99997
Hps4	0.125661	4.29366	0.384733	0.535081	0.99997
Necab1	0.129179	8.10599	0.384512	0.535199	0.99997
Tubgcp6	-0.124708	4.30342	0.383964	0.535489	0.99997
Taf4	-0.110264	4.45191	0.383932	0.535507	0.99997
Thoc1	0.110748	6.37635	0.383182	0.535905	0.99997
Fxyd6	0.127534	4.28204	0.383054	0.535973	0.99997
Dcun1d5	0.10119	6.50227	0.382085	0.536489	0.99997
Cdkl2	0.12083	5.6268	0.382009	0.53653	0.99997
Pfkfb4	0.102702	5.1107	0.381931	0.536572	0.99997
Rpap3	0.111178	4.6052	0.381577	0.53676	0.99997
Chd6	-0.101921	7.49541	0.381319	0.536898	0.99997
Sgk3	0.0916933	6.9744	0.381045	0.537044	0.99997
Nup93	0.0921334	7.16044	0.380312	0.537436	0.99997
Cc2d1b	-0.109459	4.46559	0.379673	0.537778	0.99997
Vwa5b2	-0.0999375	5.25225	0.37953	0.537855	0.99997
Zfp949	-0.104498	4.99914	0.379449	0.537898	0.99997
Als2	-0.101841	5.12404	0.378878	0.538204	0.99997
Tubgcp4	-0.103883	5.0093	0.378685	0.538308	0.99997
Rnf111	-0.0955717	6.6468	0.378214	0.538561	0.99997
Ccdc82	0.119507	4.34774	0.377886	0.538737	0.99997
Zfp523	-0.0981102	5.41372	0.377745	0.538813	0.99997
Ddx41	0.110542	4.63024	0.37715	0.539133	0.99997
Ypel3	0.110527	4.80036	0.377112	0.539153	0.99997
Stat2	-0.110301	4.57695	0.376972	0.539228	0.99997
Atxn10	0.0911538	6.97719	0.376754	0.539345	0.99997
Prpf4b	0.125903	8.03772	0.37659	0.539434	0.99997
Dennd1b	-0.0922319	6.85649	0.376481	0.539493	0.99997
Erlec1	-0.10734	6.40803	0.375864	0.539825	0.99997
Tcf4	0.13765	9.98151	0.375836	0.53984	0.99997
Fnbp4	-0.0914222	7.11023	0.375719	0.539903	0.99997
Prkar2a	-0.110461	4.80388	0.3757	0.539914	0.99997
Clu	0.138498	4.10337	0.375562	0.539988	0.99997
Smarcb1	-0.0990516	5.26203	0.374919	0.540335	0.99997
Pi4ka	-0.129972	8.33806	0.374816	0.540391	0.99997
Msh2	-0.110405	4.7063	0.374358	0.540638	0.99997
5330417C22Rik	-0.0909084	7.00032	0.374013	0.540825	0.99997
Mapk8ip1	0.110266	4.79017	0.373847	0.540915	0.99997
Scg5	-0.0916502	7.25643	0.373725	0.540981	0.99997
Lin52	-0.126099	6.10264	0.373216	0.541256	0.99997
Ccdc149	-0.132256	5.88054	0.372603	0.541589	0.99997
Dusp22	-0.103072	5.00825	0.372396	0.541701	0.99997
Insr	-0.0923926	6.8079	0.372159	0.54183	0.99997
Dgcr6	-0.110134	4.64679	0.372078	0.541874	0.99997
Psmc4	0.108943	4.54126	0.371776	0.542038	0.99997
Trim2	0.113211	7.76357	0.371486	0.542195	0.99997
Celf3	0.132817	5.84997	0.371227	0.542336	0.99997
Ski	-0.0952881	6.61908	0.370973	0.542475	0.99997
Golga4	-0.0911779	7.27819	0.369528	0.543262	0.99997
Magi3	0.129914	8.42106	0.369479	0.543289	0.99997
Kmt2b	-0.108183	4.8691	0.368847	0.543634	0.99997
Zbtb1	-0.115619	4.36977	0.368801	0.543659	0.99997
Glcci1	-0.0909886	7.27287	0.368384	0.543886	0.99997
Cdh8	0.1365	9.48222	0.368003	0.544095	0.99997
Lin7a	-0.115224	7.82368	0.367738	0.54424	0.99997
Ndfip1	0.0909712	7.30556	0.367348	0.544453	0.99997
Prrc2b	-0.0917591	6.80561	0.366632	0.544846	0.99997
Myrip	-0.127144	8.20301	0.366489	0.544924	0.99997
Tex10	0.0970075	5.32033	0.366232	0.545065	0.99997
Nono	0.109191	4.74201	0.365987	0.5452	0.99997
Akap11	0.0923249	6.75826	0.365788	0.545309	0.99997
Rexo2	0.111224	4.4117	0.365502	0.545467	0.99997
Fam184a	0.107006	6.39292	0.365428	0.545507	0.99997
Rap1gds1	0.0925437	7.34911	0.365088	0.545694	0.99997
Cldn12	0.10839	4.58039	0.364999	0.545743	0.99997
Shld2	-0.117958	4.34088	0.364789	0.545858	0.99997
B230208B08Rik	-0.108775	4.68026	0.364719	0.545897	0.99997
Pacrg	0.119	6.2236	0.364368	0.54609	0.99997
Kctd3	-0.110043	5.54744	0.363557	0.546537	0.99997
Ppp1r9a	-0.133435	8.94056	0.363084	0.546799	0.99997
Ehbp1	-0.129161	8.46148	0.362927	0.546885	0.99997
Sars	0.128541	5.94828	0.362599	0.547067	0.99997
Rab5b	-0.103556	4.96011	0.362025	0.547384	0.99997
Mpc2	0.110386	5.55297	0.361854	0.547478	0.99997
Slc16a2	0.0897319	7.10581	0.36129	0.547791	0.99997
Ctnna2	0.13369	10.555	0.360711	0.548112	0.99997
Mdn1	0.0931738	6.65903	0.360501	0.548228	0.99997
Man1a2	0.124331	8.06502	0.36045	0.548257	0.99997
Nucb2	0.123213	4.27773	0.360415	0.548276	0.99997
Rims1	-0.133483	10.6216	0.360336	0.54832	0.99997
Kcnj3	-0.133434	9.084	0.360057	0.548475	0.99997
Ubtd2	0.13152	5.81918	0.359556	0.548753	0.99997
Cdh12	-0.134362	10.1093	0.359523	0.548771	0.99997
Coq10b	0.107866	4.74076	0.359442	0.548816	0.99997
Gm15398	0.107901	4.73773	0.359346	0.54887	0.99997
Cct8	0.125357	4.24739	0.359118	0.548996	0.99997
Abl2	-0.089126	7.00815	0.359101	0.549006	0.99997
Mroh1	-0.10701	4.50948	0.35879	0.549179	0.99997
Acvr1b	-0.104704	5.50168	0.358551	0.549312	0.99997
Mpc1	0.121759	6.16726	0.358023	0.549606	0.99997
Stxbp1	-0.108836	7.71259	0.357901	0.549674	0.99997
E2f3	0.11483	5.60306	0.357823	0.549718	0.99997
Zdhhc2	-0.121605	6.16715	0.357752	0.549757	0.99997
A530058N18Rik	-0.134142	4.12454	0.357618	0.549832	0.99997
Pold3	-0.100138	5.042	0.357248	0.550038	0.99997
Ccdc57	-0.127792	5.94121	0.356919	0.550222	0.99997
Gtf3c3	-0.130322	5.77145	0.356397	0.550514	0.99997
Mcts1	0.106221	4.86492	0.355624	0.550947	0.99997
Eps15	0.114333	5.6042	0.355607	0.550956	0.99997
Nr2c2	-0.0887054	7.02091	0.355594	0.550963	0.99997
Akap8l	-0.127978	8.47739	0.355514	0.551008	0.99997
Gm43948	-0.106737	4.59198	0.354432	0.551615	0.99997
Ric1	-0.111549	6.30456	0.353847	0.551943	0.99997
Polg	-0.0964613	5.23361	0.352359	0.552781	0.99997
Cyp4x1	-0.120265	4.29107	0.351526	0.553251	0.99997
Bbx	-0.122756	6.08989	0.351484	0.553274	0.99997
Prkg1	0.132093	10.4789	0.351319	0.553367	0.99997
Gcfc2	-0.0961249	5.25127	0.351125	0.553477	0.99997
Me1	-0.0993729	5.03805	0.351103	0.553489	0.99997
Ppp2r2b	0.133598	9.68538	0.350935	0.553584	0.99997
Ppp1r21	-0.116002	6.23234	0.350524	0.553817	0.99997
Sertad2	-0.0921202	6.62992	0.350005	0.55411	0.99997
Senp8	0.111351	4.38286	0.349701	0.554282	0.99997
Prpf39	0.0877809	6.96953	0.349568	0.554358	0.99997
Smyd4	-0.12692	4.19902	0.349485	0.554405	0.99997
H2afy2	-0.105477	4.5085	0.349258	0.554534	0.99997
Phactr3	-0.120818	8.02757	0.349093	0.554627	0.99997
Ndrg4	0.0925568	6.59902	0.34898	0.554691	0.99997
Pfkm	-0.111729	5.58885	0.348966	0.554699	0.99997
Dhx29	0.106557	4.6941	0.348827	0.554778	0.99997
Opcml	0.127116	12.2735	0.348676	0.554864	0.99997
Ank3	-0.131362	10.5827	0.348548	0.554936	0.99997
Srsf5	0.0929478	7.40301	0.348294	0.55508	0.99997
Cyb5b	-0.0974074	5.13797	0.348194	0.555137	0.99997
C920021L13Rik	0.140397	3.99485	0.347835	0.555341	0.99997
3110039M20Rik	0.125324	5.73283	0.347787	0.555368	0.99997
Tox3	-0.12673	5.92265	0.347786	0.555369	0.99997
Enox2	0.0991105	5.02271	0.347048	0.555789	0.99997
Gm35188	0.0933263	5.37674	0.347019	0.555805	0.99997
Ints2	-0.101566	4.95511	0.346619	0.556033	0.99997
Tm9sf3	0.12885	5.83126	0.346613	0.556037	0.99997
Epm2a	-0.0968251	5.44084	0.346591	0.556049	0.99997
Cox7c	0.0944635	5.3028	0.346486	0.556109	0.99997
Ankrd42	0.108562	5.55948	0.346309	0.55621	0.99997
Osgepl1	-0.112649	4.36418	0.346019	0.556375	0.99997
Edc3	-0.105861	4.58671	0.345968	0.556404	0.99997
Trit1	-0.0955201	5.23405	0.345658	0.556581	0.99997
Psme4	-0.109137	7.76739	0.344463	0.557265	0.99997
Kcnmb4	-0.125983	5.92269	0.344249	0.557387	0.99997
Scamp5	-0.0947409	5.42446	0.344071	0.557489	0.99997
Iqsec3	-0.112062	6.27502	0.344029	0.557513	0.99997
Ctdspl	-0.122325	8.11861	0.344018	0.557519	0.99997
Rps6kb2	0.0977856	5.05799	0.343255	0.557957	0.99997
Hira	-0.0973388	6.48271	0.343213	0.557981	0.99997
Khdrbs2	0.132153	9.57085	0.343109	0.55804	0.99997
Slc12a6	-0.106293	7.7069	0.342996	0.558105	0.99997
Cryl1	-0.103422	4.89602	0.342507	0.558386	0.99997
Dpy19l4	-0.0933583	5.35068	0.342472	0.558406	0.99997
Gclm	0.104678	4.53382	0.342469	0.558407	0.99997
Ptprd	-0.122228	13.8807	0.342204	0.55856	0.99997
Bend6	0.117141	6.19476	0.341696	0.558852	0.99997
Phtf1	-0.091716	6.58351	0.341231	0.559119	0.99997
Arhgap26	-0.12861	8.80307	0.34116	0.55916	0.99997
Rbbp4	-0.108226	5.56429	0.341111	0.559189	0.99997
Utrn	-0.128329	5.81267	0.340917	0.5593	0.99997
Rnf138	0.121802	5.7116	0.340089	0.559778	0.99997
Pip4p1	0.103416	4.47375	0.339727	0.559987	0.99997
Tulp4	0.0870342	7.14918	0.33966	0.560026	0.99997
Icam5	0.110523	6.28588	0.339179	0.560303	0.99997
Ick	-0.0993238	4.98588	0.339116	0.56034	0.99997
Ppp6c	-0.0973191	5.05545	0.338898	0.560466	0.99997
Agpat3	-0.123945	5.96013	0.338553	0.560666	0.99997
1500015A07Rik	0.104361	4.57073	0.338082	0.560938	0.99997
Faah	-0.0904458	6.6421	0.337579	0.56123	0.99997
Wnk1	-0.0867959	7.15349	0.337518	0.561265	0.99997
Ptprk	0.130425	9.40799	0.337451	0.561304	0.99997
Nf2	-0.0956424	5.14984	0.337339	0.561369	0.99997
R3hdm1	-0.128612	10.8677	0.33702	0.561554	0.99997
Dennd6b	0.0939282	5.25272	0.336368	0.561933	0.99997
Stx18	-0.113097	6.24005	0.33606	0.562112	0.99997
Jph3	-0.0934897	5.29294	0.335867	0.562224	0.99997
Gm35161	0.128265	4.13407	0.335425	0.562482	0.99997
Gcn1	-0.0975829	5.01773	0.335325	0.56254	0.99997
Dcx	-0.0858652	6.95386	0.335321	0.562543	0.99997
Matk	0.0894805	6.68112	0.335086	0.562679	0.99997
Nkap	0.117388	4.29097	0.334881	0.562799	0.99997
Fam133b	0.10559	5.54876	0.334401	0.563079	0.99997
Pdcd4	0.0863538	7.14415	0.3339	0.563372	0.99997
Kcnip3	0.112252	6.24609	0.333501	0.563605	0.99997
Klf7	0.0859157	7.04553	0.333159	0.563805	0.99997
Tent2	-0.0887682	6.70951	0.333004	0.563895	0.99997
Pmm2	-0.103288	4.5384	0.332533	0.564172	0.99997
Narf	-0.0975111	5.00956	0.332526	0.564175	0.99997
Gm33228	0.0864653	7.29109	0.33222	0.564355	0.99997
Mtmr3	-0.0859496	7.12226	0.331418	0.564825	0.99997
Fbh1	-0.111635	5.61762	0.331244	0.564928	0.99997
Psma7	0.102586	4.86134	0.331196	0.564956	0.99997
Patj	-0.114443	5.64791	0.330903	0.565128	0.99997
Rnf144a	-0.107008	6.31683	0.330841	0.565164	0.99997
Zfp740	-0.102566	4.4938	0.330725	0.565233	0.99997
Unc80	-0.127775	9.09358	0.329946	0.565691	0.99997
Kcnh4	-0.092561	5.28076	0.329935	0.565697	0.99997
1700025G04Rik	0.086153	7.28504	0.329854	0.565745	0.99997
Cdc23	-0.0932196	5.24085	0.329796	0.565779	0.99997
Clcc1	-0.121317	4.22736	0.329774	0.565792	0.99997
Crtc1	-0.112378	6.23572	0.329699	0.565836	0.99997
Zfp938	0.123113	4.20323	0.32958	0.565906	0.99997
Atl1	0.0885641	6.69161	0.329236	0.566109	0.99997
Tm7sf3	-0.113677	4.32339	0.328713	0.566418	0.99997
Dnajc11	-0.0983366	4.97014	0.328417	0.566593	0.99997
Ap2m1	0.126567	4.14589	0.328405	0.5666	0.99997
Mfap3l	-0.0956875	5.04167	0.328208	0.566716	0.99997
Invs	0.102006	4.49286	0.328129	0.566763	0.99997
Ywhah	-0.11439	6.19813	0.327869	0.566916	0.99997
Bicra	-0.0945238	5.14757	0.327715	0.567008	0.99997
Dnaja2	0.106981	6.30837	0.327429	0.567177	0.99997
Cacna1a	-0.128944	9.69302	0.327033	0.567411	0.99997
Ccdc92	-0.115384	4.3005	0.326736	0.567588	0.99997
Sh3glb2	0.0917598	5.3057	0.326727	0.567592	0.99997
Ubxn4	0.116854	6.14506	0.326724	0.567595	0.99997
Nprl3	-0.0949799	5.08833	0.326309	0.56784	0.99997
Syncrip	0.118907	6.06273	0.326228	0.567889	0.99997
Zc3h3	-0.095692	5.04914	0.326105	0.567961	0.99997
Vipas39	-0.0928859	5.22604	0.325943	0.568058	0.99997
Pcmt1	-0.0921423	6.51925	0.325036	0.568597	0.99997
Uba5	-0.0906608	5.36926	0.3247	0.568797	0.99997
Gkap1	0.101253	4.87666	0.323921	0.569261	0.99997
Tmem232	-0.10592	5.56804	0.32379	0.569339	0.99997
Capn15	-0.104418	5.55431	0.323633	0.569433	0.99997
Orc4	0.0892655	6.58548	0.32349	0.569518	0.99997
2900076A07Rik	0.109876	4.35495	0.323488	0.569519	0.99997
Sel1l	-0.10367	6.34784	0.323237	0.569669	0.99997
Pstk	-0.089905	5.40338	0.32296	0.569834	0.99997
Cntn4	0.127269	10.1426	0.322899	0.569871	0.99997
Ankle2	-0.0931592	5.17997	0.322854	0.569898	0.99997
Klhl23	-0.111043	5.62833	0.322761	0.569953	0.99997
Phyhip	-0.107109	4.38562	0.322164	0.57031	0.99997
Crebrf	-0.104628	6.33275	0.322117	0.570338	0.99997
Plec	-0.0970661	6.44358	0.321935	0.570447	0.99997
Irak1bp1	0.103687	5.54951	0.321645	0.570621	0.99997
Clcn5	0.10218	4.76534	0.32161	0.570642	0.99997
St7	0.0889327	7.39551	0.320926	0.571051	0.99997
Sox5	0.105778	7.77839	0.320773	0.571144	0.99997
Gm8098	0.0918051	5.23631	0.320411	0.571361	0.99997
Ppm1h	-0.120509	8.37823	0.320163	0.57151	0.99997
Specc1	-0.0846882	7.2187	0.320004	0.571605	0.99997
4632427E13Rik	0.0984078	6.41619	0.319659	0.571813	0.99997
Stmn3	0.10879	5.60823	0.319641	0.571823	0.99997
Kcnc1	-0.124199	5.80909	0.318891	0.572275	0.99997
Flnb	0.0853911	6.81933	0.318861	0.572293	0.99997
Gm48091	0.1175	5.70688	0.318686	0.572399	0.99997
Gm3510	-0.0910643	5.25139	0.318125	0.572736	0.99997
Chrm3	-0.125391	10.5855	0.317638	0.573031	0.99997
Rmdn3	-0.101592	4.80531	0.31717	0.573314	0.99997
Eif2ak4	0.105705	5.57877	0.316686	0.573606	0.99997
Nyap2	-0.12408	8.82209	0.316682	0.573609	0.99997
Ankrd44	-0.0955792	5.00412	0.316523	0.573705	0.99997
Foxp1	-0.124795	9.0122	0.316224	0.573886	0.99997
Glt1d1	0.095609	4.993	0.315945	0.574055	0.99997
Drosha	-0.108724	6.25511	0.315901	0.574082	0.99997
Adcy3	0.0948662	5.01273	0.315561	0.574288	0.99997
Styx	0.0899126	5.33224	0.315239	0.574483	0.99997
Urgcp	-0.119249	5.73369	0.314916	0.574679	0.99997
Dstyk	-0.121297	5.8889	0.314569	0.57489	0.99997
Actn2	0.101563	4.7126	0.313829	0.57534	0.99997
Reps1	0.116997	6.05324	0.313792	0.575362	0.99997
Acss2	0.104975	5.57904	0.312632	0.576069	0.99997
Pcdh15	0.125419	9.3907	0.312375	0.576226	0.99997
5730480H06Rik	-0.0992075	4.46351	0.312007	0.576451	0.99997
Coq8b	0.101177	4.64166	0.311845	0.57655	0.99997
Pabpc4	0.123969	4.13519	0.311762	0.576601	0.99997
Gnal	-0.117406	6.01204	0.310922	0.577115	0.99997
B930095G15Rik	-0.0998263	4.544	0.310904	0.577126	0.99997
Akirin1	-0.0998573	4.57421	0.310591	0.577317	0.99997
Cds1	0.104184	6.30867	0.310299	0.577497	0.99997
Dip2a	-0.117528	5.72423	0.310056	0.577646	0.99997
Map4k5	-0.0835133	7.28901	0.30972	0.577852	0.99997
Kcnh3	-0.117481	6.00122	0.309671	0.577882	0.99997
Ppp1r12b	-0.114001	8.03434	0.309454	0.578016	0.99997
Nisch	0.0850126	6.75153	0.309333	0.578089	0.99997
Tnr	-0.122927	8.87822	0.309287	0.578118	0.99997
Sufu	-0.100622	4.65485	0.307947	0.578943	0.99997
Eftud2	-0.12063	5.86423	0.307894	0.578975	0.99997
Ikzf2	-0.105813	5.59806	0.307238	0.57938	0.99997
Matr3	0.111933	5.66792	0.306924	0.579574	0.99997
Dhdds	-0.116332	6.02576	0.306872	0.579606	0.99997
Slc9a7	0.108404	6.23317	0.305938	0.580183	0.99997
[truncated: 4,230 more rows]

## Sheet: L4_GRKOvsGRCon
gene	logFC	logCPM	LR	PValue	FDR
Gpc5	1.68556	6.66444	164.145	1.40649e-37	8.82712e-34
Junb	1.76652	4.99416	125.644	3.67852e-29	1.15432e-25
Robo1	1.56541	7.55053	101.809	6.11357e-24	1.27896e-20
Erbb4	1.67845	4.2641	78.7785	6.94803e-19	1.09015e-15
Gabrg3	1.46485	7.70257	76.7562	1.9342e-18	2.42781e-15
Spon1	1.27507	5.25189	67.718	1.88631e-16	1.97308e-13
Syt17	1.69318	3.95631	53.1294	3.12284e-13	2.79985e-10
1700016P03Rik	1.26906	4.80783	51.8591	5.96305e-13	4.67801e-10
Nckap5	1.50278	3.93311	45.5804	1.46502e-11	1.02161e-08
Egr1	1.15888	4.73264	43.9822	3.31376e-11	2.07971e-08
Grik4	-1.01448	5.03261	43.0632	5.30007e-11	3.02393e-08
Sgcd	1.15374	7.97964	38.0407	6.92842e-10	3.62356e-07
Gpc6	1.18574	8.19173	36.2359	1.74822e-09	8.43988e-07
Epha3	0.907588	5.14271	35.9874	1.98598e-09	8.90285e-07
Rmst	1.00529	4.87978	35.186	2.9967e-09	1.25382e-06
Sik2	0.754515	7.27925	32.1985	1.39202e-08	5.46019e-06
Man1a	0.854484	5.17849	32.0565	1.4975e-08	5.47045e-06
Camk1g	1.13456	4.1341	31.966	1.56896e-08	5.47045e-06
Ankrd6	0.940818	4.48459	29.8997	4.54976e-08	1.50284e-05
Pcdh19	0.932087	4.44787	29.8003	4.78915e-08	1.50284e-05
Pcsk1	0.818597	6.35392	27.185	1.84891e-07	5.5256e-05
Smoc2	-0.952664	4.21378	25.3758	4.71801e-07	0.000134592
Zfp804b	0.969104	6.0133	24.9237	5.96451e-07	0.000162753
Npas3	0.748832	5.05536	23.5094	1.24304e-06	0.000325055
Dgkb	0.83168	6.24381	23.2409	1.42926e-06	0.000358801
Mgat4c	0.92286	5.98126	22.2957	2.33729e-06	0.000564186
Gm49906	-0.806189	4.61273	21.8511	2.94654e-06	0.000684906
Greb1l	0.794708	4.8654	21.5676	3.41572e-06	0.000765608
Tmem196	1.05122	3.75623	21.1174	4.31985e-06	0.000934876
Adarb2	0.985579	3.89822	20.0667	7.47864e-06	0.00156453
Etv5	0.79346	5.58174	19.7379	8.88242e-06	0.00179826
Palmd	0.859744	4.17139	19.2539	1.14436e-05	0.00224438
Synj2	0.782959	5.60382	18.4503	1.74395e-05	0.00331667
Aff2	0.547759	6.58383	18.1862	2.00327e-05	0.00369779
Gap43	0.802752	6.07434	18.0523	2.14921e-05	0.00385383
Shc3	0.817166	6.02421	17.9598	2.25622e-05	0.00393284
Rps6ka5	-0.551214	7.15231	17.9079	2.3186e-05	0.00393284
Sema3a	0.53991	6.74028	17.8302	2.41514e-05	0.00398452
Zfpm2	0.677161	4.95778	17.7829	2.47604e-05	0.00398452
Tenm1	0.824363	8.30776	17.3327	3.13744e-05	0.00492264
Clmp	0.640357	4.99328	17.2433	3.28859e-05	0.00503394
Cdh13	0.757026	6.16917	17.0355	3.66883e-05	0.00548228
Lamp5	0.839852	4.02103	16.3682	5.21537e-05	0.00761202
Scn3b	0.689264	4.69981	15.4274	8.57374e-05	0.0122293
Grb14	0.644028	4.92293	15.3532	8.91681e-05	0.012436
Plp1	0.688323	4.33452	15.0256	0.000106063	0.0144707
Gm30382	0.721135	5.64124	14.9126	0.000112609	0.0150368
Sdk1	0.743889	8.12049	14.7097	0.000125398	0.0163958
Kcnip2	0.577924	5.12527	14.392	0.000148432	0.0190115
Sox5	0.566605	5.06436	14.2079	0.000163684	0.0205456
Tanc1	-0.563492	5.39745	14.0974	0.000173587	0.0213614
Gabra5	0.786433	3.97829	13.8077	0.000202505	0.0244409
Trib2	0.680562	4.28661	13.6503	0.000220203	0.0260754
Gbe1	0.760366	5.80956	13.5241	0.000235525	0.0271783
Neurod6	0.620603	4.4488	13.503	0.000238178	0.0271783
Nell1	-0.659741	7.91199	13.4043	0.000251049	0.0281354
Lgi2	-0.630399	4.81533	13.3511	0.000258275	0.0284374
Epb41	-0.464689	6.6764	13.2633	0.000270651	0.0292863
Wipf3	-0.654001	6.17174	13.0217	0.000307899	0.0327521
Hunk	-0.545924	6.3666	12.5456	0.000397146	0.0415415
Gm13629	-0.606733	5.55241	12.3859	0.000432597	0.0441636
mt-Co1	0.530154	5.12706	12.37	0.000436288	0.0441636
Dgkg	-0.532676	5.0129	12.2617	0.000462359	0.0460597
A330008L17Rik	0.455793	7.22668	12.0956	0.000505415	0.0486748
Gm47283	0.455023	7.22461	12.0843	0.000508469	0.0486748
Lin28b	0.778493	3.81168	12.0455	0.000519166	0.0486748
Plxdc1	-0.605471	4.65823	12.0439	0.000519632	0.0486748
Glp2r	-0.59423	4.71032	11.5959	0.000660983	0.0610048
Scg3	0.513485	5.07901	11.5409	0.000680821	0.0619251
Tmsb4x	0.57138	4.4994	11.4062	0.000731991	0.0656283
Htr1f	0.576019	6.24954	11.3616	0.000749781	0.0662764
Lrfn2	0.431288	6.69139	11.3155	0.000768621	0.0669981
Per2	0.506997	5.09413	11.2382	0.000801309	0.0688906
Nrp1	0.605831	4.3547	11.0794	0.000872918	0.0740329
Pdzrn4	0.570034	7.80388	10.9613	0.000930357	0.0778523
Plcxd3	0.558752	4.49436	10.8395	0.000993595	0.08205
Hivep1	0.598133	6.14441	10.6184	0.00111967	0.0905755
St6galnac5	0.651248	5.72832	10.6085	0.0011257	0.0905755
Grik1	-0.629471	8.15887	10.4928	0.00119843	0.0952067
Cd34	-0.494254	4.99991	10.3989	0.00126092	0.0989194
Homer1	0.665292	8.78547	10.3145	0.00131986	0.101682
Serinc5	-0.409833	6.69757	10.2884	0.00133867	0.101682
Mbp	0.624771	5.69676	10.2801	0.00134474	0.101682
Epb41l5	-0.633449	4.09564	10.2194	0.00138972	0.103588
A330102I10Rik	-0.415518	6.54272	10.2019	0.00140296	0.103588
Pitpnc1	0.626351	5.95526	10.1423	0.00144907	0.105749
Gm4876	0.477891	5.11685	9.99172	0.00157246	0.113434
Cmss1	0.605022	8.07732	9.92677	0.00162892	0.116171
Tshz2	-0.621395	5.94805	9.8862	0.00166523	0.117427
Ociad2	-0.471112	5.2774	9.84461	0.0017033	0.118777
Pou6f2	0.541239	4.83256	9.7346	0.00180831	0.124714
Hspa8	0.493993	4.95308	9.7059	0.00183677	0.1253
Wwc1	0.553897	5.58232	9.65387	0.00188954	0.127513
Rab3c	0.400068	7.08513	9.62855	0.00191576	0.127908
Zdbf2	0.53688	4.80747	9.57027	0.00197753	0.130642
Prmt2	0.560451	4.30609	9.52709	0.00202461	0.132359
Gm42418	0.643323	11.7824	9.49656	0.00205857	0.133192
Gabra3	0.459592	5.23614	9.35448	0.00222441	0.142453
Neto2	0.457648	5.17507	9.32592	0.00225935	0.143229
Actg1	0.52514	4.78783	9.21666	0.00239822	0.150512
Cabp1	-0.385703	7.0381	9.08251	0.00258066	0.160358
Gm20063	0.512269	4.86093	9.02569	0.00266211	0.162671
Cpne4	0.598537	8.39833	9.02048	0.00266971	0.162671
Lhx2	0.50491	4.44891	8.93176	0.00280254	0.169122
Epha7	0.396848	7.33662	8.80231	0.00300849	0.179822
Eda	0.445552	5.19204	8.71852	0.00314994	0.1865
Adrb1	0.442147	5.07505	8.6782	0.0032204	0.187884
Arhgap29	-0.459644	4.97322	8.67097	0.00323319	0.187884
Grm1	0.375695	6.68143	8.54017	0.00347394	0.200022
Trpc4	0.429021	6.42112	8.47513	0.00360034	0.205416
AC149090.1	0.606432	8.93174	8.42745	0.00369597	0.208915
Insyn2a	0.549362	4.21303	8.40093	0.00375028	0.208915
Trpc5	0.366302	6.94938	8.39549	0.00376153	0.208915
Mast3	0.438156	6.38156	8.24325	0.00409039	0.223239
Vxn	0.493535	4.56453	8.22745	0.00412615	0.223239
Atp6ap1l	-0.429154	5.21513	8.22745	0.00412615	0.223239
Sorcs2	-0.371733	7.16008	8.1867	0.00421986	0.226357
Olfm3	0.533689	6.07199	8.08442	0.00446473	0.236847
Sgsm1	0.385451	6.51016	8.07384	0.00449088	0.236847
Bmpr1b	-0.551675	4.12804	8.01881	0.00462939	0.242117
9530059O14Rik	0.47563	7.75658	7.99866	0.00468121	0.242804
Col8a1	-0.363495	6.54795	7.82358	0.00515689	0.265284
Plch2	0.478101	4.52361	7.80689	0.00520475	0.265569
Cdh4	0.479141	4.62656	7.60096	0.00583374	0.293047
Rnf165	0.349644	6.90593	7.60005	0.00583666	0.293047
Rasl11b	0.572194	3.99651	7.57761	0.00590978	0.294363
Hsd17b12	0.424543	4.99827	7.55917	0.00597054	0.295048
P4ha1	0.350053	6.6389	7.46986	0.00627404	0.307624
Calm2	0.354145	7.21958	7.32076	0.00681624	0.331618
Tle1	-0.338314	6.80402	7.10714	0.00767774	0.370412
Slc35f1	0.403068	7.54773	7.09401	0.0077342	0.370412
Fkbp5	-0.503255	4.22077	7.07834	0.00780211	0.370412
Grasp	0.461948	4.73163	7.06745	0.00784971	0.370412
Sgcz	0.553816	11.3393	6.93231	0.00846523	0.396476
Maml3	-0.350069	7.33824	6.85009	0.00886368	0.412063
Fth1	0.451352	4.69511	6.82406	0.0089938	0.415038
Chl1	-0.375923	7.4655	6.77876	0.0092249	0.421087
Wdr76	-0.553421	3.94798	6.77216	0.00925908	0.421087
4930467D21Rik	0.535125	5.77598	6.7433	0.00941007	0.424875
Per1	0.449852	4.81029	6.71283	0.00957218	0.429107
Hkdc1	0.388103	5.16902	6.66225	0.00984764	0.438325
Fbxo32	-0.456373	4.33788	6.59742	0.0102126	0.45137
Ndst3	0.384816	5.24186	6.5651	0.0103998	0.456428
Arhgef28	0.586762	3.76902	6.48565	0.0108749	0.473964
Cdyl2	0.440771	5.55682	6.43804	0.0111702	0.483477
Gm15155	0.328729	6.54574	6.39975	0.0114136	0.49063
Tox	-0.497524	8.32475	6.35125	0.0117298	0.500792
Sorl1	0.385038	7.5717	6.30515	0.0120388	0.510509
Nr4a1	0.482551	5.99104	6.21829	0.0126437	0.532295
Ubb	0.426104	4.58121	6.20734	0.0127221	0.532295
mt-Co3	0.429344	4.61222	6.16885	0.0130019	0.540397
Nfib	0.316697	6.66879	6.11887	0.0133746	0.552232
Intu	-0.369431	5.2306	6.07719	0.0136939	0.561716
Nr3c2	0.370544	5.35157	6.04849	0.0139182	0.567212
Cntn4	0.502662	8.73022	5.97614	0.0145007	0.587138
Ntng1	0.353907	7.47342	5.95554	0.0146711	0.59023
Fam13c	0.441368	6.16964	5.94187	0.0147853	0.591037
Pgm2l1	0.308278	6.86631	5.92303	0.0149442	0.593606
Il1rapl2	0.497969	8.71784	5.87955	0.0153177	0.601915
Zbtb18	0.414613	4.55495	5.8764	0.0153452	0.601915
L3mbtl3	-0.361932	5.30421	5.84972	0.0155795	0.602462
Rgs6	0.507371	9.09457	5.84596	0.0156129	0.602462
Cux1	-0.503817	8.96311	5.82018	0.0158433	0.602462
Gm15680	0.472791	4.1253	5.81953	0.0158491	0.602462
Asph	-0.307427	7.0221	5.81497	0.0158903	0.602462
Pcsk5	0.500777	4.01608	5.81002	0.0159351	0.602462
Gab2	0.362403	5.14999	5.78496	0.0161639	0.607452
mt-Co2	0.466966	4.15406	5.76468	0.0163515	0.60825
Gdpd5	-0.417335	4.73347	5.75727	0.0164205	0.60825
Prkg2	-0.358943	5.28971	5.75136	0.0164759	0.60825
Sh3bgrl2	-0.413573	4.68477	5.73206	0.0166579	0.610375
Foxp2	0.476804	4.09788	5.7247	0.0167279	0.610375
Eid1	0.3587	5.22151	5.70849	0.0168831	0.612475
Sh3pxd2b	0.421009	4.39678	5.67923	0.0171669	0.619191
Actb	0.35689	5.34728	5.66365	0.0173201	0.620816
Etv1	0.404553	4.85838	5.65459	0.0174097	0.620816
Lama4	-0.365565	7.58815	5.61323	0.0178254	0.630786
Cntnap4	0.46171	5.96945	5.60685	0.0178904	0.630786
March4	0.355776	5.37072	5.57349	0.0182344	0.639324
Slc24a4	-0.303092	7.08	5.54581	0.0185249	0.645903
Pdzd2	-0.430607	7.95956	5.51498	0.0188543	0.649588
Lrrtm4	0.495428	11.1034	5.51024	0.0189055	0.649588
Gm16599	-0.442127	6.06203	5.50694	0.0189411	0.649588
Grm8	0.387857	5.50551	5.46561	0.0193943	0.65921
Rspo3	-0.350549	5.29609	5.46223	0.0194318	0.65921
Tpt1	0.391931	4.50854	5.37564	0.0204199	0.685471
Zfp804a	0.347911	5.12922	5.36843	0.0205044	0.685471
Atp6v0c	0.392098	4.52408	5.36595	0.0205336	0.685471
Xkr6	-0.315325	6.49707	5.3355	0.0208953	0.693858
Lin7b	0.398753	4.78774	5.31717	0.0211163	0.697506
Gm33228	0.362661	7.63901	5.22867	0.0222176	0.730039
Disp3	-0.409839	4.31401	5.2032	0.0225453	0.734563
Lars2	0.366502	6.31856	5.19154	0.0226971	0.734563
Pmepa1	0.357061	4.96736	5.19083	0.0227064	0.734563
Rgs20	0.372171	4.91435	5.16596	0.0230337	0.73908
Dpy19l3	0.389445	4.45944	5.16236	0.0230815	0.73908
Galt	0.390079	4.39363	5.13439	0.0234563	0.747268
Dnajb5	0.384852	4.52026	5.09943	0.0239338	0.756648
Atp2b4	0.398943	4.77185	5.09481	0.0239975	0.756648
Neto1	0.304294	6.50703	5.07907	0.0242163	0.756648
Gapdh	0.4074	4.29039	5.07788	0.024233	0.756648
Bmper	-0.311497	6.48311	5.06492	0.0244149	0.758553
Hsp90aa1	0.336559	5.02083	5.02267	0.0250176	0.773451
Lima1	-0.487455	3.88115	4.95949	0.0259479	0.796851
Pamr1	-0.287724	7.12469	4.95413	0.0260284	0.796851
Rcan2	-0.468272	9.26829	4.92514	0.0264687	0.800954
Spred2	0.320622	7.46151	4.92346	0.0264944	0.800954
Hsp90ab1	0.381939	5.55131	4.92014	0.0265453	0.800954
P3h2	-0.330985	5.39192	4.85191	0.0276155	0.825577
Nkain3	0.332769	6.39216	4.85135	0.0276245	0.825577
Prdm8	0.381997	4.69866	4.81956	0.0281386	0.830969
Dpy19l1	-0.331152	7.54582	4.81654	0.028188	0.830969
Dusp14	0.338089	4.99362	4.81318	0.0282428	0.830969
Asap2	0.277954	6.96614	4.8076	0.0283345	0.830969
Rnf112	0.275379	6.94472	4.76443	0.0290536	0.844537
Rheb	0.328128	5.32272	4.76368	0.0290663	0.844537
Tspan11	-0.474509	3.87376	4.733	0.0295892	0.855768
Raver2	0.325713	5.11746	4.66182	0.0308405	0.887868
Gm20642	0.271463	6.9433	4.62821	0.0314504	0.90129
Gcnt2	0.373486	4.37969	4.5951	0.0320635	0.914684
Gria3	0.419425	8.25996	4.57927	0.032361	0.918993
Gng2	0.375037	6.21463	4.56662	0.0326008	0.921635
Ksr1	-0.369378	4.69347	4.51066	0.0336842	0.947385
Utrn	-0.302196	7.44066	4.5041	0.0338136	0.947385
Cntnap5a	0.431667	8.64248	4.48714	0.0341508	0.951898
Plcl1	0.275003	7.15861	4.48078	0.034278	0.951898
Adgrl2	0.266562	6.92164	4.45596	0.0347797	0.955972
Ccl27a	0.315651	5.123	4.44997	0.0349019	0.955972
Lmo4	0.268386	6.74406	4.44774	0.0349474	0.955972
Mei1	-0.315511	5.2729	4.44352	0.035034	0.955972
Trps1	0.267798	6.72768	4.41756	0.0355709	0.958661
Adamts3	-0.365774	4.75447	4.417	0.0355825	0.958661
Adam19	0.356835	4.48716	4.4166	0.0355908	0.958661
Slc13a5	-0.362836	4.80204	4.39845	0.0359716	0.964776
Pvt1	0.321423	4.99826	4.38924	0.0361664	0.965875
Cyp7b1	-0.302236	6.4391	4.38106	0.0363403	0.966405
Pld5	-0.32175	5.43182	4.35618	0.0368748	0.975341
Cdk5r1	0.359406	4.60554	4.35101	0.0369871	0.975341
Vwa3a	-0.407303	4.13509	4.29933	0.0381274	0.999971
4933412O06Rik	0.355043	4.55794	4.27861	0.0385949	0.999971
Syt4	0.34177	5.51299	4.21918	0.0399694	0.999971
Thsd7a	0.417168	8.61254	4.21696	0.0400218	0.999971
Eef1a1	0.353714	4.72418	4.1816	0.0408652	0.999971
Antxr1	-0.374194	6.13866	4.17231	0.0410897	0.999971
Sun1	-0.259948	7.04774	4.12732	0.0421962	0.999971
Mkx	-0.261338	7.11955	4.098	0.042934	0.999971
Traf3	0.304509	5.26552	4.08164	0.0433516	0.999971
Tuba1a	0.301693	5.08479	4.07565	0.0435056	0.999971
Col26a1	-0.265969	7.2903	4.05544	0.0440294	0.999971
Kcnab1	0.278234	7.38919	4.05122	0.0441395	0.999971
Cdk19	-0.28233	6.46745	4.04349	0.0443421	0.999971
Gm1992	0.341915	4.53625	4.01079	0.0452101	0.999971
Gm19410	0.338845	4.51643	4.00524	0.0453589	0.999971
Calm1	0.260832	7.19794	3.99826	0.0455474	0.999971
Bbs9	-0.257739	7.09391	3.99723	0.0455752	0.999971
Cdc42se2	-0.254016	6.73981	3.99052	0.0457569	0.999971
Pip5k1b	0.343324	4.55593	3.98242	0.0459774	0.999971
Dnajc1	0.389176	8.22554	3.97073	0.0462976	0.999971
Dynll1	0.362171	4.28896	3.97003	0.0463171	0.999971
C78859	0.30614	4.99343	3.96812	0.0463696	0.999971
Fmn1	-0.265461	7.33098	3.96472	0.0464633	0.999971
Astn2	-0.422377	10.2892	3.95812	0.0466459	0.999971
Luzp2	0.338438	4.48192	3.95081	0.0468488	0.999971
Chga	0.379703	4.18316	3.95012	0.0468679	0.999971
Col19a1	0.380162	5.68199	3.93789	0.04721	0.999971
Stk40	0.341393	4.40109	3.9209	0.0476894	0.999971
4930452B06Rik	0.370563	4.22649	3.89329	0.0484793	0.999971
Zmiz1	-0.296117	5.2012	3.87996	0.0488656	0.999971
Sfmbt2	0.30382	4.98796	3.85328	0.0496488	0.999971
Hdac5	0.294658	5.16563	3.83067	0.0503229	0.999971
Cfap54	0.251076	6.56131	3.83032	0.0503333	0.999971
Cpeb2	-0.248082	6.8145	3.82735	0.0504226	0.999971
Rps8	0.330175	4.49782	3.82598	0.0504637	0.999971
Tmem232	0.339182	4.39798	3.8152	0.0507896	0.999971
Stxbp6	-0.251265	7.09381	3.81125	0.0509094	0.999971
Chn2	-0.251831	7.10553	3.804	0.0511302	0.999971
Ubl7	-0.335771	4.61942	3.79009	0.051557	0.999971
Snx24	-0.383284	5.93167	3.7723	0.0521079	0.999971
Stk32c	0.314205	5.48167	3.7664	0.0522921	0.999971
9630014M24Rik	0.330984	4.4049	3.74979	0.0528142	0.999971
Ift80	-0.290919	5.26202	3.74837	0.0528591	0.999971
Bace2	-0.445021	3.65813	3.74571	0.0529434	0.999971
Vamp2	0.334434	4.38869	3.74324	0.0530216	0.999971
Gda	-0.264896	7.38676	3.69737	0.0544983	0.999971
Ano4	0.39827	4.01065	3.69583	0.0545486	0.999971
Zmiz1os1	-0.394358	5.77653	3.69378	0.0546157	0.999971
Lrch1	0.24508	6.69448	3.68275	0.0549782	0.999971
Rprml	0.364865	4.19551	3.67934	0.0550906	0.999971
Numbl	0.323873	4.87776	3.67809	0.055132	0.999971
BC006965	-0.242309	6.89996	3.66821	0.0554597	0.999971
Igfbp7	-0.459564	3.49348	3.65976	0.0557416	0.999971
Gm41804	0.331552	4.71093	3.64983	0.0560751	0.999971
Ldlrad3	0.286527	5.19758	3.64658	0.0561845	0.999971
Scube1	-0.241556	6.96072	3.64263	0.0563179	0.999971
Nmt2	0.249478	6.53878	3.63684	0.0565141	0.999971
Ndfip2	0.253784	6.52134	3.63254	0.0566602	0.999971
Tmtc1	-0.33013	7.8321	3.61438	0.0572819	0.999971
Grk5	0.312744	4.89864	3.58562	0.0582818	0.999971
St8sia5	0.354703	6.06929	3.54599	0.0596896	0.999971
Slit2	0.322854	7.80819	3.52937	0.0602907	0.999971
Dock9	0.246261	7.25419	3.51295	0.0608911	0.999971
Kcnv1	0.288619	5.43517	3.51	0.0609996	0.999971
Ctnna3	0.340347	6.14992	3.49599	0.0615176	0.999971
Srrm4	0.245747	7.28599	3.46122	0.0628238	0.999971
Osbpl3	-0.37844	8.64962	3.451	0.0632137	0.999971
Dcc	0.394271	10.2289	3.44668	0.0633789	0.999971
Fdft1	-0.3123	4.48251	3.43347	0.0638879	0.999971
Samd5	0.244745	7.29983	3.427	0.0641386	0.999971
Hsph1	0.277938	5.33883	3.41749	0.0645091	0.999971
Itm2c	0.319092	4.40182	3.41646	0.0645494	0.999971
Camk1	0.277672	5.38122	3.41221	0.0647156	0.999971
Chst11	0.277319	5.18493	3.4048	0.0650069	0.999971
Sesn1	-0.234561	7.00248	3.39639	0.0653392	0.999971
A330015K06Rik	0.359258	4.1356	3.35119	0.0671566	0.999971
Tmeff2	0.370995	8.60468	3.34305	0.0674896	0.999971
Cdc14b	-0.273554	5.2156	3.31589	0.0686132	0.999971
Slc8a3	-0.263769	6.43512	3.29945	0.0693032	0.999971
Nap1l5	0.282198	5.44389	3.28802	0.0697871	0.999971
Pak1	0.291017	7.66418	3.28688	0.0698355	0.999971
Dcbld2	-0.354484	5.95767	3.28359	0.0699756	0.999971
Ccdc148	0.305331	6.26292	3.27475	0.0703536	0.999971
4930415C11Rik	-0.310892	4.69499	3.2481	0.0715065	0.999971
Ebf4	-0.316293	4.36484	3.24798	0.0715115	0.999971
Rock2	0.32477	7.92237	3.2388	0.0719133	0.999971
Epha10	-0.319627	5.59029	3.22524	0.0725111	0.999971
Smarca2	0.244827	7.36987	3.21692	0.0728808	0.999971
Arid3b	0.298726	4.88155	3.19454	0.0738846	0.999971
Calm3	0.308925	4.81362	3.19236	0.073983	0.999971
Frmd5	-0.380585	9.79028	3.18977	0.0741006	0.999971
Fnbp1l	0.353333	8.36202	3.18437	0.0743457	0.999971
Cox4i1	0.308305	4.70344	3.18231	0.0744396	0.999971
Rbbp7	0.267497	5.34017	3.17058	0.0749757	0.999971
Dlgap4	0.232922	7.2081	3.16803	0.0750931	0.999971
Npm1	0.352653	4.10856	3.16788	0.0750999	0.999971
Gm32647	0.332202	6.07374	3.15249	0.0758114	0.999971
Pam	0.342147	8.10775	3.14946	0.075952	0.999971
Lsamp	0.37225	11.3047	3.13812	0.0764819	0.999971
Strip1	0.343983	4.15375	3.1297	0.0768778	0.999971
Zmat4	-0.376332	9.88491	3.12378	0.0771578	0.999971
Nasp	-0.26454	5.39228	3.1166	0.0774983	0.999971
Dipk2a	-0.334609	4.18662	3.10316	0.0781404	0.999971
Prkcg	0.319896	5.61723	3.07647	0.0794329	0.999971
Tspan14	-0.317639	5.61097	3.05837	0.0803222	0.999971
Lyst	-0.229316	7.23607	3.05812	0.0803346	0.999971
Prex1	0.266865	5.0069	3.01823	0.0823333	0.999971
Lrrk2	0.228785	7.27112	3.01007	0.0827485	0.999971
Sfxn5	-0.221733	6.66507	3.00946	0.0827797	0.999971
Eif1	0.259517	5.06029	3.00879	0.0828143	0.999971
Nkain2	0.366943	10.5372	3.00179	0.0831727	0.999971
Hspa12a	-0.223125	7.09491	3.00017	0.083256	0.999971
Adk	0.221115	6.64682	2.99462	0.0835413	0.999971
Shisa6	-0.32571	6.05377	2.98358	0.0841133	0.999971
Galnt18	0.294341	7.7889	2.98335	0.0841252	0.999971
Nol4	0.352949	8.69075	2.97707	0.0844521	0.999971
Unc5d	-0.360999	11.4957	2.97374	0.0846262	0.999971
Slc25a4	0.297622	4.78106	2.97358	0.0846343	0.999971
2900097C17Rik	0.348044	4.0628	2.9729	0.0846698	0.999971
Rpl13	0.347402	4.06328	2.97233	0.0846996	0.999971
Alcam	-0.354524	8.74544	2.97223	0.0847048	0.999971
Shisa9	0.327013	8.05131	2.97036	0.0848031	0.999971
Tnfrsf11a	-0.289677	4.86682	2.95694	0.0855095	0.999971
Rnf2	-0.257759	5.2042	2.95029	0.085862	0.999971
Sigmar1	0.289363	4.86741	2.94793	0.0859874	0.999971
Hs3st5	0.218018	6.80831	2.9479	0.085989	0.999971
Thsd4	0.289803	4.88815	2.94531	0.0861274	0.999971
Ttll11	-0.221556	7.11951	2.94003	0.0864089	0.999971
Son	0.26317	7.58006	2.93344	0.0867624	0.999971
Dalrd3	0.308334	4.30086	2.9304	0.0869259	0.999971
Slc24a3	0.341849	8.46442	2.92099	0.0874344	0.999971
Rps24	0.338414	4.10123	2.91245	0.0878983	0.999971
Purb	0.294651	4.76458	2.9085	0.0881136	0.999971
Lrrtm3	0.287267	7.7676	2.89873	0.0886492	0.999971
Tle4	-0.287878	4.86088	2.89603	0.0887978	0.999971
Arhgef10l	-0.293973	4.38671	2.88619	0.0893418	0.999971
Coq10b	0.254467	5.1576	2.88615	0.0893441	0.999971
Teddm2	-0.254799	5.36743	2.87497	0.0899664	0.999971
Fbn1	-0.293544	4.68628	2.86601	0.0904687	0.999971
Ptpn3	-0.216153	6.65747	2.86156	0.0907195	0.999971
Ank1	-0.287046	4.85704	2.85688	0.0909837	0.999971
Ptms	0.278489	5.50344	2.85575	0.0910476	0.999971
Gm4258	0.269487	7.66098	2.82977	0.0925317	0.999971
Rbm3	0.251452	5.06208	2.81836	0.0931914	0.999971
Ywhab	0.270429	5.47811	2.81792	0.0932172	0.999971
Akap5	0.252392	5.39348	2.81735	0.09325	0.999971
Cox8a	0.325277	4.14554	2.8153	0.0933697	0.999971
Nectin3	0.258748	7.59113	2.80527	0.0939551	0.999971
Htr2a	0.273973	4.90618	2.8033	0.0940705	0.999971
Prnp	0.251279	5.09979	2.79822	0.0943692	0.999971
Filip1l	0.277219	4.89125	2.79561	0.0945226	0.999971
Stat2	-0.288615	4.79813	2.78836	0.0949512	0.999971
Grm4	-0.25199	5.01873	2.77846	0.0955398	0.999971
Nectin1	0.252892	5.20438	2.76756	0.0961927	0.999971
4930419G24Rik	0.265417	5.46747	2.76572	0.0963034	0.999971
Mcc	-0.216345	7.17159	2.76394	0.0964103	0.999971
Sncaip	-0.309755	4.23163	2.7612	0.0965758	0.999971
Vmn2r84	0.285092	4.60339	2.75303	0.0970701	0.999971
Maged1	0.303686	4.27003	2.74645	0.0974704	0.999971
Chd5	0.210706	6.72426	2.73896	0.0979283	0.999971
Plcxd2	0.279557	5.53493	2.71652	0.0993146	0.999971
Pabpn1	0.2116	7.08251	2.71131	0.0996392	0.999971
1700025G04Rik	0.212779	7.12355	2.70672	0.0999265	0.999971
Osbpl8	0.251386	7.57061	2.69979	0.100361	0.999971
Adamtsl1	-0.305404	5.63041	2.69766	0.100496	0.999971
Rpl19	0.331674	4.05893	2.69413	0.100718	0.999971
Cnnm2	-0.209992	6.56869	2.68498	0.101299	0.999971
Pak6	0.283639	4.73261	2.67992	0.101621	0.999971
Psd	0.282488	4.82585	2.6652	0.102565	0.999971
Jdp2	-0.294193	6.16186	2.63888	0.104277	0.999971
Zbtb7c	-0.267358	5.49496	2.63808	0.104329	0.999971
Ly6h	0.243655	5.20891	2.62898	0.104929	0.999971
Dennd4c	-0.237508	6.42055	2.61759	0.105685	0.999971
Rbfox1	0.339844	11.3017	2.61637	0.105766	0.999971
A830018L16Rik	0.318944	8.3409	2.60804	0.106323	0.999971
AY036118	0.252654	7.61568	2.60752	0.106358	0.999971
Eno1	0.271382	4.46294	2.60502	0.106526	0.999971
Epn2	0.318583	5.92247	2.58843	0.107647	0.999971
Hectd2	0.279102	6.22592	2.58683	0.107756	0.999971
Depdc5	-0.231801	6.43863	2.57899	0.108291	0.999971
Mccc2	-0.258419	4.93161	2.57122	0.108824	0.999971
Ankfn1	0.204802	6.99613	2.5711	0.108832	0.999971
Tceal5	0.276264	4.79394	2.55537	0.10992	0.999971
Cry2	0.204572	6.61494	2.55233	0.110132	0.999971
Scai	-0.288908	7.9312	2.54716	0.110492	0.999971
Plk2	0.229888	6.44055	2.54352	0.110748	0.999971
Ptprm	-0.291577	7.95911	2.53257	0.111518	0.999971
Pcdh11x	0.275104	7.82263	2.53195	0.111562	0.999971
Mat2a	0.308134	5.97952	2.52558	0.112014	0.999971
Bach2	0.241625	7.56234	2.51784	0.112564	0.999971
Pdp1	0.23789	5.36732	2.50994	0.11313	0.999971
Cntn5	0.334139	10.9909	2.50849	0.113235	0.999971
Kcnip4	0.319734	13.3943	2.50593	0.113419	0.999971
Eif4a1	0.274182	4.67339	2.5037	0.113579	0.999971
Tango6	-0.283755	4.31631	2.49673	0.114083	0.999971
Sema6d	-0.331238	9.12128	2.49542	0.114178	0.999971
Dgkh	0.312462	8.35524	2.49538	0.114181	0.999971
Tmtc2	0.225087	7.44167	2.4945	0.114245	0.999971
Slc4a4	-0.204031	7.13691	2.48433	0.114986	0.999971
Adcy1	0.242144	6.3736	2.48364	0.115036	0.999971
Cadps2	-0.330972	9.18302	2.48115	0.115218	0.999971
Dsel	0.269006	4.4148	2.47043	0.116006	0.999971
Ddx41	0.271666	4.64349	2.46835	0.116159	0.999971
Tmem132d	-0.334715	9.70159	2.46508	0.116401	0.999971
Mbnl3	-0.340011	3.89093	2.45942	0.116822	0.999971
Pitpnm2	-0.219693	7.41268	2.45929	0.116832	0.999971
Dzip1l	-0.271367	4.67284	2.45088	0.117459	0.999971
Pla2g4e	-0.252472	6.31536	2.44963	0.117552	0.999971
Abi3bp	-0.321122	4.01172	2.44941	0.117569	0.999971
Pank1	-0.281446	6.17539	2.44627	0.117805	0.999971
Sparcl1	0.270859	4.38156	2.43776	0.118445	0.999971
Tead1	0.257499	5.50192	2.436	0.118578	0.999971
Mat2b	-0.233349	5.31298	2.4301	0.119025	0.999971
B3gat1	0.234173	5.21975	2.41672	0.120046	0.999971
B3glct	-0.23353	5.09753	2.40726	0.120773	0.999971
Myl6	0.261014	4.48891	2.39897	0.121415	0.999971
B3galt2	0.297381	4.16379	2.39229	0.121935	0.999971
Pid1	0.277758	6.17961	2.38886	0.122203	0.999971
Hs3st4	-0.328297	9.52991	2.38241	0.122708	0.999971
Myo1b	0.194945	6.8203	2.3704	0.123656	0.999971
Ptk2b	-0.195438	6.82258	2.3662	0.123988	0.999971
Crtac1	-0.194506	6.88813	2.36166	0.12435	0.999971
Mfsd4a	-0.284654	6.10283	2.36101	0.124402	0.999971
Hdac9	0.317243	8.7968	2.35759	0.124675	0.999971
Nebl	0.201733	7.272	2.3478	0.12546	0.999971
Cdh8	0.32454	9.96211	2.32763	0.127095	0.999971
Mfap3l	-0.227268	5.10404	2.31918	0.127787	0.999971
Gas5	0.227832	5.16035	2.31739	0.127934	0.999971
Atp11c	-0.30261	5.73362	2.31641	0.128015	0.999971
Mest	0.228104	5.21211	2.30676	0.128813	0.999971
Slc50a1	0.297802	4.11923	2.30588	0.128885	0.999971
Apbb2	-0.211731	7.40739	2.30072	0.129314	0.999971
Dynll2	0.284877	4.21399	2.29733	0.129596	0.999971
Igfn1	-0.280625	5.64122	2.2961	0.129699	0.999971
Ptma	0.262078	4.76631	2.29418	0.129859	0.999971
Mtus1	-0.262278	4.70256	2.29339	0.129925	0.999971
Nrsn1	-0.193522	6.55646	2.28015	0.131039	0.999971
Zdhhc14	0.215254	7.4496	2.25586	0.13311	0.999971
Fstl1	-0.271505	4.29376	2.24363	0.134166	0.999971
Lurap1l	-0.224232	5.07243	2.24342	0.134184	0.999971
Bbx	-0.283979	5.6709	2.24036	0.134449	0.999971
Vmn2r85	0.225184	5.41266	2.23849	0.134612	0.999971
Ubtd2	0.286415	6.01524	2.23033	0.135325	0.999971
Gramd1b	0.238311	7.6539	2.22694	0.135623	0.999971
Sh3glb1	0.210935	6.45764	2.21611	0.136576	0.999971
March11	0.2613	5.57048	2.21428	0.136739	0.999971
Zbtb20	0.257186	4.72829	2.21413	0.136752	0.999971
Lamc1	0.293089	5.9372	2.20905	0.137203	0.999971
Fbn2	-0.265567	6.18546	2.20515	0.137551	0.999971
Mcl1	0.270304	4.28407	2.2043	0.137626	0.999971
Pcnt	-0.223024	5.02717	2.20082	0.137937	0.999971
Fmnl1	0.232645	4.97146	2.19922	0.138081	0.999971
Ripor2	0.192262	6.54904	2.19589	0.138379	0.999971
Spink10	0.254757	4.83661	2.18291	0.13955	0.999971
Gpr137c	-0.186429	6.90884	2.18135	0.139692	0.999971
Thy1	0.2435	4.89807	2.17587	0.14019	0.999971
Shisa4	0.25379	4.77963	2.16733	0.14097	0.999971
B4galt2	0.261318	4.33817	2.16571	0.141119	0.999971
Esco1	0.20019	6.49896	2.1635	0.141322	0.999971
Myo5c	-0.253384	4.39779	2.16254	0.141411	0.999971
Aldoa	0.286104	4.1349	2.15698	0.141924	0.999971
Fras1	0.193339	7.29791	2.13855	0.143637	0.999971
Gabarapl1	0.261603	4.31737	2.13304	0.144155	0.999971
Sidt1	0.26141	7.90385	2.13139	0.14431	0.999971
Dpyd	0.285794	5.96061	2.12632	0.144788	0.999971
Fbxo33	0.226321	5.44236	2.1202	0.145367	0.999971
Mir124-2hg	0.191657	7.28011	2.11698	0.145674	0.999971
St8sia1	-0.218855	5.18944	2.11478	0.145883	0.999971
Rgs4	0.230968	5.46636	2.1141	0.145948	0.999971
Itga4	-0.185933	6.60756	2.11203	0.146146	0.999971
Pnmal2	0.248779	4.41054	2.10911	0.146424	0.999971
Eepd1	-0.246874	4.57254	2.07226	0.149999	0.999971
Tfdp2	-0.182485	6.79465	2.06921	0.1503	0.999971
Elfn2	0.276909	4.1776	2.06852	0.150368	0.999971
4930447C04Rik	0.235718	5.49885	2.06621	0.150595	0.999971
Nrep	-0.183145	6.66317	2.0651	0.150705	0.999971
Lifr	-0.228744	5.46798	2.06239	0.150973	0.999971
Tmod1	-0.284609	5.73008	2.06123	0.151088	0.999971
4921539H07Rik	0.259609	6.16921	2.0602	0.15119	0.999971
Galntl6	0.303975	10.369	2.05617	0.151591	0.999971
Ltk	0.24051	4.47049	2.0526	0.151946	0.999971
Nek10	0.333228	3.7502	2.04873	0.152333	0.999971
Cadm2	0.294644	12.2795	2.04445	0.152762	0.999971
Ckb	0.293316	5.81599	2.04357	0.152851	0.999971
Ptprr	0.192783	7.35289	2.03877	0.153334	0.999971
Aplp1	0.213977	5.10413	2.03848	0.153363	0.999971
Max	-0.231613	5.48845	2.03376	0.15384	0.999971
Camkk1	0.240598	4.46615	2.03303	0.153914	0.999971
Man2a2	-0.25592	5.60267	2.02107	0.155129	0.999971
Dstn	0.240483	4.50729	2.01361	0.155894	0.999971
Ar	-0.212583	5.32106	2.0117	0.15609	0.999971
Ncald	0.28426	8.49011	2.00951	0.156316	0.999971
Gm50304	0.288783	5.83749	2.00799	0.156472	0.999971
Src	-0.212713	5.25791	2.00196	0.157096	0.999971
Gm19938	0.247445	4.36973	1.99226	0.158104	0.999971
Lrtm1	-0.239008	4.5025	1.9908	0.158257	0.999971
Rap1b	0.211898	5.33008	1.98647	0.15871	0.999971
4930578M01Rik	-0.265528	4.20637	1.98292	0.159083	0.999971
Atf6	-0.206417	6.42022	1.97648	0.159762	0.999971
Tafa2	-0.297017	10.6231	1.97122	0.160318	0.999971
Rpl5	0.23716	4.51023	1.96647	0.160823	0.999971
Kcnn3	0.244005	4.68242	1.96558	0.160917	0.999971
Arpc5	0.258251	4.25675	1.95457	0.162095	0.999971
Mtch1	0.241797	4.79616	1.95181	0.162392	0.999971
Zfp618	-0.241508	4.78287	1.9503	0.162555	0.999971
Cebpz	0.224025	4.93752	1.95019	0.162567	0.999971
Dok5	0.288487	5.79321	1.94311	0.163331	0.999971
Ppm1l	-0.28712	8.79489	1.93294	0.164437	0.999971
Fam227a	-0.208494	5.23206	1.93045	0.164709	0.999971
Usp3	-0.272973	5.93162	1.91806	0.16607	0.999971
Gm37459	0.257843	4.23761	1.91645	0.166248	0.999971
Actr3b	-0.177964	7.09668	1.91129	0.16682	0.999971
Sept6	-0.253994	6.11666	1.90366	0.16767	0.999971
Sh3rf1	0.176622	6.63752	1.90268	0.167778	0.999971
Hnrnpk	0.206681	5.2082	1.90141	0.167921	0.999971
Map1b	0.267869	8.19872	1.89472	0.16867	0.999971
Cx3cl1	0.263666	6.01006	1.8882	0.169405	0.999971
Lrp8	0.206338	5.35641	1.88532	0.16973	0.999971
Prkag2	0.174917	6.6355	1.86859	0.171637	0.999971
Cdc40	-0.173066	6.81242	1.86273	0.17231	0.999971
Brpf3	-0.236289	4.77696	1.86107	0.172501	0.999971
Ubr2	-0.172178	6.92647	1.85969	0.172661	0.999971
L1cam	0.20784	5.00663	1.85279	0.17346	0.999971
Tmem132a	0.230047	4.43687	1.84875	0.173929	0.999971
Ndufaf4	0.202937	5.06697	1.8386	0.175116	0.999971
Xylt1	-0.215015	7.64323	1.83493	0.175547	0.999971
Fam78b	-0.172599	6.69655	1.83261	0.17582	0.999971
Gm48742	0.250584	4.24975	1.82888	0.17626	0.999971
Cep97	-0.239191	4.34521	1.82688	0.176496	0.999971
Smarca1	0.212035	6.34709	1.82312	0.176942	0.999971
Mllt11	0.232776	4.83423	1.81657	0.177722	0.999971
Arhgap15	0.204572	5.41951	1.81641	0.177741	0.999971
Npc1	-0.233077	4.74082	1.81416	0.17801	0.999971
Clvs1	0.215641	7.65943	1.81398	0.178032	0.999971
Hook2	0.233119	4.63798	1.81138	0.178342	0.999971
Fstl5	0.278674	5.79765	1.81041	0.178459	0.999971
Cdk14	0.272656	8.59941	1.81015	0.17849	0.999971
Galnt1	-0.195292	6.4319	1.80819	0.178725	0.999971
Myo10	0.246494	4.26162	1.79549	0.180259	0.999971
Ttc39c	-0.226077	4.43922	1.79122	0.180778	0.999971
Itga8	-0.251133	6.07757	1.79088	0.180819	0.999971
Gm43948	0.241585	4.30332	1.78737	0.181247	0.999971
Ezh2	-0.230629	4.63125	1.78091	0.182037	0.999971
Maml2	0.264566	4.10897	1.77475	0.182796	0.999971
Snx1	-0.199535	5.37611	1.77464	0.182809	0.999971
Acp1	0.199551	5.40602	1.77261	0.183059	0.999971
Tmem19	-0.199497	5.04353	1.7678	0.183654	0.999971
Nwd2	-0.273202	8.74735	1.76608	0.183868	0.999971
Prr16	-0.281504	10.2329	1.75994	0.184632	0.999971
Asxl3	0.236055	6.19173	1.75499	0.18525	0.999971
Pth2r	-0.228267	4.83881	1.75063	0.185797	0.999971
Urb1	-0.221849	4.873	1.74772	0.186164	0.999971
Scpep1	-0.255602	4.15519	1.74736	0.186209	0.999971
Bdnf	0.224478	4.4267	1.74688	0.18627	0.999971
Tfrc	0.211578	4.93912	1.73841	0.187341	0.999971
Prcp	-0.224953	4.59871	1.73184	0.188176	0.999971
Hip1	-0.26585	5.85881	1.72876	0.18857	0.999971
Tiam1	-0.170811	7.1665	1.72535	0.189005	0.999971
Pakap.1	-0.173913	6.52799	1.72522	0.189023	0.999971
Cntrob	-0.2273	4.69465	1.72501	0.189049	0.999971
Fam171a1	0.246532	6.07265	1.72228	0.189399	0.999971
Rgs22	-0.226052	4.40711	1.71898	0.189825	0.999971
Skil	0.225953	4.60515	1.71893	0.189831	0.999971
Tshz3	-0.228823	7.84456	1.71833	0.189908	0.999971
Trim66	-0.224939	4.59908	1.71377	0.190496	0.999971
Car4	-0.257665	5.93794	1.71359	0.19052	0.999971
Fam173a	0.195998	5.17007	1.71254	0.190656	0.999971
Gm45159	0.16845	6.55348	1.7078	0.191271	0.999971
Hcfc2	0.259502	5.91476	1.70748	0.191313	0.999971
Kcnh1	-0.2734	9.08656	1.705	0.191636	0.999971
Dpy19l4	-0.206331	5.4608	1.70432	0.191724	0.999971
Eif2ak1	-0.195725	5.14741	1.70051	0.192221	0.999971
Ap2b1	0.165766	6.7806	1.69887	0.192436	0.999971
Bzw1	0.225019	4.71855	1.68829	0.193827	0.999971
Foxo3	-0.166169	6.60112	1.68324	0.194494	0.999971
Samd4	0.256259	5.93143	1.68041	0.19487	0.999971
Rps2	0.237516	4.26583	1.67929	0.195019	0.999971
Ddx50	0.166632	7.09297	1.67471	0.195628	0.999971
Il1rap	-0.211201	7.69942	1.67455	0.195651	0.999971
Srgap2	0.180866	7.40903	1.67409	0.195711	0.999971
Ptchd1	0.260432	5.86879	1.67088	0.196141	0.999971
Acss1	-0.225062	4.70103	1.67073	0.19616	0.999971
Fam102a	-0.227025	4.35932	1.66617	0.196772	0.999971
Hcn1	0.21923	7.78817	1.6593	0.197698	0.999971
Slc25a17	-0.238329	4.24478	1.65501	0.198278	0.999971
Lrriq1	0.21833	4.50918	1.65099	0.198825	0.999971
Cdh20	-0.178556	7.40019	1.64874	0.19913	0.999971
Hpca	0.192414	5.24552	1.64857	0.199154	0.999971
Gm14325	0.219199	4.41079	1.64348	0.199849	0.999971
Brd9	0.18017	6.46471	1.63992	0.200337	0.999971
Plppr5	0.165936	6.54862	1.63979	0.200354	0.999971
Nfatc3	-0.199842	5.44926	1.63973	0.200363	0.999971
Atp1a1	0.216389	7.77172	1.6394	0.200408	0.999971
Castor2	-0.21361	5.51723	1.63446	0.201087	0.999971
Rims4	0.192184	5.29461	1.63446	0.201088	0.999971
Selenok	0.238088	4.22753	1.62843	0.201921	0.999971
Scn1a	-0.262069	8.74337	1.62717	0.202095	0.999971
Eef2	0.247792	4.14369	1.62689	0.202134	0.999971
Robo2	0.270374	9.4692	1.62419	0.202509	0.999971
Lhfpl3	0.229455	6.17555	1.6199	0.203106	0.999971
Bcl2	0.242154	5.67352	1.61755	0.203434	0.999971
Flot2	0.217621	4.56328	1.61614	0.20363	0.999971
Fam13a	-0.196271	5.43769	1.61571	0.203691	0.999971
Gpr162	0.219865	4.68283	1.61378	0.203961	0.999971
Ppme1	-0.163592	7.10083	1.61357	0.203991	0.999971
Synpr	-0.237638	5.65428	1.61101	0.20435	0.999971
Mtmr10	-0.22337	4.35645	1.60547	0.20513	0.999971
Bsg	0.24474	4.15655	1.60422	0.205306	0.999971
Kcnj3	-0.268098	9.41516	1.60327	0.205441	0.999971
Aifm3	-0.223203	5.58295	1.59334	0.20685	0.999971
Plxna4	-0.262748	8.94843	1.59037	0.207274	0.999971
A230004M16Rik	-0.188096	5.25369	1.58626	0.207862	0.999971
Abca5	0.159522	6.854	1.58544	0.207979	0.999971
Mapk8ip1	0.213409	4.50948	1.5814	0.208558	0.999971
9130024F11Rik	-0.158975	6.85992	1.58005	0.208754	0.999971
Klf7	0.158831	6.89843	1.57927	0.208866	0.999971
Gm49685	-0.211751	4.86534	1.57873	0.208943	0.999971
Hspd1	0.250047	4.09363	1.5768	0.209223	0.999971
Slc25a3	0.233319	5.6435	1.57652	0.209262	0.999971
Rpl41	0.225142	4.30902	1.57425	0.20959	0.999971
Dusp11	0.214579	6.24274	1.57318	0.209746	0.999971
Gm29069	0.218833	4.72041	1.57283	0.209796	0.999971
Gprin3	0.250145	5.73954	1.57091	0.210075	0.999971
Wdr78	0.211158	4.87166	1.56905	0.210345	0.999971
Ccdc138	0.216742	4.69105	1.5656	0.210848	0.999971
Rpl9	0.250018	4.082	1.5648	0.210963	0.999971
Nrxn2	0.224797	6.17708	1.55812	0.211941	0.999971
Syndig1	-0.243074	8.21052	1.55777	0.211992	0.999971
Hs3st1	-0.186958	5.34022	1.55769	0.212003	0.999971
Shld1	-0.209525	4.45816	1.55203	0.212836	0.999971
Tcp11l2	-0.252351	4.05545	1.54511	0.213858	0.999971
Htr7	0.215675	4.68524	1.54505	0.213867	0.999971
Adamts17	0.23219	6.08808	1.5437	0.214068	0.999971
Ncapd2	-0.236884	4.18206	1.54005	0.21461	0.999971
Hspa5	0.234819	4.20394	1.5366	0.215124	0.999971
Extl3	-0.163572	6.53089	1.53629	0.21517	0.999971
Mamld1	0.231689	6.08185	1.53507	0.215354	0.999971
Adck1	-0.186041	5.1462	1.53278	0.215695	0.999971
Gm16083	-0.185774	5.35657	1.53089	0.215979	0.999971
Camk2n1	0.164517	7.32968	1.52906	0.216254	0.999971
Inha	0.237497	4.17675	1.52905	0.216254	0.999971
Nxpe4	0.161153	7.19553	1.52594	0.216722	0.999971
Glg1	-0.158732	7.09467	1.52277	0.217201	0.999971
Kcnma1	-0.258709	11.3774	1.52218	0.21729	0.999971
Hs3st2	0.193621	5.44895	1.52197	0.217321	0.999971
Spats2l	0.16066	7.17738	1.52197	0.217321	0.999971
Ppm1k	-0.184621	5.05699	1.51926	0.217732	0.999971
Rgsl1	-0.235714	4.18738	1.5184	0.217862	0.999971
Cntnap5b	0.238414	8.17571	1.50919	0.219263	0.999971
Camk2g	-0.167039	7.36607	1.50737	0.219541	0.999971
Gm12940	0.184178	5.3999	1.50539	0.219844	0.999971
Mapk6	0.211991	4.73954	1.50007	0.220661	0.999971
Ap2m1	0.235898	4.1581	1.49132	0.222012	0.999971
Arhgef12	-0.161128	7.30854	1.48521	0.222962	0.999971
Mgat5b	0.214505	5.57256	1.48391	0.223164	0.999971
Schip1	0.258731	10.0868	1.48331	0.223257	0.999971
Hsd17b4	-0.18264	5.214	1.48298	0.223309	0.999971
Tbc1d8	-0.184923	5.00659	1.48144	0.223549	0.999971
Zfp362	-0.210775	4.66208	1.48066	0.223672	0.999971
Gng3	0.206236	4.53857	1.47559	0.224466	0.999971
Rps20	0.219656	4.29385	1.47377	0.224751	0.999971
Lyzl4	0.181687	5.02911	1.46672	0.225865	0.999971
Pbx3	0.240267	4.09941	1.46499	0.226138	0.999971
Baiap2	0.153659	6.8202	1.46353	0.226369	0.999971
Rptor	-0.156468	7.12788	1.46273	0.226496	0.999971
Zkscan16	-0.181613	5.34749	1.46176	0.226651	0.999971
Immp2l	0.190815	7.63273	1.46065	0.226827	0.999971
Cep112	0.209576	4.66101	1.46032	0.22688	0.999971
Set	0.208378	4.83608	1.45984	0.226956	0.999971
Fhl1	0.18254	5.25641	1.45978	0.226965	0.999971
Phf20l1	0.240283	8.41817	1.45845	0.227176	0.999971
Nrf1	-0.216111	6.18296	1.45714	0.227385	0.999971
Atp11b	0.195892	7.68903	1.45441	0.227821	0.999971
Pdlim7	0.180382	5.38769	1.45269	0.228097	0.999971
Mlh3	-0.180503	5.04986	1.45201	0.228206	0.999971
Ick	-0.204511	4.85771	1.45045	0.228456	0.999971
Ryr3	0.200674	7.74364	1.44645	0.229099	0.999971
Fam234b	-0.180028	5.25441	1.44252	0.229733	0.999971
Hecw2	-0.255903	9.64804	1.4411	0.229961	0.999971
Zc3h12b	0.151773	6.83537	1.43482	0.23098	0.999971
Sms	0.186755	5.44754	1.42791	0.232106	0.999971
Prdm11	-0.202148	4.50042	1.42334	0.232855	0.999971
Ddb2	-0.221528	6.09454	1.41894	0.233578	0.999971
Rnf141	-0.210216	4.34662	1.41599	0.234064	0.999971
Syt5	0.205988	4.71654	1.41226	0.234681	0.999971
Stmn2	0.150251	6.84376	1.41016	0.235029	0.999971
Irak1bp1	0.178104	5.28644	1.40845	0.235315	0.999971
Nmd3	0.17802	5.08545	1.4079	0.235406	0.999971
Rnf157	-0.151504	6.65631	1.40757	0.23546	0.999971
Cryl1	-0.202953	4.55862	1.40557	0.235793	0.999971
Ppfibp1	0.239772	5.86132	1.40445	0.23598	0.999971
Gm46102	0.177865	5.06503	1.40235	0.236331	0.999971
Gabpb2	-0.202267	4.54628	1.40197	0.236394	0.999971
Slc6a7	0.183893	4.97898	1.39832	0.237005	0.999971
Rab3a	0.230059	4.13771	1.39677	0.237265	0.999971
Bcl9	0.18146	5.42613	1.39664	0.237287	0.999971
Tenm2	-0.241028	12.8001	1.39654	0.237303	0.999971
Lin7a	-0.23453	8.39518	1.39651	0.237309	0.999971
Ccsap	0.217	6.12433	1.39399	0.237732	0.999971
Jpt1	0.210565	4.32096	1.39382	0.237762	0.999971
Etfa	-0.176849	5.40727	1.39224	0.238027	0.999971
Lix1	-0.195724	4.89188	1.39126	0.238192	0.999971
Arpp19	0.150459	6.63429	1.38986	0.238429	0.999971
Yae1d1	0.22539	4.18155	1.38949	0.238492	0.999971
Jakmip3	-0.152209	7.11883	1.38922	0.238536	0.999971
Fgf13	0.153974	7.20917	1.3879	0.238761	0.999971
Trpm3	-0.242549	8.76344	1.38757	0.238816	0.999971
Ntng2	-0.226284	5.68744	1.38678	0.238949	0.999971
Nudt4	0.176946	5.15332	1.38667	0.238969	0.999971
Klhdc1	-0.203162	4.83008	1.3824	0.239692	0.999971
Gm47591	0.176546	5.17362	1.38073	0.239977	0.999971
Rorb	-0.248415	10.6384	1.38012	0.240081	0.999971
Rad50	-0.196684	4.45454	1.37915	0.240246	0.999971
Frmd6	0.167344	7.44096	1.37902	0.240267	0.999971
Slc25a25	0.176446	5.09103	1.37863	0.240334	0.999971
Mlf2	0.209596	4.31986	1.37754	0.240521	0.999971
Nefm	0.200605	4.40812	1.37678	0.240651	0.999971
Gm32509	-0.175396	5.24122	1.37086	0.241665	0.999971
Zbtb16	-0.210822	7.91911	1.36896	0.241991	0.999971
Ccdc15	-0.227611	4.14571	1.36854	0.242064	0.999971
Gnb2	0.202118	4.38788	1.36281	0.243051	0.999971
Ssb	0.179206	5.43064	1.36269	0.243071	0.999971
Pde1b	0.200429	4.5716	1.36222	0.243153	0.999971
Gfod1	0.15196	7.16217	1.35975	0.243582	0.999971
Nav1	0.149069	7.0343	1.35842	0.243811	0.999971
Ldb2	0.164679	7.42768	1.35545	0.244327	0.999971
Lonp2	0.149004	6.6434	1.35349	0.244669	0.999971
Coro1c	0.19989	4.56071	1.35049	0.245192	0.999971
Ctnna1	-0.174042	5.27108	1.34525	0.246111	0.999971
Tmem200a	0.166682	6.44434	1.34357	0.246405	0.999971
Ssr4	0.208363	4.30034	1.34328	0.246457	0.999971
Exph5	-0.147048	6.77798	1.34316	0.246477	0.999971
Rph3a	0.148466	6.55797	1.34153	0.246764	0.999971
Msi2	-0.14945	7.11149	1.3413	0.246804	0.999971
Cacna2d3	-0.243251	10.7795	1.32627	0.249471	0.999971
Slc9a9	-0.204073	7.88192	1.32562	0.249586	0.999971
Plcb4	-0.14735	7.05351	1.32498	0.249699	0.999971
Deptor	-0.200849	4.76176	1.32405	0.249867	0.999971
Gm49678	0.182848	7.65288	1.31588	0.251333	0.999971
Tjp2	-0.193841	4.48154	1.31445	0.251591	0.999971
Slco3a1	0.211699	6.11405	1.31422	0.251631	0.999971
Dusp3	0.199339	5.56447	1.31246	0.25195	0.999971
4930590L20Rik	0.192708	4.47245	1.31139	0.252143	0.999971
Abcg2	0.210281	4.26566	1.31097	0.252219	0.999971
Nars	0.171374	5.06134	1.30973	0.252443	0.999971
Selenow	0.194502	5.53869	1.30644	0.253041	0.999971
Sox11	0.220552	4.17679	1.30507	0.253289	0.999971
Ablim2	-0.145727	7.02031	1.30422	0.253444	0.999971
Arsb	-0.175284	7.58106	1.30072	0.254082	0.999971
Gm20275	0.178067	5.44816	1.30048	0.254125	0.999971
Nt5c2	-0.144019	6.95548	1.29745	0.254679	0.999971
Slc9a1	-0.195711	4.57207	1.29513	0.255105	0.999971
Nrg2	-0.152497	7.3409	1.29465	0.255193	0.999971
Gm46367	0.170192	5.12174	1.2906	0.255937	0.999971
Robo3	0.196141	4.7053	1.29041	0.255972	0.999971
Adcyap1r1	-0.192948	4.44045	1.28931	0.256176	0.999971
Tbr1	-0.199177	4.35861	1.28796	0.256424	0.999971
Itgb8	-0.195505	4.7773	1.28721	0.256563	0.999971
Atg7	-0.184759	5.48915	1.28634	0.256723	0.999971
Tmem108	0.219685	8.17201	1.28254	0.257428	0.999971
Brca2	-0.195759	4.38623	1.27879	0.258125	0.999971
Spred1	0.16448	7.47872	1.27715	0.258429	0.999971
4930570G19Rik	-0.17846	5.45909	1.27676	0.258503	0.999971
Rpap2	-0.225492	4.08479	1.2738	0.259055	0.999971
Fkbp2	0.200612	4.32725	1.27348	0.259114	0.999971
Fam124a	0.195855	4.80422	1.27214	0.259365	0.999971
Srsf5	0.167618	7.5191	1.27077	0.259622	0.999971
Ppia	0.18535	5.504	1.26761	0.260215	0.999971
Mta3	-0.143955	6.63092	1.26713	0.260306	0.999971
Cttn	0.195123	4.82176	1.26691	0.260348	0.999971
Pex5l	0.239342	9.54453	1.26645	0.260433	0.999971
Dnaja1	0.229036	5.83767	1.26549	0.260614	0.999971
Galc	-0.168735	5.36413	1.26463	0.260776	0.999971
Thrb	0.23668	9.25677	1.26328	0.261032	0.999971
Csmd3	0.235579	9.14734	1.26108	0.261446	0.999971
Crebrf	-0.166774	6.40778	1.25871	0.261895	0.999971
Idh3b	0.193666	4.79393	1.25686	0.262247	0.999971
Ppp1r2	-0.167922	5.32515	1.25519	0.262564	0.999971
Cdh10	0.233121	8.93995	1.25271	0.263035	0.999971
Emc7	0.192432	4.40138	1.25259	0.263059	0.999971
Chrm2	-0.153085	7.37532	1.24938	0.263671	0.999971
Psma7	0.175005	4.96616	1.2459	0.264338	0.999971
Med14	0.18942	6.25469	1.24585	0.264346	0.999971
3110082I17Rik	0.194575	5.56827	1.23774	0.265908	0.999971
Atp5b	0.190242	4.40728	1.23733	0.265987	0.999971
Gm32926	-0.16705	5.22884	1.23634	0.266177	0.999971
Sumf1	-0.192388	4.73465	1.23409	0.266613	0.999971
Taf1d	0.219226	5.92618	1.23252	0.266917	0.999971
Tbc1d22b	-0.189198	4.5327	1.23202	0.267014	0.999971
Tpst1	-0.166157	5.31541	1.22547	0.268291	0.999971
Dusp22	-0.177535	4.93397	1.2228	0.268812	0.999971
Ago3	0.141256	7.03652	1.2213	0.269105	0.999971
Smad3	0.191969	5.55833	1.21941	0.269476	0.999971
Gatad1	0.200902	4.28055	1.21924	0.26951	0.999971
2610035D17Rik	-0.214254	5.97604	1.21736	0.269879	0.999971
3110056K07Rik	0.190356	4.82722	1.21659	0.270032	0.999971
Stim1	-0.208175	6.04681	1.21186	0.270964	0.999971
Ptbp3	0.218802	5.90286	1.20435	0.272453	0.999971
Myo16	-0.228023	8.87178	1.20432	0.27246	0.999971
Kif21b	0.206695	6.06213	1.20373	0.272577	0.999971
Pcdh1	0.178156	4.92611	1.20368	0.272588	0.999971
Kpnb1	0.187099	4.5585	1.2013	0.273062	0.999971
Coch	-0.2132	5.96888	1.20047	0.273229	0.999971
Arntl	-0.14186	7.13451	1.20043	0.273236	0.999971
Fn3k	-0.200356	4.26886	1.20038	0.273246	0.999971
Srebf2	-0.206782	6.04971	1.19789	0.273744	0.999971
Esrrg	-0.138922	6.79531	1.19713	0.273896	0.999971
Dcun1d5	0.167362	6.37526	1.19647	0.274029	0.999971
Wdr43	0.171995	5.45446	1.19545	0.274233	0.999971
Ptprt	-0.229857	9.21481	1.19479	0.274366	0.999971
Mras	-0.140051	6.60378	1.19474	0.274375	0.999971
Helz	-0.140866	7.10387	1.19371	0.274583	0.999971
Plekha7	-0.205364	6.06109	1.19112	0.275104	0.999971
Tmem214	0.186222	4.55302	1.1904	0.275249	0.999971
Rgs17	0.180514	7.72979	1.18582	0.276175	0.999971
Rrbp1	0.188445	4.62783	1.185	0.276341	0.999971
Snx19	-0.182465	4.45011	1.18499	0.276342	0.999971
Baz1b	-0.137838	6.83369	1.18403	0.276537	0.999971
Mthfd1l	-0.138407	6.69087	1.18084	0.277185	0.999971
Gm15520	-0.210008	4.15025	1.17859	0.277642	0.999971
Cttnbp2	-0.231334	9.60964	1.17834	0.277693	0.999971
Calr	0.183345	4.49535	1.1695	0.279504	0.999971
Tpk1	0.162513	5.32499	1.169	0.279606	0.999971
Tsc1	-0.148027	6.49096	1.16332	0.280778	0.999971
Lekr1	0.159291	6.41409	1.16241	0.280966	0.999971
Pias1	-0.139142	7.113	1.16105	0.281248	0.999971
Pip4k2c	0.186614	4.64714	1.15881	0.281713	0.999971
Runx1t1	-0.199618	7.99374	1.15801	0.281878	0.999971
Plekhg5	0.13689	6.74926	1.15794	0.281893	0.999971
Plxna2	-0.190125	7.87515	1.15633	0.282228	0.999971
Rapgef5	-0.225541	9.15316	1.15559	0.282383	0.999971
Pcid2	-0.191448	4.33098	1.1544	0.282629	0.999971
Fhit	0.136844	6.71661	1.15425	0.282661	0.999971
Sgk1	-0.136662	6.99155	1.15415	0.282682	0.999971
Txnrd1	0.186537	4.39268	1.15259	0.283008	0.999971
Pdk1	-0.19488	5.61888	1.14781	0.284008	0.999971
Grid1	-0.222662	8.89789	1.14618	0.28435	0.999971
Crebl2	-0.212976	4.09533	1.14416	0.284775	0.999971
Ppp1r16b	-0.189731	6.19376	1.14022	0.285606	0.999971
Cyth3	-0.161371	6.38972	1.13977	0.2857	0.999971
Plekho1	-0.159443	5.14737	1.13874	0.285919	0.999971
Ccdc57	-0.19958	6.07695	1.13681	0.286327	0.999971
4930587E11Rik	0.176373	5.50551	1.13497	0.286717	0.999971
Btbd3	-0.196221	6.11833	1.13428	0.286864	0.999971
Trpm4	0.182403	4.55626	1.13399	0.286925	0.999971
Azin2	-0.182044	4.41015	1.13234	0.287277	0.999971
Nr2c1	-0.165606	4.97482	1.128	0.288202	0.999971
Nup210	-0.183873	4.7788	1.12631	0.288564	0.999971
Stk39	-0.135641	7.04048	1.12555	0.288726	0.999971
Paip2b	-0.20811	4.12517	1.1225	0.289381	0.999971
Gk	0.159651	5.01827	1.12203	0.289483	0.999971
Brinp2	-0.215071	8.62553	1.12112	0.289678	0.999971
Lrrc8d	-0.214478	5.85267	1.12001	0.289917	0.999971
Zfp934	-0.160678	5.00904	1.11709	0.290545	0.999971
Ercc8	0.182044	4.39928	1.1157	0.290846	0.999971
Gnl3	0.158245	5.38823	1.11462	0.291079	0.999971
Pde7a	-0.136111	7.1184	1.11217	0.291612	0.999971
Egfem1	0.223746	10.2046	1.11174	0.291705	0.999971
Ybx3	0.216456	5.81277	1.11032	0.292012	0.999971
Idh3g	0.177625	4.4349	1.11021	0.292037	0.999971
Brinp1	-0.221915	11.0499	1.10896	0.292308	0.999971
Sh3gl1	0.157613	5.24373	1.1055	0.293062	0.999971
Atg13	-0.216083	5.80745	1.10452	0.293275	0.999971
Stim2	0.186082	5.58227	1.104	0.29339	0.999971
Ywhaz	0.136279	7.15534	1.10164	0.293906	0.999971
Clk1	0.132559	6.94969	1.10058	0.294139	0.999971
Pabpc1	0.157112	5.14243	1.09974	0.294324	0.999971
Fap	-0.181352	4.74585	1.0996	0.294354	0.999971
Tmem191c	0.133684	6.63909	1.09801	0.294704	0.999971
Srpk1	0.143906	6.48939	1.09739	0.29484	0.999971
Tmem120b	-0.177178	4.49782	1.09709	0.294906	0.999971
Cep162	-0.181657	5.56124	1.09459	0.295456	0.999971
Edc3	-0.175673	4.45942	1.08992	0.296489	0.999971
Ptpn12	0.132182	6.84691	1.08848	0.296808	0.999971
Mad1l1	-0.180878	4.67088	1.08781	0.296958	0.999971
Tdrd3	-0.198601	5.67429	1.08767	0.296988	0.999971
Ak2	0.188528	4.29594	1.08647	0.297256	0.999971
Gtpbp4	0.180535	4.6644	1.08644	0.297262	0.999971
Cacng8	0.178824	4.41046	1.08632	0.297288	0.999971
Cpne8	-0.18768	7.9212	1.08419	0.297762	0.999971
Ppp2r3a	-0.132075	6.80322	1.08395	0.297816	0.999971
Trak1	0.133369	6.62034	1.08167	0.298324	0.999971
Plekhh2	0.177567	4.41295	1.07986	0.298729	0.999971
Ccdc171	0.17678	4.53168	1.07911	0.298898	0.999971
Abce1	0.155704	5.18322	1.07901	0.298919	0.999971
Patj	-0.20145	5.97743	1.07721	0.299323	0.999971
Ptpn21	-0.175644	4.5277	1.07704	0.299361	0.999971
Gm29674	-0.155625	5.02793	1.07579	0.299641	0.999971
Ctps2	-0.132808	6.58372	1.07473	0.299879	0.999971
Camta1	-0.217213	9.12914	1.07365	0.300122	0.999971
Hspa9	0.179218	4.68045	1.07215	0.300461	0.999971
Mical2	0.215609	8.95976	1.07003	0.300939	0.999971
Gm36251	0.179318	4.81096	1.06762	0.301483	0.999971
Ubtf	0.154851	5.08926	1.06642	0.301755	0.999971
Irs1	-0.177872	4.61281	1.06607	0.301835	0.999971
5530401A14Rik	0.175833	4.42064	1.06274	0.302591	0.999971
Kcnc3	-0.176315	4.41967	1.06266	0.30261	0.999971
Slc25a12	-0.130082	6.95368	1.05938	0.303356	0.999971
Hdac8	-0.159626	7.59984	1.05749	0.303788	0.999971
Pbx1	-0.214934	9.05958	1.05619	0.304085	0.999971
Psma1	0.153892	5.06788	1.055	0.304359	0.999971
Xkr4	0.217868	10.2239	1.05463	0.304444	0.999971
Aldh5a1	-0.201963	4.11764	1.05346	0.304712	0.999971
Rbm24	0.156847	5.42205	1.05147	0.305168	0.999971
Cox7c	0.153406	5.25145	1.0505	0.305393	0.999971
Med24	0.174649	4.53603	1.05044	0.305405	0.999971
Col4a2	0.175551	4.84927	1.05025	0.30545	0.999971
Adra1a	-0.154254	5.06326	1.04981	0.30555	0.999971
Ppid	0.153629	5.29979	1.04929	0.305671	0.999971
Edil3	0.215826	9.2915	1.04831	0.305897	0.999971
Cdv3	0.177571	4.38295	1.04824	0.305912	0.999971
Cacna1g	0.160697	5.45214	1.04792	0.305988	0.999971
Ankrd44	-0.198922	5.7012	1.04764	0.306051	0.999971
Flnb	0.162169	6.33619	1.04723	0.306146	0.999971
Abcg1	-0.15382	5.19425	1.04454	0.306768	0.999971
Zfp281	0.198429	4.1482	1.04454	0.306769	0.999971
Sphkap	-0.209345	8.71606	1.04371	0.30696	0.999971
Aldh1l1	0.204593	4.09371	1.04348	0.307014	0.999971
Flvcr1	0.17708	4.70049	1.04296	0.307135	0.999971
Vmn2r87	0.203804	5.7424	1.04065	0.307669	0.999971
Osbp2	-0.197486	8.16342	1.03884	0.30809	0.999971
Hnmt	-0.195078	4.17695	1.03866	0.308134	0.999971
Ints6	0.12989	6.69686	1.03791	0.308308	0.999971
Arhgap23	0.176129	4.83195	1.03503	0.308981	0.999971
Sycp2	0.17622	4.71802	1.03364	0.309304	0.999971
Rpl17	0.183915	4.29176	1.03203	0.309683	0.999971
E330009J07Rik	0.152771	5.32834	1.03137	0.309838	0.999971
Pdia6	0.176143	4.71421	1.0297	0.31023	0.999971
Epha6	0.21602	9.7817	1.02949	0.310279	0.999971
Bend6	0.200132	5.92918	1.02824	0.310573	0.999971
Lrrtm2	0.187149	4.25011	1.02746	0.310755	0.999971
Phf2	-0.185532	4.27404	1.02727	0.310802	0.999971
Ofd1	-0.186589	4.26056	1.02662	0.310954	0.999971
Arhgef17	-0.173586	5.54762	1.02493	0.311353	0.999971
Adcy6	-0.172532	4.53859	1.02442	0.311474	0.999971
Nhsl2	0.152592	5.20352	1.02438	0.311482	0.999971
Dzank1	0.133209	6.53174	1.02303	0.311802	0.999971
Cep83	0.127794	6.87176	1.02113	0.312251	0.999971
Wdr12	0.174836	4.74186	1.01978	0.312571	0.999971
Chsy1	-0.174765	4.39218	1.01905	0.312745	0.999971
Akap9	0.128192	6.74686	1.01777	0.313048	0.999971
Sinhcaf	-0.163506	5.48668	1.01599	0.313471	0.999971
Auts2	-0.212212	11.1483	1.01572	0.313537	0.999971
Hnrnpll	0.176852	6.21131	1.01467	0.313788	0.999971
Hip1r	-0.174077	4.62621	1.01457	0.313811	0.999971
Ago4	-0.193857	5.69214	1.01264	0.314272	0.999971
Macrod1	-0.150757	5.05757	1.01167	0.314502	0.999971
Sema6a	0.188265	6.07644	1.00957	0.315006	0.999971
Ica1l	-0.204379	5.83817	1.00848	0.315267	0.999971
Cemip	-0.175672	4.61279	1.00823	0.315328	0.999971
Kcnd3	-0.184704	7.97198	1.00786	0.315415	0.999971
Efr3a	-0.130318	7.15902	1.00652	0.315737	0.999971
Ptpre	-0.181353	4.30248	1.00447	0.316231	0.999971
Atxn7l3b	0.181839	4.28737	1.00376	0.316402	0.999971
Atraid	0.168815	4.43508	1.00093	0.317085	0.999971
Flrt2	-0.206015	8.77695	0.999507	0.31743	0.999971
Cep170	0.126902	6.9874	0.998725	0.317619	0.999971
Rbfox3	-0.212039	9.48805	0.998194	0.317748	0.999971
Shisa7	-0.160947	5.47695	0.996623	0.318129	0.999971
Lamtor4	0.167772	4.47413	0.995804	0.318328	0.999971
Cdk5rap2	-0.197627	5.91789	0.995526	0.318396	0.999971
Tox3	0.150809	5.18877	0.994627	0.318614	0.999971
Gpi1	0.177649	6.18736	0.990517	0.319616	0.999971
Tyro3	0.148871	5.0459	0.989515	0.319861	0.999971
Snph	-0.126884	6.678	0.989396	0.31989	0.999971
Med13l	-0.189975	8.07052	0.989277	0.319919	0.999971
Gucy1b1	-0.12664	6.70075	0.988775	0.320042	0.999971
Snapc3	0.149064	6.39829	0.988587	0.320088	0.999971
Rnf138	0.190723	5.68618	0.987791	0.320283	0.999971
Tcea2	0.171459	4.79359	0.985982	0.320726	0.999971
Sptbn2	0.129059	7.16285	0.98545	0.320857	0.999971
Gm35188	0.14841	5.07431	0.984908	0.32099	0.999971
Eif3e	0.149613	5.01808	0.984294	0.321141	0.999971
Lgr4	-0.182156	5.62849	0.983522	0.321331	0.999971
Tafa5	0.142386	6.44484	0.982272	0.321638	0.999971
Evl	-0.125481	6.81682	0.978859	0.322481	0.999971
Rasal1	0.172992	4.72293	0.978682	0.322525	0.999971
1700047F07Rik	0.202906	5.81922	0.977555	0.322803	0.999971
Wdr11	-0.152854	4.98626	0.977411	0.322839	0.999971
Drp2	-0.126315	6.61506	0.977074	0.322922	0.999971
Phkb	0.156391	5.46144	0.973688	0.323762	0.999971
Igsf21	0.169034	4.50439	0.970518	0.324551	0.999971
Chsy3	0.208411	9.40756	0.96977	0.324738	0.999971
Sbno1	0.124464	6.8642	0.967311	0.325352	0.999971
Npdc1	0.169891	4.76163	0.966974	0.325436	0.999971
Kcnk2	0.129736	7.3008	0.964222	0.326125	0.999971
Zfyve1	-0.166341	5.53186	0.963222	0.326376	0.999971
Lzts1	0.18446	6.06617	0.962425	0.326577	0.999971
Cep83os	-0.169371	4.77442	0.961634	0.326775	0.999971
Tcp1	0.165747	4.49914	0.960435	0.327077	0.999971
C2cd3	-0.14686	5.34567	0.959821	0.327232	0.999971
Rhobtb3	-0.199318	5.83578	0.957884	0.327721	0.999971
Rbl2	-0.146793	5.35777	0.957802	0.327741	0.999971
Tial1	0.12455	6.71834	0.957433	0.327834	0.999971
Podxl2	0.146633	5.049	0.95683	0.327987	0.999971
Ust	0.152429	4.98422	0.954922	0.328469	0.999971
Efcab6	0.124026	6.98389	0.95453	0.328569	0.999971
Calcoco1	-0.168737	4.83275	0.954359	0.328612	0.999971
Bbip1	0.169238	5.55948	0.954054	0.32869	0.999971
Nipa1	-0.165398	6.25569	0.954005	0.328702	0.999971
Pld3	0.179651	5.63166	0.953424	0.328849	0.999971
Zfp598	0.19108	4.13462	0.953317	0.328876	0.999971
Pcyt2	0.145966	5.15006	0.951405	0.329362	0.999971
Efcab2	-0.176898	4.29398	0.9497	0.329796	0.999971
Insr	-0.124489	6.64185	0.949594	0.329823	0.999971
Mgst3	-0.165279	4.42477	0.946446	0.330626	0.999971
Ccdc85a	0.164659	7.77579	0.945541	0.330857	0.999971
Serinc1	0.149624	5.43433	0.944082	0.33123	0.999971
Sfxn3	0.183952	4.19943	0.942683	0.331589	0.999971
Smyd2	-0.144984	5.09616	0.942469	0.331644	0.999971
Hmgcr	0.162272	4.87548	0.937874	0.332825	0.999971
Flot1	0.17583	4.28398	0.936971	0.333058	0.999971
Psmc3	0.178714	4.24823	0.936571	0.333161	0.999971
Prpf4b	0.180036	8.00231	0.935961	0.333319	0.999971
Hjurp	-0.145136	5.3275	0.935801	0.33336	0.999971
Psmd12	0.14504	5.02797	0.935633	0.333403	0.999971
Srsf2	0.184739	6.01877	0.934848	0.333606	0.999971
Ttl	-0.144535	5.3137	0.933565	0.333938	0.999971
Gdpd1	-0.150216	5.44399	0.932396	0.334241	0.999971
Nphp3	-0.163432	4.42819	0.930959	0.334614	0.999971
Supt20	0.186484	5.98661	0.93021	0.334808	0.999971
Snca	0.172119	7.8993	0.929246	0.335059	0.999971
Gna12	-0.16299	4.49583	0.927365	0.335548	0.999971
Nsun2	-0.123209	6.61937	0.927023	0.335638	0.999971
Cacnb1	0.149182	4.987	0.92642	0.335795	0.999971
Rgs7bp	0.185384	8.11466	0.924595	0.336271	0.999971
Col5a1	-0.171879	4.36143	0.924328	0.336341	0.999971
Uchl3	0.144363	5.26859	0.924218	0.33637	0.999971
Setbp1	-0.202937	9.34188	0.923687	0.336509	0.999971
H2afz	0.160505	4.45797	0.920871	0.337246	0.999971
Cox6c	0.165572	4.62456	0.920709	0.337289	0.999971
Mknk1	-0.172835	4.30554	0.920625	0.337311	0.999971
Cpped1	-0.15792	5.50172	0.920058	0.33746	0.999971
Fryl	-0.122007	6.72577	0.918638	0.337833	0.999971
Heatr6	-0.143667	5.08326	0.917307	0.338183	0.999971
Suco	0.171787	5.59865	0.917107	0.338236	0.999971
Vgll4	-0.136071	7.43988	0.916343	0.338437	0.999971
Ccser1	0.203303	10.0401	0.915712	0.338603	0.999971
Usp19	0.143324	5.34455	0.914545	0.338911	0.999971
Pkp4	0.120986	6.95763	0.914393	0.338951	0.999971
Ankrd24	0.165345	4.78906	0.913626	0.339154	0.999971
Cct3	0.184352	4.16571	0.913374	0.339221	0.999971
Vwc2l	-0.136009	6.45649	0.912841	0.339362	0.999971
Tbc1d1	0.128315	6.51463	0.912461	0.339462	0.999971
Sulf2	0.16661	4.37212	0.911664	0.339673	0.999971
Kpna1	0.150555	6.34052	0.91122	0.339791	0.999971
Zfp438	-0.165162	4.63034	0.910145	0.340076	0.999971
Lrrc8b	-0.122564	7.0823	0.909703	0.340193	0.999971
Arfgap3	-0.165233	4.82379	0.90948	0.340252	0.999971
Prkca	-0.186591	8.26412	0.908249	0.340579	0.999971
Zbed4	-0.164884	4.75848	0.906834	0.340956	0.999971
Nexmif	0.155788	6.29808	0.906628	0.341011	0.999971
Kantr	-0.160899	4.86359	0.904228	0.341651	0.999971
Galnt9	0.191375	5.74738	0.904209	0.341656	0.999971
Extl2	0.177785	4.23094	0.901877	0.342279	0.999971
Enpp2	0.186843	5.71749	0.901218	0.342455	0.999971
Dennd6b	0.14237	5.27197	0.901048	0.342501	0.999971
Fntb	-0.152105	5.47475	0.899369	0.342951	0.999971
Me3	-0.160833	6.25427	0.898997	0.343051	0.999971
Ccdc149	-0.156087	5.50221	0.897834	0.343363	0.999971
Acsl4	0.171682	6.16205	0.897755	0.343384	0.999971
Acvr1	0.123164	6.5441	0.897311	0.343504	0.999971
Morf4l2	0.172623	5.61894	0.896938	0.343604	0.999971
Ctnnd1	0.121231	6.63172	0.896158	0.343814	0.999971
Elac1	-0.173109	4.27394	0.895587	0.343968	0.999971
Nfx1	0.120912	6.62296	0.894119	0.344363	0.999971
Lypla1	-0.165585	4.36169	0.89379	0.344452	0.999971
Ppip5k1	-0.122902	6.5432	0.893092	0.344641	0.999971
Rhobtb2	0.164222	6.22318	0.892456	0.344813	0.999971
Atxn10	0.120933	7.04896	0.892331	0.344846	0.999971
Trmt6	-0.163063	4.80774	0.890373	0.345376	0.999971
Cnot3	0.146119	4.98235	0.889559	0.345597	0.999971
Adcy9	-0.122983	7.18849	0.889497	0.345614	0.999971
Cnnm3	-0.163182	4.6547	0.887487	0.346159	0.999971
Mrpl41	0.154452	4.90686	0.887376	0.346189	0.999971
Rab11fip4	-0.119961	6.69612	0.886947	0.346306	0.999971
Zdhhc8	-0.147587	5.45256	0.886364	0.346465	0.999971
Fam131a	0.182675	5.97729	0.885419	0.346722	0.999971
Plekha3	-0.181111	4.16829	0.884174	0.347061	0.999971
Kif13b	-0.161124	6.24077	0.88286	0.34742	0.999971
Myh9	0.145034	5.43055	0.882549	0.347504	0.999971
Atpif1	0.140629	5.39866	0.882219	0.347595	0.999971
Ccdc92	-0.160834	4.56982	0.879529	0.348331	0.999971
Rab15	-0.142189	6.38264	0.875526	0.34943	0.999971
Gmeb1	-0.140561	5.16097	0.873753	0.349918	0.999971
Asic2	0.197474	10.6889	0.87311	0.350096	0.999971
Adal	-0.16267	4.37474	0.872381	0.350297	0.999971
Pdia3	0.140179	5.3256	0.871408	0.350566	0.999971
Msrb3	-0.140411	5.14234	0.871053	0.350664	0.999971
Tesk2	-0.192684	4.0085	0.870639	0.350778	0.999971
Rbmx	0.139725	5.33923	0.868197	0.351455	0.999971
Matr3	0.176343	5.66951	0.865045	0.352331	0.999971
Plxnd1	0.179941	5.98637	0.86393	0.352641	0.999971
Eif2s2	0.16087	4.66188	0.863302	0.352816	0.999971
Gabrg2	-0.182867	8.31809	0.86308	0.352878	0.999971
Atpaf1	-0.139036	5.28514	0.861257	0.353387	0.999971
Magi1	0.191101	8.77197	0.860542	0.353587	0.999971
Naa50	0.159707	4.83501	0.853859	0.355463	0.999971
Lrfn5	0.195184	10.7245	0.853511	0.355561	0.999971
Parn	-0.138624	5.03637	0.851827	0.356036	0.999971
Zfp207	0.116363	6.93876	0.851279	0.356191	0.999971
St7	0.12158	7.27686	0.850238	0.356485	0.999971
Eml6	-0.185697	8.54317	0.849759	0.356621	0.999971
Dync1i2	0.155977	7.78088	0.845429	0.357849	0.999971
Mapk11	0.158765	4.78551	0.844454	0.358126	0.999971
Chgb	-0.158081	6.23265	0.842358	0.358723	0.999971
Mid1	0.172184	6.06364	0.841033	0.359102	0.999971
Tspoap1	0.116003	6.83801	0.839491	0.359542	0.999971
Thoc1	0.147219	6.31786	0.838741	0.359757	0.999971
Slc30a3	0.137502	5.04646	0.83828	0.359889	0.999971
Tbc1d22a	-0.173944	6.03453	0.835603	0.360657	0.999971
Grik2	0.192775	9.30619	0.835521	0.360681	0.999971
Cyfip1	-0.115426	6.9129	0.835448	0.360702	0.999971
Ints2	-0.157972	4.78586	0.834671	0.360925	0.999971
Nrbp2	0.137028	5.24661	0.834279	0.361038	0.999971
Dcp1b	-0.163542	5.59736	0.834063	0.3611	0.999971
Zswim5	-0.136686	5.1174	0.832326	0.361601	0.999971
Nup93	0.186254	5.82776	0.831473	0.361847	0.999971
Ywhag	0.145298	6.32819	0.830291	0.362188	0.999971
Gas6	-0.13667	5.38334	0.830034	0.362263	0.999971
Gm10419	-0.176231	5.98235	0.828353	0.362749	0.999971
Cdc25b	-0.157256	4.66866	0.827058	0.363125	0.999971
Camk1d	0.191153	9.20925	0.826997	0.363142	0.999971
Uxs1	-0.115728	6.73258	0.826953	0.363155	0.999971
Gm3764	0.120458	7.31728	0.826899	0.363171	0.999971
Pea15a	0.136186	5.25845	0.825362	0.363617	0.999971
Ascc3	0.14578	7.66546	0.825299	0.363635	0.999971
Bcor	0.137775	5.41366	0.825014	0.363718	0.999971
Lpcat1	-0.157024	4.77196	0.824578	0.363845	0.999971
Syn3	-0.125259	6.4858	0.824138	0.363973	0.999971
Suds3	-0.152462	5.5248	0.82228	0.364514	0.999971
Atl1	0.115126	6.79754	0.822191	0.36454	0.999971
Pip4p1	0.156638	4.75079	0.822055	0.36458	0.999971
Plcl2	0.175837	8.17551	0.821231	0.36482	0.999971
Arl5b	0.160015	4.35024	0.821086	0.364863	0.999971
Gfra2	-0.115363	6.73849	0.820753	0.36496	0.999971
Ss18	-0.178894	4.11473	0.818733	0.365551	0.999971
Tank	-0.153544	4.53658	0.817009	0.366056	0.999971
Mroh1	-0.15629	4.77707	0.816999	0.366059	0.999971
Pstk	-0.135337	5.21924	0.816746	0.366133	0.999971
Cap2	0.179762	8.41897	0.816143	0.36631	0.999971
Zwint	0.121805	6.50898	0.815358	0.366541	0.999971
Vti1b	0.16597	5.6331	0.810953	0.367839	0.999971
Adcy5	0.15443	4.59139	0.810499	0.367973	0.999971
Rundc3a	0.134856	5.30345	0.809634	0.368228	0.999971
Arhgap5	0.113606	6.89583	0.809363	0.368309	0.999971
Atad3a	0.134647	5.095	0.808122	0.368676	0.999971
Ajap1	0.167873	6.08675	0.807352	0.368904	0.999971
Slc1a1	0.166954	6.09712	0.806582	0.369133	0.999971
Nova1	-0.113234	6.94755	0.805663	0.369406	0.999971
Ssbp1	0.155628	4.66425	0.805652	0.369409	0.999971
Clint1	-0.123857	6.48536	0.805193	0.369545	0.999971
Cct4	0.173073	4.16379	0.805102	0.369572	0.999971
Rab11fip3	-0.115045	7.06136	0.804725	0.369685	0.999971
Gde1	0.153863	4.56972	0.804715	0.369687	0.999971
Tmem64	0.175809	4.13112	0.804662	0.369703	0.999971
Rtl4	0.172917	8.12454	0.803265	0.370119	0.999971
Sh3pxd2a	-0.169575	4.20122	0.8025	0.370347	0.999971
Tob1	0.193632	3.89863	0.801473	0.370653	0.999971
Bex2	0.154917	4.74766	0.800938	0.370813	0.999971
Pum3	0.170824	4.18764	0.800654	0.370898	0.999971
Cnbp	0.152274	4.85565	0.799883	0.371128	0.999971
Ric1	-0.126821	6.45705	0.799733	0.371173	0.999971
Tomm70a	0.143855	5.47755	0.799599	0.371213	0.999971
Nsun6	0.150605	4.86972	0.799259	0.371315	0.999971
Pde6d	-0.150763	4.44051	0.795476	0.37245	0.999971
1700019D03Rik	-0.197675	3.80134	0.7945	0.372743	0.999971
Nagk	0.15763	4.34155	0.794228	0.372825	0.999971
Dclk2	0.183308	5.81055	0.794178	0.37284	0.999971
Cux2	-0.179655	8.55324	0.793719	0.372978	0.999971
Scfd2	-0.113087	6.80905	0.793685	0.372988	0.999971
Spata7	-0.124857	6.46791	0.792115	0.373461	0.999971
R3hcc1l	-0.133304	5.11169	0.7906	0.373919	0.999971
Nfyc	-0.157121	6.19976	0.789623	0.374214	0.999971
Inpp5b	-0.133418	5.34692	0.788438	0.374573	0.999971
Chrm3	0.185268	9.00397	0.788171	0.374654	0.999971
Slc25a27	-0.116816	7.2782	0.786845	0.375056	0.999971
Uqcc1	-0.146535	4.90048	0.786642	0.375117	0.999971
Map3k3	-0.11355	6.58238	0.786367	0.375201	0.999971
Isy1	0.150271	4.50371	0.7863	0.375221	0.999971
Abhd6	0.178538	5.75142	0.786217	0.375247	0.999971
Crmp1	0.180665	5.76768	0.786151	0.375267	0.999971
Etf1	0.153414	4.71368	0.785417	0.37549	0.999971
Clec16a	-0.113476	7.05593	0.783881	0.375957	0.999971
Trappc12	-0.132806	5.28858	0.78274	0.376305	0.999971
Gtf2ird2	-0.151282	4.5554	0.782071	0.376508	0.999971
Pkia	0.125101	7.43	0.781972	0.376539	0.999971
Wdsub1	-0.179027	4.05933	0.781434	0.376703	0.999971
Elf2	-0.141336	4.93814	0.781027	0.376827	0.999971
Igsf9b	-0.17295	5.71464	0.779797	0.377203	0.999971
Otud7b	-0.112787	6.63164	0.779555	0.377277	0.999971
Fbxo34	-0.115682	7.24442	0.777562	0.377888	0.999971
Cd46	0.112736	6.62691	0.777125	0.378022	0.999971
Tubb3	0.152101	4.73666	0.776963	0.378072	0.999971
Mbd4	0.132559	5.09458	0.774536	0.378817	0.999971
Vcl	0.131991	5.40824	0.77425	0.378905	0.999971
Ppat	0.15247	4.80482	0.773664	0.379086	0.999971
Ankrd42	0.131983	5.38324	0.772977	0.379298	0.999971
Smarca4	-0.112753	6.55999	0.772316	0.379501	0.999971
Serinc3	0.132082	5.34488	0.772277	0.379514	0.999971
Ube3c	-0.127775	7.47907	0.771962	0.379611	0.999971
Fam133b	0.164352	5.65323	0.771426	0.379776	0.999971
Smim13	0.131564	5.21051	0.769576	0.380348	0.999971
Sh3d19	0.149931	6.24515	0.7692	0.380465	0.999971
Prxl2a	-0.161931	4.25307	0.768974	0.380535	0.999971
Pde10a	-0.185864	10.3028	0.768795	0.38059	0.999971
Hps4	0.151467	4.63135	0.76671	0.381237	0.999971
Ly6e	0.13087	5.16264	0.762457	0.382561	0.999971
Ago1	-0.131087	5.07082	0.762322	0.382603	0.999971
Dlg5	-0.157043	4.32076	0.76123	0.382944	0.999971
Kcnab2	-0.180054	5.79998	0.760989	0.383019	0.999971
Rab11a	0.149952	4.40442	0.760917	0.383042	0.999971
Hrh1	-0.132201	6.3862	0.760067	0.383307	0.999971
Tmem132b	-0.177922	8.68371	0.758989	0.383645	0.999971
Limch1	-0.11002	6.95103	0.757679	0.384056	0.999971
Klhl20	-0.149555	4.39734	0.754806	0.384959	0.999971
Map2k5	-0.109779	6.89288	0.753619	0.385333	0.999971
Gsg1l	-0.150455	4.72765	0.75227	0.385758	0.999971
Rpl27a	0.14565	4.45703	0.751541	0.385989	0.999971
Nek1	0.10983	6.97646	0.751209	0.386094	0.999971
Ing2	0.129976	5.29627	0.750945	0.386177	0.999971
Gsdme	0.129931	5.36009	0.750293	0.386383	0.999971
Gm15478	-0.156705	4.29567	0.749572	0.386612	0.999971
Abcd3	0.149577	4.74702	0.747326	0.387324	0.999971
Kif2a	0.1106	6.60778	0.747078	0.387403	0.999971
Slc16a2	0.128226	6.40924	0.745864	0.387789	0.999971
Gramd1a	0.129413	5.17713	0.745746	0.387826	0.999971
Usp22	0.145301	4.47045	0.745388	0.38794	0.999971
Sh3glb2	0.145357	4.86889	0.745134	0.388021	0.999971
Pde8b	-0.181157	9.1749	0.744731	0.38815	0.999971
Slc4a10	-0.179656	8.96304	0.743224	0.38863	0.999971
Chst1	0.12925	5.14514	0.742269	0.388935	0.999971
4930598N05Rik	-0.129625	5.38457	0.741379	0.38922	0.999971
Hadha	-0.128992	5.26515	0.740794	0.389407	0.999971
Hcfc1	0.153837	4.32726	0.740548	0.389485	0.999971
Mdn1	0.120162	6.47282	0.739201	0.389917	0.999971
Pgr	-0.159739	6.09562	0.739185	0.389922	0.999971
Psmd7	0.12872	5.05203	0.737941	0.390321	0.999971
Tsen15	-0.144627	4.47367	0.73736	0.390508	0.999971
Gpbp1l1	-0.161299	5.65882	0.736846	0.390673	0.999971
D430041D05Rik	0.182071	9.47355	0.736811	0.390684	0.999971
Mir9-3hg	0.130878	7.56476	0.736727	0.390711	0.999971
Ssbp4	0.156839	4.27049	0.736179	0.390888	0.999971
Faxc	-0.166896	5.96844	0.735196	0.391204	0.999971
Mblac2	0.128553	5.26479	0.734784	0.391337	0.999971
Hnrnph1	0.109173	6.68223	0.733422	0.391776	0.999971
Simc1	-0.128387	5.37176	0.733397	0.391784	0.999971
Dnajc21	0.108819	6.75394	0.733062	0.391892	0.999971
Gabpa	-0.153467	4.31647	0.732886	0.391949	0.999971
Syncrip	0.162409	6.03831	0.7326	0.392042	0.999971
Plekhm3	-0.108514	6.97574	0.732585	0.392046	0.999971
Cbfa2t2	0.108693	6.7875	0.732115	0.392199	0.999971
Pex13	0.147812	4.82448	0.731946	0.392253	0.999971
Rtn4	-0.127831	7.52898	0.731513	0.392393	0.999971
Usp49	-0.148055	4.73258	0.731337	0.39245	0.999971
Lrrn2	0.159463	6.08828	0.73046	0.392734	0.999971
Noc3l	0.143376	4.45751	0.729765	0.392959	0.999971
Cct6a	0.15678	4.26537	0.729518	0.39304	0.999971
Ildr2	0.152606	7.90021	0.729122	0.393168	0.999971
Rpl6	0.128021	5.27916	0.728748	0.393289	0.999971
Osbpl2	0.127989	5.3659	0.727926	0.393556	0.999971
Magi3	0.111219	7.19191	0.727693	0.393632	0.999971
Ppfia4	-0.128012	5.1467	0.726933	0.393879	0.999971
Zc3h18	-0.127935	5.34863	0.726001	0.394183	0.999971
Ints6l	-0.118821	6.47487	0.725851	0.394231	0.999971
Csnk1g2	0.147842	4.65442	0.725323	0.394403	0.999971
Syt14	-0.146498	7.81134	0.725263	0.394423	0.999971
Clock	0.110052	7.12235	0.724423	0.394697	0.999971
Shoc2	0.162636	5.68041	0.723965	0.394846	0.999971
Lepr	0.158169	4.23211	0.723831	0.39489	0.999971
Numa1	-0.17356	5.83018	0.722681	0.395266	0.999971
Rnf216	-0.12154	6.44868	0.72194	0.395508	0.999971
St3gal3	-0.108481	6.65048	0.720622	0.39594	0.999971
Myt1	0.146694	4.60426	0.720467	0.395991	0.999971
9530052E02Rik	0.156691	4.26116	0.719196	0.396408	0.999971
A730081D07Rik	-0.161854	4.18463	0.7185	0.396636	0.999971
Nup98	0.108383	6.61153	0.717624	0.396924	0.999971
Gm10516	-0.148751	4.35125	0.717616	0.396927	0.999971
Coro2b	-0.108562	6.59355	0.716994	0.397132	0.999971
Fkbp1a	0.127015	5.20546	0.716885	0.397167	0.999971
Atp6v1g2	0.144111	4.55214	0.716056	0.397441	0.999971
Armc2	-0.167946	5.90816	0.713625	0.398243	0.999971
Arl8a	0.142193	4.47959	0.713528	0.398275	0.999971
Hmces	-0.146025	4.76983	0.712836	0.398504	0.999971
Gm26917	0.107602	6.70227	0.712505	0.398613	0.999971
Snrpn	0.156191	5.63855	0.711907	0.398811	0.999971
Diaph1	0.141399	5.52016	0.709306	0.399674	0.999971
Ero1l	0.12627	5.28774	0.708127	0.400066	0.999971
Acsl5	0.126159	5.03204	0.706926	0.400466	0.999971
Pou2f2	-0.125909	5.38917	0.705066	0.401087	0.999971
Tmem38b	0.155507	4.25276	0.704735	0.401197	0.999971
Btbd8	0.107088	6.64129	0.703525	0.401602	0.999971
Fancm	-0.130679	4.97468	0.703482	0.401616	0.999971
Fbxl20	-0.110011	7.24556	0.703273	0.401686	0.999971
Sept4	-0.140378	4.45207	0.702486	0.40195	0.999971
Cul3	0.106978	6.65571	0.701652	0.402229	0.999971
Grina	0.141754	4.4283	0.701338	0.402335	0.999971
Smarcd1	0.125457	5.40377	0.700589	0.402586	0.999971
Nol4l	-0.170346	5.83926	0.699947	0.402801	0.999971
Raf1	-0.107736	6.54992	0.69543	0.404324	0.999971
Gdi1	0.124852	5.27508	0.694899	0.404503	0.999971
Timm44	0.150888	6.16086	0.694211	0.404736	0.999971
Dab1	-0.175688	10.9049	0.693634	0.404931	0.999971
Ppp3r1	0.131935	5.46302	0.692055	0.405466	0.999971
Afap1l1	-0.143436	4.83586	0.691742	0.405572	0.999971
Dscam	-0.176836	9.92333	0.691652	0.405603	0.999971
Ppp6r2	-0.105428	6.81328	0.690921	0.405851	0.999971
Usp43	-0.143339	4.82221	0.69068	0.405933	0.999971
Cnrip1	0.141364	6.25056	0.690334	0.406051	0.999971
Usp9x	0.12186	7.49409	0.690067	0.406142	0.999971
E2f3	0.125161	5.41054	0.690048	0.406148	0.999971
Wdhd1	-0.143892	4.38732	0.689746	0.406251	0.999971
Fam214a	-0.168524	5.76489	0.687665	0.40696	0.999971
Zcchc4	-0.139742	4.47829	0.687599	0.406982	0.999971
St3gal5	-0.104494	6.93842	0.686535	0.407346	0.999971
Zfp955b	0.142585	4.81701	0.684388	0.40808	0.999971
Cobl	0.16936	8.70873	0.684277	0.408118	0.999971
Zmiz2	-0.161161	4.1419	0.683279	0.40846	0.999971
Cntn6	0.104575	6.87088	0.682937	0.408577	0.999971
Lrrc28	0.158476	6.01334	0.682662	0.408672	0.999971
Ell2	-0.104094	6.91601	0.6817	0.409002	0.999971
Ahi1	0.17147	8.91078	0.679535	0.409747	0.999971
Rps6kb2	0.123448	5.13791	0.679485	0.409764	0.999971
Yy1	0.12379	5.19285	0.678355	0.410154	0.999971
Nlgn2	0.142355	4.74601	0.676419	0.410822	0.999971
Gm10125	-0.16606	4.05754	0.67493	0.411338	0.999971
Far1	0.107	7.20481	0.672086	0.412325	0.999971
Ddit4l	-0.138452	4.86539	0.671398	0.412564	0.999971
Eif4b	0.141754	4.76217	0.669533	0.413214	0.999971
Zar1l	-0.141562	4.66318	0.668522	0.413567	0.999971
Vbp1	0.167094	4.0372	0.668315	0.41364	0.999971
Uggt1	-0.152558	6.08228	0.668105	0.413713	0.999971
Gm14296	0.139019	4.52822	0.667938	0.413771	0.999971
Pex14	-0.122692	5.22859	0.667364	0.413972	0.999971
Ttc39b	0.163185	5.74285	0.666683	0.414211	0.999971
1700024B18Rik	0.148351	4.27799	0.666465	0.414287	0.999971
Adgrb3	0.170237	11.6438	0.666458	0.414289	0.999971
Ap3s2	-0.141426	4.71143	0.666236	0.414367	0.999971
Jph1	-0.103364	6.97309	0.665645	0.414574	0.999971
Med13	-0.106879	7.23577	0.665115	0.41476	0.999971
Raph1	0.138936	7.79099	0.664387	0.415015	0.999971
Zfp131	0.122128	5.25715	0.663887	0.415191	0.999971
Gpcpd1	-0.131776	7.6823	0.663616	0.415286	0.999971
Spock2	0.166029	5.83492	0.662996	0.415504	0.999971
Ndel1	0.124383	5.42562	0.662032	0.415844	0.999971
Ppm1g	0.138902	4.55337	0.662	0.415855	0.999971
Gm27032	0.147803	6.1512	0.66189	0.415893	0.999971
Sel1l3	-0.14309	7.86488	0.660559	0.416363	0.999971
Vcpip1	0.14059	4.72305	0.659262	0.416821	0.999971
B830012L14Rik	0.113919	7.41707	0.658737	0.417006	0.999971
Mysm1	0.102883	6.97967	0.658527	0.41708	0.999971
Naca	0.140528	4.64563	0.658153	0.417213	0.999971
Bicdl1	0.116932	7.4628	0.657872	0.417312	0.999971
Mast1	0.12989	5.47208	0.656509	0.417795	0.999971
Vps39	-0.133438	4.90168	0.655946	0.417995	0.999971
Rexo4	0.121475	5.327	0.655655	0.418098	0.999971
Nap1l1	0.106727	7.27449	0.655559	0.418132	0.999971
Smarca5	0.122297	6.38931	0.65551	0.41815	0.999971
Mink1	0.145092	6.18193	0.655125	0.418286	0.999971
Gm27153	0.164142	4.0519	0.652844	0.419098	0.999971
Ngef	-0.10355	7.06528	0.652595	0.419186	0.999971
Pitpnm1	0.139773	4.79791	0.652385	0.419261	0.999971
Susd1	-0.124113	4.99582	0.652343	0.419276	0.999971
Afg1l	-0.129234	5.47283	0.65155	0.419559	0.999971
Urgcp	-0.15097	5.65492	0.648519	0.420643	0.999971
Map4	0.110116	6.49318	0.647617	0.420966	0.999971
Tpm3	0.102115	6.98249	0.647512	0.421003	0.999971
Serbp1	0.161392	5.8787	0.646207	0.421472	0.999971
Prune2	-0.149679	5.64542	0.645862	0.421596	0.999971
9530036O11Rik	0.149532	4.24741	0.64579	0.421622	0.999971
Ptpdc1	-0.132428	4.89742	0.643586	0.422415	0.999971
1810026B05Rik	0.144714	6.16778	0.642613	0.422766	0.999971
Arf4	0.125851	4.96473	0.6424	0.422843	0.999971
Rab6a	0.101951	6.73461	0.641962	0.423001	0.999971
Rsph10b	-0.138532	4.72176	0.641464	0.423181	0.999971
Mtmr6	0.160018	5.88882	0.638973	0.424083	0.999971
Psma2	0.134798	4.43931	0.63834	0.424312	0.999971
Atp13a2	0.119552	5.23529	0.63768	0.424552	0.999971
Slc7a1	0.139334	4.39133	0.637558	0.424596	0.999971
2010300C02Rik	-0.118836	7.52107	0.637126	0.424754	0.999971
Hibadh	-0.119609	5.07961	0.637103	0.424762	0.999971
Slc39a9	-0.158764	4.09886	0.637098	0.424763	0.999971
Rora	-0.166325	11.6515	0.63638	0.425025	0.999971
Zmynd8	-0.143499	7.91702	0.636011	0.425159	0.999971
March5	0.137356	4.60574	0.63597	0.425174	0.999971
Hmox2	-0.136089	4.56047	0.634437	0.425732	0.999971
Plekhm2	-0.145267	5.62076	0.634289	0.425787	0.999971
Wdfy2	0.11974	5.09985	0.633314	0.426142	0.999971
Edem2	-0.157586	4.10493	0.632534	0.426427	0.999971
Rras2	-0.102151	7.08698	0.631758	0.426711	0.999971
Mmp24	-0.128318	4.92852	0.631215	0.42691	0.999971
Sdk2	-0.135672	4.49893	0.631085	0.426958	0.999971
Szt2	-0.134108	4.43725	0.630571	0.427146	0.999971
Kat6b	-0.123203	7.6037	0.627708	0.428197	0.999971
Ttc8	-0.10081	6.71966	0.627108	0.428418	0.999971
Arf1	0.13382	4.49307	0.626579	0.428613	0.999971
6430548M08Rik	-0.12479	4.95882	0.625943	0.428847	0.999971
H3f3a	0.132015	4.8826	0.625883	0.428869	0.999971
Camkv	0.142483	5.60562	0.625492	0.429014	0.999971
Akt2	-0.13415	4.51633	0.624821	0.429261	0.999971
Dpysl3	0.154254	4.13344	0.62442	0.429409	0.999971
Fgf9	-0.140962	4.3201	0.624384	0.429423	0.999971
Lgi3	-0.136895	4.6655	0.622727	0.430036	0.999971
Rnf217	0.149449	6.04203	0.621002	0.430675	0.999971
Eef1d	0.145409	4.25879	0.620995	0.430678	0.999971
Vdac1	0.118979	5.41511	0.620759	0.430765	0.999971
Phka2	-0.144056	6.13561	0.620114	0.431005	0.999971
Ago2	0.149081	5.6648	0.61979	0.431125	0.999971
Got1	-0.117922	5.10331	0.618933	0.431444	0.999971
Pkm	0.117987	5.08149	0.618848	0.431476	0.999971
5330417C22Rik	-0.100208	7.02445	0.616521	0.432343	0.999971
Limk2	-0.117744	5.26638	0.616031	0.432526	0.999971
Galnt7	0.154049	5.9448	0.615981	0.432545	0.999971
Rps6kl1	-0.143331	4.27546	0.615701	0.432649	0.999971
Ccnl1	0.152771	5.96605	0.614947	0.432931	0.999971
4932438A13Rik	0.13018	7.73479	0.614786	0.432991	0.999971
Smap2	0.12962	6.28609	0.614597	0.433062	0.999971
Pak7	-0.166446	10.02	0.613869	0.433335	0.999971
Rsl1d1	0.144332	4.25691	0.613733	0.433386	0.999971
Dvl1	0.135391	4.71481	0.613426	0.433501	0.999971
Abl2	-0.0994111	6.98525	0.612785	0.433741	0.999971
Sec22b	-0.135574	4.63784	0.612756	0.433752	0.999971
Cldn12	0.131573	4.44322	0.611552	0.434204	0.999971
Dnajc13	0.0991658	6.97673	0.611348	0.434281	0.999971
Dcaf8	-0.11673	6.40144	0.610844	0.43447	0.999971
Zfp975	-0.132392	4.86235	0.610461	0.434614	0.999971
Mapk8	0.09895	6.82532	0.60991	0.434822	0.999971
Zcchc18	0.153966	5.93109	0.608748	0.435259	0.999971
Pop5	-0.146784	4.20942	0.607596	0.435694	0.999971
Mgat3	-0.117231	5.07037	0.607499	0.435731	0.999971
Rps6ka2	0.119178	5.42349	0.606816	0.435989	0.999971
Zbtb25	-0.142811	4.26797	0.606556	0.436087	0.999971
Cdc37	0.147531	4.19967	0.606463	0.436123	0.999971
Ramp1	-0.152829	5.71623	0.60504	0.436662	0.999971
Vldlr	0.116746	5.02396	0.604707	0.436788	0.999971
Atg12	0.137242	4.34793	0.60388	0.437101	0.999971
1500015A07Rik	0.131624	4.4323	0.603652	0.437188	0.999971
Ctdsp2	-0.120683	4.98071	0.603618	0.437201	0.999971
Plekha1	-0.0988216	7.00324	0.603201	0.437359	0.999971
Serp2	-0.129765	5.51807	0.602455	0.437643	0.999971
Srsf6	0.116621	5.0689	0.602284	0.437708	0.999971
Homer2	-0.160192	5.78911	0.602239	0.437725	0.999971
Hlf	-0.135878	6.21219	0.601362	0.438059	0.999971
Grid2	0.164091	10.4467	0.600704	0.438309	0.999971
Hspa4	0.123059	6.33272	0.600629	0.438338	0.999971
Sars	0.154545	5.89713	0.600361	0.43844	0.999971
Arhgap10	-0.10639	7.3846	0.597839	0.439404	0.999971
Kmt5b	-0.118097	6.37624	0.596691	0.439843	0.999971
Hltf	-0.129663	4.87422	0.596182	0.440039	0.999971
Pard3	-0.144595	5.65343	0.595806	0.440183	0.999971
Znhit6	0.133035	4.60665	0.594272	0.440772	0.999971
Kcnh4	0.147677	4.17152	0.59331	0.441142	0.999971
Herc6	-0.153362	5.90211	0.593227	0.441174	0.999971
Zc3h15	0.14638	6.03089	0.592495	0.441456	0.999971
Bclaf3	0.115432	5.39998	0.592303	0.44153	0.999971
Crem	0.131102	4.53075	0.591988	0.441651	0.999971
Usp54	-0.11565	5.03988	0.591457	0.441856	0.999971
Nfs1	-0.12931	4.47073	0.590743	0.442132	0.999971
Abhd12	-0.0981691	6.62021	0.589804	0.442495	0.999971
Pcmt1	-0.099508	6.54696	0.589733	0.442522	0.999971
Thada	-0.0973233	6.83423	0.589422	0.442643	0.999971
Invs	-0.12978	4.49841	0.589155	0.442746	0.999971
Tmem266	-0.127953	4.88478	0.588518	0.442993	0.999971
Herc3	-0.147063	8.08114	0.588517	0.442993	0.999971
Psmc4	0.12941	4.4945	0.588449	0.44302	0.999971
Gm44644	0.129342	4.48465	0.588199	0.443116	0.999971
Gpr155	-0.129846	4.43022	0.588195	0.443118	0.999971
Myl12b	0.136761	5.59258	0.588067	0.443168	0.999971
Bmt2	0.097132	6.83205	0.587878	0.443241	0.999971
Blmh	-0.114744	5.09159	0.58572	0.444079	0.999971
Hnrnpa1	0.11466	5.27933	0.58536	0.444219	0.999971
Mef2a	0.105718	7.3905	0.585341	0.444227	0.999971
Ninl	-0.132467	4.72771	0.584625	0.444505	0.999971
Rfx1	-0.128499	4.44622	0.583261	0.445037	0.999971
Peli1	0.127471	6.27145	0.580674	0.446048	0.999971
Mast4	0.158232	8.86391	0.580546	0.446098	0.999971
Api5	0.132681	4.37519	0.580124	0.446264	0.999971
Pik3cb	-0.114045	5.08012	0.579501	0.446508	0.999971
Clcn5	0.129327	4.51465	0.579222	0.446617	0.999971
Map4k2	0.136781	4.30824	0.57851	0.446897	0.999971
Rnf8	-0.139309	6.1311	0.57811	0.447054	0.999971
Mcm3ap	-0.114158	5.06117	0.577925	0.447127	0.999971
Xpa	-0.148444	4.13379	0.577326	0.447362	0.999971
C330007P06Rik	-0.135676	4.32865	0.576989	0.447495	0.999971
Prpf39	0.0957291	6.94084	0.576306	0.447764	0.999971
Zdhhc21	0.133178	6.20908	0.575743	0.447986	0.999971
Anks6	-0.131359	4.80516	0.575116	0.448233	0.999971
Cacng3	0.147555	8.20422	0.575064	0.448253	0.999971
Selenot	0.128086	4.43483	0.57482	0.44835	0.999971
Hs2st1	-0.132417	7.84807	0.574317	0.448549	0.999971
Mcmdc2	0.138672	4.2655	0.573457	0.448888	0.999971
Arid1b	-0.155938	8.77174	0.573204	0.448989	0.999971
Klhl18	-0.132885	4.3577	0.570923	0.449892	0.999971
Sh3gl3	-0.139143	5.63018	0.569702	0.450377	0.999971
Ttc7b	-0.154357	8.70003	0.569447	0.450479	0.999971
Ptpn9	0.124021	6.29156	0.568207	0.450972	0.999971
Neo1	0.0977194	7.15449	0.567257	0.451351	0.999971
Btaf1	0.129943	7.81884	0.567153	0.451392	0.999971
Abi2	0.120171	7.65429	0.5669	0.451493	0.999971
Aimp1	0.128244	4.85341	0.566087	0.451818	0.999971
Ppib	0.0961211	6.61932	0.565295	0.452134	0.999971
Jph4	0.154799	5.80427	0.565194	0.452175	0.999971
Mxd4	0.13908	4.24779	0.564959	0.452269	0.999971
Eml4	0.102283	7.36687	0.563939	0.452678	0.999971
Kcnh7	0.1565	11.6695	0.563854	0.452712	0.999971
Unkl	-0.121532	4.92594	0.563691	0.452777	0.999971
A830082K12Rik	-0.133945	7.89726	0.563547	0.452835	0.999971
Map1a	-0.115384	5.43485	0.562567	0.453228	0.999971
3010001F23Rik	-0.129699	4.82362	0.562111	0.453411	0.999971
Tctn2	-0.140977	4.21839	0.561503	0.453655	0.999971
Tm9sf3	0.151207	5.86328	0.560938	0.453883	0.999971
Ccdc174	0.112271	5.18212	0.560906	0.453895	0.999971
Serpine2	0.134736	4.31114	0.560055	0.454238	0.999971
Arhgef3	0.149437	5.74142	0.559155	0.454601	0.999971
Hdx	0.148465	5.90656	0.557525	0.455259	0.999971
Rbm28	0.0956407	6.56259	0.557362	0.455325	0.999971
Tbc1d14	-0.112203	5.28187	0.556863	0.455527	0.999971
Tmem18	-0.1371	4.26145	0.556851	0.455532	0.999971
Adgra1	0.113474	5.41867	0.556586	0.455639	0.999971
Ift81	-0.143369	6.00174	0.556437	0.455699	0.999971
Khdrbs3	0.156037	9.07269	0.556323	0.455746	0.999971
Bcl2l1	-0.111973	5.15866	0.555795	0.455959	0.999971
Rab24	0.124593	4.45042	0.555649	0.456019	0.999971
Psma3	0.116895	6.34684	0.555467	0.456092	0.999971
Agpat4	0.143458	6.00219	0.555205	0.456199	0.999971
Eif3a	0.145186	5.70733	0.554543	0.456468	0.999971
Gm15997	-0.12864	4.82932	0.553611	0.456846	0.999971
Zfp341	-0.142128	4.1852	0.552774	0.457186	0.999971
Dhcr24	-0.125992	4.50941	0.551705	0.457622	0.999971
Msh2	-0.128278	4.7359	0.551297	0.457788	0.999971
Cep68	-0.139532	4.21609	0.551136	0.457854	0.999971
Mob4	0.111258	5.29309	0.550481	0.458121	0.999971
1700012D14Rik	-0.124101	4.87852	0.550112	0.458272	0.999971
Zfp866	-0.134598	4.29356	0.54998	0.458326	0.999971
Mrps17	0.124244	4.45051	0.549961	0.458334	0.999971
Sgpp2	-0.114769	4.97957	0.54952	0.458514	0.999971
Cpeb3	0.145536	8.29109	0.54938	0.458571	0.999971
St6gal2	0.0940582	6.9866	0.548739	0.458833	0.999971
Anapc10	0.111122	5.34637	0.547986	0.459142	0.999971
Eml5	-0.144896	8.27038	0.54715	0.459485	0.999971
Sp1	-0.137134	4.24108	0.546415	0.459786	0.999971
Rab21	-0.11083	5.2803	0.546285	0.459839	0.999971
Plec	-0.137369	6.09406	0.545697	0.460081	0.999971
Ncs1	0.128253	4.72021	0.545588	0.460126	0.999971
Cmtr1	-0.123229	4.88287	0.544419	0.460607	0.999971
Tmem62	-0.125713	4.85208	0.544012	0.460775	0.999971
Acbd6	-0.093999	7.02085	0.543414	0.461021	0.999971
Actr2	0.104448	6.45687	0.54268	0.461324	0.999971
Crebzf	0.104896	6.45181	0.542315	0.461475	0.999971
2810004N23Rik	0.125859	4.5623	0.542278	0.46149	0.999971
Abhd16a	0.127868	4.37751	0.541178	0.461945	0.999971
Nrip1	-0.0934723	6.76081	0.541167	0.46195	0.999971
Nmnat2	-0.137486	8.01387	0.540679	0.462151	0.999971
Arhgef18	-0.110227	5.38516	0.540569	0.462197	0.999971
Gnai3	0.110484	5.23488	0.539924	0.462464	0.999971
Arl6ip1	0.123643	4.44318	0.539731	0.462544	0.999971
Mettl8	-0.112892	4.99339	0.539247	0.462745	0.999971
Dlg4	0.12854	6.21409	0.539204	0.462763	0.999971
Mb21d2	0.0927576	6.93368	0.53825	0.463159	0.999971
Carmil1	-0.0960954	7.22395	0.537947	0.463285	0.999971
Prxl2c	-0.126616	4.77654	0.537811	0.463341	0.999971
Cmip	0.123072	7.75703	0.537512	0.463466	0.999971
Gm12353	0.126716	4.80013	0.536222	0.464003	0.999971
Gabpb1	-0.109722	5.04806	0.536112	0.464049	0.999971
Parp2	-0.131227	4.31541	0.536085	0.46406	0.999971
Cope	0.128123	4.36363	0.536015	0.464089	0.999971
Zfp462	0.103536	7.42962	0.535413	0.46434	0.999971
Ccdc59	0.122833	4.46836	0.533064	0.465322	0.999971
Stxbp4	-0.147885	5.85357	0.53304	0.465332	0.999971
Srsf3	0.116254	5.46755	0.532986	0.465354	0.999971
Gm49797	-0.127633	6.21445	0.532525	0.465547	0.999971
Pcdh10	0.0918761	6.93513	0.531755	0.46587	0.999971
Lin52	-0.126318	6.22645	0.531521	0.465968	0.999971
Ppargc1a	-0.13676	6.06748	0.531512	0.465972	0.999971
Wbp1l	-0.124938	4.56097	0.531179	0.466112	0.999971
Whrn	-0.0944211	7.13663	0.531084	0.466151	0.999971
Taf1b	-0.110301	6.38652	0.530243	0.466505	0.999971
Slc24a2	-0.154942	9.68478	0.529074	0.466996	0.999971
Rad21	-0.137735	4.2061	0.529052	0.467006	0.999971
Zfp365	0.109153	5.2962	0.528721	0.467145	0.999971
Ctif	-0.0930313	6.63036	0.528455	0.467257	0.999971
Zfp938	0.125655	4.38973	0.5284	0.46728	0.999971
Abcb7	0.125581	4.83141	0.527589	0.467622	0.999971
Hivep2	0.153962	10.2277	0.526942	0.467895	0.999971
Paxip1	-0.125634	4.76694	0.526736	0.467982	0.999971
Hipk2	-0.13377	6.1167	0.526631	0.468027	0.999971
Cdh2	-0.150768	8.88568	0.526348	0.468146	0.999971
Lrrc3b	-0.116641	6.31923	0.525576	0.468473	0.999971
Tmem65	-0.110832	6.37505	0.524693	0.468847	0.999971
Eif2ak3	-0.120467	4.88685	0.523255	0.469456	0.999971
Abcc8	-0.142355	5.9357	0.523251	0.469458	0.999971
Tecpr2	-0.123471	6.24608	0.523225	0.469469	0.999971
Rab40b	-0.134895	6.08264	0.522494	0.46978	0.999971
Fam189b	0.124755	4.704	0.522045	0.469971	0.999971
Mxi1	-0.127362	6.20343	0.521386	0.470251	0.999971
Gm32014	-0.132083	5.62191	0.520865	0.470473	0.999971
Trim35	0.137521	6.02648	0.520851	0.470479	0.999971
Cacng7	-0.122653	4.53087	0.520495	0.470631	0.999971
Atp5f1	0.117581	4.91201	0.519988	0.470847	0.999971
Prmt8	-0.104766	7.47727	0.519878	0.470894	0.999971
Syt13	0.0923218	6.61394	0.519031	0.471255	0.999971
Mcts1	0.12372	4.84063	0.51885	0.471333	0.999971
Alms1	0.134962	5.65397	0.517843	0.471763	0.999971
Cyld	0.118141	6.293	0.517281	0.472004	0.999971
Atf1	-0.111043	5.43705	0.516963	0.47214	0.999971
Kiz	-0.130051	4.2898	0.516527	0.472327	0.999971
Mbnl1	-0.090745	6.90029	0.516386	0.472387	0.999971
Nfyb	0.120892	4.46957	0.516229	0.472455	0.999971
Ino80	0.0909306	6.86154	0.51614	0.472493	0.999971
Bphl	-0.122905	4.4077	0.515748	0.472661	0.999971
Clcn2	0.131655	4.26891	0.515605	0.472722	0.999971
Sf3b1	0.11358	7.63801	0.515205	0.472894	0.999971
Angel2	-0.101813	6.45615	0.514983	0.47299	0.999971
Fam184b	0.124092	4.60418	0.514633	0.47314	0.999971
Zup1	0.137817	6.00257	0.514332	0.473269	0.999971
Miga2	-0.107521	5.18588	0.514307	0.47328	0.999971
2210408I21Rik	0.135181	8.03688	0.513944	0.473436	0.999971
Sft2d1	0.124308	4.64199	0.513709	0.473538	0.999971
Kif16b	-0.0936497	7.21627	0.512645	0.473996	0.999971
2610301B20Rik	-0.132336	4.24975	0.511938	0.474301	0.999971
Lhfp	0.141634	8.37206	0.511328	0.474565	0.999971
Med27	-0.132146	6.10963	0.51128	0.474585	0.999971
Hlcs	0.107175	5.29974	0.51058	0.474888	0.999971
Snf8	-0.131586	4.25687	0.510469	0.474936	0.999971
Ksr2	-0.134906	8.04086	0.510314	0.475003	0.999971
Actl6a	-0.126513	4.33649	0.509175	0.475496	0.999971
Kdm2b	-0.11965	4.88087	0.508916	0.475609	0.999971
Ppp1cc	-0.123911	4.67525	0.508698	0.475703	0.999971
Tmod2	0.0902658	6.84918	0.507764	0.476108	0.999971
Kifap3	0.121541	7.79441	0.507254	0.47633	0.999971
Rabep1	0.103841	7.48496	0.506336	0.476729	0.999971
Pdcd10	0.117221	5.50324	0.506218	0.476781	0.999971
Cpne7	0.123639	4.37765	0.506108	0.476829	0.999971
Kif1c	-0.12503	4.35527	0.505979	0.476885	0.999971
Mpp7	0.107724	5.41864	0.505909	0.476915	0.999971
Sub1	0.114276	4.93362	0.505562	0.477066	0.999971
Snx32	-0.106551	5.33421	0.505013	0.477306	0.999971
Frmpd3	-0.141995	5.89396	0.504905	0.477353	0.999971
Rhbdl1	0.122717	4.70127	0.504668	0.477456	0.999971
Tmem130	-0.119433	4.46824	0.504043	0.477729	0.999971
Vti1a	-0.139812	8.32739	0.503327	0.478042	0.999971
Stx8	-0.109332	6.36733	0.503094	0.478144	0.999971
Eif2s3y	0.145138	5.77721	0.502738	0.478299	0.999971
Orc4	0.090736	6.58753	0.502413	0.478442	0.999971
Npnt	-0.132248	4.23186	0.502086	0.478585	0.999971
Khdrbs2	0.147642	8.96822	0.501795	0.478713	0.999971
Zbtb46	0.119651	4.48189	0.501709	0.47875	0.999971
Ypel2	-0.101084	6.45061	0.501504	0.47884	0.999971
Nphp4	-0.106355	5.40185	0.501108	0.479014	0.999971
Ehmt1	-0.0917416	7.14743	0.50075	0.479171	0.999971
Paxbp1	0.0927722	7.24875	0.499888	0.479549	0.999971
Cdc26	-0.131037	4.24418	0.49897	0.479953	0.999971
Srsf7	0.126858	6.1771	0.498412	0.480199	0.999971
Foxg1	0.12189	4.82859	0.498359	0.480222	0.999971
Mapre2	0.0938571	7.32798	0.498205	0.48029	0.999971
Cdkal1	-0.0901398	7.03009	0.497914	0.480418	0.999971
Gca	0.121315	4.59698	0.497262	0.480706	0.999971
Igf1r	-0.114967	7.69703	0.497151	0.480754	0.999971
Agap2	0.105991	5.32125	0.497102	0.480776	0.999971
Nfic	-0.118814	4.4808	0.496613	0.480992	0.999971
Akirin1	0.119835	4.8564	0.4964	0.481086	0.999971
Lrrfip2	-0.0901186	6.59353	0.496323	0.48112	0.999971
Rmnd1	-0.105412	5.23235	0.495967	0.481277	0.999971
Gtf2h5	0.121201	4.39969	0.495823	0.481341	0.999971
Il34	0.127272	4.29521	0.495505	0.481482	0.999971
Zfp346	-0.105548	5.02691	0.495449	0.481506	0.999971
Galnt11	0.0888601	6.90288	0.495075	0.481672	0.999971
Slc30a6	-0.127497	4.29088	0.49499	0.48171	0.999971
Tmed2	0.137427	4.13458	0.494911	0.481745	0.999971
Thra	0.126781	6.17296	0.494589	0.481887	0.999971
Tmem201	-0.129949	4.25177	0.494494	0.481929	0.999971
Pcmtd1	-0.114142	7.6887	0.494374	0.481983	0.999971
Sorcs1	-0.147387	9.14933	0.493881	0.482201	0.999971
Glb1	-0.131853	4.22196	0.493578	0.482335	0.999971
Dlc1	0.138838	5.9235	0.493255	0.482479	0.999971
Pdcd6ip	-0.111395	5.46338	0.4926	0.48277	0.999971
Gria4	0.148253	10.6506	0.49203	0.483023	0.999971
Soga3	0.127084	7.93848	0.490557	0.483679	0.999971
Psmf1	-0.121108	4.72663	0.490492	0.483708	0.999971
Mpc2	0.105299	5.02091	0.490463	0.483721	0.999971
Cenpc1	0.13643	5.96376	0.489991	0.483931	0.999971
Itsn1	-0.0923057	7.28438	0.489861	0.483989	0.999971
Ankrd45	-0.120964	4.67472	0.489563	0.484122	0.999971
Gm44643	0.111461	5.46562	0.489285	0.484246	0.999971
Cspg5	0.133073	6.0297	0.489238	0.484267	0.999971
Kazn	0.118315	4.48811	0.488828	0.484451	0.999971
Tmem30a	0.10483	5.24775	0.488688	0.484513	0.999971
Rasgrf2	0.12184	7.84138	0.488546	0.484577	0.999971
Timmdc1	-0.114275	4.90815	0.487659	0.484973	0.999971
Cdc37l1	-0.0904731	7.14712	0.487428	0.485077	0.999971
Prr14	0.1186	4.4244	0.487211	0.485174	0.999971
Hnrnpa3	0.121039	6.22567	0.487174	0.485191	0.999971
Eefsec	-0.128136	6.12401	0.485895	0.485764	0.999971
Mtm1	0.121173	5.5617	0.485644	0.485877	0.999971
Tardbp	0.088807	6.69944	0.485585	0.485903	0.999971
Dram2	0.118784	4.85149	0.484755	0.486276	0.999971
Smurf2	-0.108042	6.35839	0.483876	0.486672	0.999971
Slc44a5	-0.120468	4.82984	0.483609	0.486792	0.999971
Stmn1	0.142323	5.81971	0.483382	0.486894	0.999971
Uspl1	0.123412	4.34114	0.482876	0.487122	0.999971
Zfp397	0.104193	5.38604	0.482835	0.487141	0.999971
Ptprg	0.140326	8.56948	0.482801	0.487156	0.999971
Armh3	-0.0940121	6.50565	0.482431	0.487323	0.999971
Sp4	-0.131429	6.04581	0.482348	0.487361	0.999971
Add2	-0.125442	7.92669	0.48233	0.487369	0.999971
Cops7b	-0.125079	4.30982	0.482192	0.487431	0.999971
Dhx9	0.134677	5.97692	0.481874	0.487575	0.999971
Lonrf1	0.104135	5.20495	0.481637	0.487682	0.999971
Ktn1	0.131873	8.05792	0.481589	0.487704	0.999971
Lnpep	-0.0883529	6.70824	0.481545	0.487723	0.999971
Mapk8ip2	0.131979	4.1945	0.481423	0.487778	0.999971
Kcnk10	0.135606	5.95732	0.481397	0.48779	0.999971
Ank3	-0.146468	10.7873	0.481277	0.487844	0.999971
Vps8	-0.0875093	6.93919	0.480845	0.48804	0.999971
Armcx3	0.121862	4.35579	0.48055	0.488173	0.999971
Gm16351	0.118788	4.58496	0.479952	0.488444	0.999971
Gpatch2l	-0.103994	5.12287	0.47981	0.488508	0.999971
Mgll	0.0908008	7.23389	0.479695	0.488561	0.999971
Gm15594	-0.100506	6.43121	0.479571	0.488617	0.999971
Amz2	-0.119807	4.71734	0.477791	0.489424	0.999971
Nkapd1	-0.127209	4.25558	0.477008	0.489781	0.999971
Ctnnb1	0.119974	4.65204	0.476958	0.489803	0.999971
Pclo	0.145738	9.35741	0.476025	0.490229	0.999971
Aasdh	-0.130941	4.19963	0.475984	0.490247	0.999971
Cacna1d	0.138474	8.50709	0.475963	0.490257	0.999971
Slc49a4	-0.103632	5.27964	0.47584	0.490313	0.999971
Fam126b	-0.102125	7.51187	0.475572	0.490435	0.999971
Hsp90b1	0.137146	5.90533	0.475457	0.490487	0.999971
Epc1	-0.0881985	7.05282	0.474646	0.490858	0.999971
Svip	-0.137153	4.09409	0.473965	0.491169	0.999971
Camk2d	0.105769	7.57929	0.473619	0.491327	0.999971
Rprd1b	-0.103351	5.18746	0.47342	0.491418	0.999971
Gabra2	0.134338	8.24082	0.473175	0.49153	0.999971
Xpnpep3	-0.119039	4.65479	0.472649	0.491771	0.999971
Plag1	-0.125101	4.27632	0.472613	0.491787	0.999971
Ppwd1	0.106907	4.97625	0.472613	0.491788	0.999971
Metap2	0.112475	6.29698	0.471914	0.492108	0.999971
Map2k6	-0.119063	6.22541	0.471839	0.492142	0.999971
Rexo2	0.118186	4.60076	0.471534	0.492282	0.999971
Pja2	0.0891933	7.16714	0.471207	0.492433	0.999971
Zfp639	0.118871	4.69621	0.470935	0.492557	0.999971
Acad8	-0.129666	4.2037	0.470164	0.492912	0.999971
Sv2b	-0.142682	8.92534	0.470034	0.492972	0.999971
Dus2	-0.118712	4.38516	0.47001	0.492983	0.999971
Sil1	-0.10529	5.42884	0.469965	0.493003	0.999971
Herc4	0.0867101	6.95796	0.469693	0.493128	0.999971
Fam57a	-0.116315	4.5178	0.46959	0.493176	0.999971
Wnk3	0.116245	4.86228	0.469581	0.49318	0.999971
Nufip2	0.0873419	6.67667	0.46891	0.493489	0.999971
Mrpl48	0.102907	5.37544	0.468327	0.493758	0.999971
Scg5	-0.0930037	7.36364	0.467987	0.493915	0.999971
Slitrk4	-0.114982	4.49063	0.466909	0.494413	0.999971
Ddx3x	0.118153	4.75884	0.466462	0.494619	0.999971
Nisch	0.0873454	6.61908	0.466295	0.494697	0.999971
Atf7	-0.0866066	6.80224	0.46593	0.494865	0.999971
Basp1	0.0927509	7.36415	0.465387	0.495117	0.999971
Mpped2	0.0871196	6.64917	0.465319	0.495149	0.999971
Ttf1	-0.117578	4.61419	0.465233	0.495188	0.999971
Paip2	0.08658	6.99118	0.464742	0.495416	0.999971
Kalrn	-0.142311	11.5522	0.464158	0.495687	0.999971
Cct8	0.125847	4.25138	0.463675	0.495912	0.999971
Zfp948	0.125599	4.25595	0.463028	0.496212	0.999971
Gpr26	-0.12533	5.63425	0.462463	0.496475	0.999971
Ube4b	-0.0864149	6.99086	0.46223	0.496584	0.999971
Hk1	0.128114	6.05869	0.462058	0.496664	0.999971
Igf2r	-0.117766	4.66551	0.461316	0.49701	0.999971
Lars	-0.126382	6.08985	0.461052	0.497133	0.999971
Ggt7	0.132818	5.95352	0.46097	0.497171	0.999971
Gtpbp2	0.101636	5.18375	0.460608	0.49734	0.999971
Zzz3	-0.0869749	6.56184	0.460329	0.49747	0.999971
Ubxn4	0.127505	6.06372	0.460205	0.497528	0.999971
Pkd1	-0.0867893	6.62143	0.460033	0.497609	0.999971
Osbpl10	-0.0891149	7.24918	0.459939	0.497652	0.999971
Cnst	0.101613	5.10934	0.45952	0.497848	0.999971
Prrc2b	-0.0862366	6.74776	0.459069	0.498059	0.999971
Cdh11	0.133341	8.32062	0.458575	0.498291	0.999971
Arhgap35	-0.0890191	7.27068	0.457492	0.498798	0.999971
Bnip3l	0.116225	4.5954	0.457005	0.499027	0.999971
1700111E14Rik	0.11688	4.75656	0.456834	0.499107	0.999971
Gmfb	0.135789	4.07675	0.456595	0.49922	0.999971
Rala	0.119228	5.58033	0.455909	0.499542	0.999971
Dync1i1	-0.136662	8.5996	0.455388	0.499787	0.999971
Ganab	-0.116794	4.64027	0.455195	0.499878	0.999971
Clstn2	-0.1437	9.68209	0.455001	0.49997	0.999971
Icam5	0.130426	5.986	0.454776	0.500075	0.999971
2700097O09Rik	-0.116484	4.7872	0.453571	0.500644	0.999971
Klhl28	0.123056	4.27779	0.453368	0.50074	0.999971
Alg2	0.127569	4.19498	0.452335	0.501228	0.999971
Vps37a	0.112448	6.26961	0.451317	0.50171	0.999971
Ell	-0.117211	4.37604	0.450834	0.501939	0.999971
Acap2	-0.121014	7.92287	0.450432	0.50213	0.999971
Acot7	0.101842	5.41713	0.449649	0.502502	0.999971
Vcp	0.100554	5.16295	0.449594	0.502528	0.999971
Shfl	0.108456	5.48462	0.449525	0.502561	0.999971
Senp8	0.115108	4.59948	0.449285	0.502675	0.999971
Rnf41	0.113452	4.48967	0.449106	0.50276	0.999971
Afdn	0.129214	8.12022	0.449102	0.502762	0.999971
Vps9d1	0.100356	5.19155	0.448974	0.502823	0.999971
Uqcrc1	0.115812	4.38683	0.448789	0.502911	0.999971
Edrf1	0.132277	5.92679	0.448221	0.503181	0.999971
Kcnd2	-0.140286	11.3612	0.447746	0.503407	0.999971
Usp48	-0.0851204	6.74129	0.447361	0.503591	0.999971
Brinp3	-0.140895	11.0601	0.447358	0.503592	0.999971
Kctd8	-0.135523	5.75525	0.447304	0.503618	0.999971
Pcca	-0.0870873	7.18681	0.447006	0.50376	0.999971
Csgalnact1	0.0854794	6.64915	0.446599	0.503955	0.999971
Epb41l2	0.100105	5.22109	0.446408	0.504046	0.999971
Atxn3	-0.10009	5.16237	0.446076	0.504204	0.999971
Ppp1r1a	0.113354	4.54926	0.445749	0.504361	0.999971
Slc4a8	0.121146	5.61425	0.445157	0.504644	0.999971
Tbcel	-0.122633	5.62971	0.444537	0.504941	0.999971
Mtch2	-0.126413	6.03941	0.44442	0.504997	0.999971
Zfp951	0.134043	4.09433	0.443633	0.505374	0.999971
Ei24	-0.100159	5.02139	0.443623	0.505379	0.999971
Ttc4	0.13653	5.77904	0.443547	0.505416	0.999971
Mrtfa	-0.0847174	6.76089	0.443465	0.505455	0.999971
Atad5	-0.112335	4.43955	0.443339	0.505515	0.999971
Mob2	-0.11194	4.87607	0.443164	0.505599	0.999971
Psen1	-0.132493	5.73578	0.442485	0.505925	0.999971
Sfmbt1	-0.107077	6.31644	0.442288	0.50602	0.999971
Pex3	0.11326	4.85489	0.44143	0.506433	0.999971
Ankrd13d	0.109158	4.90466	0.441427	0.506435	0.999971
Pip5k1a	0.0852247	6.56405	0.441399	0.506448	0.999971
Plaa	0.105696	5.46648	0.441018	0.506632	0.999971
Tarsl2	0.0996666	5.32081	0.440355	0.506951	0.999971
Letm2	-0.0993318	5.17236	0.440096	0.507076	0.999971
Tiam2	0.0959437	6.43612	0.439796	0.507221	0.999971
Slc20a1	-0.129967	5.94625	0.439566	0.507332	0.999971
Git2	-0.0995263	5.31444	0.439394	0.507415	0.999971
Chn1	-0.130949	8.35906	0.438784	0.50771	0.999971
Gabbr1	0.105096	6.33409	0.438516	0.507839	0.999971
Sirt3	-0.111629	4.49237	0.438449	0.507872	0.999971
[truncated: 4,406 more rows]

## Sheet: L5IT_GRKOvsGRCon
gene	logFC	logCPM	LR	PValue	FDR
[truncated: 6,776 more rows]

## Sheet: L5NP_GRKOvsGRCon
gene	logFC	logCPM	LR	PValue	FDR
[truncated: 6,698 more rows]

[truncated: 13 more sheets: L5PT_GRKOvsGRCon, L6CT_GRKOvsGRCon, L6IT_GRKOvsGRCon, L6b_GRKOvsGRCon, Lamp5_GRKOvsGRCon, Micro_GRKOvsGRCon, OPC_GRKOvsGRCon, Oligo_GRKOvsGRCon, Pvalb_GRKOvsGRCon, SMC-Peri_GRKOvsGRCon, Sst_GRKOvsGRCon, VLMC_GRKOvsGRCon, Vip_GRKOvsGRCon]
