# Supplementary material for: Astrocyte glucocorticoid receptor signalling restricts neuronal plasticity
Source: Nature. 2026 May 20;655(8125):1233–41. doi: 10.1038/s41586-026-10512-9 (PMC13421323; doi:10.1038/s41586-026-10512-9)
Supplement: Supplementary file 14 — Source Data Fig. 2 [file 41586_2026_10512_MOESM14_ESM.xlsx]

## Sheet: Fig. 2c
Source Data Fig. 2c
Age	Sex	Rearing	CORT (ng/mL)
P10	M	NR	3.96
P10	F	NR	8.549
P10	M	NR	8.305
P10	F	NR	8.371
P10	F	NR	7.623
P10	F	NR	9.67
P10	M	NR	3.282
P10	F	NR	4.721
P10	M	NR	14.56
P10	M	DR	0.5546
P10	M	DR	2.84
P10	M	DR	3.203
P10	M	DR	1.097
P10	M	DR	5.924
P10	F	DR	4.072
P10	F	DR	5.049
P10	F	DR	5.152
P10	F	DR	5.36
P14	M	NR	261
P14	F	NR	254.1
P14	M	NR	276
P14	F	NR	300.8
P14	F	NR	287.7
P14	F	NR	196.8
P14	M	NR	268.7
P14	F	NR	229
P14	M	NR	180.3
P14	M	DR	125.8
P14	M	DR	117.9
P14	M	DR	67.22
P14	M	DR	270.2
P14	M	DR	110.9
P14	F	DR	53.5
P14	F	DR	36.48
P14	F	DR	108.5
P14	F	DR	124.8
P21	M	NR	316.9
P21	M	NR	309.4
P21	F	NR	572.6
P21	M	NR	252.9
P21	F	NR	320
P21	F	NR	312.4
P21	M	NR	366
P21	F	NR	364.2
P21	M	NR	373.6
P21	F	DR	109.3
P21	F	DR	425.3
P21	M	DR	281
P21	M	DR	274.6
P21	F	DR	196.5
P21	M	DR	338.9
P21	M	DR	80.36
P21	F	DR	275.6
P21	M	DR	350.7
P28	F	NR	151.3
P28	F	NR	179.4
P28	F	NR	138
P28	F	NR	186.6
P28	F	NR	206.4
P28	M	NR	177.4
P28	M	NR	174.1
P28	F	NR	155.6
P28	M	NR	154.1
P28	M	DR	148.3
P28	M	DR	146.6
P28	F	DR	198.2
P28	M	DR	185.1
P28	F	DR	122.8
P28	M	DR	235.4
P28	M	DR	40.79
P28	M	DR	130.2
P28	F	DR	132.7
