# Supplementary material for: Astrocyte glucocorticoid receptor signalling restricts neuronal plasticity
Source: Nature. 2026 May 20;655(8125):1233–41. doi: 10.1038/s41586-026-10512-9 (PMC13421323; doi:10.1038/s41586-026-10512-9)
Supplement: Supplementary file 15 — Source Data Fig. 3 [file 41586_2026_10512_MOESM15_ESM.xlsx]

## Sheet: Fig. 3b
Source Data Fig. 3b
Cell #	Animal	Group	Cell Volume (um^3)	Mean NIV (um^3)
1	1	Cre	22991.3	269.333
2	1	Cre	27789.3	217.333
3	1	Cre	22254.4	150.533
4	1	Cre	15534.2	136.033
5	1	Cre	27449.7	182.067
6	1	Cre	28356.9	254.667
7	1	Cre	25314.6	327.667
8	1	Cre	18940.1	159.367
9	1	Cre	36427	209
10	1	Cre	21286.8	235
11	2	Cre	12384.6	278.667
12	2	Cre	20134.3	220
13	2	Cre	23380.7	226.333
14	2	Cre	20767.1	113.85
15	2	Cre	14565.9	247.667
16	2	Cre	14168.2	221.333
17	2	Cre	19910.3	204.433
18	2	Cre	16971.3	177.333
19	3	Cre	15713.3	234
20	3	Cre	20476.6	251
21	3	Cre	14111.4	173.1
1	1	delCre	28308.1	248.667
2	1	delCre	33127.7	390.5
3	1	delCre	35227.1	271.667
4	1	delCre	13645.4	390.333
5	1	delCre	10022.4	188.333
6	1	delCre	32186.5	205
7	1	delCre	34870.4	393
8	1	delCre	46039.1	282
9	1	delCre	45643.6	262.667
10	2	delCre	21311.1	221
11	2	delCre	25749.5	348.333
12	2	delCre	33716	321
13	2	delCre	60017	279.667
14	2	delCre	18724.1	300.333
15	2	delCre	34950.9	296.667
16	2	delCre	16534.4	334.333
17	2	delCre	40047.2	321.667
18	2	delCre	28618.9	363
19	2	delCre	34264.8	313.667
20	2	delCre	40459	355.667
21	2	delCre	35913.5	287.667
22	2	delCre	36037.2	300.333
23	2	delCre	27855.8	291.667
24	3	delCre	21440.1	366.333
25	3	delCre	18515.9	403.667
26	3	delCre	27487.4	255.667
