# Supplementary material for: Astrocyte glucocorticoid receptor signalling restricts neuronal plasticity
Source: Nature. 2026 May 20;655(8125):1233–41. doi: 10.1038/s41586-026-10512-9 (PMC13421323; doi:10.1038/s41586-026-10512-9)
Supplement: Supplementary file 16 — Source Data Fig. 4 [file 41586_2026_10512_MOESM16_ESM.xlsx]

## Sheet: Fig. 4b
Source Data Fig. 4b
Animal	Genotype	L23 PNN intensity on PV	L4 PNN intensity on PV	L5 PNN intensity on PV	L6 PNN intensity on PV
BG1117_2	deltaCre	5012	11627.5	5918	3919
BG1117_7	Cre	4484.5	6605.5	4021	2635.5
BG1119_5	deltaCre	9049.5	13200	7709	5353.5
BG1119_6	deltaCre	6912.5	13200	6676	4713
BG1117_4	Cre	5719.5	6715.5	4005.5	2203.5
BG1203_4	deltaCre	8764.5	14150	8416	4692.5
BG1203_5	deltaCre	6032.5	11650	6603	4702.5
BG1119_2	Cre	3831	8290	4737	3504
BG1203_2	Cre	5001.5	7507.5	4863.5	3311.5
BG1115_2	deltaCre	7392.5	12300	6601.5	5253.5
BG1119_4	Cre	5645.5	10900	6795.5	4043

## Sheet: Fig. 4d
Source Data Fig. 4d
Animal	Genotype	L23 PNN intensity on PV	L4 PNN intensity on PV	L5 PNN intensity on PV	L6 PNN intensity on PV
BG21	Cre	13300	22500	11600	9280
BG11	Cre	11400	18900	11900	8400
BG24	deltaCre	17000	26500	17400	10900
BG12	Cre	9010	20400	10800	7750
BG34	Cre	14700	24600	13900	7970
BG22	Cre	12400	22900	13400	9010
BG25	deltaCre	19100	31900	23900	19700
BG31	deltaCre	15400	27900	18500	14100
BG23	deltaCre	21200	33500	18300	13000
BG32	deltaCre	18400	29800	19600	11800

## Sheet: Fig. 4f
Source Data Fig. 4f
Animal	Genotype	Syt2+ density per NeuN soma	Cb1r+ density per NeuN soma
74	Cre	1.02388	0.265729
68	Cre	1.47579	0.44339
67	Cre	1.88125	0.523733
72	Cre	1.12129	0.31516
66	Cre	1.70966	0.406963
52	deltaCre	2.41368	0.271426
55	deltaCre	2.03012	0.218557
43	deltaCre	2.3271	0.332917
46	Cre	2.00316	0.407075
42	deltaCre	1.7499	0.244842
76	deltaCre	2.19038	0.171259
51	deltaCre	2.05361	0.342268
75	deltaCre	1.98229	0.153981
65	Cre	1.74503	0.290833

## Sheet: Fig. 4h
Source Data Fig. 4h
Animal	Genotype	Vglut1+/Homer1+ density per mGFP surface
wreAj	deltaCre	4.87377
Oulht	Cre	5.37166
NzLJR	Cre	3.4251
mK3k2	Cre	3.91061
mK3k3	Cre	4.69079
mK3k4	Cre	5.5057
Lf3ns	deltaCre	4.20651
j9l1c	deltaCre	4.59084
IzUW	Cre	4.33952
iyyLY	deltaCre	4.51428
ESeHR	Cre	4.16189
bHFrr	deltaCre	3.75012
5XmKC	Cre	4.20771
4jcFV	deltaCre	3.16883
