# Supplementary material for: Astrocyte glucocorticoid receptor signalling restricts neuronal plasticity
Source: Nature. 2026 May 20;655(8125):1233–41. doi: 10.1038/s41586-026-10512-9 (PMC13421323; doi:10.1038/s41586-026-10512-9)
Supplement: Supplementary file 17 — Source Data Fig. 5 [file 41586_2026_10512_MOESM17_ESM.xlsx]

## Sheet: Fig. 5c
Source Data Fig. 5c
Group	Condition	ODI
deltaCre	NR	0.12143
deltaCre	NR	0.0136895
deltaCre	NR	0.08338
deltaCre	NR	-0.146022
deltaCre	NR	0.763027
deltaCre	NR	0.00445243
deltaCre	NR	-0.214512
deltaCre	NR	-0.355272
deltaCre	NR	0.160284
deltaCre	NR	0.752315
deltaCre	NR	0.993553
deltaCre	NR	0.968553
deltaCre	NR	-0.314996
deltaCre	NR	-0.000547945
deltaCre	NR	0.0122592
deltaCre	NR	0.467782
deltaCre	NR	0.282759
deltaCre	NR	0.499081
deltaCre	NR	0.692787
deltaCre	NR	0.379349
deltaCre	NR	-0.102182
deltaCre	NR	0.189149
deltaCre	NR	-0.058864
deltaCre	NR	0.591929
deltaCre	NR	1
deltaCre	NR	1
deltaCre	NR	0.281709
deltaCre	NR	-0.399342
deltaCre	NR	0.355585
deltaCre	NR	0.104478
deltaCre	NR	0.134262
deltaCre	NR	0.126661
deltaCre	NR	0.749265
deltaCre	NR	0.347761
deltaCre	NR	0.426764
deltaCre	NR	0.801266
deltaCre	NR	0.315175
deltaCre	NR	0.873554
deltaCre	NR	-0.91704
deltaCre	NR	1
deltaCre	NR	0.599422
deltaCre	NR	-0.127643
deltaCre	NR	0.552096
deltaCre	NR	-0.208302
deltaCre	NR	-0.143919
deltaCre	NR	0.734109
deltaCre	NR	0.067222
deltaCre	NR	-0.221913
deltaCre	NR	-0.270672
deltaCre	NR	0.0181204
deltaCre	NR	0.344342
deltaCre	NR	0.0507503
deltaCre	NR	-0.145284
deltaCre	NR	0.196486
deltaCre	NR	-0.0283572
deltaCre	NR	0.0578413
deltaCre	NR	-0.0942101
deltaCre	NR	0.141785
deltaCre	NR	0.0821256
deltaCre	NR	0.279785
deltaCre	NR	0.302126
deltaCre	NR	1
deltaCre	NR	-0.00295983
deltaCre	NR	0.368083
deltaCre	NR	0.0220653
deltaCre	NR	-0.028657
deltaCre	NR	0.307503
deltaCre	NR	0.501961
deltaCre	NR	0.293568
deltaCre	NR	-0.0362918
deltaCre	NR	-0.0780725
deltaCre	NR	0.302924
deltaCre	NR	0.107244
deltaCre	NR	-0.0961254
deltaCre	NR	-0.18727
deltaCre	NR	-0.262434
deltaCre	NR	-0.319248
deltaCre	NR	-0.178547
deltaCre	NR	-0.0284899
deltaCre	NR	-0.280225
deltaCre	NR	-0.276569
deltaCre	NR	-0.16394
deltaCre	NR	-0.157743
deltaCre	NR	-0.267858
deltaCre	NR	-0.105686
deltaCre	NR	-0.144949
deltaCre	NR	-0.340462
deltaCre	NR	-0.300697
deltaCre	MD	-0.307137
deltaCre	MD	-0.534096
deltaCre	MD	0.810707
deltaCre	MD	0.70406
deltaCre	MD	-0.245459
deltaCre	MD	1
deltaCre	MD	0.796642
deltaCre	MD	0.638245
deltaCre	MD	0.642857
deltaCre	MD	0.118032
deltaCre	MD	0.207483
deltaCre	MD	0.625517
deltaCre	MD	0.360444
deltaCre	MD	0.425445
deltaCre	MD	0.215715
deltaCre	MD	0.241756
deltaCre	MD	0.269573
deltaCre	MD	0.487156
deltaCre	MD	1
deltaCre	MD	0.900111
deltaCre	MD	0.192755
deltaCre	MD	-0.319897
deltaCre	MD	0.887821
deltaCre	MD	0.607692
deltaCre	MD	0.837719
deltaCre	MD	0.661605
deltaCre	MD	0.544643
deltaCre	MD	0.438871
deltaCre	MD	0.546341
deltaCre	MD	0.492195
deltaCre	MD	0.628853
deltaCre	MD	0.555713
deltaCre	MD	0.665296
deltaCre	MD	0.573871
deltaCre	MD	0.702429
deltaCre	MD	0.435242
deltaCre	MD	0.209368
deltaCre	MD	0.229255
deltaCre	MD	0.623485
deltaCre	MD	0.692818
deltaCre	MD	-0.278728
deltaCre	MD	0.159325
deltaCre	MD	0.382126
deltaCre	MD	0.644748
deltaCre	MD	0.402537
deltaCre	MD	0.38426
deltaCre	MD	0.368009
deltaCre	MD	0.19709
deltaCre	MD	0.645125
deltaCre	MD	-0.0482257
deltaCre	MD	0.481481
deltaCre	MD	0.283491
deltaCre	MD	0.398016
deltaCre	MD	0.340456
deltaCre	MD	0.127707
deltaCre	MD	0.489059
deltaCre	MD	-0.59053
deltaCre	MD	0.390259
deltaCre	MD	-0.464668
deltaCre	MD	-0.447462
deltaCre	MD	-0.0786241
deltaCre	MD	0.363554
deltaCre	MD	-0.145063
deltaCre	MD	0.019656
deltaCre	MD	-0.0105757
deltaCre	MD	0.0907438
deltaCre	MD	0.20726
deltaCre	MD	-0.00472703
deltaCre	MD	-0.0553344
deltaCre	MD	-0.0322334
deltaCre	MD	-0.0982424
deltaCre	MD	0.186033
deltaCre	MD	0.059205
deltaCre	MD	0.0811485
Cre	NR	0.169691
Cre	NR	0.390863
Cre	NR	0.530323
Cre	NR	0.841002
Cre	NR	-0.293622
Cre	NR	0.834189
Cre	NR	0.567605
Cre	NR	0.348166
Cre	NR	0.49486
Cre	NR	0.466817
Cre	NR	0.0277108
Cre	NR	-0.164257
Cre	NR	0.495268
Cre	NR	0.453608
Cre	NR	0.509346
Cre	NR	0.214939
Cre	NR	-0.152045
Cre	NR	0.39396
Cre	NR	0.216639
Cre	NR	0.295934
Cre	NR	-0.0521632
Cre	NR	0.206661
Cre	NR	0.18748
Cre	NR	0.365706
Cre	NR	0.161167
Cre	NR	0.370593
Cre	NR	0.268243
Cre	NR	0.0269107
Cre	NR	0.94709
Cre	NR	0.0335071
Cre	NR	-0.107556
Cre	NR	0.685714
Cre	NR	0.294979
Cre	NR	-0.228662
Cre	NR	-0.800779
Cre	NR	-0.173913
Cre	NR	-0.700103
Cre	NR	-0.43089
Cre	NR	-0.365155
Cre	NR	0.0151956
Cre	NR	-0.496855
Cre	NR	-1
Cre	NR	-0.705882
Cre	NR	-0.219201
Cre	NR	0.207901
Cre	NR	0.0298034
Cre	NR	0.373253
Cre	NR	0.130778
Cre	NR	-0.10275
Cre	NR	0.0687023
Cre	NR	0.551783
Cre	NR	0.114867
Cre	NR	0.0610932
Cre	NR	0.306985
Cre	NR	0.848362
Cre	NR	0.3723
Cre	NR	0.860146
Cre	NR	0.493177
Cre	NR	0.317844
Cre	NR	0.183081
Cre	NR	0.496565
Cre	NR	0.0410153
Cre	NR	-0.140486
Cre	NR	-0.555556
Cre	NR	0.208687
Cre	NR	0.0641774
Cre	NR	-0.047976
Cre	NR	-0.662252
Cre	NR	0.613254
Cre	NR	0.455372
Cre	NR	0.41337
Cre	NR	0.262703
Cre	NR	0.529686
Cre	NR	0.423505
Cre	NR	0.402857
Cre	NR	0.235134
Cre	NR	-0.0151018
Cre	NR	0.505279
Cre	NR	0.555122
Cre	NR	-0.246787
Cre	NR	0.0981873
Cre	NR	0.356102
Cre	NR	0.537948
Cre	NR	0.524125
Cre	NR	0.726872
Cre	NR	0.822451
Cre	NR	0.840206
Cre	NR	0.958998
Cre	NR	0.801802
Cre	NR	0.741582
Cre	NR	0.465924
Cre	NR	-0.983914
Cre	NR	-0.722581
Cre	NR	-0.758497
Cre	NR	-0.778313
Cre	NR	-1
Cre	MD	-0.0066305
Cre	MD	-0.120998
Cre	MD	0.030326
Cre	MD	-0.505801
Cre	MD	-0.225763
Cre	MD	-0.169769
Cre	MD	-0.416723
Cre	MD	-0.480822
Cre	MD	-0.745214
Cre	MD	-0.791486
Cre	MD	-0.636364
Cre	MD	-0.434903
Cre	MD	-0.770824
Cre	MD	-0.808342
Cre	MD	-0.595147
Cre	MD	0.69134
Cre	MD	1
Cre	MD	1
Cre	MD	-0.749546
Cre	MD	-1
Cre	MD	0.796721
Cre	MD	-0.75
Cre	MD	-0.00684505
Cre	MD	1
Cre	MD	-0.226576
Cre	MD	0.934211
Cre	MD	-0.144177
Cre	MD	0.864802
Cre	MD	-0.0710315
Cre	MD	0.0172414
Cre	MD	-0.893617
Cre	MD	-1
Cre	MD	-0.47973
Cre	MD	-0.321383
Cre	MD	-0.242009
Cre	MD	-0.520101
Cre	MD	0.600958
Cre	MD	-0.309562
Cre	MD	-0.434532
Cre	MD	0.102975
Cre	MD	-0.231884
Cre	MD	-0.40621
Cre	MD	-0.202923
Cre	MD	-0.227119
Cre	MD	-0.430174
Cre	MD	-0.407351
Cre	MD	-0.430782
Cre	MD	-0.205078
Cre	MD	-0.186033
Cre	MD	-0.322621
Cre	MD	-0.870464
Cre	MD	-0.732639
Cre	MD	-0.389058
Cre	MD	-0.696176
Cre	MD	-0.479675
Cre	MD	-0.561235
Cre	MD	-0.706186
Cre	MD	-0.599668
Cre	MD	-0.555556
Cre	MD	-0.745387
Cre	MD	-0.802483
Cre	MD	-0.664492
Cre	MD	-0.361586
Cre	MD	-0.483947
Cre	MD	-0.513441
Cre	MD	-0.437895
Cre	MD	-0.191439
Cre	MD	-0.509278
Cre	MD	-0.180328
Cre	MD	-0.390722
Cre	MD	0.042565
Cre	MD	0.13746
Cre	MD	-0.223636
Cre	MD	-0.36043
Cre	MD	-0.139421
Cre	MD	-0.480057
Cre	MD	0.531852
Cre	MD	-0.372093
Cre	MD	-0.355731
Cre	MD	-0.281602
Cre	MD	-0.136251

## Sheet: Fig. 5d
Source Data Fig. 5d
Group	Condition	ODI
deltaCre	NR	0.0478285
deltaCre	NR	0.380805
deltaCre	NR	0.356107
deltaCre	NR	0.120341
deltaCre	NR	-0.0715833
deltaCre	MD	0.35787
deltaCre	MD	0.417634
deltaCre	MD	0.515257
deltaCre	MD	0.160088
Cre	NR	0.363625
Cre	NR	0.381724
Cre	NR	0.0254853
Cre	NR	0.264317
Cre	NR	0.17147
Cre	MD	-0.237023
Cre	MD	-0.117745
Cre	MD	-0.204487
Cre	MD	-0.459046
Cre	MD	-0.209188
